# Supplementary material for: Brain transcriptome changes in the aging Drosophila melanogaster accompany olfactory memory performance deficits
Source: PLoS One. 2018 Dec 21;13(12):e0209405. doi: 10.1371/journal.pone.0209405 (PMC6303037; doi:10.1371/journal.pone.0209405)
Supplement: S1 Table — (XLSX) [file pone.0209405.s004.xlsx]

## Sheet: Male
Table S1 List of all DE genes in all pairwise age comparisons, as well as in the main LRT. In the pairwise tests, only genes that were also significant in the LRT were kept. In all tests, q-values represent FDR-corrected p-values.
		LRT		20d vs. 5d		30d vs. 5d		40d vs. 5d
Gene	Mean	p-value	q-value	log2 FC	q-value	log2 FC	q-value	log2 FC	q-value
Mmp1	1192.89	5.20076e-43	5.68963e-39	0.265072	0.356255	0.626096	0.0203832	1.7825	2.59281e-32
CG1673	2711.01	2.88008e-36	1.5754e-32	1.13019	5.65862e-05	1.08424	0.00121029	2.63747	2.18373e-33
snoRNA:Psi18S-1377a	761.518	4.06232e-32	1.48139e-28	1.76995	1.49798e-09	2.68292	3.37297e-19	3.04173	2.59281e-32
Tsp42Ed	1746.37	1.57834e-28	4.31676e-25	1.24306	0.000215878	0.770818	0.19547	2.67069	3.42916e-25
snoRNA:Psi18S-1377c	203.24	1.45747e-25	3.18895e-22	1.52654	0.00089906	3.02479	6.92077e-15	3.26221	3.55107e-22
snoRNA:Psi18S-1377e	336.44	4.96358e-25	9.05026e-22	0.957978	0.02125	2.03268	1.1035e-09	2.62543	8.06842e-22
TM4SF	4750.69	1.77649e-23	2.7764e-20	-1.19545	1.49798e-09	-1.23363	4.41753e-08	-1.54764	1.81851e-17
snoRNA:Psi18S-1377b	374.332	5.09669e-22	6.96973e-19	1.44384	0.000786873	2.68976	8.19064e-13	2.92271	7.79228e-20
ox	1284.58	6.38005e-21	7.7553e-18	0.411467	0.100687	-0.889603	5.45034e-05	-0.792678	9.05912e-06
Cyp313a4	35.308	9.54986e-19	1.04475e-15	0.918482	0.408257	1.32065	0.41547	3.89014	5.1352e-12
Arc1	20790.9	9.16924e-18	8.99657e-15	1.22542	0.0216989	1.60573	0.00549348	3.03397	1.09935e-16
snoRNA:Psi28S-3436a	321.568	9.86827e-18	8.99657e-15	-0.541704	0.280153	0.953888	0.0747856	1.63037	4.54801e-08
CG7059	231.615	4.14975e-17	3.49217e-14	0.436999	0.277133	0.447934	0.625905	1.67038	4.81766e-13
dys	295.23	8.87071e-17	6.93183e-14	1.39956	1.49798e-09	1.67559	6.85825e-12	1.46889	2.69929e-11
Arf102F	1203.35	9.22449e-16	6.72773e-13	0.558009	0.00193495	0.215615	0.785668	0.986783	6.0921e-13
CG10383	1758.54	1.5047e-15	1.02884e-12	0.366063	0.610144	0.561372	0.793431	2.37011	1.20034e-10
CG15021	328.434	3.70323e-15	2.38314e-12	-1.7869	4.78476e-05	-1.86129	0.000166538	-2.45459	4.12277e-11
CoVIIc	3177.09	1.08374e-14	6.58675e-12	-0.00869947	0.98376	-0.69734	0.000502488	-0.847609	8.68789e-09
CG9935	1421.59	1.22729e-14	7.06661e-12	1.51331	6.75561e-11	1.17623	6.1858e-05	1.48615	2.66091e-11
CG7203	81.6219	2.1641e-14	1.18376e-11	-2.03362	0.00448916	-2.95753	3.4779e-05	-3.73256	1.35518e-10
mbl	32242.9	2.39183e-13	1.24603e-10	1.01301	6.56523e-07	0.852733	0.00114717	1.25516	6.87118e-12
CG6034	57.5513	3.6213e-13	1.80077e-10	-1.97799	0.0541223	-3.56589	0.000364031	-5.46839	5.27092e-10
CR14033	142.139	7.39251e-13	3.51626e-10	0.547631	0.230905	0.701856	0.282726	1.74488	1.36943e-10
CG13067	190.608	8.52065e-13	3.88399e-10	-1.02166	0.0422059	-1.66152	0.000579953	-2.30956	1.20034e-10
dm	2900.82	9.05446e-13	3.96223e-10	0.787712	0.0568424	0.683404	0.356634	1.86256	4.12277e-11
sano	877.789	1.95154e-12	8.21147e-10	-0.722224	0.00012981	-0.640117	0.00677197	-0.970197	6.09877e-10
Galphaf	173.21	3.28065e-12	1.32927e-09	1.2499	0.124887	1.53074	0.166634	3.35542	1.36943e-10
CG12256	840.512	4.07684e-12	1.59288e-09	4.05735	3.70001e-12	3.95168	1.82611e-09	3.11587	1.02332e-07
Pxn	2536.84	6.72132e-12	2.53556e-09	-0.822626	0.000840653	-0.410128	0.498289	-1.22249	5.27092e-10
CG42764	127.316	9.87281e-12	3.60029e-09	2.04497	0.000269073	2.16521	0.000517604	3.0746	8.02472e-12
Tsp42Ej	2609.58	1.05963e-11	3.73948e-09	-0.738188	0.0182294	-0.855998	0.0226723	-1.4425	1.38414e-10
sesB	41197.5	1.12593e-11	3.84926e-09	-0.295975	0.227919	-0.851315	1.39574e-05	-0.836931	9.85808e-08
CG42807	1052.54	2.07671e-11	6.68211e-09	1.88677	0.0631334	1.61969	0.387532	4.38395	1.99604e-10
CR44053	37.0061	2.01622e-11	6.68211e-09	2.19168	0.0279948	4.08817	1.31262e-07	3.71751	9.47541e-08
Cct1	4729.35	3.61933e-11	1.1313e-08	0.0949706	0.704674	0.100747	0.976368	0.668904	7.52649e-08
CG1943	3076.04	5.64185e-11	1.71449e-08	0.692688	0.0950066	0.189975	0.985913	1.57531	2.46349e-08
Ance-3	740.515	1.04436e-10	3.08792e-08	1.23284	0.0154019	1.3368	0.0391741	2.33445	2.13421e-10
RhoGAP15B	863.691	1.20701e-10	3.47492e-08	0.309142	0.21621	0.324234	0.494468	0.912567	5.16087e-09
Itgbetanu	92.1376	3.61624e-10	1.0144e-07	2.52017	0.0107972	2.38621	0.0720263	4.48313	4.49291e-10
pgant5	2131.6	4.38697e-10	1.19984e-07	-0.0290458	0.940883	0.0404799	0.996658	0.676552	5.70259e-06
AP-2mu	2157.34	4.63485e-10	1.23671e-07	-0.769845	0.00012981	-0.600673	0.0388361	-0.883827	3.04645e-07
CG7630	3772.86	6.2801e-10	1.63582e-07	0.0146395	0.980724	-0.858259	0.00354741	-0.892825	2.52434e-05
Def	566.393	1.29928e-09	3.30561e-07	1.97736	0.458963	1.45796	0.951292	8.22456	5.03986e-08
CG5644	340.491	1.34745e-09	3.35025e-07	-0.57213	0.113698	-0.747946	0.0918359	-1.41068	9.54008e-09
CG16884	17.097	1.41048e-09	3.42904e-07	-1.23898	0.298399	-2.10967	0.157801	-6.52517	4.99864e-05
Gycalpha99B	3044.5	1.49693e-09	3.56009e-07	-1.09605	0.000453407	-0.62235	0.331208	-1.33617	3.50168e-07
CG13937	2061.07	1.68523e-09	3.92264e-07	-0.380805	0.149162	-0.348147	0.534105	-1.00497	9.14058e-09
h	1445.48	2.95071e-09	6.72516e-07	0.376559	0.365001	0.037507	0.997327	1.19277	1.95147e-06
Pdf	3318.62	3.15414e-09	7.0421e-07	1.11821	0.000394013	0.571423	0.436894	-0.185098	0.680683
Cyt-c-p	6417.79	3.74706e-09	8.19857e-07	-0.192633	0.358229	-0.614644	0.000150865	-0.565323	1.05865e-05
SmG	421.606	3.87264e-09	8.30719e-07	0.773097	0.000607349	-0.264244	0.8191	0.39254	0.0971261
CG11880	1664.66	4.09886e-09	8.62338e-07	0.0861763	0.884475	0.192575	0.976368	1.10528	5.0162e-06
CG7580	2462.09	4.95142e-09	1.02205e-06	0.0223248	0.956554	-0.627181	0.00185249	-0.543397	0.000443156
CoVb	4231.46	5.1738e-09	1.04817e-06	0.0149242	0.978733	-0.764748	0.00199759	-0.680814	0.0002864
l(2)06225	3058.32	5.4478e-09	1.08362e-06	-0.0610947	0.909356	-0.714225	0.0518507	-0.989664	4.16416e-06
puc	1679.77	6.77697e-09	1.32393e-06	0.23259	0.541725	0.17723	0.971469	1.03034	1.75458e-06
Hsp67Bc	169.06	6.90791e-09	1.32583e-06	-1.20318	0.00640819	-1.42987	0.00302636	-1.62035	4.21176e-06
Mpcp	15811.9	8.15539e-09	1.53828e-06	-0.520093	0.123386	-0.913294	0.00747883	-1.17132	3.50168e-07
del	231.007	8.81085e-09	1.63374e-06	0.0532105	0.952713	1.14124	0.0217465	1.34269	2.89514e-05
PPO2	1128.58	1.02025e-08	1.86026e-06	-0.785771	0.368984	-1.59774	0.0938295	-2.88984	2.32664e-08
CG4692	5329.39	1.09475e-08	1.96337e-06	0.015886	0.97999	-0.757197	0.0239895	-0.868867	5.24305e-05
kermit	263.099	1.16183e-08	2.05007e-06	0.302836	0.585682	0.416397	0.817166	1.43105	1.83203e-06
vir-1	14633.2	1.27456e-08	2.21329e-06	0.579418	0.0688097	0.164874	0.981895	1.10757	1.03812e-06
CG31345	570.273	1.4297e-08	2.40629e-06	-0.805123	0.0274464	-1.12886	0.0027705	-1.28674	2.26463e-06
Unc-89	609.25	1.42791e-08	2.40629e-06	-1.20009	4.78476e-05	-0.713718	0.166634	-1.06911	5.73877e-05
GstD2	57.4991	1.5208e-08	2.52084e-06	0.962234	0.345018	1.03942	0.661589	2.90188	1.1545e-06
CG9512	16918.4	1.62687e-08	2.65642e-06	-0.616701	0.385876	-1.35482	0.0747856	-2.23804	1.10593e-07
CG10814	275.574	1.85896e-08	2.99074e-06	-0.335313	0.930325	3.50767	0.264146	6.55935	3.67235e-06
CG9306	2137.59	1.94923e-08	3.09051e-06	-0.121949	0.712777	-0.52655	0.0747856	-0.801867	2.26463e-06
CG7668	698.915	2.07673e-08	3.2084e-06	0.801816	0.00913367	0.062879	0.996658	1.0603	1.1176e-05
CoVa	6255.8	2.08223e-08	3.2084e-06	-0.124378	0.728804	-0.594808	0.0585183	-0.838152	3.63555e-06
Poc1	47.6278	2.2519e-08	3.42164e-06	1.35199	0.0391834	1.81144	0.00472861	2.33837	2.06487e-07
Zip48C	492.226	2.55544e-08	3.82967e-06	0.293923	0.669932	0.501414	0.814199	1.64937	4.55573e-06
levy	4471.9	3.36218e-08	4.97058e-06	-0.128073	0.750723	-0.669568	0.0476725	-0.899348	6.9136e-06
CG12859	987.355	4.10757e-08	5.99158e-06	-0.151779	0.64157	-0.690069	0.00632994	-0.757707	2.14462e-05
CG30415	4110.02	4.20231e-08	6.04912e-06	0.265738	0.386305	-0.56941	0.0866439	-0.521654	0.012835
CG2469	2267.45	4.83598e-08	6.87087e-06	-0.59989	0.00193495	-0.476512	0.0918359	-0.734682	3.67235e-06
CG6753	47.3581	4.95233e-08	6.87176e-06	0.541595	0.513015	1.1274	0.236758	2.0866	2.78876e-06
Vha68-1	7044.33	4.96224e-08	6.87176e-06	-0.764852	0.00640819	-0.525602	0.313036	-1.06562	1.3688e-06
Lasp	535.399	5.30586e-08	7.25577e-06	0.526155	0.166177	-0.152717	0.989535	1.06291	4.70519e-05
comt	6564.31	6.29338e-08	8.49995e-06	-0.755612	0.00193495	-0.516568	0.225898	-0.918539	4.55573e-06
ATPsyn-Cf6	3824.2	7.55762e-08	1.0083e-05	0.0562849	0.902173	-0.646307	0.0324128	-0.673875	0.000529131
CG14340	75.9997	9.16965e-08	1.20863e-05	-1.12925	0.0532455	-0.830099	0.483103	-2.18283	8.2912e-07
Strica	71.8979	1.05123e-07	1.3691e-05	0.477392	0.768232	1.17023	0.76032	3.26754	2.13021e-05
CG9689	615.646	1.11001e-07	1.42865e-05	0.918786	0.174572	0.945755	0.462626	2.20679	1.03812e-06
Scgbeta	716.783	1.1431e-07	1.45414e-05	-0.67044	0.0482033	-0.640284	0.210876	-1.20912	8.45717e-07
CG15661	291.271	1.17517e-07	1.47774e-05	0.554741	0.399568	0.443854	0.911803	1.79111	6.44881e-06
CR44138	72.191	1.39374e-07	1.71575e-05	1.40672	0.546458	1.20148	0.95373	5.61576	1.60728e-05
CR44832	2022.21	1.39581e-07	1.71575e-05	1.10173	0.00278052	0.970692	0.0609607	1.46737	5.98505e-07
CG1129	470.932	1.46187e-07	1.76648e-05	0.419038	0.181742	0.243338	0.900997	0.9751	2.92004e-06
alpha-Est2	236.444	1.46938e-07	1.76648e-05	-0.0942702	0.965111	-1.34194	0.654218	-4.12593	1.57576e-07
CG7639	498.725	1.52668e-07	1.81542e-05	-0.56035	0.00312667	-0.45239	0.0890123	-0.680671	1.05865e-05
CrebA	1449.79	1.54345e-07	1.81563e-05	0.67035	0.0517864	0.295234	0.899244	1.16634	2.92004e-06
Myo31DF	1063.78	1.68496e-07	1.96101e-05	0.398393	0.471493	0.240104	0.981517	1.41622	1.33899e-05
drm	330.57	1.73167e-07	1.99415e-05	-0.248445	0.879592	0.229487	0.995554	2.44915	0.000472701
Tina-1	888.774	1.88361e-07	2.14653e-05	0.192405	0.669856	0.262113	0.914993	1.03118	1.44014e-05
CG11099	1614.73	2.34261e-07	2.61512e-05	-0.84225	0.0181937	-0.615564	0.356634	-1.26216	3.03134e-06
mthl14	64.0779	2.33358e-07	2.61512e-05	0.363779	0.864965	0.844703	0.949387	3.50403	7.53049e-05
porin	13944	2.55531e-07	2.82375e-05	-0.371455	0.212485	-0.708874	0.0226723	-0.888038	6.84374e-06
CR12842	50.5133	2.62706e-07	2.874e-05	-1.52446	0.00924671	-1.38175	0.0747856	-1.96649	3.76222e-05
CG34054	198.982	2.81957e-07	3.05407e-05	1.85302	0.0149588	1.50092	0.227058	2.9045	4.18708e-07
Gadd45	361.131	2.87142e-07	3.07974e-05	0.609609	0.414995	0.689412	0.759852	2.00973	8.04932e-06
CG14907	86.7154	3.04778e-07	3.23715e-05	0.519144	0.453224	0.254337	0.985913	1.68682	2.36203e-05
CG10320	1405.29	3.12907e-07	3.29138e-05	-0.168476	0.693209	-0.699713	0.0711478	-0.951165	2.10952e-05
CG9416	185.578	3.18908e-07	3.29138e-05	-0.825195	0.390128	-1.79909	0.0819377	-2.83659	1.93545e-06
NT5E-2	162.659	3.17569e-07	3.29138e-05	0.418147	0.489744	0.276352	0.973936	1.48137	1.95447e-05
Nplp4	231.436	3.39316e-07	3.46927e-05	1.20109	0.00751348	-0.110462	0.996314	-0.256143	0.668411
CR43241	166.255	3.53481e-07	3.58063e-05	1.0609	0.00312667	0.0198682	0.999494	1.03031	0.000785578
CG5676	1822.68	3.57442e-07	3.58753e-05	0.423141	0.0442783	-0.366647	0.301362	-0.0288333	0.925421
CG1746	29533.6	3.69109e-07	3.67095e-05	0.110632	0.811434	-0.652273	0.0890123	-0.739126	0.00123315
Eps-15	4004.15	3.77758e-07	3.72313e-05	-0.542316	0.00913367	-0.236228	0.791894	-0.71343	1.40075e-05
CR31044	157.405	3.873e-07	3.78309e-05	0.660894	0.0698943	0.563729	0.388096	1.2152	1.95578e-06
Phk-3	444.43	4.104e-07	3.9384e-05	1.91548	0.000840653	0.261215	0.991103	0.239298	0.783562
Rop	5956	4.07965e-07	3.9384e-05	-0.616983	0.00113298	-0.517384	0.0603467	-0.633709	9.31545e-05
Ets21C	81.2415	4.6573e-07	4.43051e-05	0.327398	0.806058	0.537691	0.960756	2.40903	8.50768e-05
Rcd2	363.466	4.87617e-07	4.59873e-05	0.182599	0.828924	0.20422	0.991331	1.51816	0.000100713
CG42361	734.536	4.93407e-07	4.61357e-05	-0.754484	0.0134647	-0.706771	0.0918359	-1.03851	1.30167e-05
CG11752	574.851	5.57409e-07	5.08171e-05	-0.170625	0.757175	-0.833842	0.0817548	-1.15144	3.38136e-05
CoVIII	1970.11	5.50727e-07	5.08171e-05	-0.118903	0.810117	-0.744838	0.0634889	-0.931188	7.1879e-05
Ubi-p5E	4840.57	5.54348e-07	5.08171e-05	0.263167	0.173244	-0.312005	0.30295	0.313893	0.0406292
PPO1	866.613	6.09565e-07	5.51127e-05	-0.452468	0.78808	-1.89551	0.313218	-4.0037	4.90952e-07
CG5953	771.633	6.2668e-07	5.61957e-05	0.369769	0.3943	0.451362	0.655772	1.16887	8.62919e-06
aay	6629.02	6.3682e-07	5.66407e-05	0.711917	0.0701596	0.153782	0.991103	1.21024	2.43154e-05
Dtg	230.924	6.59833e-07	5.82143e-05	1.23224	0.0777781	1.23744	0.256784	2.3634	1.84207e-06
CG8170	32.9449	6.67458e-07	5.84159e-05	-0.672255	0.636143	-0.833062	0.918224	-4.61991	6.98431e-06
RFeSP	5651.78	6.89368e-07	5.98547e-05	-0.301758	0.455301	-0.650569	0.170867	-1.07486	6.76049e-06
VhaM9.7-b	1426.08	7.67208e-07	6.60886e-05	0.588213	0.0895565	-0.0289419	0.999494	0.969195	0.000109704
CG11876	3891.23	7.7956e-07	6.6628e-05	-0.325785	0.378004	-0.670472	0.0993793	-1.00534	8.62919e-06
CG14949	19.1087	8.32006e-07	7.05592e-05	-0.796194	0.761024	-1.76543	0.825438	3.32338	0.008025
PRL-1	6689.75	8.88051e-07	7.47329e-05	0.306695	0.0517864	-0.195485	0.666309	0.285552	0.0315981
Arc2	97.9697	9.07962e-07	7.58252e-05	1.12074	0.141202	1.53666	0.0938295	2.38455	3.44681e-06
CG43110	35.9012	1.00054e-06	8.29236e-05	1.60903	0.024668	0.767844	0.791894	2.28417	1.55258e-05
CG30466	200.617	1.10071e-06	8.96114e-05	0.776652	0.0204935	0.462593	0.576567	1.11485	8.62919e-06
Mes4	204.195	1.10581e-06	8.96114e-05	1.02132	0.000927447	0.548107	0.424788	1.06781	5.03779e-05
etaTry	21.5893	1.09949e-06	8.96114e-05	-1.22917	0.830869	-0.668635	0.996658	7.1634	0.00276652
CG4586	153.616	1.14414e-06	9.15142e-05	0.68164	0.038883	1.14311	5.62409e-05	0.568708	0.0444091
kat-60L1	830.7	1.14602e-06	9.15142e-05	-0.997049	0.00794312	-0.161957	0.991103	-1.11772	0.0002864
CG32512	615.837	1.24198e-06	9.83597e-05	-0.3173	0.502855	-1.09579	0.00508876	-1.03532	0.0002864
CG7720	850.814	1.2582e-06	9.83597e-05	1.58034	0.00640819	1.17197	0.232259	2.13691	2.80468e-06
ect	61.0162	1.25872e-06	9.83597e-05	-1.64588	0.0181937	-1.48303	0.12656	-2.19711	6.53725e-05
alphaTub84D	2624.67	1.33627e-06	0.000103679	-0.583016	0.0391834	-0.412825	0.485773	-0.916895	9.46873e-06
l(1)G0222	913.863	1.39158e-06	0.00010721	-0.154864	0.575099	0.396016	0.202265	0.444184	0.00827806
CG12203	1511.96	1.42576e-06	0.000107571	-0.24689	0.601674	-0.587508	0.35889	-1.146	1.1176e-05
RhoGAP16F	218.035	1.41421e-06	0.000107571	0.519947	0.16957	0.738846	0.104241	1.13438	7.2045e-06
stmA	6548.56	1.4242e-06	0.000107571	-0.60943	0.0107563	-0.373041	0.484463	-0.787389	2.71942e-05
CG9350	1830.82	1.46412e-06	0.000109709	-0.17385	0.623429	-0.626279	0.0596503	-0.777446	7.1879e-05
CG5621	100.215	1.50048e-06	0.000111668	-1.2901	0.00299249	-0.774137	0.340752	-1.33346	0.000243682
Mlc-c	2415.83	1.52052e-06	0.000112395	0.7113	0.0652385	0.154251	0.990738	1.14624	4.7853e-05
CG7712	1344.02	1.56332e-06	0.000114783	-0.214361	0.524726	-0.571448	0.104374	-0.825663	2.70371e-05
CG11425	889.463	1.69517e-06	0.000123173	3.49086	0.00640819	2.93377	0.120874	5.20327	1.53883e-07
CG17018	69.8852	1.7001e-06	0.000123173	0.924155	0.201465	2.05621	0.00067379	1.77791	0.000268409
Gad1	10315.3	1.72654e-06	0.000124265	-1.06857	0.00299249	-0.741708	0.234853	-1.12064	0.000187241
Pabp2	1031.45	1.7608e-06	0.000125903	0.945503	0.000489521	0.727273	0.0720263	0.929036	8.21652e-05
CG34112	21.8123	1.89148e-06	0.000134065	-3.29422	0.172308	0.145968	0.998578	2.86725	0.0268433
CG3777	111.464	1.89945e-06	0.000134065	0.0528418	0.966828	-0.616783	0.814199	-1.94687	4.73926e-05
lox2	31.0715	1.96775e-06	0.000137995	-1.6276	0.409404	-3.10644	0.229477	-7.55877	5.29389e-05
CG10340	751.177	1.9963e-06	0.000139105	-0.425491	0.208483	-0.525349	0.317824	-1.01524	7.27182e-06
CG9669	182.291	2.01736e-06	0.000139683	0.835381	0.0146048	-0.376099	0.802532	0.491237	0.142349
Spn88Eb	1387.23	2.03457e-06	0.000139989	0.955163	0.314675	0.633713	0.924598	2.49122	3.29787e-05
Synj	3774.19	2.04905e-06	0.000140104	-0.551246	0.0121124	-0.22371	0.836251	-0.695121	6.4719e-05
CG10185	69.434	2.16983e-06	0.00014744	-3.51714	0.00573106	-4.49909	0.000986315	-2.28323	0.0497545
CG9172	2835.93	2.30573e-06	0.000154752	0.0322983	0.925251	-0.50111	0.0152741	-0.376031	0.0130942
CG9505	130.511	2.30361e-06	0.000154752	2.06422	0.021095	2.08605	0.0747856	3.17761	1.83203e-06
Alas	2184.37	2.61869e-06	0.000174686	-0.232939	0.409404	-0.479761	0.143747	-0.731464	2.38064e-05
CG10337	44.1276	2.63647e-06	0.000174806	1.16647	0.37506	0.396732	0.993074	3.0637	0.00012376
GstE13	227.105	2.65256e-06	0.000174813	-0.406589	0.462484	-0.875998	0.179288	-1.43096	2.02028e-05
JhI-21	586.412	2.7088e-06	0.000177451	-0.303504	0.341231	0.032357	0.996658	0.538466	0.0123763
CR45577	56.5626	2.93433e-06	0.000191081	0.558221	0.462484	-0.711703	0.741097	-1.51374	0.00464405
Nplp3	1288.52	3.01849e-06	0.000195398	-1.26157	0.52718	-3.38421	0.106952	-5.67727	6.42378e-07
Dat	2351.76	3.04851e-06	0.000196181	-0.334	0.335941	-0.682922	0.0699546	-0.893533	4.06809e-05
PKD	1620.04	3.19643e-06	0.000204497	-0.159723	0.647252	-0.242288	0.841302	-0.801844	2.30921e-05
LysX	34.1423	3.23237e-06	0.000205594	2.55407	0.161828	0.693192	0.991103	4.92742	7.53049e-05
edl	225.994	3.34224e-06	0.000211353	0.704893	0.374896	0.250506	0.991331	1.89976	0.000103437
CoIV	5996.04	3.418e-06	0.000214902	-0.263123	0.528331	-0.526645	0.395638	-1.03636	1.89735e-05
CR46112	37.3307	3.49238e-06	0.000218324	-1.28823	0.0752455	0.370245	0.968281	0.914664	0.09189
NP15.6	1108.74	3.60304e-06	0.000223962	-0.319593	0.371828	-0.82872	0.0110327	-0.825212	0.000276078
Dhc93AB	135.544	3.76462e-06	0.000232683	-4.77116	0.000261958	-3.87192	0.0306376	-2.11161	0.122086
CG5282	1356.82	3.92878e-06	0.000240117	-0.535787	0.126739	-0.407085	0.67865	-1.06783	1.3082e-05
betaTub56D	8986.42	3.92077e-06	0.000240117	-0.479957	0.0525223	-0.508028	0.143747	-0.762689	2.85546e-05
snoRNA:Psi18S-1377d	347.929	4.00236e-06	0.000243255	0.684676	0.238492	1.3856	0.0161844	1.543	5.24305e-05
Mlf	5053.86	4.09131e-06	0.000245928	-0.260999	0.218373	-0.491791	0.0299164	-0.562486	8.19866e-05
tadr	597.774	4.07471e-06	0.000245928	-0.56579	0.0648692	-0.112248	0.991331	-0.879869	0.000102405
CG5261	4684.58	4.16896e-06	0.000249226	-0.217381	0.587581	-0.569476	0.228033	-0.922386	4.23389e-05
CG9095	322.27	4.42776e-06	0.000263259	-0.193517	0.854719	-1.06278	0.33872	-1.91727	5.03779e-05
CR45018	427.779	4.95385e-06	0.000291372	0.621446	0.201465	-0.311006	0.949387	1.07078	0.00194382
PGRP-SA	352.722	4.94827e-06	0.000291372	0.994756	0.266403	0.883816	0.754624	2.40298	3.1509e-05
retinin	1712.83	4.99868e-06	0.000292436	-1.49802	0.353521	-3.34088	0.0434973	-4.26637	1.85297e-05
RpS27	12070.1	5.35952e-06	0.000311878	0.790306	0.0038347	0.0928243	0.993181	0.702376	0.00314678
CG1161	1073.73	5.5473e-06	0.000321098	0.053177	0.903071	-0.584097	0.0537233	-0.516042	0.00872311
CG13900	638.458	5.71382e-06	0.000328996	-0.236944	0.483931	0.580454	0.0911671	0.391221	0.102409
Cct5	1161.57	6.19418e-06	0.000354787	0.459013	0.1388	0.659957	0.0747856	0.901378	2.70371e-05
CG5118	483.743	6.43326e-06	0.000366562	0.953425	0.0718871	0.601562	0.739707	1.61762	2.64596e-05
CG18635	27.4253	6.64245e-06	0.00037652	2.94713	0.133113	3.24879	0.248453	5.59516	2.69716e-05
arm	9489.31	6.71203e-06	0.000378503	-0.50371	0.00448916	-0.25566	0.618108	-0.523214	0.000418257
l(2)08717	2297.39	7.10255e-06	0.000398471	0.647752	0.115209	0.137289	0.993181	1.11587	0.000144019
tkv	2456.89	8.09511e-06	0.000451839	-0.111842	0.715351	0.132042	0.967558	0.503353	0.00275255
gammaSnap1	1488.76	8.28568e-06	0.000460129	-0.49262	0.0321717	-0.373899	0.382112	-0.688252	6.53599e-05
sqd	14497.2	8.44244e-06	0.000466466	0.51275	0.0539588	0.186106	0.949387	0.772107	9.64728e-05
CG15213	25.1616	8.5915e-06	0.000472317	0.0551642	0.980724	-1.52949	0.561222	-3.82062	0.000295025
Oscp	2587.56	8.71935e-06	0.000476949	-0.639083	0.13773	-0.666525	0.373554	-1.26079	2.66668e-05
CG45783	107.67	8.86757e-06	0.000482643	1.5391	0.00751348	0.88805	0.507141	1.86171	5.13454e-05
ATPsyn-d	5202.29	9.20185e-06	0.000498357	-0.154884	0.718391	-0.640368	0.113962	-0.829453	0.000276284
Ilp3	662.301	9.30911e-06	0.000501683	-1.78263	0.0107714	-2.29657	0.00217781	-1.1118	0.095589
ATPsyn-b	4225.02	9.44322e-06	0.000506416	-0.310659	0.497806	-0.65748	0.25667	-1.08867	5.13454e-05
CheA75a	7.83052	9.55225e-06	0.000509764	7.45362	0.00372119	1.23976	0.993074	4.04729	0.139119
CG9171	1314.69	1.01402e-05	0.000538512	-0.092638	0.878594	0.231172	0.951292	0.834107	0.00167967
ND23	3017.49	1.02883e-05	0.000543738	-0.0643133	0.865002	-0.511128	0.0676969	-0.545501	0.00133023
emc	6103.27	1.04119e-05	0.000547627	0.239581	0.284406	0.209609	0.780508	0.5864	4.97779e-05
CG8245	1473.31	1.23264e-05	0.000645219	-0.459371	0.0694447	-0.417723	0.340752	-0.749857	5.24305e-05
IP3K1	337.17	1.30771e-05	0.000681256	0.303333	0.57325	0.0669169	0.996658	1.09277	0.000457184
CR43283	1366.22	1.37945e-05	0.000715224	-0.14441	0.767515	-0.855852	0.0226723	-0.77172	0.00262939
Fnta	575.026	1.39708e-05	0.000720944	0.142692	0.675494	0.0736766	0.993181	0.659213	0.000357366
ACXC	12.6557	1.42118e-05	0.000729937	-1.55385	0.22947	-2.75367	0.0747856	-3.6631	0.00094381
Uhg3	131.307	1.44698e-05	0.000739717	0.684731	0.162227	0.170405	0.991331	1.25367	0.000231539
l(1)G0334	6099.17	1.47751e-05	0.000751812	-0.0503577	0.915325	-0.600924	0.0720263	-0.626729	0.00219277
cype	3254.6	1.49423e-05	0.000756798	0.1084	0.815426	-0.687891	0.0699546	-0.548806	0.0266847
Ucrh	1192.41	1.57015e-05	0.000791587	0.36665	0.175005	-0.488022	0.190345	-0.0428039	0.906261
CG14879	46.4269	1.59848e-05	0.000802172	1.16913	0.218833	1.38712	0.351675	2.50707	5.03779e-05
CG1542	243.43	1.6081e-05	0.000803317	0.603877	0.118485	0.629244	0.301941	1.10563	4.06809e-05
Gfat2	1534.98	1.66858e-05	0.000829739	0.0097359	0.98415	0.38227	0.385135	0.597128	0.00112107
Irk1	567.358	1.70722e-05	0.000845113	0.667965	0.05476	0.68776	0.170867	1.04463	4.4634e-05
Skp2	202.605	1.8105e-05	0.000888199	0.90459	0.190443	-0.0847858	0.996658	1.62011	0.000857662
snoRNA:Me18S-C1831	16.378	1.80579e-05	0.000888199	3.62296	0.00464891	1.70429	0.690764	0.520768	0.797924
CG8498	719.143	1.85345e-05	0.000905212	0.63792	0.00381263	-0.00886873	0.999494	0.324524	0.15168
NetA	91.8791	1.86266e-05	0.000905668	-1.29253	0.0354685	-0.467288	0.918964	0.526087	0.382744
CG6272	382.442	1.90416e-05	0.000921748	0.660856	0.118485	0.434561	0.771307	1.18251	7.03347e-05
Aats-cys	476.05	2.05792e-05	0.000991788	0.0611386	0.89387	0.137642	0.979938	0.661074	0.000609039
InR	2967.54	2.08866e-05	0.00100219	0.22376	0.807573	0.34931	0.971469	1.51721	0.000693234
CG9231	690.196	2.15197e-05	0.00102806	0.195625	0.545098	-0.546843	0.103101	-0.360353	0.120383
CG7381	208.116	2.21509e-05	0.00105361	-1.03113	0.0122186	-0.406383	0.84165	-1.11764	0.000968862
Vha55	12492.1	2.25381e-05	0.00106739	-0.492763	0.0119689	-0.446571	0.108071	-0.538202	0.000790713
Gpdh	7571.26	2.31425e-05	0.00109129	0.141158	0.84701	-0.672273	0.456283	-1.04307	0.00270051
CG6812	1212.36	2.36606e-05	0.00111093	-0.393367	0.195318	-0.625083	0.0794627	-0.783471	0.000198633
Cht2	63.7439	2.39195e-05	0.00111353	-0.920283	0.613495	0.343066	0.995246	2.66077	0.0120484
scb	1031.28	2.39052e-05	0.00111353	0.102841	0.860338	-0.0381489	0.996658	0.833076	0.00173845
Tsp2A	137.508	2.40865e-05	0.00111655	1.18769	0.540207	0.701423	0.985913	3.99765	0.000512346
Cyp4ae1	112.714	2.47174e-05	0.00114096	-1.23323	0.0399333	-1.21124	0.143747	-1.5863	0.000604151
RhoGDI	3477.27	2.51015e-05	0.001149	0.494734	0.0427108	0.204775	0.902258	0.678424	0.000234742
gukh	704.254	2.50823e-05	0.001149	-0.561377	0.00942854	0.0773944	0.993181	0.0175074	0.961619
CG6293	322.749	2.5752e-05	0.00117386	0.832561	0.0717595	0.382755	0.900997	1.29042	0.000151051
Den1	639.255	2.59932e-05	0.00117994	-0.195576	0.601674	-0.613979	0.0918359	-0.751866	0.000513715
lectin-37Da	177.861	2.62471e-05	0.00118166	-0.16649	0.978733	1.4474	0.98336	7.10432	0.00094381
rad50	640.458	2.61922e-05	0.00118166	0.53171	0.105791	0.597549	0.202265	0.929201	6.39048e-05
par-6	2211.01	2.65908e-05	0.00119223	0.646985	0.0146048	0.409316	0.485773	0.790368	0.000174086
dpn	10.2078	2.6769e-05	0.0011943	-4.65567	0.0241853	-2.19457	0.616722	-4.64884	0.00561922
ytr	4762.21	2.68553e-05	0.0011943	0.535744	0.00529513	0.575084	0.0129207	0.466956	0.00531423
CG5379	94.4204	2.72312e-05	0.00120611	0.113423	0.882702	-0.550516	0.652254	-1.13523	0.00152428
ara	273.077	2.76237e-05	0.00121856	-0.439068	0.699685	0.366293	0.985913	1.69628	0.00825685
CG32444	1598.87	2.84407e-05	0.00124956	-0.308662	0.818866	-1.26159	0.477306	-2.49723	8.48834e-05
CG16984	8.98096	2.86312e-05	0.0012529	-1.35168	0.46053	0.203027	0.996658	-6.11784	0.000749308
CG12868	371.146	2.89321e-05	0.00126102	1.08345	0.0508926	0.581435	0.791894	1.58967	0.000115871
Xrp1	12387.5	2.93377e-05	0.00127363	0.488525	0.328474	0.407712	0.834519	1.20873	0.000145535
CG16713	286.537	2.96684e-05	0.00128289	1.82768	0.00841484	-0.231902	0.993181	1.02671	0.13574
Bin1	401.66	3.02266e-05	0.00130073	0.212775	0.84468	0.26447	0.991103	1.64308	0.00126622
Diedel	54.1366	3.03186e-05	0.00130073	0.287278	0.935635	2.88137	0.398009	4.69272	0.000752355
CG10219	1673.02	3.06068e-05	0.00130796	-0.101667	0.830282	-0.488071	0.369121	-0.7987	0.000450366
CG30026	741.826	3.12293e-05	0.00132937	1.14683	0.161828	0.0570923	0.999494	1.98852	0.000712715
CG6125	211.056	3.14232e-05	0.00133244	-0.960379	0.139357	-0.732843	0.698873	-1.82817	7.52728e-05
mRpL14	345.107	3.1979e-05	0.00135077	0.151139	0.712724	-0.57377	0.170867	-0.540326	0.0284963
Obp44a	39355.2	3.23885e-05	0.00136281	0.129023	0.930506	-0.944282	0.698873	-2.07494	0.000524357
CG1667	927.567	3.28321e-05	0.00137618	1.95719	0.0403548	1.11978	0.726114	2.84299	5.9944e-05
Cyp4ac3	589.202	3.39827e-05	0.00141897	0.404299	0.486392	0.282512	0.968281	1.24915	0.000358982
Akt1	2067.53	3.43324e-05	0.00142812	0.294145	0.235358	-0.039773	0.996658	0.549992	0.00140776
CG10566	671.002	3.48101e-05	0.00143707	-0.13806	0.669992	-0.168976	0.941639	-0.667094	0.000182099
rho-5	1654.21	3.47167e-05	0.00143707	-0.971297	0.011646	0.0468725	0.996658	-0.735819	0.0343078
CG11671	100.782	3.52961e-05	0.00144622	3.21051	0.303321	3.93756	0.462626	7.98407	4.97779e-05
CG13749	15.4441	3.52762e-05	0.00144622	-3.04553	0.399624	2.40354	0.794327	4.63633	0.0144132
CG17364	1623.41	3.59363e-05	0.00146103	-0.739854	0.00751348	-0.281805	0.843636	-0.708999	0.00256346
CG4769	6016.36	3.58991e-05	0.00146103	-0.258066	0.456633	-0.544347	0.188766	-0.778591	0.00023038
LSm3	67.1403	3.61919e-05	0.00146103	1.46557	0.0145284	0.741442	0.721025	1.72493	0.000295025
veli	985.056	3.61654e-05	0.00146103	-0.170214	0.628209	-0.594709	0.0737057	-0.663139	0.00102891
CG10581	95.8446	3.73337e-05	0.00149575	0.829439	0.0403548	-0.376733	0.863072	0.480937	0.219024
CG31235	324.682	3.75989e-05	0.00149575	-1.04486	0.0663213	-1.19874	0.107482	-1.48305	0.000581086
CG42709	1177.03	3.7515e-05	0.00149575	-0.40268	0.315706	-0.934467	0.0150424	-0.829442	0.00206532
Pex19	1427	3.7401e-05	0.00149575	-0.245748	0.510423	-0.216363	0.941639	-0.849993	0.000127476
CG34015	173.809	3.8389e-05	0.00152165	0.873257	0.0698943	-0.527954	0.771257	0.692059	0.108421
Pdsw	1968.3	3.89285e-05	0.00153746	-0.0993139	0.818721	-0.318877	0.727961	-0.75275	0.000298419
Nmdmc	1804.79	4.05381e-05	0.00159528	0.553072	0.565317	-0.375758	0.984845	1.7022	0.00381411
CoVIb	5267.97	4.33875e-05	0.00170129	-0.111607	0.808581	-0.73652	0.0366175	-0.642217	0.00617351
mRpS14	155.593	4.37463e-05	0.00170923	-0.581401	0.195318	-0.741402	0.248453	-1.18531	0.00017592
CG5903	3208.5	4.41796e-05	0.00171392	-0.152799	0.663688	-0.468216	0.247896	-0.68423	0.000450366
MED10	326.786	4.40488e-05	0.00171392	0.506705	0.040894	0.0780053	0.993181	0.600079	0.00179944
CG10137	941.32	4.44237e-05	0.0017173	-0.591493	0.126534	0.308337	0.900997	-0.652455	0.0365265
CG11458	13.3552	4.46962e-05	0.00172175	-7.67114	0.0120613	-7.07587	0.120874	-5.30766	0.0338804
Cand1	1497.21	4.50997e-05	0.00173119	-0.444602	0.0073376	-0.0101692	0.999494	-0.298859	0.0519625
l(2)gl	1857.07	4.55522e-05	0.00174245	0.331842	0.532727	0.126274	0.993181	1.0834	0.000734908
ATPsyn-gamma	5527.41	4.58125e-05	0.0017463	-0.403717	0.476771	-0.725323	0.398217	-1.30131	0.000136194
SdhB	3231.3	4.92925e-05	0.00187243	-0.156967	0.645552	-0.490826	0.182773	-0.659665	0.000592662
snoRNA:2R:9445410	80.7949	5.01113e-05	0.00189695	0.310383	0.804404	1.53384	0.170867	1.93207	0.00130373
janA	300.135	5.09368e-05	0.00192155	0.845082	0.00193495	0.216131	0.947792	0.473467	0.0851362
CG11125	76.5401	5.21833e-05	0.00194896	0.808962	0.383776	1.31682	0.301184	2.11937	0.000198633
CG17029	666.773	5.2198e-05	0.00194896	-0.337677	0.416139	-0.505236	0.480076	-0.991136	0.000139975
prc	23.026	5.19746e-05	0.00194896	-2.78058	0.108857	-3.88746	0.0720263	-4.23578	0.00219277
CG8111	386.482	5.26614e-05	0.00195294	0.0787002	0.816711	0.0063206	0.999494	0.518204	0.00147383
snoRNA:Psi28S-3436b	106.988	5.25648e-05	0.00195294	1.99118	0.0315983	1.6654	0.266806	2.79233	5.03779e-05
CG42240	2933.96	5.45025e-05	0.00201438	0.303238	0.191476	-0.352434	0.369121	-0.113075	0.658692
how	1866.91	5.58591e-05	0.00205757	0.27096	0.189624	-0.250549	0.61487	0.275196	0.109049
CG34163	56.5972	5.63367e-05	0.0020682	0.743247	0.14768	-0.685923	0.571387	0.642813	0.15168
CG8067	174.173	5.70582e-05	0.00208768	0.764392	0.0268226	0.213705	0.968817	-0.185543	0.672702
CG8147	7832.98	5.869e-05	0.00213312	4.89283	0.000202429	3.67656	0.0663583	5.12907	7.12736e-06
Neb-cGP	1741.33	5.86012e-05	0.00213312	0.323579	0.38243	-0.503162	0.381643	-0.40066	0.167021
Dpt	5481.62	5.91349e-05	0.00214217	-1.02908	0.76924	2.23881	0.837549	5.43706	0.0031732
HmgD	1679.47	5.96618e-05	0.00215413	0.746837	0.0423517	0.385969	0.794327	1.0072	0.000308494
CG6834	625.364	6.01032e-05	0.00216176	0.101623	0.896465	-0.833175	0.202265	-0.913979	0.00997096
Est-Q	848.637	6.06991e-05	0.00216176	0.350793	0.779507	-1.2081	0.496853	-1.88221	0.00467143
GckIII	1313.02	6.08612e-05	0.00216176	-0.29338	0.218373	-0.26724	0.661478	-0.61629	0.00014419
Uhg1	279.37	6.0524e-05	0.00216176	0.25509	0.765523	0.632642	0.758456	1.45837	0.000772067
Uhg4	96.4591	6.07093e-05	0.00216176	0.589631	0.564706	1.71057	0.0858473	1.99475	0.000790713
CG13082	376.552	6.15435e-05	0.00217892	-1.02969	0.212639	-1.50119	0.16909	-2.05646	0.000320989
Argk	29839.6	6.18331e-05	0.00218211	-0.590544	0.131257	-0.578073	0.422853	-1.04255	0.000182099
CG12269	2612.09	6.25622e-05	0.00220074	-0.266665	0.683537	-0.855706	0.248453	-1.24484	0.000512346
CG4199	1200.95	6.3294e-05	0.00221935	0.265457	0.606889	0.396882	0.801507	1.02656	0.000463333
Lcch3	1028.13	6.35421e-05	0.00222093	-0.807222	0.0142906	-0.359923	0.795101	-0.841559	0.00195835
Elf	2488.64	6.51359e-05	0.00226938	0.488718	0.0353171	0.244228	0.791894	0.621167	0.000473706
CG8298	498.325	6.68349e-05	0.00232119	-0.603024	0.0388763	-0.43093	0.462626	-0.76644	0.000592662
CG4839	215.113	6.75315e-05	0.00233796	0.40328	0.708113	1.04836	0.544881	1.95338	0.000705322
CG5045	1090.23	6.81625e-05	0.00235236	0.555627	0.0484494	-0.260247	0.857163	0.0346238	0.935586
Rbf	967.975	6.9703e-05	0.00239796	-0.16047	0.524883	0.39274	0.160903	0.242001	0.194875
Hrb87F	1561.66	7.02554e-05	0.00240939	0.434758	0.0335116	0.380004	0.234286	0.55972	0.000320989
CG1572	842.548	7.11916e-05	0.00243386	0.527446	0.280753	0.220357	0.98336	1.1308	0.000512346
SerT	346.133	7.49467e-05	0.00255426	-1.62946	0.00193495	-0.696177	0.704422	-1.0097	0.044729
CG7702	111.393	7.86589e-05	0.00267245	-0.686251	0.509121	0.294372	0.992654	1.48122	0.026861
Gli	433.784	7.97262e-05	0.00270032	-0.0140942	0.98594	-0.054355	0.996658	0.815601	0.00610097
CG42365	203.517	8.15288e-05	0.00274438	0.585161	0.0905845	0.186068	0.97752	0.8602	0.000734908
CG9603	4364.38	8.13483e-05	0.00274438	0.126403	0.811526	-0.532138	0.411589	-0.700246	0.0107526
CG32699	1627.67	8.24359e-05	0.00276641	0.077719	0.856826	0.175596	0.949387	0.635518	0.00123315
Sod	6159.51	8.2829e-05	0.0027711	0.0956297	0.884919	-0.430636	0.733877	-0.86202	0.00323838
CG9766	226.062	8.39244e-05	0.00279919	-0.67059	0.216565	-0.623587	0.643558	-1.40142	0.000178445
CG17278	874.813	8.49992e-05	0.00281339	0.638523	0.0515432	0.0946122	0.993332	0.781706	0.00220541
FANCI	85.0811	8.51219e-05	0.00281339	0.635109	0.456633	1.84044	0.0111286	1.465	0.00700181
ImpL2	2122.92	8.47407e-05	0.00281339	0.21678	0.632965	-0.156552	0.985913	0.750375	0.00494596
Arfrp1	238.923	8.82626e-05	0.0028888	0.707608	0.0129215	-0.0860447	0.993332	0.32005	0.292677
GABA-B-R2	2777.24	8.84595e-05	0.0028888	-1.04654	0.00640819	-0.170746	0.989871	-0.743768	0.0349197
Imp	2011.73	8.82892e-05	0.0028888	0.243714	0.560361	0.0703156	0.996314	0.808412	0.00123315
Opa1	2243.48	8.79603e-05	0.0028888	-0.455535	0.0506549	-0.0323042	0.996658	-0.524619	0.00456055
CG14966	120.862	8.93671e-05	0.00290627	1.64975	0.00640819	0.159545	0.996314	0.648128	0.339499
CG4238	1293.33	8.9526e-05	0.00290627	-0.95551	0.00751348	-0.317947	0.909341	-0.815681	0.00918922
CG33090	1594.84	8.98664e-05	0.00290869	-0.57204	0.0194285	-0.303026	0.69956	-0.62346	0.00162464
phtf	1415.28	9.18958e-05	0.00296561	-0.577969	0.0694447	-0.452382	0.498116	-0.846638	0.000418549
CG11893	1191.11	9.2962e-05	0.00299119	1.05554	0.22947	0.280886	0.993074	2.03201	0.000801358
Ext2	1249.57	9.47516e-05	0.00303983	-0.710705	0.006582	-0.410095	0.494468	-0.62023	0.00643626
CG10553	780.108	9.51164e-05	0.00304261	0.265328	0.806058	-1.04826	0.455342	-1.47777	0.00809003
caup	398.094	9.70822e-05	0.00309644	-0.320818	0.794298	0.0883059	0.996658	1.6014	0.0137371
CG4000	142.91	9.74865e-05	0.0031003	-1.38146	0.266653	-1.89632	0.304372	-3.10595	0.000214508
CG14443	61.0959	0.000100512	0.00318726	-2.44916	0.00312667	-0.245646	0.993332	-0.0659093	0.960924
cana	389.054	0.000101518	0.00320986	0.940187	0.0497092	0.299056	0.965604	1.20931	0.000992095
TotA	5235.61	0.000102344	0.00322346	2.68537	0.134533	1.93169	0.75107	4.94719	8.81004e-05
sut2	84.2508	0.000102538	0.00322346	2.0133	0.134533	1.58385	0.656245	3.58674	0.000150597
cib	4746.19	0.000104616	0.00327937	0.699928	0.0999866	0.00121861	0.999494	0.955987	0.00302322
Damm	64.2676	0.000105886	0.0033097	-0.607976	0.829967	0.646934	0.991331	3.5506	0.0105008
Cht5	372.502	0.000106385	0.00331582	0.85873	0.118325	0.0214641	0.999494	1.24129	0.00242243
Hsp27	58.3916	0.000106827	0.00332013	0.159095	0.90501	0.757827	0.791894	-1.54284	0.0171179
slgA	7554.49	0.000107753	0.00333943	-0.715043	0.0121075	-0.455612	0.462626	-0.706919	0.00311311
mei-41	188.022	0.000109166	0.00337367	-0.906138	0.022025	0.247403	0.963095	-0.0658299	0.908768
Cyp28c1	238.512	0.000109578	0.00337685	-0.980358	0.259637	-0.874377	0.741097	-2.20213	0.000151051
TotX	665.45	0.000110628	0.00339963	0.549476	0.730658	-0.953251	0.896628	2.20329	0.0148214
CG15550	22.9897	0.000112709	0.00344424	1.45365	0.150677	-0.214887	0.996314	-1.30532	0.204705
CG3921	538.259	0.000112417	0.00344424	0.119762	0.804001	0.0472708	0.996658	0.728263	0.00223558
CG4407	408.824	0.000117191	0.00357122	-0.301882	0.406186	-0.465432	0.422853	-0.829789	0.000337476
Klp67A	66.7652	0.000117888	0.00358248	2.00955	0.00309509	1.89203	0.03124	1.32124	0.0429492
P5CDh1	8691.36	0.000118446	0.00358948	-0.329442	0.13996	-0.432013	0.143747	-0.551277	0.000645233
CG15715	854.685	0.00012069	0.00363733	0.684778	0.0194333	-0.0767202	0.995554	0.439492	0.111728
Rala	1757.5	0.000120409	0.00363733	0.31497	0.266173	-0.0354438	0.996658	0.582081	0.00283407
l(1)10Bb	340.284	0.000121307	0.00364588	0.571577	0.0379425	-0.200477	0.941639	0.221349	0.456075
CG42666	588.062	0.000121731	0.00364861	0.0414339	0.913602	0.173143	0.900293	0.504432	0.00155365
Uhg8	47.6933	0.000122182	0.0036521	1.62961	0.0048628	1.36472	0.0873383	1.49267	0.00275255
CG34250	157.089	0.000125636	0.00374512	0.111036	0.891409	-0.697226	0.448529	-1.01877	0.00693977
cher	1194.01	0.00012668	0.00376597	-0.12268	0.772287	8.77235e-05	0.999838	0.569279	0.0132248
CG6891	108.083	0.000127028	0.00376607	1.87243	0.0539321	0.828254	0.900293	2.58622	0.000450366
CG30289	103.335	0.000128589	0.00380205	3.27301	0.000840653	1.76207	0.425073	2.44253	0.00783733
CG3662	15124.9	0.000130439	0.00381836	-0.332787	0.0794231	-0.410344	0.0918359	-0.466218	0.0012775
CG6357	7012.37	0.000130298	0.00381836	0.614629	0.0694447	0.0262776	0.999494	0.76046	0.00420716
CG8064	286.334	0.000130536	0.00381836	0.0064014	0.989921	0.551984	0.0711478	0.454703	0.0273807
CG9705	889.364	0.000130486	0.00381836	0.393009	0.181803	-0.112332	0.989871	0.579882	0.00824498
snoRNA:Me18S-A1494	4.90375	0.000131917	0.00384846	-3.91405	NA	1.2316	NA	-4.95804	0.0290724
CG3530	3815.15	0.000132319	0.00384991	-0.641068	0.0143168	-0.162621	0.972901	-0.581806	0.00943803
PGRP-SC2	203.731	0.000133475	0.00387326	0.115505	0.967071	2.19464	0.369121	3.09855	0.00311311
CG32302	6.50755	0.000135087	0.00390967	-1.24255	0.790146	-0.666694	0.996314	4.34336	0.0284318
CG13315	8410.61	0.000137148	0.00395885	1.27926	0.0655602	-0.748554	0.771257	0.425018	0.587786
CG7504	380.842	0.000137512	0.00395889	0.614974	0.0932566	0.617307	0.291613	0.965253	0.000297416
CG10440	570.254	0.000139701	0.00401136	-0.826389	0.0241853	-0.522782	0.543372	-0.903828	0.00219577
CG6175	740.402	0.000140944	0.00401545	0.311165	0.271736	-0.228818	0.857163	0.44864	0.0317277
Mec2	246.532	0.000140759	0.00401545	0.506854	0.549423	0.426563	0.960668	1.65358	0.00110285
btl	181.572	0.00014049	0.00401545	-0.245085	0.768232	-0.649548	0.723815	-1.51372	0.000477761
CG12384	1779.59	0.000141979	0.00403442	0.598192	0.038883	-0.189133	0.958857	0.310695	0.275969
CG42326	274.152	0.00014435	0.0040826	-0.638474	0.532727	-0.923834	0.74059	-2.30475	0.000169876
CG44303	6.85549	0.000144421	0.0040826	3.23011	0.0688097	-1.66176	0.941639	0.157829	0.959783
Mdh2	9576.8	0.000144926	0.00408633	-0.0885561	0.901768	-0.632715	0.402774	-0.96866	0.00181315
Cyp9b1	321.895	0.00014841	0.00417379	0.606697	0.439401	0.130619	0.996658	1.55284	0.00177041
Rh50	3454.14	0.000151506	0.00422863	-0.857443	0.147533	-0.944004	0.335647	-1.47654	0.000524415
cwo	2014.12	0.00015152	0.00422863	0.245995	0.70631	0.279744	0.96887	1.13153	0.00150104
mir-967	38.4701	0.000151152	0.00422863	-1.6279	0.0414306	0.441044	0.962628	0.380827	0.648481
CG32137	612.021	0.000153931	0.00428501	0.233712	0.810503	0.155022	0.995554	1.43476	0.00318047
CG4455	190.667	0.00015732	0.00436823	0.653289	0.0688097	0.584996	0.334567	0.942872	0.000405661
CG4038	214.842	0.000158248	0.00438287	0.499448	0.357861	0.342523	0.929147	1.16872	0.000662819
if	1366.88	0.0001617	0.00446717	-0.365961	0.338871	-0.567624	0.291613	-0.857119	0.000524357
Sep4	2330.75	0.000163877	0.00451591	-0.426833	0.0747507	-0.399492	0.334567	-0.61246	0.000749948
l(2)k12914	596.528	0.000166921	0.00458824	0.525717	0.0508926	-0.166324	0.966556	0.381682	0.118529
JhI-1	351.233	0.000167821	0.00460141	0.613917	0.0477623	0.520081	0.325082	0.814336	0.000524357
CG14015	736.607	0.000173488	0.00473305	-0.677415	0.072595	-0.188426	0.984845	-0.906808	0.00186731
CG8187	396.886	0.00017323	0.00473305	-0.477161	0.122915	-0.397361	0.561222	-0.783158	0.000524357
CR40354	10.3288	0.000176496	0.00480315	3.03025	0.156924	4.45327	0.0506797	4.64025	0.0022486
RpS15Ab	476.426	0.000177253	0.00481178	0.821493	0.00740522	0.108485	0.993181	0.289357	0.407764
CG10126	693.414	0.000182613	0.00494502	0.586135	0.127698	0.0576438	0.996658	0.858967	0.00265609
CG42368	561.556	0.000184097	0.0049729	-0.647122	0.0250098	-0.633322	0.104241	-0.634108	0.008025
CG42699	833.291	0.000184608	0.0049744	-0.533169	0.120723	0.206768	0.962543	-0.562582	0.044729
CG9531	414.271	0.000191611	0.00513919	-0.637919	0.13595	-0.823351	0.145616	-1.00944	0.00136019
Scsalpha	6193.16	0.000191663	0.00513919	-0.179052	0.850813	-0.787989	0.560927	-1.45217	0.000990243
CR43857	60.5444	0.000200202	0.00535504	1.01938	0.0625633	1.02564	0.179288	1.40728	0.000524357
CG15784	3046.49	0.000204205	0.00544524	1.17875	0.145292	1.3939	0.248695	2.10882	0.000262461
Mpc1	2148.47	0.00020457	0.00544524	0.356344	0.584169	-0.652805	0.616589	-0.84706	0.0462733
lectin-33A	10.0224	0.000205715	0.00546243	0.497669	0.865844	-4.36686	0.188479	-4.18367	0.0386296
CG31272	19.2414	0.000206637	0.00547362	-1.87339	0.182064	-0.955809	0.910502	1.26565	0.241823
CG44243	64.1036	0.000212538	0.00557595	0.999344	0.0899631	-0.426363	0.941639	0.912378	0.0681358
CR12628	22.7208	0.000212264	0.00557595	1.94373	0.0321904	-0.428334	0.988212	1.01237	0.274775
Npc2f	31.8413	0.000211379	0.00557595	-7.24782	0.00751348	-1.95704	0.888422	1.08465	0.685785
cni	712.417	0.000212489	0.00557595	0.603345	0.032091	0.109838	0.991331	0.608438	0.00786593
Gdh	5072.23	0.000213806	0.00557618	-0.515939	0.0515432	-0.394439	0.465429	-0.659327	0.00129705
Jheh1	3222.8	0.000214076	0.00557618	-0.113843	0.906289	-1.05861	0.172391	-1.17422	0.0058588
cpa	1221.95	0.000213447	0.00557618	0.472467	0.16833	-0.0364464	0.996658	0.712289	0.00517502
Cchl	1537.54	0.000215265	0.00559382	-0.290096	0.283141	-0.442676	0.223636	-0.608954	0.000801358
CG14142	54.504	0.00021878	0.00563167	-2.68197	0.0073376	-1.8455	0.286853	-1.66826	0.0693079
CG7033	2073.73	0.000218163	0.00563167	0.306143	0.278518	0.345917	0.532881	0.656033	0.000482061
Gs2	48719.7	0.000217496	0.00563167	-0.428438	0.283141	-0.739663	0.117154	-0.861785	0.00146865
mRpL33	377.562	0.000218305	0.00563167	0.710522	0.0213516	-0.0883315	0.993332	0.229703	0.522313
CR45713	88.1863	0.000220923	0.00567346	0.115042	0.915969	-0.0694652	0.996658	-1.48034	0.00298385
CG5059	4921.55	0.000223992	0.0057388	0.678822	0.12733	0.123607	0.993332	1.01219	0.00219277
l(3)03670	1634.21	0.000227742	0.00582126	-0.109567	0.740829	-0.429487	0.208734	-0.533025	0.00275255
CG5869	273.586	0.000228361	0.00582347	0.85119	0.0376406	-0.120227	0.993332	0.640916	0.0751154
CG8066	414.945	0.000232456	0.00591411	0.593492	0.153338	0.129663	0.993181	0.940187	0.00192123
CG4066	6.57917	0.000238622	0.00604288	-3.55501	0.237356	0.514885	0.994125	2.77221	0.103297
CR43256	35.0799	0.000238092	0.00604288	2.22077	0.0525223	2.82254	0.03124	3.01045	0.000477761
alphaSnap	8923.11	0.000243708	0.00615742	-0.244668	0.176542	-0.396373	0.0637639	-0.392021	0.00300123
CG11455	1114.57	0.00024474	0.00616925	0.110941	0.830869	-0.381299	0.726114	-0.685343	0.00997558
CG12279	277.114	0.000247787	0.00618901	0.559666	0.0940213	-0.14669	0.987077	-0.217048	0.561393
CG17726	168.042	0.000247291	0.00618901	0.0192982	0.980155	-0.0204238	0.999494	-0.856205	0.00361819
Jwa	1702.03	0.000247245	0.00618901	0.420038	0.175005	0.0497339	0.996658	0.676682	0.00265609
ifc	1853.76	0.000246974	0.00618901	0.389832	0.333048	0.0717297	0.996314	0.820415	0.00204746
CG11370	42.0085	0.000248701	0.0061977	0.86647	0.399082	1.30184	0.405051	2.14942	0.000718414
CG5921	119.701	0.000250042	0.00621696	0.276847	0.875353	0.646893	0.95987	2.25665	0.00399031
Rbcn-3A	7151.65	0.000253232	0.006282	-0.913818	0.0118758	0.00635768	0.999494	-0.490134	0.177746
mesh	346.444	0.000254886	0.00630871	-0.629008	0.84734	0.957314	0.984845	3.9912	0.012761
Unc-13-4B	304.416	0.000259886	0.00641796	0.269997	0.592778	0.0930049	0.996314	0.897221	0.00241698
CG3394	282.736	0.000264582	0.00651921	-0.700298	0.35575	-1.04683	0.35889	-1.6643	0.000680086
CG34367	173.011	0.000266193	0.00654415	-0.880594	0.203477	-0.856209	0.571705	-1.68376	0.000587685
CG6083	138.907	0.000269812	0.00661826	-0.678039	0.1661	-0.665764	0.472923	-1.19731	0.000774925
CG31664	287.867	0.000272629	0.00667239	2.22616	0.00309509	1.46443	0.299815	1.03714	0.191949
CG10362	955.945	0.000276794	0.00675921	-0.667759	0.0378042	-0.0859883	0.994116	-0.643071	0.0144298
CG6734	983.229	0.000277753	0.00676751	-0.655764	0.0250544	-0.101906	0.993181	-0.583357	0.0189622
CG13026	18.8278	0.00028018	0.00681149	-2.38731	0.121958	-3.16703	0.107542	-3.25177	0.00835852
Gyc88E	536.37	0.000282732	0.00684312	-1.17732	0.0120613	0.0784147	0.996658	-0.493503	0.325781
Irbp	274.445	0.000282298	0.00684312	0.443795	0.35185	0.637543	0.381643	1.02663	0.000701365
Trip1	2671.28	0.000283948	0.00685737	-0.275432	0.200771	-0.352729	0.264762	-0.503117	0.000907726
CG3560	2060.86	0.000285665	0.00688365	0.155512	0.708961	-0.564655	0.200367	-0.423403	0.111873
Sse	31.7924	0.000287257	0.00690679	1.70776	0.0672214	2.08043	0.065686	2.3505	0.000714901
MtnB	7.02401	0.000291101	0.00698388	-3.19867	0.372335	-0.624312	0.995554	3.40703	0.0971261
CG12262	5201.29	0.000297625	0.0071092	0.225041	0.830869	-0.988398	0.463848	-1.31287	0.0156078
CS-2	148.262	0.000297194	0.0071092	0.679479	0.645552	1.67381	0.422853	2.64745	0.00150104
nAChRalpha2	1067.91	0.000301261	0.00718038	-0.906629	0.011646	-0.257604	0.951892	-0.708253	0.0271785
CG4169	6463.1	0.000302791	0.00720117	-0.492729	0.329188	-0.45325	0.791894	-1.13673	0.000523624
CG7441	504.961	0.000304879	0.0072351	-0.0418452	0.931047	-0.0808498	0.993181	-0.622254	0.00246641
CG7582	595.288	0.000307934	0.00726034	-0.73958	0.124045	-0.789889	0.304372	-1.13994	0.00134338
NK7.1	2303.11	0.000307662	0.00726034	0.333614	0.143679	0.488629	0.0747856	0.523739	0.00177041
sqh	2176.87	0.000306822	0.00726034	0.352092	0.263811	-0.078794	0.993332	0.593011	0.00801486
CG6094	180.218	0.000309967	0.00729255	0.290901	0.503102	-0.422011	0.675878	-0.551074	0.0770589
Cpr64Ac	7.83443	0.000311869	0.00732155	-4.76235	0.0561833	0.333492	0.996314	1.4336	0.381852
CG7637	116.073	0.000313521	0.00734458	0.529943	0.42026	0.224196	0.989871	1.29894	0.00192123
CG7017	561.655	0.000321695	0.00751997	2.75594	0.52718	2.84427	0.905408	9.28962	0.000355573
CG13220	1068.83	0.000324942	0.00756354	0.203511	0.628727	-0.494612	0.404793	-0.482107	0.0819549
Calx	3715.18	0.000324579	0.00756354	-0.0605127	0.913602	0.684106	0.0817548	0.417822	0.13574
Patsas	645.977	0.00032731	0.00760248	-0.87818	0.045962	-0.350343	0.916517	-1.00241	0.00395259
CG17224	833.617	0.000332197	0.00769965	1.70821	0.0642372	1.1545	0.654218	2.43527	0.000463333
RpI1	444.973	0.000334221	0.00773017	0.0991483	0.831119	0.297282	0.796679	0.685229	0.00243528
CG11475	11.4928	0.000337748	0.00779528	-0.31291	0.877506	-1.98112	0.372173	-3.34313	0.00588046
CG12034	363.936	0.000339758	0.00782516	-0.339763	0.257594	-0.173197	0.952373	-0.679113	0.000982061
CG32373	89.1362	0.000345807	0.00794775	1.22334	0.0407598	1.34389	0.0720263	1.46313	0.00152428
trol	8103.09	0.000346659	0.00795063	-1.11172	0.0284244	-0.863807	0.351675	-1.11472	0.00759471
PEK	1240.45	0.000353489	0.00809031	-0.0924294	0.748759	0.163589	0.900908	0.377422	0.0182363
CG7497	543.933	0.000358661	0.00819156	-0.412179	0.50862	-0.683118	0.552047	-1.28159	0.000766074
CG15019	533.996	0.00036306	0.00827475	0.647902	0.157356	0.0946978	0.996314	0.992361	0.00331896
CG5418	17.9145	0.000367633	0.00830972	-0.326674	0.889482	-2.40919	0.301184	-3.57979	0.00417963
PGRP-LF	185.145	0.000367437	0.00830972	0.851042	0.305086	0.684736	0.832573	1.80792	0.000950273
l(1)G0230	3628.07	0.00036561	0.00830972	0.0570978	0.915325	-0.590319	0.170867	-0.511547	0.0444071
tomb	4.53838	0.000367405	0.00830972	-2.75067	NA	3.24007	NA	1.72921	0.403421
NDUFS3	1536.8	0.00036871	0.00831689	-0.35475	0.443193	-0.660143	0.299815	-0.941776	0.00129705
FK506-bp2	3660.42	0.000372248	0.0083794	0.433436	0.415837	-0.701735	0.405051	-0.45427	0.307238
CG5290	193.97	0.000373213	0.00838388	0.902565	0.0213516	0.916457	0.0720263	0.896205	0.00561922
otp	224.082	0.00037738	0.00846012	-1.03714	0.0268226	0.165173	0.993074	0.00484062	0.995616
CG32230	2491.49	0.000379226	0.00848283	0.495291	0.145194	-0.390904	0.687912	-0.0435605	0.9257
TotC	2391.65	0.000379944	0.00848283	4.56874	0.0663254	4.53827	0.242174	7.68569	2.18976e-05
Ca-P60A	7293.32	0.000381376	0.00849746	-0.533535	0.0107714	-0.466703	0.128102	-0.328027	0.102321
CG10479	780.571	0.000385635	0.0085749	0.00198218	0.99874	-0.594809	0.640762	-1.04306	0.00467016
natalisin	1080.93	0.000386488	0.00857644	-0.0918262	0.833488	-0.350626	0.64227	-0.660958	0.00210742
CG13360	1579.72	0.000390968	0.00865828	-0.220645	0.808271	-0.778144	0.588119	-1.42792	0.00150104
l(1)G0255	2056.13	0.000392632	0.00867757	-0.2287	0.632791	-0.145822	0.989871	-0.88586	0.0012775
EloC	1467.24	0.00039514	0.00871366	0.650447	0.0217384	0.0453624	0.996658	0.48181	0.058115
Vha36-3	156.146	0.000395858	0.00871366	-0.479969	0.332013	-1.21255	0.00604798	-0.597685	0.117251
l(1)G0156	5379.49	0.000399309	0.00877196	-0.175135	0.619758	-0.554086	0.120874	-0.586355	0.00518139
CG18619	1096.34	0.000401753	0.00880798	0.704174	0.0959259	0.0191775	0.999494	0.870419	0.00833323
cnc	6843.49	0.000409246	0.00895431	0.206273	0.46739	-0.0175636	0.999494	0.513173	0.00486055
alphaTub84B	17667.2	0.000413542	0.00903025	-0.443181	0.137461	-0.365191	0.640762	-0.71325	0.00104656
CG10550	2354.41	0.000416398	0.00903848	-0.235316	0.571943	-0.627844	0.181454	-0.746414	0.00302322
CG4653	65.107	0.000415692	0.00903848	-3.44056	0.0355545	-0.00473935	0.999494	1.21698	0.449062
drk	2414.17	0.000416219	0.00903848	0.387609	0.206159	0.0778195	0.993332	0.654719	0.00284104
Mlh1	66.2403	0.000418068	0.00905677	-1.50834	0.00610111	-0.546198	0.824184	-0.300671	0.649027
CR46090	9.3274	0.000423529	0.00915693	-3.16157	0.137461	1.04268	0.873015	0.926171	0.477561
CG17855	69.0899	0.000425001	0.00917063	1.27847	0.10115	0.87044	0.723981	1.90677	0.000826626
CG33199	601.849	0.000433897	0.00933548	0.48834	0.216108	-0.35164	0.824375	0.537533	0.0914977
O-fut2	105.59	0.000434347	0.00933548	-0.901969	0.0539321	0.290308	0.952286	0.102326	0.871701
CG10186	19193.7	0.000435928	0.00934717	-0.845728	0.040894	-0.216646	0.981895	-0.866088	0.00997096
CG4829	3844.46	0.0004366	0.00934717	-0.407835	0.298291	-0.442699	0.62665	-0.871618	0.000801358
CR45392	4.19416	0.000439404	0.00938328	-0.310503	NA	0.25026	NA	5.68883	0.0357722
sgl	2217.91	0.000440002	0.00938328	0.363137	0.381649	0.185827	0.981895	0.840049	0.00179677
kune	423.641	0.000442628	0.00942092	0.51019	0.0484494	0.101495	0.991103	0.544076	0.00892843
CG6463	977.019	0.000448565	0.00952821	-0.226643	0.555574	-0.455866	0.445157	-0.742182	0.00140501
Tehao	167.688	0.000449411	0.00952821	-0.928481	0.336881	0.672309	0.900997	1.11868	0.125637
CG9782	24.401	0.000450648	0.00953595	-1.15731	0.325474	-0.855078	0.882069	-2.83764	0.000953763
pncr017:3R	9.36448	0.000452546	0.00955763	-0.60036	0.765523	-3.7673	0.0747856	-2.95027	0.027507
CG18609	9.55923	0.000455702	0.00960353	5.79335	0.0278124	1.87218	0.951292	2.11948	0.498514
Timp	2946.44	0.000456475	0.00960353	0.550566	0.145292	0.178948	0.984845	0.850352	0.00230372
CG2862	1378.23	0.000458101	0.00961924	0.490306	0.315093	-0.33196	0.921055	-0.516252	0.193785
CG7598	320.242	0.000459989	0.00964038	0.478063	0.19355	-0.283018	0.902445	-0.295227	0.412161
Nop60B	510.408	0.000462443	0.00967328	0.535042	0.26999	0.452237	0.785668	1.07719	0.000982061
CG8745	9226.95	0.000466383	0.0097282	0.450646	0.478254	0.259049	0.984845	1.21627	0.0022847
GIIIspla2	972.441	0.000467589	0.0097282	0.6642	0.391537	-0.709756	0.771257	-0.827246	0.174189
Lectin-galC1	7.25768	0.000467736	0.0097282	5.61074	0.0182294	3.57549	0.462626	5.06736	0.0129664
eIF-1A	7073.34	0.000470631	0.00976983	0.348346	0.161601	-0.136193	0.972901	0.408139	0.0397053
AGO3	43.8475	0.000478328	0.00991081	2.45548	0.0141187	2.77893	0.0171781	2.25068	0.00854646
CG6426	1835.54	0.000485319	0.0100366	0.386297	0.727483	-0.907516	0.721025	-1.46913	0.02204
CG6330	3346.34	0.000492232	0.0101604	-0.614195	0.00955612	-0.490712	0.19547	-0.313772	0.192653
Cdk5alpha	3086.3	0.000493882	0.0101753	-0.507974	0.0403548	-0.267827	0.773452	-0.556047	0.00485578
CG43109	20.8839	0.000497779	0.0102363	0.71963	0.615302	-2.03848	0.34498	1.37597	0.159736
CG40045	1185.85	0.000502279	0.0103094	0.392539	0.140252	0.245849	0.824375	0.626013	0.0012775
l(2)tid	731.055	0.00050385	0.0103223	-0.136377	0.772287	-0.120818	0.991331	-0.762006	0.00204746
CG33460	88.6247	0.000507381	0.0103752	1.26023	0.129721	-0.0258842	0.999494	1.67213	0.00827806
CG9005	3136.61	0.000512703	0.0104645	-0.469391	0.072595	-0.23732	0.861308	-0.611082	0.0026094
Inx3	984.716	0.00051524	0.0104967	-0.374537	0.370672	-0.850242	0.0493455	-0.718002	0.0116899
mtacp1	2101.75	0.000521607	0.0106067	0.0620953	0.91394	-0.58768	0.236758	-0.557982	0.0394888
QC	354.037	0.000527491	0.0107064	0.4553	0.28062	-0.0234091	0.999494	0.799092	0.00659534
CG15772	831.301	0.000532368	0.0107654	-0.317949	0.298291	-0.523051	0.170867	-0.625382	0.00259089
Sirt4	318.189	0.000532259	0.0107654	-0.0372943	0.950983	-0.17389	0.976368	-0.724959	0.00314678
CG12945	572.402	0.00053367	0.0107719	0.427809	0.204458	0.282428	0.857163	0.764516	0.0012775
CG13409	955.064	0.000541578	0.0109114	-0.431727	0.161828	-0.234402	0.911317	-0.711747	0.00153882
CG7589	355.644	0.00054833	0.0110069	2.30401	0.0680697	1.88451	0.45725	3.37709	0.000354712
mRpS22	649.599	0.000547795	0.0110069	-0.189501	0.526724	-0.427618	0.248453	-0.561258	0.00260862
Scgalpha	595.292	0.000555593	0.0111244	-0.594402	0.0959259	-0.210546	0.968281	-0.799473	0.00341705
sun	2141.01	0.000556222	0.0111244	-0.052381	0.923731	-0.688151	0.0711478	-0.498327	0.0514446
Sox100B	17.388	0.00055884	0.0111564	-3.12918	0.403337	0.199067	0.999494	3.82603	0.0741358
CG17560	18.4631	0.000563386	0.0112267	3.0747	0.0482033	2.41208	0.398009	3.94853	0.000801358
Hand	48.409	0.000588138	0.0116986	0.901354	0.493684	-2.57589	0.0747856	0.399044	0.768215
nop5	455.626	0.000592911	0.0117721	0.530427	0.309224	0.544111	0.6812	1.12172	0.00114789
CG42797	1368.98	0.000595873	0.0117882	-0.649067	0.0473308	-0.00311836	0.999494	-0.562441	0.0443587
betaTub60D	596.159	0.000594974	0.0117882	0.81835	0.384187	0.599127	0.929268	1.90058	0.00184055
Fcp1	888.357	0.000598374	0.0118163	-0.441279	0.16657	-0.347121	0.723575	-0.741076	0.00136019
pyd	5219.42	0.000599701	0.0118211	-0.342624	0.0403548	-0.132872	0.919515	-0.357937	0.00801486
Tim17b	2124.84	0.000605122	0.0119065	0.427883	0.0561833	-0.117194	0.981895	0.258256	0.229707
CG6412	1270.16	0.000615219	0.0120835	-0.174988	0.577083	-0.429606	0.264762	-0.560701	0.00302322
CG11699	633.721	0.000624719	0.0122481	0.247243	0.440388	-0.310001	0.708902	-0.343389	0.162596
Bsg25D	2389.81	0.000626434	0.0122597	0.207797	0.36367	0.437401	0.0720263	0.417201	0.00635943
stas	2252.7	0.000628636	0.0122809	0.0297892	0.94326	-0.0270431	0.996658	0.447782	0.0118239
CG43861	354.748	0.000632864	0.0123414	-0.974253	0.0344877	0.194837	0.989871	-0.339862	0.499684
Adk2	2073.93	0.000639346	0.0124456	0.136261	0.768775	-0.263964	0.900293	-0.60041	0.0192887
Ibf1	212.49	0.000646298	0.0125586	0.788948	0.00753889	0.334185	0.791894	0.300848	0.369557
CR45533	111.818	0.000648372	0.0125766	-1.17353	0.180772	-0.797842	0.824184	-2.0451	0.00137886
CG31808	6078.59	0.000651163	0.0126084	-0.440943	0.111602	-0.681103	0.0280388	-0.446667	0.0493365
CG43149	14.9524	0.000654541	0.0126514	-7.44929	0.00497533	-2.59152	0.723815	-2.09956	0.353591
mir-4953	12.2404	0.000657785	0.0126917	-4.97396	0.0403548	0.380806	0.995246	0.317681	0.881542
CG5604	7717.71	0.000659395	0.0127003	-0.634321	0.0115773	-0.206249	0.927405	-0.436023	0.0604544
Pglym78	7041.09	0.00066552	0.0127958	-0.129489	0.810866	-0.5363	0.424788	-0.783953	0.0041821
Lamp1	9854.47	0.000669996	0.0128592	0.336192	0.285181	-0.227333	0.907841	0.451861	0.0576091
CG12883	112.338	0.000678025	0.0129472	0.858891	0.0915561	0.250076	0.984845	1.10449	0.00460935
CG3955	927.158	0.000678129	0.0129472	-0.549718	0.176542	-0.387512	0.802013	-0.932491	0.00150104
r	509.672	0.000677453	0.0129472	0.0501347	0.924865	0.634123	0.0747856	-0.0559686	0.891875
GlyP	9110.24	0.000679787	0.0129562	-0.196967	0.752136	-0.59391	0.535358	-1.00118	0.00256139
Drsl2	94.315	0.000684578	0.0130248	3.70372	0.368358	1.02847	0.993181	8.33509	0.00172061
nvy	813.282	0.000687883	0.013065	-0.934845	0.0122186	-0.270519	0.951292	-0.640991	0.0637794
Lsm10	50.0558	0.00069027	0.0130876	1.24639	0.063764	1.15683	0.266806	1.6211	0.00144451
IM14	5141.91	0.000696533	0.0131835	1.52158	0.047229	-0.169505	0.996314	1.19516	0.0745884
CG6465	347.224	0.00069844	0.0131925	-0.401777	0.574203	-0.693383	0.653556	-1.37541	0.00134602
cos	1329.94	0.000699419	0.0131925	-0.681485	0.0506549	-0.240077	0.949387	-0.741655	0.00826933
CG10254	1555.22	0.000700694	0.0131938	-0.398721	0.0932566	0.139443	0.968281	-0.299739	0.160386
CG4287	1040.53	0.000705235	0.0132565	-0.210269	0.578688	-0.54034	0.225898	-0.658611	0.00417963
CG11407	3893.34	0.000712113	0.0133628	0.23233	0.6954	0.0588148	0.996658	-0.784256	0.0262873
CG14687	2313.84	0.000716255	0.0134175	0.0297038	0.976814	-0.627552	0.533748	-0.923046	0.0111731
Hsp68	457.18	0.000720485	0.0134567	1.01097	0.0341954	1.09786	0.0720263	1.03801	0.00705024
mge	1889.79	0.000720808	0.0134567	-0.13269	0.675227	-0.468481	0.143747	-0.484198	0.008956
Ptp52F	116.022	0.00073595	0.013716	0.692761	0.668058	0.613915	0.981895	2.58876	0.00512942
drd	622.016	0.000743535	0.0138338	-0.556936	0.340217	-0.844742	0.314379	-1.18539	0.00214247
CG33774	130.359	0.000758035	0.0140796	1.07546	0.0506549	-0.191133	0.993181	0.716965	0.161955
mthl8	1736.23	0.00076585	0.0142007	-0.0344646	0.963283	0.81394	0.0747856	0.0755226	0.88326
Ilp5	1242.14	0.000767842	0.0142135	-0.126291	0.931821	-1.21674	0.435711	-1.74915	0.00553182
CG10073	61.248	0.000771709	0.014261	1.79986	0.0391834	1.04983	0.697812	-0.000939504	0.999398
Vha100-1	7750.59	0.000778907	0.0143697	-0.617389	0.02125	-0.100335	0.993074	-0.437167	0.0723851
beta-Spec	17546.6	0.000782203	0.0144062	-0.720038	0.0268226	-0.363496	0.771257	-0.670369	0.0139938
CG42239	92.952	0.000787239	0.0144226	1.15524	0.0249003	0.0781857	0.996658	0.749893	0.12333
CG6126	1783.92	0.000786293	0.0144226	-0.197524	0.86631	-0.561849	0.910028	-1.66098	0.00181315
Rel	2927.3	0.000787815	0.0144226	0.243676	0.771963	0.334889	0.971469	1.24668	0.00521823
TotM	1716.42	0.000788363	0.0144226	5.22092	0.0572008	6.41137	0.0663583	8.65486	1.64035e-05
CG45050	9862.64	0.000799152	0.0145712	0.192683	0.493684	-0.141097	0.963863	0.41772	0.0258477
Eaat1	11350.8	0.000798194	0.0145712	-0.648053	0.1547	-0.840558	0.181731	-0.959728	0.00486055
Drsl4	253.28	0.000804547	0.0146208	0.466102	0.776721	-0.915286	0.902258	-2.30053	0.0101841
Pex23	1687.35	0.00080409	0.0146208	-0.584956	0.0799667	0.0532141	0.996658	-0.570324	0.0425646
CG3625	2647.2	0.00080715	0.0146438	-0.323718	0.309224	-0.436897	0.396413	-0.664423	0.00187366
Thor	2072.5	0.000824915	0.0149413	0.388341	0.662218	-0.160256	0.996314	1.30896	0.0132088
CG2709	6.80825	0.000828438	0.0149804	-4.60567	0.0663254	0.859203	0.980023	1.12387	0.527433
CG4766	288.018	0.00083107	0.0150031	-0.448963	0.22322	-0.28899	0.87969	-0.814716	0.00181315
CG13606	135.595	0.000840482	0.0151481	-0.400235	0.70631	-1.47109	0.183315	-1.64266	0.00724596
NimA	57.2057	0.000847311	0.015246	-0.0796188	0.97009	0.955472	0.8191	1.9194	0.0139301
Jheh2	3299.98	0.000856299	0.0153572	-0.153594	0.82954	-0.781808	0.301184	-0.959593	0.00781355
opm	408.667	0.00085559	0.0153572	0.228995	0.724663	0.0437904	0.997974	0.960825	0.00800136
CG15704	135.814	0.000871296	0.0155185	-0.497601	0.406186	-0.764875	0.425073	-1.21908	0.00207082
CG16753	147.893	0.00086844	0.0155185	1.04468	0.00844903	0.46405	0.771257	0.464662	0.278135
CG31626	109.679	0.000869108	0.0155185	-0.0608802	0.97009	-0.0764717	0.997706	-1.79063	0.00365416
CG5989	684.815	0.000872386	0.0155185	-0.183302	0.636143	-0.419231	0.477306	-0.674922	0.00273914
aurA	68.954	0.000871522	0.0155185	1.35717	0.038883	1.57868	0.0434973	1.30423	0.0154825
CG8860	726.355	0.000878241	0.0155721	0.829203	0.0732132	-0.121961	0.994125	0.755954	0.056714
Eip93F	9137.95	0.000878156	0.0155721	0.319318	0.443434	-0.0240738	0.999494	0.723791	0.00822216
CG10445	35.0736	0.000885657	0.0156528	0.69536	0.511412	1.93865	0.0434973	1.51066	0.0265612
CG43064	212.41	0.000884586	0.0156528	2.03633	0.07479	1.0916	0.832573	2.79111	0.00143142
CG33080	1703.58	0.000891093	0.0157235	-0.109445	0.905327	-0.347964	0.951292	-1.18768	0.00292321
CG13646	22.1158	0.000898645	0.0158181	3.24459	0.120799	3.45601	0.266806	5.06962	0.000766074
CG33463	6.68627	0.000901547	0.0158181	-4.92788	0.045962	0.985071	0.960775	0.179282	0.942698
Sap130	1556.18	0.000901919	0.0158181	-0.374931	0.120799	-0.0423088	0.996658	-0.479125	0.0104174
l(2)35Di	1661.87	0.000902236	0.0158181	-0.00588056	0.995507	-0.512324	0.496853	-0.728149	0.0116671
CG9837	900.35	0.00090409	0.0158252	0.856259	0.180019	0.653778	0.767121	1.45493	0.00150104
CG14314	575.105	0.000907805	0.0158317	-0.441319	0.0959259	-0.133976	0.981895	-0.561022	0.00649749
CG6503	13902.1	0.000906799	0.0158317	1.02022	0.234	-0.585933	0.930749	-0.633453	0.437766
l(2)gd1	823.801	0.000908802	0.0158317	0.138164	0.591715	0.255863	0.590368	0.455915	0.00256346
CG12112	127.982	0.00091553	0.0159235	0.6798	0.386635	0.0602096	0.998578	1.41181	0.00673857
CR45102	1075.16	0.000934453	0.0162269	0.37586	0.356064	0.0257644	0.999494	0.738854	0.00665999
CG14823	406.833	0.000937288	0.0162503	0.397016	0.749431	-0.366685	0.989507	-1.72533	0.0129918
RpL36A	4245.09	0.0009407	0.0162579	0.563976	0.0533187	-0.0814754	0.993332	0.399277	0.135626
Tsp5D	3159.9	0.000939491	0.0162579	-1.07588	0.0737916	-1.03414	0.302935	-1.2668	0.00832608
CG44013	22.7721	0.000946981	0.0163407	0.56936	0.901768	-0.0197498	0.999494	4.79183	0.0176618
Gpa2	43.0575	0.000951381	0.0163907	0.169447	0.903777	-1.56501	0.187883	-1.29886	0.0684849
CG12014	198.955	0.000962488	0.016556	0.424211	0.452649	0.573074	0.648676	1.08479	0.00206532
CG6733	59.3921	0.000966976	0.0166071	-0.869569	0.683741	-2.61517	0.334567	-3.87728	0.00193035
CG5174	3163.51	0.000972321	0.0166727	0.36601	0.110219	0.0150419	0.999494	0.433348	0.0157822
Sema-1b	2575.96	0.000976549	0.016719	0.1609	0.571943	0.215726	0.824184	0.515168	0.00259089
PyK	19361.1	0.000980081	0.0167533	-0.438859	0.409137	-0.662699	0.462626	-1.06155	0.00204746
RnrL	96.0452	0.000983054	0.0167779	0.871686	0.0642372	0.760122	0.340752	1.09086	0.00255038
CG30456	303.685	0.000993785	0.0169346	0.992549	0.0773669	0.185442	0.993181	1.16157	0.00960486
CG15097	339.995	0.000996787	0.0169593	-0.494952	0.318242	0.612227	0.479056	-0.119416	0.836305
Cg25C	9152.17	0.00100063	0.0169983	-0.762955	0.126183	-1.0183	0.105253	-0.957146	0.0133364
CG9098	472.201	0.00100673	0.0170753	-0.572933	0.0652385	0.0948134	0.993181	-0.422334	0.13045
CG18869	13.8698	0.00102065	0.017258	-0.277509	0.954498	-0.537478	0.996314	3.89782	0.038765
Gnmt	5258.13	0.0010201	0.017258	1.44289	0.157944	1.3551	0.526692	2.42911	0.00102891
blw	21606.2	0.00102824	0.0173595	-0.388034	0.374877	-0.458539	0.655772	-0.889636	0.00172574
CG7442	474.847	0.00104552	0.0176236	-0.839836	0.175005	-1.01912	0.281536	-1.3011	0.00455187
Rab1	5875.34	0.00104711	0.0176236	0.199632	0.409477	-0.281752	0.538259	0.211845	0.289326
CG15394	74.377	0.00104964	0.0176391	0.0658089	0.956554	-0.872636	0.495547	0.766768	0.158315
CG34045	37.3231	0.00105905	0.0177428	-0.288007	0.897669	0.557302	0.985913	2.23461	0.0258549
mir-281-2	120.516	0.00105788	0.0177428	0.600495	0.388593	0.763198	0.593673	1.38061	0.00200111
RpLP1	12720.5	0.00107296	0.0179208	0.566055	0.106518	0.0823901	0.996314	0.696993	0.0106333
upd3	11.2353	0.00107229	0.0179208	0.542468	0.899657	0.181417	0.999494	4.22548	0.0212135
CG44004	60.7781	0.00107792	0.0179317	1.17348	0.132524	-0.605685	0.915754	-0.115016	0.918195
Cbp53E	5440.27	0.00107852	0.0179317	-0.754843	0.0472618	-0.735886	0.190345	-0.714944	0.0239034
Obp8a	45.663	0.00107796	0.0179317	0.194222	0.900549	-0.581231	0.952161	-1.99103	0.00786593
Lam	1346.57	0.00108028	0.0179337	0.195318	0.499213	0.439443	0.19112	0.506466	0.00537512
CG8613	2340.61	0.00109214	0.018103	-0.556396	0.0699539	-0.382815	0.654218	-0.678224	0.00517957
CG6439	4050.6	0.00109884	0.0181866	-0.230268	0.407449	-0.463759	0.16622	-0.505272	0.0062639
RhoGAP54D	58.8425	0.00112797	0.0186405	0.466229	0.636963	1.66517	0.0585183	1.23494	0.0431511
CG17187	230.059	0.00113836	0.0187779	0.749954	0.0230302	0.547278	0.374541	0.702704	0.0111714
plx	3704.22	0.00113972	0.0187779	-0.739628	0.040894	-0.198565	0.980885	-0.679915	0.0251944
mir-2a-1	43.113	0.00114373	0.0188157	-1.30619	0.298291	0.292911	0.993332	1.29369	0.173886
Klp64D	1304.6	0.00115504	0.0189731	-0.41279	0.0989476	-0.26517	0.767121	-0.551499	0.00396437
Pvf1	195.265	0.00116327	0.0190798	0.051938	0.961691	-0.318861	0.968281	0.9032	0.0406311
vig2	2350.96	0.00116916	0.0191476	0.368184	0.313126	0.05857	0.996658	0.683638	0.00642997
ssh	1283.25	0.00117142	0.0191559	-0.312584	0.221234	0.182184	0.918964	-0.319736	0.129963
CG5096	152.092	0.00117684	0.0192158	2.02039	0.262608	1.6089	0.813585	3.89879	0.00150104
Orct2	262.713	0.00119477	0.0194795	-0.319016	0.610771	0.350505	0.929268	0.745964	0.0625078
CG3192	1607.49	0.00120798	0.0196657	0.0329509	0.957275	-0.538529	0.290683	-0.530051	0.0431005
CG17841	9324.89	0.00121757	0.0197923	0.00760376	0.995368	-0.501389	0.754537	-0.928439	0.00966521
CG3446	2469.54	0.00122154	0.0198274	-0.00964245	0.98594	-0.4231	0.369121	-0.493974	0.0210946
ttk	1930.7	0.00122591	0.0198689	0.429325	0.190856	0.06382	0.996314	0.646685	0.0080067
CG1319	605.706	0.00124013	0.0200695	0.452063	0.291194	-0.422525	0.752061	-0.266093	0.523461
CG11180	247.225	0.00124452	0.0200812	0.266195	0.672917	0.31094	0.949387	1.0109	0.00482752
blue	1019.23	0.00124368	0.0200812	-0.568774	0.104059	-0.00165462	0.999494	-0.621921	0.0271785
hog	6.9733	0.00125253	0.0201806	-3.58376	0.257131	1.66173	0.909341	2.58943	0.174646
CG33123	600.057	0.00125735	0.0202286	-0.45596	0.0610713	0.0168479	0.999494	0.0809938	0.797243
tio	315.877	0.00125938	0.0202315	-0.876352	0.0699539	-0.298482	0.963853	-0.993715	0.0106812
dpr5	347.849	0.00126613	0.02031	-0.995573	0.034691	-0.0295296	0.999494	-0.638459	0.139093
CG13917	8600.26	0.00127186	0.0203423	-0.597288	0.063764	-0.0942319	0.993181	-0.599198	0.0244347
CR41544	3417.87	0.00127177	0.0203423	0.837212	0.163515	-0.453357	0.914993	-0.210214	0.772953
CR43334	979.334	0.00128404	0.0205071	0.0173924	0.983529	0.222814	0.981074	0.828396	0.012835
CG12974	80.7619	0.00128747	0.020532	1.95111	0.340733	2.00708	0.726056	4.19367	0.00166023
Pex10	205.973	0.00129218	0.020577	0.379329	0.437305	-0.309006	0.925383	-0.555435	0.138157
Tango10	841.134	0.00130021	0.020615	-0.457068	0.0506549	0.105505	0.985913	-0.111309	0.691402
fz3	87.3955	0.00129935	0.020615	-0.421463	0.592295	0.0954182	0.996658	0.914591	0.0672566
pre-rRNA-Psi:CR45856	6.47445	0.00129835	0.020615	-2.8588	0.333557	1.31391	0.911317	2.14738	0.152965
NDUFA8	579.969	0.0013155	0.0208272	-0.390789	0.372719	-0.615643	0.335647	-0.845626	0.00358667
CG9109	224.153	0.00131888	0.0208505	-0.861786	0.0515432	-0.344466	0.918964	-0.883557	0.0143418
CG14131	46.8307	0.00132349	0.0208631	-1.21767	0.299883	-0.301591	0.993181	1.13789	0.213311
CG4847	1444.74	0.0013224	0.0208631	-0.172416	0.907742	-1.07206	0.616722	-1.82423	0.00495461
Ku80	241.943	0.00132767	0.0208988	-0.155075	0.833488	0.577731	0.646695	0.796678	0.039859
CG11029	95.4268	0.00133483	0.0209814	-0.766664	0.516253	1.28177	0.518517	1.13467	0.185564
CR44300	19.1641	0.00134222	0.0210673	-2.34288	0.223372	1.40403	0.824375	1.49407	0.300019
CG11892	282.27	0.00134742	0.0210992	-0.64656	0.491565	-1.14488	0.445589	-1.76941	0.00275891
CG2982	329.291	0.00134844	0.0210992	0.48903	0.126733	0.346485	0.733383	0.709113	0.00275255
sowah	965.207	0.00135004	0.0210992	-0.200727	0.478861	0.29867	0.594843	0.257634	0.236778
Orc1	48.0048	0.00135672	0.0211733	1.57561	0.0278124	1.2479	0.302935	1.6151	0.00562352
wun2	882.533	0.001363	0.0212411	-0.866943	0.134533	-0.967675	0.288606	-1.18457	0.00725221
alpha-Man-Ib	1305.53	0.00136724	0.0212466	-0.541429	0.0688097	-0.20511	0.949387	-0.612676	0.0102843
alpha-catenin-related	1040.59	0.00136617	0.0212466	-0.433822	0.21702	0.123773	0.991103	-0.560962	0.038663
CG3876	375.003	0.00137485	0.0213345	-0.38092	0.177351	-0.591928	0.0720263	-0.498693	0.0223637
DNaseII	2007.02	0.00138387	0.0214441	0.134703	0.901667	-0.5318	0.882069	-1.22628	0.0131044
Wnt5	649.851	0.00139029	0.0215132	-0.773191	0.040894	0.006367	0.999494	-0.514007	0.139054
snoRNA:Psi28S-1060	458.221	0.00139501	0.0215556	-0.0137367	0.986255	0.475626	0.666309	0.752945	0.0175424
Ama	95.994	0.00140565	0.0216589	-0.0127329	0.996415	0.0751886	0.999494	1.73984	0.0260501
Rme-8	1938.49	0.00140431	0.0216589	-0.261334	0.254088	0.187895	0.844658	0.165531	0.437766
Tcp-1eta	876.057	0.0014093	0.0216846	0.261889	0.520795	0.299738	0.846856	0.743501	0.00323838
CG8331	1519.94	0.00141148	0.0216877	0.504501	0.0950066	-0.191313	0.958857	0.307386	0.291717
CG8907	193.481	0.00141994	0.0217871	0.617829	0.700927	1.11324	0.824375	2.49659	0.00561922
CG6115	2713.28	0.00142853	0.0218881	0.468707	0.132754	-0.248001	0.900997	0.300343	0.310885
CG9279	2791.67	0.00143955	0.0220173	-0.483589	0.167646	-0.152566	0.985913	-0.720417	0.0058588
Sod2	1827.27	0.00144099	0.0220173	-0.153061	0.790146	-0.619013	0.369121	-0.79914	0.00855154
Lsd-1	5926.09	0.00144562	0.022044	0.731901	0.491709	-0.235649	0.993332	-1.34355	0.0703047
Vps20	457.731	0.00144676	0.022044	0.557445	0.0403548	-0.0343107	0.996658	0.249208	0.378605
CG7058	964.327	0.00145187	0.022091	-0.649604	0.113698	0.0373792	0.997979	-0.69363	0.037375
Ag5r	2289.47	0.00145928	0.0221116	3.49704	0.0518935	2.63669	0.483376	4.82237	0.000434896
CR43929	4.30046	0.00145912	0.0221116	0.651273	NA	2.17677	NA	6.68962	0.0234591
Tsp42Ee	5173.07	0.00145636	0.0221116	0.183264	0.680462	-0.286007	0.874318	0.522246	0.0596732
Whamy	190.553	0.00146439	0.0221583	-0.00374425	0.998468	0.91154	0.483103	1.19038	0.0218687
CG9836	5822.36	0.00147507	0.022289	0.333222	0.272163	0.169387	0.962851	0.609983	0.00375331
rho	4215.62	0.00148354	0.022386	0.280692	0.612292	0.232043	0.97752	0.917676	0.00539738
CG12177	1002.15	0.00150415	0.0226659	-0.494967	0.516471	-0.86125	0.511374	-1.41651	0.00284104
cav	73.6838	0.00151112	0.0227396	0.330153	0.644113	0.630852	0.655772	1.14802	0.00442341
fliI	1050.83	0.00151543	0.0227731	-0.613931	0.0506549	0.00266128	0.999494	-0.461016	0.10031
EfTuM	1289.23	0.00151878	0.0227921	-0.252025	0.428455	-0.2681	0.802532	-0.624785	0.00244319
CG10000	6.03503	0.00152366	0.0227982	-1.24424	0.826385	2.60214	0.887186	5.13008	0.0470551
Hsp67Ba	624.718	0.0015296	0.0227982	-0.745519	0.150832	-0.513157	0.791894	-1.12215	0.00376346
Sgt1	654.787	0.00152953	0.0227982	0.620585	0.034691	0.181531	0.967495	0.533865	0.0322749
Vamp7	1200.85	0.00152678	0.0227982	0.443203	0.137461	-0.0432024	0.996658	0.510956	0.0316302
kcc	6425.01	0.00152266	0.0227982	-1.06161	0.0442783	-0.556033	0.791894	-1.03411	0.0174273
AdipoR	8647.07	0.0015324	0.0228088	-0.0587192	0.961733	-0.859115	0.497898	-1.22016	0.0117212
Atf6	2308.1	0.00155116	0.0228855	0.100021	0.746345	0.0814263	0.991331	0.451932	0.00712456
Atpalpha	80175.9	0.00154565	0.0228855	-0.826198	0.0403548	-0.659417	0.374541	-0.748985	0.0267208
CG15203	319.286	0.00155219	0.0228855	0.210647	0.653801	-0.691547	0.166634	-0.209157	0.597526
CG16817	2244.53	0.0015498	0.0228855	0.487124	0.112714	-0.220942	0.933856	0.273752	0.363508
CG42389	5912.75	0.00154633	0.0228855	-0.13207	0.712445	0.185968	0.941029	0.426874	0.048658
Pa1	539.918	0.00154177	0.0228855	0.383201	0.155492	0.396243	0.399838	0.589618	0.00285285
zfh1	2042.37	0.00154826	0.0228855	0.274513	0.550722	0.241386	0.952161	0.809252	0.00450753
CR43417	257.514	0.0015573	0.0229129	0.499556	0.728804	-0.690136	0.949387	-1.9224	0.0221416
olf186-M	641.92	0.00155825	0.0229129	0.67097	0.105207	-0.202144	0.984845	0.538636	0.139499
U3-55K	110.486	0.00156496	0.0229808	0.32264	0.564706	0.827828	0.166634	0.882609	0.00989809
CG43222	229.879	0.00157769	0.0231367	0.0116374	0.989136	-0.508385	0.655772	-0.832272	0.0140532
Psf3	116.068	0.00158676	0.0232385	1.19327	0.0245664	0.624424	0.739707	1.09171	0.0148214
CycB	38.7437	0.00159847	0.0233787	2.12209	0.0107714	1.62806	0.234853	1.32944	0.100894
fwe	5247.62	0.0016198	0.023659	-0.447404	0.125967	-0.557433	0.166634	-0.565263	0.0125294
CG10560	157.694	0.00163347	0.0238269	-0.420348	0.671462	-1.27955	0.276195	-1.55403	0.00801486
CG34215	407.068	0.0016402	0.0238932	1.47031	0.0539321	0.681422	0.874805	1.68941	0.00548509
CG3386	327.72	0.00164663	0.0239549	0.571472	0.0241853	0.0754365	0.993332	0.241406	0.373718
CG17883	1530.78	0.00164998	0.0239718	0.439348	0.0568424	0.120516	0.981895	0.449626	0.0176891
CR45894	22.3755	0.00165641	0.0240235	1.29279	0.399082	-1.28072	0.832573	-1.57789	0.239924
Jabba	2198.5	0.00165793	0.0240235	0.21302	0.864535	-0.700246	0.832573	-1.4031	0.018801
CG31849	249.527	0.00166365	0.0240324	-0.671814	0.045962	-0.120135	0.992067	-0.563461	0.0495783
CG9996	170.244	0.00166733	0.0240324	0.721379	0.175465	0.599606	0.676386	1.15897	0.00256346
Rh2	12172.3	0.00166399	0.0240324	1.01409	0.0164583	0.426811	0.833696	0.354362	0.456089
na	2338.04	0.0016672	0.0240324	-1.12506	0.0376406	0.00446244	0.999494	-0.666293	0.192653
CG12105	31.4658	0.00167554	0.0241189	-1.76778	0.0532455	-1.51929	0.30682	-1.54273	0.0453253
CG17385	1312.95	0.00169426	0.0243507	0.080834	0.816096	-0.273349	0.663818	-0.379676	0.0453261
CG31320	251.509	0.00169609	0.0243507	-0.572416	0.316947	0.0212969	0.999494	0.579657	0.204705
CG8680	1098.99	0.0017055	0.0244537	-0.00959151	0.987394	-0.561196	0.210876	-0.498598	0.050825
MFS17	2187.06	0.00172908	0.0247593	0.292758	0.502222	0.710632	0.137508	0.710106	0.0112356
CG10433	29733.9	0.00173598	0.0247978	0.759298	0.022755	0.243894	0.946335	0.56696	0.0575591
CG7430	3922.94	0.0017363	0.0247978	-0.487221	0.376457	-0.561164	0.6812	-1.08361	0.00262939
CG15068	4846.84	0.00174003	0.0248186	0.836788	0.163515	-0.587008	0.794327	0.0790527	0.924184
CG33158	249.492	0.00174498	0.0248569	0.191888	0.707826	0.623897	0.279485	0.738926	0.0104732
CG31125	154.066	0.00175072	0.0248892	-0.812103	0.0759807	0.0176321	0.999494	-0.727684	0.0631123
Sh3beta	1432.99	0.0017518	0.0248892	0.315112	0.376457	-0.121553	0.989871	0.547419	0.0280536
CR44620	14.7663	0.00176573	0.0250546	3.29573	0.1388	3.70445	0.242174	4.96303	0.00210742
obst-A	60.075	0.00177469	0.0251166	-1.54391	0.219208	-1.50713	0.598776	-2.64377	0.0041529
yki	2593.46	0.00177284	0.0251166	0.737051	0.0629069	0.780689	0.170867	0.848136	0.00712909
pigeon	557.425	0.00177719	0.0251194	-0.644439	0.0497092	-0.00131282	0.999494	-0.461065	0.119641
CG7946	760.952	0.00178312	0.0251383	0.377808	0.0182294	0.196372	0.69956	0.106082	0.580835
beag	519.402	0.00178216	0.0251383	-0.0759548	0.894037	-0.118716	0.991331	-0.699834	0.00681816
CG9360	892.491	0.001801	0.0253578	-0.0792061	0.94595	-0.89491	0.478112	-1.23396	0.0128815
CG4194	17.7093	0.00181109	0.025467	0.136428	0.947355	1.42167	0.462626	1.89914	0.0172279
CG30151	447.948	0.00181959	0.0255536	1.16425	0.0756411	0.186425	0.993332	1.2675	0.0176618
CG13565	3279.89	0.00183153	0.0256883	0.356215	0.383877	0.847607	0.0411764	0.553298	0.0622144
CG6044	3445.64	0.00183409	0.0256914	-0.495847	0.157356	-0.310208	0.843698	-0.745137	0.00442341
CG11686	221.418	0.00185454	0.0256944	0.747208	0.275047	0.252579	0.989871	1.30589	0.0062639
CG31300	169.442	0.00185687	0.0256944	0.432613	0.399184	-0.066827	0.996658	-0.600684	0.135731
CG34228	401.532	0.00185058	0.0256944	0.657043	0.115357	-0.284528	0.945237	0.0338496	0.956742
CG42394	349.266	0.00185779	0.0256944	0.327941	0.435048	-0.131322	0.991331	0.639378	0.0257435
CR45662	9.39467	0.00185524	0.0256944	-3.64149	0.0778847	0.0817112	0.999494	0.444466	0.786456
Cda9	1684.19	0.00185557	0.0256944	1.26335	0.683482	2.25316	0.813585	4.98061	0.00479214
Droj2	6739.68	0.0018422	0.0256944	-0.0294067	0.930506	-0.331403	0.236758	-0.322088	0.0341194
Rpb10	216.511	0.00184052	0.0256944	0.821777	0.040894	-0.0168281	0.999494	0.413632	0.311629
mthl15	39.8747	0.00185357	0.0256944	-0.0531887	0.98375	0.58783	0.985913	2.31465	0.0245169
rl	1733.83	0.00184439	0.0256944	0.109033	0.750658	0.161952	0.949387	0.505547	0.00652567
Csat	325.187	0.0018677	0.0257988	0.21189	0.739137	0.255493	0.971469	0.927276	0.00758411
CG44008	1129.17	0.00187772	0.0259045	1.13738	0.292607	-0.135386	0.996658	1.85065	0.0162052
ND75	5684.48	0.00188845	0.0259869	-0.371372	0.32275	-0.336513	0.791894	-0.750182	0.00287032
Rbp2	3852.22	0.00188611	0.0259869	0.36033	0.213829	-0.138106	0.981895	0.423258	0.0644746
Atxn7	771.731	0.00189971	0.0260763	-0.31225	0.385649	-0.314665	0.791894	-0.705838	0.00285285
CG15923	255.36	0.00189753	0.0260763	-1.06225	0.0698943	-0.281997	0.984845	-1.11371	0.0204565
s-cup	95.7802	0.00192115	0.0263376	-1.01739	0.0472618	0.0234191	0.999494	-0.632059	0.179526
CG13204	568.166	0.00195684	0.0267477	-0.767888	0.0218953	-0.156354	0.986243	-0.441384	0.172101
cv-c	2218.6	0.0019584	0.0267477	-0.0999261	0.845768	-0.061571	0.996658	0.527824	0.0490694
p38a	268.8	0.00195414	0.0267477	0.444187	0.463614	0.152383	0.993181	1.04568	0.00759471
CG16772	1519.55	0.00196181	0.0267608	0.324234	0.784238	-0.779606	0.820648	-1.40638	0.0333786
SRm160	1633.52	0.00196801	0.026812	-0.214687	0.360215	0.0291043	0.996658	-0.390775	0.0157477
Claspin	25.3386	0.00197229	0.0268369	1.76245	0.261475	0.823263	0.971469	-1.73707	0.241823
RpS29	17457.3	0.00199478	0.0271091	0.573357	0.0230302	0.12278	0.985913	0.3191	0.196505
CG6867	711.267	0.00199824	0.0271225	-0.504021	0.266446	0.17004	0.989871	-0.684315	0.0454044
CG32816	44.0632	0.00200198	0.0271396	-1.50809	0.0652385	-1.40723	0.266806	-1.3794	0.0443021
CG17734	1290.15	0.00200789	0.0271861	0.226194	0.320173	-0.230023	0.708916	0.192874	0.326044
CG3939	199.962	0.00202238	0.0273146	0.835318	0.0250098	0.144633	0.991331	0.375018	0.342053
GILT2	503.569	0.00202216	0.0273146	0.175783	0.709265	0.0393001	0.996658	0.67807	0.0115576
Drp1	1943.73	0.00203812	0.0274933	-0.397359	0.0484494	-0.096245	0.984845	-0.352862	0.0393575
CG3703	1132.71	0.00204274	0.0275216	-0.51014	0.0594297	-0.0158994	0.999494	-0.413402	0.081011
CG15432	248.972	0.00205346	0.0275981	0.256798	0.560361	-0.627796	0.248453	-0.1837	0.653013
CG7130	97.3087	0.00205259	0.0275981	1.08952	0.0665815	0.613893	0.791894	1.28292	0.00613969
CG9752	46.6485	0.00206709	0.0277472	1.19038	0.142464	0.603865	0.919515	1.69178	0.00502387
Clect27	422.276	0.00207571	0.0278287	-0.118222	0.939727	-1.20174	0.494468	-1.7103	0.0114526
CG14562	1537.53	0.00208735	0.0279163	-0.445516	0.175789	0.13459	0.988212	-0.47331	0.0790235
CG16890	260.547	0.00208545	0.0279163	0.630683	0.113698	0.440657	0.723369	0.856462	0.00428009
CG32479	2764.29	0.00210035	0.028056	-0.00380169	0.996159	0.152288	0.972901	0.508865	0.0173419
CG32066	1225.41	0.00213046	0.0283709	0.373253	0.182322	0.271394	0.791894	0.593675	0.00375331
CG32850	996.815	0.00212744	0.0283709	0.326839	0.460014	0.322106	0.870867	0.808469	0.00420716
CG43351	474.384	0.00213171	0.0283709	0.926512	0.377489	-1.08429	0.673899	-0.667237	0.487115
kay	5092.49	0.00213439	0.0283721	0.100783	0.81246	-0.017758	0.999494	0.528973	0.0172522
CG3008	1168.88	0.00215698	0.0286376	0.419323	0.234259	-0.0366011	0.996658	0.601653	0.0221416
akirin	2709.23	0.00216217	0.0286717	0.377723	0.280566	-0.259632	0.900997	0.421085	0.132746
step	2076.24	0.00216867	0.028723	0.107121	0.751364	0.197446	0.893976	0.495784	0.00693977
Treh	20623.4	0.00218279	0.0288751	0.313509	0.444867	0.48924	0.484463	0.756775	0.00430055
CG8768	356.01	0.00219251	0.0289687	-0.491576	0.140064	-0.640958	0.139752	-0.60318	0.0211547
spri	2876.85	0.0022098	0.0291618	-0.280564	0.385326	-0.155729	0.976092	-0.611422	0.00430055
Paip2	2126.46	0.00221505	0.029196	0.331516	0.197902	-0.106059	0.987077	0.380022	0.0642669
APC10	117.595	0.00222201	0.0292173	0.974543	0.0171693	0.375307	0.87969	0.485683	0.248913
CR46094	15.6773	0.00221972	0.0292173	2.8148	0.173244	2.91583	0.411748	4.47272	0.00244319
CG15767	6.03702	0.00224016	0.0294206	1.41245	0.537601	1.00907	0.976908	-4.32908	0.0555391
snoRNA:Psi28S-1175a	197.951	0.00224496	0.0294483	1.58198	0.040894	0.275787	0.993074	1.30666	0.0508771
Spn55B	150.697	0.00224782	0.0294505	0.528659	0.454188	0.619388	0.768186	1.28335	0.00416563
Hr51	97.1311	0.00225979	0.0295365	-1.92347	0.038883	0.266929	0.993181	-0.580794	0.573175
shrb	2213.03	0.0022572	0.0295365	0.189364	0.612927	-0.239949	0.898229	0.440558	0.0721001
CG11779	802.896	0.00227018	0.0295988	-0.41035	0.113412	-0.219451	0.872661	-0.527651	0.00801486
CG8012	2000.89	0.00227301	0.0295988	1.12202	0.0399984	0.75269	0.560124	1.16368	0.00826933
CG8129	395.226	0.00227549	0.0295988	0.3679	0.806942	-0.698466	0.941639	-1.85398	0.0205974
Cyp305a1	1053.86	0.00227675	0.0295988	-0.323575	0.714826	-0.714535	0.739707	-1.41232	0.00424632
Mhc	3198.13	0.00227808	0.0295988	-1.0006	0.144833	-1.27686	0.179288	-1.23624	0.0216215
CG10863	4701.56	0.00229339	0.0297482	0.112728	0.908861	-0.648663	0.698873	-0.988905	0.0288141
CG13585	2574.9	0.00229502	0.0297482	0.327118	0.359201	-0.431352	0.497898	-0.091154	0.822862
Cyp12b2	1478.22	0.00236466	0.0306147	0.1258	0.856826	-0.648065	0.418554	-0.640693	0.0800228
Prx2540-1	338.079	0.00237184	0.0306713	0.595295	0.376457	-0.836506	0.474958	0.41265	0.504898
HLH4C	23.1829	0.00237654	0.0306959	-2.15076	0.0558542	-0.671694	0.951292	0.341283	0.790873
ver	58.1792	0.0023813	0.030721	0.525919	0.58957	0.716288	0.820648	1.58409	0.0058588
CG13641	197.132	0.00239264	0.0308047	1.5456	0.322018	0.740221	0.977899	2.94353	0.0055559
CG1703	818.424	0.00239342	0.0308047	0.526848	0.117699	0.162234	0.984845	0.660166	0.011256
Vps2	624.502	0.00241272	0.0310166	0.0660343	0.91394	-0.291886	0.891313	0.521317	0.077596
eIF4E-6	92.925	0.00241557	0.0310169	1.81475	0.0182294	1.37855	0.307446	0.847612	0.293079
wls	713.124	0.00242236	0.0310676	-0.400989	0.224906	0.140444	0.985729	0.262339	0.391508
Taf13	290.255	0.00242877	0.0311133	0.543256	0.0688097	0.122772	0.989871	0.546899	0.0266847
Ir47b	12.757	0.00243171	0.0311145	-3.16327	0.0688097	0.504357	0.989871	0.209091	0.908981
Art1	486.001	0.00245151	0.0313312	0.149674	0.679926	0.00227969	0.999494	0.519239	0.013936
CG4707	260.489	0.00246614	0.0314814	0.0134945	0.982081	0.0893977	0.993181	-0.531872	0.027507
SIFa	661.708	0.00247381	0.0315425	-1.05989	0.0663213	-1.02903	0.256778	-0.999478	0.0395247
CG4230	2313.54	0.00250143	0.0318205	-0.399637	0.163515	-0.398814	0.465787	-0.586888	0.00635943
Rich	1439.89	0.00250071	0.0318205	-0.554927	0.0829453	-0.123931	0.991103	-0.587982	0.0251011
CG13248	1364.99	0.00250745	0.0318471	-0.830858	0.0520881	-0.124186	0.993332	-0.689654	0.0637794
tsr	2262.11	0.00250934	0.0318471	0.494464	0.137461	-0.0313053	0.997708	0.550382	0.0401571
CG2694	187.106	0.00252287	0.0319447	0.439557	0.180074	0.580285	0.170867	0.636113	0.00859376
bsf	1581.19	0.00252121	0.0319447	-0.442249	0.07479	-0.0726579	0.993181	-0.437561	0.0357564
CG15725	138.918	0.00252817	0.0319552	-0.571087	0.166944	0.00150393	0.999494	-0.709459	0.0290987
snoRNA:Psi28S-1175c	82.0577	0.00252954	0.0319552	-1.60912	0.0481754	-1.56516	0.183179	-0.58971	0.499609
CG7911	635.532	0.00253277	0.031959	0.734156	0.124013	0.345672	0.930102	0.983339	0.00690481
nod	128.335	0.00255428	0.0321933	0.501079	0.456633	1.18933	0.0792308	1.00049	0.0263259
CG7427	835.421	0.00256833	0.0323331	-0.0256788	0.950528	-0.230075	0.767121	-0.43095	0.0127197
Glt	7416.85	0.00259679	0.0326539	0.0916474	0.95325	-0.855575	0.768007	-1.52616	0.0171481
He	13.8862	0.00260206	0.0326826	2.27559	0.0614947	1.41683	0.69956	2.57063	0.00747582
CG12895	327.056	0.00260708	0.032708	0.597507	0.075442	-0.13799	0.989871	0.118534	0.788047
CG11883	1487.35	0.00261509	0.0327338	-0.613398	0.0218276	-0.23641	0.898229	-0.3881	0.122561
CG6495	1983.67	0.00261511	0.0327338	-0.437471	0.220191	-0.238537	0.939792	-0.714846	0.00560624
snoRNA:Or-aca5	191.942	0.00261819	0.0327349	-1.30505	0.217233	-1.65805	0.304372	-1.97613	0.0116671
CG7518	2927.6	0.00263562	0.0329151	-0.539321	0.07479	0.0408883	0.996658	-0.42024	0.122604
Cat	9703.22	0.00265826	0.03316	-0.223316	0.808977	-0.875852	0.465429	-1.22245	0.0102841
Clic	1616.8	0.00266698	0.0332309	0.344597	0.513571	-0.0194117	0.999494	0.825994	0.0160196
Mitf	1261.08	0.00267471	0.0332893	0.385962	0.162227	-0.0282124	0.997068	0.458809	0.0365417
TpnC41C	50.7921	0.00268515	0.0333434	-0.0451553	0.984116	-2.68372	0.0663583	-1.42244	0.176833
bonsai	314.807	0.00268413	0.0333434	0.168873	0.72192	-0.233134	0.946223	-0.569398	0.0494946
CG12128	274.655	0.00268898	0.0333531	0.0961232	0.889761	0.623006	0.374541	0.730967	0.0224798
CG13887	2241.06	0.00269384	0.0333755	0.396464	0.266371	-0.0720811	0.996314	0.569363	0.031223
CG3744	1523.82	0.00269688	0.0333755	-0.554634	0.0541223	0.0275462	0.997979	-0.346549	0.204573
CG6142	134.799	0.00272715	0.0337119	0.332453	0.784003	1.55482	0.17323	1.42193	0.0330671
CG12502	1967.93	0.00275868	0.0340288	-0.599707	0.116398	-0.180628	0.984845	-0.726353	0.0150852
CR43314	72.7934	0.00276212	0.0340288	0.11958	0.948364	0.0479873	0.999494	1.69438	0.0300718
Cpr49Ac	5.24435	0.00276191	0.0340288	-3.4784	NA	-1.36614	NA	2.62173	0.266534
CG11722	271.769	0.00277026	0.0340907	-0.113795	0.780429	-0.466516	0.301184	-0.536267	0.0179658
Arpc2	954.047	0.00277788	0.034146	0.453176	0.267989	0.176427	0.984845	0.771752	0.00768681
CG18596	389.5	0.00278387	0.0341813	0.058051	0.935516	0.456673	0.690764	0.744531	0.0169989
CG5867	2913.5	0.00280833	0.034443	0.287191	0.746345	-0.941216	0.422041	-0.798388	0.152318
CG5028	5154.08	0.00281165	0.0344451	-0.0889457	0.812723	-0.442417	0.236758	-0.442415	0.0274351
CG5642	4969.04	0.00281771	0.0344733	-0.480732	0.0376406	-0.331391	0.503692	-0.395344	0.0458717
CG7214	7.63278	0.00282025	0.0344733	-6.75776	0.0422059	-4.54681	0.445157	-3.65675	0.182231
CG7185	1480	0.00282976	0.0345508	-0.261921	0.214249	0.0350314	0.996658	-0.338488	0.0374565
CG6836	424.128	0.00283612	0.0345514	-0.246832	0.748374	-0.491251	0.843636	-1.16915	0.00521823
Lsp2	12640.9	0.00283402	0.0345514	-0.928393	0.768775	-2.53137	0.69956	-5.52071	0.000631392
Mco1	572.069	0.00285625	0.034758	2.62299	0.293091	3.13672	0.494468	5.33215	0.00146865
Socs36E	1643.7	0.00286005	0.0347655	-0.0898949	0.891409	0.100242	0.994116	0.648798	0.0383163
Pect	6902.28	0.00286552	0.0347933	0.348661	0.414093	-0.0834318	0.996314	0.664689	0.0249694
CG18327	37.5015	0.00287153	0.0348277	-0.684246	0.518573	1.24333	0.382112	0.25665	0.809969
Itp-r83A	2958.92	0.00288431	0.0349151	-0.669858	0.0474101	0.0115272	0.999494	-0.0503936	0.919572
Sbf	1994.13	0.00288513	0.0349151	-0.594413	0.040894	0.0210747	0.999494	-0.19039	0.564089
CG12173	451.884	0.0029277	0.0353913	0.193468	0.598299	-0.259219	0.843636	-0.397097	0.117786
CG15642	133.454	0.00293975	0.0354195	-0.975964	0.0894378	-0.691734	0.654218	-1.11678	0.0148113
P5cr	727.571	0.00293417	0.0354195	-0.232291	0.680894	-0.242939	0.970593	-0.905681	0.00536644
RhoL	553.393	0.00293737	0.0354195	0.518889	0.309224	0.0778128	0.996658	0.889545	0.012761
Tdc2	234.902	0.00294301	0.0354198	-0.787775	0.108339	-0.274517	0.971469	-0.929629	0.0159475
snoRNA:Psi28S-2442b	159.242	0.00296743	0.0356744	-0.981296	0.224906	-1.57384	0.103375	-1.27664	0.0406592
snRNA:U4atac:82E	611.318	0.0029835	0.0358282	-0.40074	0.696418	-1.3746	0.223859	-1.42272	0.0184589
CG2016	2430.58	0.00299059	0.0358346	-0.366991	0.491565	-0.509686	0.699093	-0.95742	0.00460935
Sem1	629.762	0.00298894	0.0358346	0.730785	0.0596053	-0.0545931	0.996658	0.429572	0.253391
CG11619	85.1679	0.00299647	0.0358659	-0.27256	0.754889	1.04637	0.232259	0.163884	0.836923
CG15347	643.198	0.00300883	0.0359352	1.38143	0.295869	0.360771	0.993181	2.39864	0.00939523
sol	2792.36	0.00300805	0.0359352	-0.470012	0.24459	0.197093	0.978962	-0.530695	0.0993728
Rfabg	83071.6	0.00301761	0.0360007	0.125294	0.905327	-0.626044	0.778489	-1.06435	0.0292485
CG14683	548.853	0.00302732	0.0360617	-0.256776	0.518965	-0.464034	0.474958	-0.689878	0.00668188
Tace	1166.71	0.00302932	0.0360617	-0.632693	0.141202	-0.194504	0.985729	-0.824226	0.0132088
CG14117	108.342	0.00303639	0.0360674	0.653737	0.134533	-0.06436	0.996658	0.672122	0.0596998
Cctgamma	1067.15	0.0030358	0.0360674	0.339236	0.249048	0.386165	0.465429	0.58267	0.00485578
eff	9374.76	0.0030529	0.0362242	0.371918	0.190856	-0.245907	0.846105	0.225367	0.412168
CG1698	196.402	0.00306191	0.0362538	-0.157616	0.922585	0.00656837	0.999494	1.4584	0.0495808
hdly	452.1	0.00306202	0.0362538	-0.0872311	0.94023	-0.542906	0.881191	0.870209	0.118291
AGO2	3854.59	0.00307099	0.0363206	0.0626895	0.900399	0.00592642	0.999494	0.528594	0.0223076
CG10472	83.7618	0.00316296	0.0372585	0.510773	0.845896	1.43423	0.86841	3.1767	0.0139616
CG15365	144.14	0.00315759	0.0372585	-0.487698	0.548186	-0.837663	0.605766	-1.42528	0.00553182
CG9086	4499.93	0.0031588	0.0372585	-0.54557	0.0347062	-0.0680316	0.995246	-0.289974	0.250677
Irc	5221.78	0.00316731	0.0372585	0.669369	0.135799	0.25996	0.968281	0.887896	0.00988886
Tnks	1542.66	0.00316426	0.0372585	-0.395691	0.134533	0.196842	0.919515	-0.00986025	0.98037
CG7192	511.649	0.00317986	0.0373258	-0.193751	0.61878	0.0500403	0.996658	0.432709	0.0900116
R	3787.59	0.00317986	0.0373258	0.410706	0.184647	-0.20002	0.949387	0.353964	0.192071
CG3621	1034.54	0.00319294	0.0374011	-0.154673	0.663845	-0.325748	0.653556	-0.561797	0.00706637
cdm	2067.8	0.00319311	0.0374011	-0.439722	0.1388	-0.21008	0.935092	-0.587693	0.00989809
CG34424	1258.77	0.00323482	0.0378491	-0.0173284	0.992767	-1.02218	0.668853	-1.63811	0.0159475
CSN7	901.425	0.00323973	0.0378661	0.318615	0.383562	-0.201554	0.957186	-0.332403	0.269764
KLHL18	550.116	0.00325351	0.037966	-0.624426	0.109545	-0.0671305	0.996658	-0.656722	0.0383163
Rbf2	44.5551	0.00325522	0.037966	0.732594	0.400643	1.42894	0.137508	1.43136	0.0134317
CG10395	368.466	0.00326245	0.0380093	0.418487	0.213315	-0.027389	0.998789	0.550867	0.0316183
CG43672	16.8188	0.00326588	0.0380093	-0.812514	0.810117	0.744773	0.991331	3.21976	0.057597
Rab8	1851.24	0.00328308	0.0381689	0.231314	0.262608	-0.187907	0.796034	0.164682	0.381852
Tsp29Fb	763.962	0.0032964	0.0382831	0.80297	0.525481	0.453599	0.987077	2.07603	0.010286
sau	3584.91	0.00330719	0.0383676	0.201719	0.415705	-0.164969	0.917457	0.300954	0.103297
Atg8a	12182.7	0.00332611	0.0385196	0.255473	0.513571	-0.323127	0.794327	0.410938	0.15164
ed	1927.97	0.00332733	0.0385196	-0.581463	0.0698943	-0.425648	0.588631	-0.617769	0.0183349
Neto	612.249	0.0033574	0.0387039	-0.407861	0.118068	0.0250193	0.997706	-0.389226	0.0737219
Ranbp9	406.121	0.0033568	0.0387039	0.416854	0.253808	0.391436	0.675751	0.717696	0.00486055
Sodh-2	787.948	0.00335151	0.0387039	-0.332405	0.55728	-0.529468	0.695016	-0.976906	0.00548509
rump	2084.96	0.00334983	0.0387039	0.18807	0.494021	0.528043	0.049828	0.275684	0.179346
CG32103	4261.16	0.00336563	0.0387579	0.230842	0.240731	0.0844874	0.984845	0.368873	0.00936886
CG33543	1204.6	0.00338459	0.0389227	-0.793274	0.0663254	-0.263662	0.966556	-0.772995	0.031883
Sirup	5947.06	0.00338706	0.0389227	0.741867	0.126733	-0.33357	0.942803	0.228104	0.682809
CG8636	2152.75	0.00340316	0.0390667	0.146087	0.756253	-0.460487	0.495752	-0.433235	0.137621
CG13624	5612.76	0.00342506	0.0392769	0.157664	0.801185	0.0629713	0.996658	0.783521	0.0179544
CG7852	2475.52	0.00343618	0.0393631	-0.555281	0.0792245	-0.0416308	0.996658	-0.500857	0.0648816
CG2680	1063.23	0.00346067	0.0395974	-0.161338	0.826385	-0.524575	0.752061	-0.9788	0.00892843
CG5022	263.634	0.00346387	0.0395974	-0.53517	0.145292	-0.253058	0.937006	-0.720895	0.0107888
CG17026	358.339	0.00348065	0.0397411	0.0170047	0.986629	-0.637679	0.634013	-0.913722	0.0273739
IntS4	365.795	0.0034837	0.0397411	-0.588488	0.120799	0.245975	0.949387	-0.243173	0.545744
Vps13	3042.85	0.00350516	0.0399443	-0.264363	0.22947	-0.0451895	0.996314	0.176127	0.389335
RpS25	13472.9	0.00353385	0.0402293	0.567928	0.040894	0.0855314	0.993181	0.358832	0.168964
Lsp1beta	3602.6	0.00353803	0.0402349	-0.647104	0.826385	-1.85921	0.819848	-4.65672	0.00121196
CG15418	30.4264	0.00354688	0.0402519	1.02035	0.621658	0.900172	0.971469	3.07675	0.0119712
Rab27	346.013	0.00354681	0.0402519	-0.557018	0.302937	0.0511034	0.996658	-0.878212	0.0247909
nAChRbeta2	1035.04	0.00355511	0.0403035	-0.87895	0.0240788	-0.397715	0.821607	-0.530663	0.15168
Hsc70-2	5.727	0.00356739	0.0404009	-5.86216	0.0379425	-3.28787	0.511374	-1.06764	0.67821
Rab2	3772.65	0.00357299	0.0404225	0.216155	0.386945	-0.305941	0.482061	-0.0199373	0.950305
kdn	7205.85	0.00358403	0.0405055	-0.429555	0.18754	-0.342647	0.7497	-0.651647	0.00702543
CG18107	541.138	0.00359654	0.040563	1.03535	0.126733	-0.287814	0.987372	0.856444	0.15007
CG7987	1642.51	0.00359364	0.040563	-0.3813	0.139357	-0.0192884	0.999494	-0.431617	0.0374032
CG13607	1673.25	0.00361519	0.0406895	0.114427	0.933113	-0.598027	0.911803	-1.43023	0.0185106
form3	1433.16	0.00361281	0.0406895	-0.14228	0.776842	-0.376709	0.753602	-0.706871	0.008652
Chi	1198.86	0.00363962	0.0409224	-0.0955791	0.812723	-0.167871	0.958036	-0.545486	0.00862708
BCAS2	174.297	0.00365591	0.0410439	0.478601	0.259588	0.0998842	0.994116	-0.367837	0.349404
CG32344	386.805	0.00365794	0.0410439	0.421203	0.115357	0.392746	0.411748	0.537473	0.00862708
Su(var)205	1440.19	0.00368678	0.041312	0.373922	0.0663254	0.100713	0.984845	0.358105	0.0361407
unc80	8007.93	0.00368938	0.041312	-1.04781	0.063764	-4.26984e-05	0.99991	-0.750567	0.144232
CCKLR-17D3	182.079	0.00373913	0.0417417	-0.54483	0.422902	-0.045345	0.999494	-1.17089	0.0115576
CG2604	1384.01	0.00374302	0.0417417	-0.256736	0.677584	-0.429867	0.832573	-0.979026	0.0061675
CG9394	7633.77	0.00373526	0.0417417	-0.805787	0.178836	-0.613335	0.768007	-1.18733	0.008025
Hmt-1	1027.97	0.00374261	0.0417417	-0.463237	0.0498751	-0.0607721	0.995246	-0.0156824	0.966916
CG5446	899.139	0.0037479	0.0417535	0.549203	0.116374	-0.183219	0.979348	0.0551124	0.908981
Obp19c	36.0162	0.00377531	0.0420162	0.848077	0.538948	-1.33948	0.698873	-1.28418	0.24183
Tpi	6763.25	0.00378096	0.0420362	-0.0325366	0.977972	-0.591418	0.726114	-0.986085	0.0181804
glec	2480.87	0.00378517	0.0420404	0.20136	0.55728	-0.00511075	0.999494	0.517139	0.0182442
CG14757	610.04	0.00379544	0.0421117	-0.241824	0.532297	-0.493411	0.381507	-0.637004	0.0104869
CG9140	4779.52	0.00380205	0.0421348	-0.265958	0.516487	-0.36329	0.758456	-0.716033	0.00575116
CRMP	2461.01	0.0038086	0.0421348	-0.289066	0.181803	0.0945429	0.985913	-0.277102	0.130971
EndoB	1771.48	0.00380908	0.0421348	-0.365282	0.189275	-0.434135	0.332015	-0.525338	0.0119712
CG9471	932.201	0.00382374	0.0422116	0.494895	0.36573	-0.307175	0.952286	-0.447427	0.338458
Est-6	7694.23	0.00382111	0.0422116	0.286982	0.719169	-0.266607	0.985913	-0.938897	0.0514125
CG6908	449.23	0.00383019	0.0422402	0.0360846	0.980857	-1.63249	0.0747856	-0.732547	0.310076
CG7099	507.243	0.00384793	0.0423505	-0.179629	0.54423	0.0125655	0.999494	-0.461994	0.0160612
Pnn	617.074	0.00384745	0.0423505	0.484316	0.202354	0.347559	0.814199	0.758442	0.00617536
CG4500	140.857	0.00389605	0.0428343	0.27537	0.897282	-1.05049	0.882069	-2.36832	0.0179156
Zip102B	1372.27	0.00389972	0.0428343	0.0957333	0.800098	0.0890493	0.992654	0.485207	0.0142533
Cyp4p1	1123.57	0.00391802	0.0429498	0.805193	0.39346	-0.281809	0.993074	1.38727	0.0383163
GstE1	789.242	0.00391809	0.0429498	0.377313	0.497806	0.0868164	0.996658	0.884345	0.013936
CG15864	14.8057	0.00394062	0.0431103	-1.92325	0.303857	1.58951	0.70265	0.87309	0.57352
CG31030	4964.04	0.00394006	0.0431103	-0.452801	0.180772	-0.409012	0.630408	-0.667261	0.00832608
CG42342	4423.98	0.00395047	0.0431319	-0.72727	0.0688097	-0.463584	0.723369	-0.744728	0.0237755
CG45061	32.5977	0.00394865	0.0431319	0.199051	0.963414	0.590316	0.993332	3.6272	0.0350003
CG2772	6.72915	0.00396563	0.0432112	0.732574	0.795935	-2.28619	0.753602	-4.33062	0.0592754
MAPk-Ak2	1849.74	0.00396426	0.0432112	0.189809	0.378004	0.0130182	0.999494	0.352458	0.0171179
CG11576	675.211	0.00398363	0.0432978	-0.630104	0.109545	-0.418801	0.758456	-0.757545	0.0137753
CR45195	28.7896	0.00398303	0.0432978	1.73443	0.111602	2.38167	0.0603467	1.79743	0.0420947
snoRNA:Me18S-C1024	9.22463	0.00398546	0.0432978	-4.28384	0.108061	0.281576	0.996658	0.980666	0.615045
Moe	10317	0.00401576	0.0435256	0.620011	0.121958	0.217301	0.976908	0.763984	0.014528
hiw	6118.89	0.00401836	0.0435256	-1.04659	0.075442	0.253312	0.989507	-0.445427	0.482371
myo	4108.55	0.00401748	0.0435256	0.21338	0.530299	-0.232232	0.893976	0.387523	0.109496
CG4306	748.135	0.00404161	0.0437341	1.47481	0.112193	0.108087	0.996658	-0.169997	0.894225
mRpL17	333.022	0.00405608	0.0438473	-0.0612682	0.916058	-0.484182	0.456283	-0.607377	0.0261038
CCHa2	2005.2	0.00407482	0.043963	0.640713	0.451002	-0.757799	0.768866	-0.634575	0.372625
CG12004	2422.62	0.00407281	0.043963	-0.322937	0.162227	0.0535415	0.995554	0.133676	0.587309
CG6933	16.274	0.0040987	0.0441771	0.517151	0.927234	1.53386	0.981895	5.28151	0.0265492
sls	1770.75	0.00411794	0.0443408	-0.853873	0.280753	-1.20536	0.301686	0.249135	0.782581
l(2)k09022	438.77	0.00412417	0.0443643	-0.152036	0.728246	0.271417	0.863331	0.461579	0.0805902
capu	1073.42	0.00414598	0.044555	-0.567866	0.110362	-0.242485	0.944182	-0.663868	0.0176891
c11.1	2170.08	0.00415389	0.0445963	-0.123003	0.727483	0.250874	0.802013	0.364055	0.0953654
Syngr	3712.05	0.00416157	0.0446348	-0.683253	0.040894	-0.40474	0.695016	-0.545891	0.0604544
mRpL44	326.966	0.0041674	0.0446536	-0.292639	0.453072	-0.277904	0.874318	-0.70059	0.00591175
Duox	57.8301	0.00418831	0.0448338	-0.560488	0.528774	-1.00371	0.502928	-1.5422	0.00855154
CG17027	170.803	0.00419952	0.044866	-0.0905846	0.888321	-0.675265	0.227058	-0.615494	0.0523612
Jra	814.254	0.00419818	0.044866	0.270693	0.409477	0.0638156	0.996314	0.549444	0.0132248
CG42300	10.071	0.00420539	0.0448849	1.27711	0.522385	2.18339	0.462626	3.09278	0.00997558
Dhc64C	9242.5	0.00424443	0.0452133	-0.880948	0.045962	-0.0956751	0.996314	-0.543502	0.191144
l(3)07882	365.772	0.00424087	0.0452133	0.317072	0.538652	0.694356	0.301686	0.815565	0.0128792
Ugt86Da	900.398	0.00427564	0.0455014	-0.163436	0.704822	-0.748325	0.0434973	-0.193966	0.574068
Ppcs	1832.54	0.00428026	0.0455063	-0.506849	0.0582065	-0.105179	0.991103	-0.41776	0.0735643
ImpL3	461.004	0.00429294	0.0455969	0.700193	0.38243	0.792328	0.710191	1.46952	0.00589577
CG9119	1261.23	0.0043136	0.0457326	0.162332	0.930629	-1.37985	0.556125	-1.73581	0.0416265
DAT	417.172	0.00431408	0.0457326	-0.902498	0.0457164	-0.530631	0.704422	-0.73429	0.0590205
Act88F	83.7818	0.00434949	0.0460187	-1.3033	0.141202	-1.81473	0.0993793	-1.1429	0.135292
ben	3132.52	0.00434778	0.0460187	0.213689	0.473916	-0.383145	0.397078	-0.00955496	0.98037
CR44368	19.7506	0.00435956	0.0460808	2.28133	0.0506549	2.49071	0.0866439	2.08441	0.0358088
CG31075	1382.84	0.00436769	0.0460956	0.111772	0.948738	-1.09486	0.677881	-1.63158	0.0299587
yps	9652.04	0.00436939	0.0460956	0.774263	0.0517864	0.322449	0.914426	0.727749	0.0296107
CG15735	1028.1	0.00438697	0.0461699	0.228771	0.39226	-0.285848	0.641227	-0.119432	0.652545
CG9919	1374.83	0.00439332	0.0461699	-0.51323	0.0655602	-0.113962	0.989871	-0.448344	0.0604544
Ms	9565.21	0.00438736	0.0461699	0.453138	0.159738	0.558378	0.238267	0.623413	0.0111812
l(3)72Dp	282.824	0.00439071	0.0461699	0.653844	0.0909371	-0.151707	0.990745	0.195453	0.667046
snoRNA:Psi18S-531	172.067	0.00445093	0.0467305	0.269447	0.767515	-0.987274	0.387532	-0.746852	0.201984
krimp	31.2575	0.00446231	0.046805	1.27401	0.299883	1.98973	0.188766	2.21184	0.00833323
CG8861	2027.41	0.0044781	0.0469177	-0.6325	0.0934209	-0.589049	0.385618	-0.675666	0.0272259
esg	52.153	0.00448163	0.0469177	0.652556	0.812723	0.239524	0.996658	3.16836	0.0293141
rdhB	724.165	0.00450177	0.0470836	-0.0718601	0.970043	-1.12019	0.654218	-1.7395	0.017778
CG13397	589.591	0.00453422	0.0473776	-0.618846	0.482185	-0.931227	0.613319	-1.53232	0.00698016
CG9684	189.754	0.00454898	0.0474865	0.412707	0.459237	-0.25414	0.976908	0.721331	0.0637794
CG7523	761.463	0.00457273	0.0475179	0.573304	0.200477	-0.111485	0.994116	0.66003	0.0637794
CG8397	1568.26	0.00457371	0.0475179	0.116625	0.778882	-0.202042	0.941639	-0.454905	0.0576534
SP1173	691.063	0.00455966	0.0475179	-0.111325	0.772287	-0.61683	0.0537759	-0.211414	0.437965
Tsp42Ec	68.1244	0.00456206	0.0475179	1.58575	0.653537	1.40921	0.978962	5.19273	0.0127104
Uhg5	444.98	0.00456619	0.0475179	0.916276	0.303288	1.13306	0.477306	1.69891	0.00548509
CG34232	326.243	0.0045879	0.047575	1.21485	0.29246	1.00535	0.814726	2.20589	0.00564157
Grp	237.38	0.00458775	0.047575	-0.315788	0.682893	-0.693082	0.655771	0.556211	0.312635
CR43970	27.072	0.00463744	0.0480432	-2.07603	0.0539321	0.239446	0.995554	-0.179382	0.89728
CG2017	1662.39	0.00465712	0.0481878	-0.378399	0.126183	-0.198216	0.900908	-0.470884	0.0143078
skap	12376.5	0.00466021	0.0481878	0.15293	0.88059	-0.743975	0.640762	-0.93329	0.0634643
CG10249	1559.63	0.0046937	0.0484883	-0.396087	0.0590242	-0.146139	0.946335	-0.35662	0.0456699
CG3339	50.738	0.00470628	0.0485723	-2.1132	0.045962	-1.62128	0.411025	-1.27322	0.192395
CG14401	252.342	0.00472119	0.0486803	0.870682	0.0701596	0.475299	0.8191	0.948555	0.0150098
Nlp	1172.17	0.00472935	0.0487185	0.584669	0.135799	0.0774543	0.996314	0.670967	0.0318691
Prm	618.068	0.00473779	0.0487596	-1.03976	0.162159	-1.54551	0.0866439	-0.952229	0.135595
CG5380	149.955	0.00474844	0.0488233	0.709458	0.0717603	0.535649	0.534105	0.779313	0.0141301
Rnp4F	880.757	0.00476236	0.0489204	0.103844	0.644663	0.167766	0.796034	-0.192908	0.22903
CG6455	2744.03	0.00477911	0.0490423	-0.223215	0.622242	-0.432062	0.643558	-0.71173	0.00895848
mRpS6	301.197	0.00478319	0.0490423	-0.00902018	0.988285	-0.468618	0.382112	-0.491053	0.0542832
Inx2	7402.51	0.00481734	0.0493462	-0.312704	0.572885	-0.682517	0.395239	-0.863802	0.0129918
CG10973	313.072	0.00482393	0.0493675	0.516732	0.0718871	0.153321	0.981074	0.50116	0.0380161
Sans	40.8576	0.00486463	0.0497374	2.51098	0.164143	2.16214	0.640762	3.86933	0.00340253
CG6420	1932.53	0.00486978	0.0497436	-0.241601	0.444945	-0.0809485	0.993181	-0.534061	0.010791
Fib	276.145	0.00488549	0.0497647	0.251048	0.541725	0.380693	0.694136	0.676349	0.00835852
Ide	2327.22	0.00487802	0.0497647	-0.393619	0.0347062	-0.118935	0.961352	-0.232799	0.187409
Rpb12	535.237	0.00488227	0.0497647	0.633384	0.16899	-0.0492952	0.996658	0.715069	0.0534507
Act42A	1296.17	0.00490657	0.0499266	0.498427	0.501996	0.123427	0.996314	1.15722	0.0163811
rpr	41.5613	0.00491052	0.0499266	-1.08526	0.16833	-0.338287	0.984845	0.487891	0.518218

## Sheet: Female
Table S1 List of all DE genes in all pairwise age comparisons, as well as in the main LRT. In the pairwise tests, only genes that were also significant in the LRT were kept. In all tests, q-values represent FDR-corrected p-values.
		LRT		20d vs. 5d		30d vs. 5d		40d vs. 5d
Gene	Mean	p-value	q-value	log2 FC	q-value	log2 FC	q-value	log2 FC	q-value
TM4SF	3393.35	7.912e-44	8.57344e-40	-1.58962	1.06367e-17	-1.90293	5.4492e-26	-1.86775	2.68953e-25
snoRNA:Psi18S-1377a	516.142	1.59781e-32	8.65693e-29	2.08248	1.87325e-13	2.43402	3.56981e-19	3.24768	4.66278e-35
snoRNA:Psi18S-1377b	306.706	1.33299e-27	4.81477e-24	1.34553	7.7375e-07	1.66202	7.61665e-11	2.57202	3.16713e-27
Sod	4929.49	2.93729e-27	7.95711e-24	-0.0064261	0.976419	-0.111815	0.369512	-0.814337	1.27111e-20
snoRNA:Psi18S-1377c	146.927	7.3171e-25	1.58576e-21	1.89606	1.18768e-06	2.3528	1.04784e-10	3.49958	4.91231e-25
PyK	14224.2	2.84309e-24	5.13463e-21	-0.474347	8.77738e-07	-0.352928	0.000331521	-0.84591	1.24215e-22
CG7630	2786.72	9.59544e-24	1.48537e-20	-0.250866	0.224931	-0.689663	7.52881e-06	-1.31213	1.10201e-20
AP-2mu	1743.32	2.7052e-23	3.6642e-20	-0.873085	1.98576e-14	-0.734166	1.46505e-10	-0.8258	1.39946e-13
Pglym78	5337.27	4.74462e-23	5.71252e-20	-0.278778	0.0399725	-0.365404	0.00203897	-0.981428	1.0234e-21
CG12256	603.731	1.05997e-22	1.14859e-19	4.59954	1.88088e-25	4.52967	5.71948e-25	3.81039	9.70502e-18
l(2)06225	2360.08	5.26091e-22	5.18247e-19	-0.06617	0.799704	-0.530547	0.000217343	-1.09291	2.42465e-17
CG5080	5811.68	1.73173e-21	1.56375e-18	1.36862	1.40674e-12	1.68188	1.23355e-19	1.38737	1.22725e-13
levy	3336.42	3.51064e-20	2.92625e-17	-0.457131	0.00477502	-0.400981	0.0102458	-1.19569	1.71007e-19
alphaTub84D	1999.63	3.78509e-20	2.92966e-17	-0.937349	7.5093e-14	-0.704294	4.36383e-08	-0.811774	5.36263e-11
CG11752	522.883	7.39873e-20	5.34485e-17	-0.482093	0.00268576	-0.632624	1.38127e-05	-1.20322	2.28795e-18
dm	3805.87	9.27535e-20	6.28173e-17	1.16961	8.38717e-09	0.861194	3.99185e-05	1.66983	5.26811e-19
Gapdh1	8421.76	2.57689e-19	1.64254e-16	-0.330906	0.0316504	-0.0434568	0.843709	-0.949163	1.38512e-15
Rop	4541.94	1.27945e-18	7.7023e-16	-0.765667	2.91982e-10	-0.862744	2.38705e-13	-0.554505	5.52095e-06
Uhg5	353.123	8.68594e-18	4.95373e-15	0.922982	9.07552e-07	0.328496	0.140204	1.28992	4.41532e-14
porin	11000.7	1.5772e-17	8.54528e-15	-0.544557	0.000403729	-0.598847	3.90446e-05	-1.08145	1.80133e-16
CG6034	30.7204	1.68302e-17	8.6844e-15	-1.39678	0.0743593	-3.13831	4.81899e-06	-7.44074	4.39904e-07
RpS17	11087.7	2.17958e-17	1.07354e-14	0.158609	0.46912	0.194029	0.279478	-0.794817	4.40961e-09
Pgk	3733.9	3.59003e-17	1.69137e-14	-0.293683	0.0190213	-0.240441	0.0442628	-0.805276	4.06746e-16
CG10440	409.399	4.52273e-17	2.04201e-14	-1.13007	4.1731e-10	-1.15666	5.84969e-11	-0.745755	5.14517e-05
snoRNA:Psi18S-1377e	244.54	8.37255e-17	3.629e-14	1.88612	2.54544e-09	1.76969	1.81789e-08	2.46146	4.88195e-17
fwe	4029.97	1.56603e-16	6.52673e-14	-0.620277	3.28373e-06	-0.933359	3.94786e-14	-0.509593	0.000112845
CG7712	993.394	1.96399e-16	7.88215e-14	-0.443656	0.0410936	-0.493568	0.0112406	-1.36177	5.40841e-16
RFeSP	4233.13	2.19476e-16	8.49371e-14	-0.505925	0.00719799	-0.523599	0.00289777	-1.23792	5.40841e-16
Hsp68	460.543	3.35808e-16	1.25476e-13	1.96406	8.38717e-09	1.93642	8.51016e-09	2.64352	4.88195e-17
CG11360	2688.11	1.50042e-15	4.93203e-13	0.263408	0.381748	0.116198	0.716052	1.24661	1.0085e-10
Gad1	7152.39	1.502e-15	4.93203e-13	-1.3267	8.95181e-08	-1.60367	1.42152e-11	-0.764294	0.00350657
Gycalpha99B	2254.24	1.37466e-15	4.93203e-13	-1.25672	8.38717e-09	-1.28357	1.87968e-09	-1.0701	5.73009e-07
Ilp3	826.089	1.4452e-15	4.93203e-13	-1.40026	3.86488e-06	-1.08367	0.00041172	-2.03331	2.55712e-13
GlyP	7182.24	2.30545e-15	7.34759e-13	-0.413558	0.0103319	-0.404779	0.00755401	-1.01107	7.63633e-15
Drs	1294.72	3.10804e-15	9.62248e-13	-0.32753	0.791869	0.469661	0.633503	3.5185	2.98466e-08
RpL39	4718.19	5.27355e-15	1.58734e-12	0.354181	0.233814	0.430385	0.08779	-1.0336	1.35114e-06
CG15772	583.197	7.38156e-15	2.1618e-12	-0.207809	0.500153	-0.927026	2.9458e-06	-1.21829	1.29867e-10
ATPsyn-b	3428.32	7.80428e-15	2.22545e-12	-0.398929	0.0121272	-0.40843	0.00571731	-0.97679	2.70416e-14
gammaSnap1	1229.61	1.20182e-14	3.3392e-12	-0.773969	6.32624e-08	-0.794081	1.14864e-08	-0.751385	4.74653e-08
CG4169	4907.97	1.55347e-14	4.08596e-12	-0.616763	0.000226023	-0.248096	0.190448	-1.02946	1.84508e-12
Obp44a	20831	1.58371e-14	4.08596e-12	-0.600561	0.137065	-1.13029	0.000476239	-2.1715	5.44419e-14
PPO2	820.865	1.51494e-14	4.08596e-12	-0.909644	0.117135	-1.76378	0.00015791	-3.24518	2.26356e-14
CG4692	3873.42	1.7469e-14	4.40218e-12	-0.265523	0.357515	-0.514089	0.0187633	-1.36782	1.86584e-13
ND23	2103.58	2.43945e-14	6.00769e-12	-0.339433	0.0698644	-0.533464	0.000695145	-1.03581	2.27772e-13
sesB	30029	4.07822e-14	9.82036e-12	-0.480003	0.00665503	-0.68058	1.55777e-05	-1.03119	1.22912e-12
CG13185	916.73	4.65296e-14	1.08747e-11	0.224878	0.22603	0.648105	1.65309e-06	0.828863	9.54573e-11
CG17912	2964.72	4.71678e-14	1.08747e-11	0.233363	0.136008	0.0788822	0.665326	0.729189	1.22534e-10
SIFa	493.548	4.88714e-14	1.10327e-11	-1.30118	0.000195219	-1.32853	6.91588e-05	-2.14857	3.91537e-12
CG12203	1258.31	1.07836e-13	2.38471e-11	-0.544825	0.00268225	-0.453152	0.0102172	-1.11184	4.31911e-13
CoVa	4623.97	1.25448e-13	2.71872e-11	-0.402185	0.0657815	-0.515493	0.00663543	-1.19594	3.72719e-13
alphaSnap	7043.84	1.37895e-13	2.92987e-11	-0.432158	0.000444232	-0.671994	1.33276e-09	-0.616047	1.65872e-08
CG31345	382.068	1.69475e-13	3.53159e-11	-1.05601	0.0027042	-1.86675	1.7347e-09	-1.63061	1.16298e-07
CR41544	2894.51	1.95425e-13	3.85022e-11	1.10224	5.62686e-05	0.266149	0.448223	-0.575398	0.0530776
Pdsw	1550.59	1.94515e-13	3.85022e-11	-0.415388	0.022072	-0.348681	0.0429467	-1.04117	6.97933e-13
RpL31	13627.1	1.89778e-13	3.85022e-11	0.513139	0.000921163	0.397593	0.00953018	-0.343296	0.030538
Vha68-1	4967.92	3.43909e-13	6.65464e-11	-0.997451	2.5219e-06	-1.18615	4.11634e-09	-0.949777	2.98415e-06
snoRNA:Psi28S-3436a	318.019	3.79283e-13	7.21038e-11	0.20791	0.751376	1.07714	0.00515901	2.06136	1.1122e-09
CG10814	3597.51	4.09109e-13	7.51375e-11	5.6708	2.03537e-12	6.91195	3.75461e-19	6.82427	6.0639e-19
CG32479	2777.39	4.0691e-13	7.51375e-11	0.537089	0.00364033	0.5804	0.000753506	1.08739	1.42734e-12
CG6357	5513.61	4.17962e-13	7.54839e-11	0.701679	1.03361e-09	0.406997	0.000915183	0.653882	4.42448e-09
CG32000	7198.45	5.08419e-13	8.92202e-11	-0.324473	0.0523423	-0.445052	0.00206623	0.360574	0.0161167
CG3376	2394.61	5.10489e-13	8.92202e-11	1.20128	2.54656e-08	1.37701	3.74971e-11	0.933272	1.42905e-05
Nipped-B	5181.26	5.49885e-13	9.45803e-11	0.286862	0.117135	0.128753	0.515246	0.841058	3.86578e-10
Mlf	3833.37	6.52528e-13	1.10481e-10	-0.497541	0.00719799	-0.863113	8.30557e-08	-0.923905	2.6177e-09
RpL22	8646.62	7.83991e-13	1.30697e-10	-0.102882	0.741472	0.181185	0.439127	-0.919022	3.86601e-08
snoRNA:Me18S-C1831	19.8983	1.11694e-12	1.83382e-10	3.92599	1.95316e-06	0.214933	0.897218	0.170278	0.925305
comt	4776.9	1.22772e-12	1.98561e-10	-0.9764	3.28373e-06	-1.19917	1.87968e-09	-0.787681	0.000158466
SdhB	2408.71	1.26545e-12	2.01653e-10	-0.509349	0.00684633	-0.447326	0.0132251	-1.08268	3.82599e-12
snoRNA:Psi18S-531	176.217	1.46798e-12	2.30537e-10	0.673597	0.107203	0.166855	0.74734	-1.65064	2.13373e-06
Cdk5alpha	2238.36	1.53928e-12	2.3828e-10	-0.613282	0.000507909	-0.867649	7.55059e-08	-0.889821	1.29739e-08
Hsp67Bc	153.252	1.66058e-12	2.53437e-10	-1.35831	4.25559e-05	-1.30026	4.67675e-05	-1.82776	2.99069e-09
CG9065	658.601	1.71524e-12	2.54608e-10	-0.252626	0.27892	-0.49264	0.00623758	-1.08206	2.12327e-11
CaMKII	10484.4	1.70408e-12	2.54608e-10	-0.535665	0.00719799	-0.865979	6.68516e-07	0.131649	0.612489
CG9306	1567.44	1.96475e-12	2.87703e-10	-0.306336	0.0951422	-0.43107	0.00565952	-0.937095	9.84818e-12
CG6329	6230.57	2.15044e-12	3.06608e-10	-0.847623	0.000436642	-1.40872	5.84969e-11	-0.605241	0.0132331
RpS26	23862.8	2.12397e-12	3.06608e-10	0.590301	0.00474802	0.4885	0.0162632	-0.491884	0.0160942
CG3446	2106.08	2.33773e-12	3.28982e-10	0.0262236	0.936359	-0.280768	0.121908	-0.883474	2.58283e-09
CG10433	25205.1	3.23597e-12	4.49551e-10	0.810057	5.47997e-07	0.461175	0.00739254	-0.0544005	0.842222
NP15.6	884.744	3.99356e-12	5.47775e-10	-0.328196	0.195802	-0.231423	0.349933	-1.20263	4.13248e-11
CR44053	36.0326	4.17909e-12	5.66058e-10	1.73435	0.0540913	2.8325	8.76777e-05	4.2177	1.09799e-10
snoRNA:Psi28S-3436b	108.184	4.31033e-12	5.76626e-10	1.93524	6.57052e-05	1.13105	0.0281369	2.82822	3.56551e-11
CoIV	4456.52	4.51973e-12	5.97266e-10	-0.491991	0.00549349	-0.440639	0.00947851	-0.99576	1.4899e-11
Fie	2594.7	5.05107e-12	6.59438e-10	-0.497994	0.00481137	-0.775138	6.72015e-07	-0.884378	3.71252e-09
Hsromega	12434.1	5.61686e-12	7.24575e-10	0.113346	0.793952	0.138484	0.698492	1.20436	6.49147e-08
l(3)neo18	2146.98	5.73648e-12	7.31301e-10	-0.0196354	0.948013	-0.194629	0.264288	-0.800377	1.90304e-09
Klp68D	1341.32	6.12714e-12	7.7202e-10	-0.667305	1.80984e-07	-0.601036	1.94244e-06	-0.593839	1.77915e-06
Eno	19002.6	6.51304e-12	8.1121e-10	-0.427866	0.00157822	-0.18005	0.238159	-0.731948	2.72132e-10
RpL40	12141.4	6.99903e-12	8.61836e-10	0.644862	0.000697719	0.377918	0.056279	-0.392412	0.0489599
CG9350	1279.49	7.62552e-12	9.28428e-10	-0.387269	0.0563221	-0.502192	0.00443243	-1.04478	2.77329e-11
ttm50	523.468	8.0647e-12	9.7099e-10	-0.237112	0.248616	-0.176658	0.364881	-0.94036	1.35069e-10
ATPsyn-gamma	4377.36	8.65393e-12	1.00445e-09	-0.53579	0.0117845	-0.392194	0.0606533	-1.15557	2.72439e-11
CG11876	2916.93	8.80609e-12	1.00445e-09	-0.507527	0.00718688	-0.472715	0.0083517	-1.04305	2.72439e-11
CG17680	478.326	8.71611e-12	1.00445e-09	-0.204391	0.47822	-0.51016	0.0117918	-1.15491	1.85012e-10
MFS17	1679.47	8.76919e-12	1.00445e-09	0.291655	0.198031	0.299357	0.13653	0.987693	6.54686e-10
RpS25	13416.7	8.73622e-12	1.00445e-09	0.75998	8.98885e-08	0.355719	0.0231052	0.0304547	0.908323
Sirup	5271.13	9.74474e-12	1.09994e-09	1.33816	3.90036e-07	0.43285	0.168119	-0.010983	0.98243
CG11655	540.668	9.94598e-12	1.11108e-09	0.827036	3.74424e-07	0.895409	9.46118e-09	0.428526	0.0172595
CG10137	723.453	1.05218e-11	1.14014e-09	-0.914735	1.49011e-09	-0.415123	0.01148	-0.158442	0.44717
CG6878	325.673	1.04871e-11	1.14014e-09	-0.235284	0.485173	-0.507963	0.0361667	-1.37675	1.15236e-10
CG7430	3156.42	1.0439e-11	1.14014e-09	-0.526851	0.00031993	-0.332009	0.0273292	-0.823406	1.59772e-10
CG32407	731.843	1.08298e-11	1.1619e-09	0.246192	0.21656	-0.154749	0.438974	-0.696332	3.27773e-06
CG14340	61.1244	1.14702e-11	1.21854e-09	-1.32717	0.00149745	-1.99539	2.60108e-07	-1.86172	1.61125e-06
Dtg	284.459	1.19398e-11	1.25611e-09	2.1823	5.27869e-07	2.23424	1.38457e-07	2.77076	3.91537e-12
CG9531	295.008	1.37222e-11	1.42975e-09	-1.02768	3.28373e-06	-1.00068	3.39516e-06	-1.04058	9.59339e-07
Cbp53E	4283.35	1.43065e-11	1.47643e-09	-1.06374	5.54753e-05	-1.456	1.8978e-09	-0.74959	0.0049448
CG7580	1729.78	1.45172e-11	1.48404e-09	-0.246802	0.372686	-0.479578	0.0217894	-1.16105	1.16021e-10
CoVIIc	2440.11	2.20198e-11	2.22997e-09	-0.312887	0.167071	-0.342215	0.0842856	-1.06131	8.0235e-11
CG6293	481.486	2.30572e-11	2.31341e-09	1.14194	3.32972e-07	1.20147	2.67178e-08	1.17178	3.41069e-08
CG6733	38.6176	2.96773e-11	2.93317e-09	0.61036	0.537532	-1.34491	0.0669577	-4.18828	1.61884e-06
Mpcp	12619.3	2.97756e-11	2.93317e-09	-0.613087	0.00203938	-0.614227	0.00113777	-1.07581	2.0458e-10
28SrRNA-Psi:CR45860	169.279	3.08094e-11	3.00767e-09	-0.128398	0.878427	1.09658	0.0117853	1.95798	3.83729e-07
CG13404	504.7	3.95911e-11	3.83044e-09	-0.378178	0.128341	-0.94183	1.12196e-06	-0.997277	1.39659e-07
Oscp	2021.89	4.99121e-11	4.78626e-09	-0.783809	0.00104219	-0.381263	0.139707	-1.26866	9.30173e-10
CG12279	231.831	6.24114e-11	5.93237e-09	0.496459	0.0821183	-0.508755	0.0541627	-0.834426	0.000816825
NimC2	388.085	6.39349e-11	6.02434e-09	1.44237	0.000949213	2.46914	8.8454e-11	1.69195	1.91551e-05
nAChRbeta1	3167.6	7.26114e-11	6.78291e-09	-0.751096	0.00038256	-1.0865	1.47636e-08	-0.291284	0.239161
CG13999	253.889	8.25513e-11	7.64552e-09	-0.811355	0.00146865	-1.05283	6.36135e-06	-1.22745	7.02475e-08
CG9603	3178.49	8.41529e-11	7.7278e-09	-0.244076	0.41346	-0.23798	0.364753	-1.16945	8.16177e-10
CG12269	2015.81	8.7397e-11	7.95827e-09	-0.134991	0.739249	-0.694364	0.00424408	-1.24652	1.04423e-08
bru-3	5045.75	9.42668e-11	8.5123e-09	-0.000732157	0.998955	-0.46147	0.21222	1.17194	0.000113729
Arc1	41455.6	1.10395e-10	9.85481e-09	3.10895	5.17106e-09	3.01434	9.78905e-09	3.40259	1.58218e-11
pgant2	959.618	1.10953e-10	9.85481e-09	-0.750819	7.64424e-06	-0.822075	3.40559e-07	-0.28264	0.151422
RpS29	19388.7	1.12481e-10	9.90927e-09	0.781024	6.82471e-05	0.42881	0.0393197	-0.224279	0.362066
CG31808	4850.54	1.16965e-10	1.02212e-08	-0.456241	0.00266999	-0.795703	1.87968e-09	-0.454919	0.0013922
CG14688	635.229	1.31088e-10	1.13638e-08	-0.401255	0.27922	-0.616939	0.0385157	-1.61472	2.72132e-10
CG18135	16444	1.3419e-10	1.15404e-08	1.42721	5.18937e-05	1.70765	2.59993e-07	0.368288	0.416829
drd	508.522	1.54358e-10	1.31703e-08	-0.718532	0.00031229	-0.920546	5.612e-07	-0.864596	2.32477e-06
CG13375	1390.49	1.75033e-10	1.45897e-08	-0.492826	0.0508281	-0.819439	0.000110729	0.298678	0.252275
Evi5	2315.04	1.73873e-10	1.45897e-08	-0.371017	0.0848338	-0.601778	0.000801648	0.33123	0.101038
arm	7884.27	1.74579e-10	1.45897e-08	-0.549498	1.80984e-07	-0.428757	6.01454e-05	-0.454151	1.12672e-05
cnc	6147.7	2.08986e-10	1.72868e-08	0.546238	3.63598e-05	0.574757	5.44808e-06	0.694771	6.77201e-09
CG42361	547.015	2.17298e-10	1.78382e-08	-0.822273	0.00157822	-0.998254	3.32556e-05	-1.26092	3.69287e-08
Eip93F	8384.69	2.80509e-10	2.26415e-08	0.612704	0.000941906	0.312464	0.114898	0.937415	5.88424e-09
Pur-alpha	3607.65	2.82079e-10	2.26415e-08	-0.378448	0.06615	-0.826488	5.56158e-07	0.0439061	0.884652
RpL23	12567.3	2.78989e-10	2.26415e-08	0.220175	0.315084	0.178395	0.38053	-0.604749	0.000106525
Dhit	1207	2.87297e-10	2.28908e-08	-0.642883	0.0107054	-0.995235	6.40328e-06	0.117132	0.736288
Snap25	5347.06	2.92499e-10	2.31351e-08	-0.446001	0.0949127	-1.0267	1.07035e-06	0.111436	0.740813
CG16743	2436.05	3.4213e-10	2.68647e-08	0.619866	0.00573777	0.425876	0.0582131	-0.461223	0.0410465
Tsp42Ej	2192.78	3.55183e-10	2.76889e-08	-0.790017	0.0123002	-1.05296	0.000179519	-1.50939	7.38152e-09
RpS18	17802.5	3.82574e-10	2.96112e-08	0.16089	0.539289	0.387227	0.0331197	-0.54113	0.00149303
Ephrin	2313.51	4.27827e-10	3.28789e-08	-0.0383311	0.910705	-0.198794	0.350435	0.645162	8.32134e-05
CG5282	971.704	4.64646e-10	3.52915e-08	-0.764993	0.00247146	-1.04211	5.3907e-06	-1.12908	3.43402e-07
snoRNA:Psi18S-1377d	295.945	4.65733e-10	3.52915e-08	0.851237	0.00149745	1.11169	4.5043e-06	1.35409	3.97739e-09
CG6024	1862.49	4.76226e-10	3.5836e-08	-0.779662	0.00190437	-0.936589	5.43085e-05	0.123607	0.732462
CG4168	869.016	4.82084e-10	3.60266e-08	-0.829917	0.000148673	-1.05579	2.10393e-07	-0.31971	0.2081
Gug	3818.69	5.13584e-10	3.81178e-08	-0.309024	0.0962291	-0.208932	0.255106	0.450025	0.00377679
RpL5	33840.7	5.56603e-10	4.10296e-08	0.353908	0.203978	0.0848815	0.804356	-0.827292	7.84746e-05
CG11099	1228.11	5.86605e-10	4.2949e-08	-0.88304	0.000132494	-1.00448	3.77812e-06	-0.980121	4.19712e-06
TotC	1165.54	6.52824e-10	4.74765e-08	6.62071	5.13891e-11	7.16339	3.19698e-13	4.5234	1.04235e-05
RpL29	7260.87	7.39008e-10	5.33859e-08	0.546653	0.00344401	0.512291	0.00407651	-0.252917	0.229339
CG1673	2372.95	7.51976e-10	5.36526e-08	2.30114	5.47997e-07	2.59441	3.90333e-09	2.42675	2.04822e-08
CG40002	320.803	7.52602e-10	5.36526e-08	0.0860713	0.868764	-0.365186	0.264288	-1.36846	1.47578e-07
CG11413	91.3973	7.76539e-10	5.4769e-08	-0.822307	0.017052	-1.44154	1.87582e-06	-1.38481	5.14113e-06
CG5953	880.784	7.83425e-10	5.4769e-08	1.4732	2.3396e-06	1.4476	2.0642e-06	1.67797	7.92569e-09
Hrb27C	16129.8	7.80052e-10	5.4769e-08	0.293056	0.0527409	0.0434497	0.836919	0.61436	2.64162e-07
Eip71CD	1716.73	8.19974e-10	5.69567e-08	0.192469	0.736953	-0.686628	0.0593207	-1.5401	9.44653e-07
RpL35	13104.7	8.26894e-10	5.70715e-08	0.733402	0.000189297	0.711949	0.000165266	-0.034772	0.92137
CoVIII	1494.69	8.45697e-10	5.79998e-08	-0.352628	0.13753	-0.449835	0.0264519	-1.05186	2.03392e-09
shi	10004.5	8.53419e-10	5.81613e-08	-0.77645	0.000168253	-0.965569	4.4745e-07	-0.267198	0.279227
CG7763	95.2396	8.60804e-10	5.8298e-08	3.7865	4.25559e-05	5.26614	3.81299e-10	5.14618	4.07252e-10
Orct	1369.86	8.89524e-10	5.98688e-08	-0.0934736	0.758762	0.393131	0.033851	-0.564496	0.00134133
CG1942	138.991	8.97916e-10	6.00606e-08	1.80604	0.188457	3.30983	0.00218839	5.73156	2.88882e-09
stai	3605.45	9.31851e-10	6.19481e-08	-0.433926	0.0135169	-0.747243	6.84439e-07	-0.0321944	0.909003
CG11892	176.027	9.55978e-10	6.31645e-08	-0.807502	0.0649147	-1.36828	0.000187512	-1.93502	3.60872e-08
ATPsyn-d	3855.78	1.04576e-09	6.82827e-08	-0.475648	0.0905232	-0.355892	0.188404	-1.26887	2.34729e-09
CG5510	678.138	1.05773e-09	6.82827e-08	0.555048	0.000945442	0.473665	0.00368327	-0.194058	0.348997
Sap-r	17293	1.0473e-09	6.82827e-08	0.421834	0.0316504	0.830354	3.35581e-07	0.788942	7.62547e-07
TotA	2651.78	1.05865e-09	6.82827e-08	5.06816	1.62881e-09	5.56211	1.32815e-11	3.5516	3.19989e-05
Scgbeta	529.619	1.1211e-09	7.18832e-08	-0.84905	0.00315214	-0.845711	0.00182442	-1.41826	1.22621e-08
RpL36	10551.3	1.14758e-09	7.31483e-08	-0.465121	0.0557504	0.278471	0.261855	-0.739348	0.000245663
Ance-3	900.12	1.2847e-09	8.14093e-08	1.81102	5.62686e-05	1.4607	0.00111755	2.48843	6.16388e-10
Cchl	1104.12	1.34136e-09	8.4032e-08	-0.491504	0.00505715	-0.531907	0.00112487	-0.857012	1.15135e-08
sls	1981.19	1.3416e-09	8.4032e-08	0.276112	0.759893	-0.0323612	0.972947	2.15431	1.05205e-05
CG31320	225.76	1.38357e-09	8.6163e-08	0.487751	0.130389	0.328468	0.301377	1.29222	3.86601e-08
CG8993	930.248	1.42391e-09	8.81687e-08	-0.105426	0.705043	-0.105493	0.657553	-0.841504	6.25332e-08
CG9471	647.158	1.47672e-09	9.09187e-08	0.258199	0.331744	-0.129464	0.64159	-0.80793	2.18323e-05
CG30415	2996.98	1.55188e-09	9.50065e-08	0.107621	0.769093	-0.262272	0.303915	-0.955864	9.94335e-07
sun	1800.12	1.57415e-09	9.58284e-08	-0.0823278	0.8007	-0.388608	0.0462257	-0.908596	6.3753e-08
CG6020	3185.58	1.60269e-09	9.70209e-08	-0.471529	0.000366332	-0.195988	0.186537	-0.628605	1.13351e-07
Tpi	5167.36	1.67347e-09	1.00743e-07	-0.190521	0.442238	-0.196841	0.357234	-0.885581	1.61688e-08
Nplp4	145.134	1.68291e-09	1.00752e-07	1.22342	7.64358e-05	0.812657	0.0111365	-0.248324	0.585335
CG13067	174.318	1.72872e-09	1.02925e-07	-1.3778	0.0166408	-1.64221	0.00159314	-2.75455	1.41673e-08
CG10219	1293.42	1.78508e-09	1.057e-07	-0.342863	0.116668	-0.508672	0.0053206	-0.94914	7.05768e-09
Patsas	441.996	1.81981e-09	1.07171e-07	-0.983364	3.14908e-06	-0.901633	1.3006e-05	-0.70376	0.00099001
CG45050	8717.46	1.95914e-09	1.1421e-07	0.380007	0.002458	-0.0104584	0.961798	0.48518	1.44747e-05
orb2	3493.84	1.96042e-09	1.1421e-07	-0.20173	0.671758	-0.626851	0.0428499	0.827471	0.00485335
CG32850	776.78	1.97354e-09	1.1436e-07	0.413914	0.0831594	0.00927204	0.978729	0.898121	1.23322e-06
Imp	2032.75	2.01724e-09	1.1627e-07	0.611299	0.00355871	0.379765	0.0778075	1.01542	1.33654e-08
iPLA2-VIA	2014.18	2.08273e-09	1.1941e-07	0.164154	0.595159	0.720277	0.00017606	0.881737	1.26801e-06
Sxl	7096.52	2.13199e-09	1.21591e-07	0.477252	0.0387868	0.131901	0.643135	0.951741	2.46837e-07
CG17264	278.1	2.20364e-09	1.25019e-07	3.99275	2.45647e-06	4.73204	4.05502e-09	5.31029	6.54956e-12
CG11267	995.895	2.42895e-09	1.37084e-07	-0.0248002	0.96073	-0.317647	0.271788	-1.18785	1.07475e-07
TotM	904.2	2.46465e-09	1.38378e-07	5.70505	2.89375e-10	5.9743	1.51346e-11	4.13492	5.25595e-06
CG14401	404.911	2.49785e-09	1.38803e-07	1.46984	4.54565e-06	1.41609	6.70698e-06	1.6765	2.13371e-08
CG8112	1776.72	2.48571e-09	1.38803e-07	1.20964	0.00438971	0.998279	0.0156936	-0.697819	0.124969
CG17896	4713.15	2.51637e-09	1.39119e-07	0.250362	0.122059	0.156224	0.338856	-0.412749	0.00181069
Grp	296.837	3.11452e-09	1.71314e-07	0.622658	0.222518	1.48935	0.000102292	1.91491	9.78166e-08
CG7997	1604.71	3.15231e-09	1.72517e-07	0.820934	0.000400146	0.844357	0.000130919	-0.0203176	0.962917
CG9689	747.737	3.31947e-09	1.80753e-07	1.76604	0.000132494	1.74	8.80061e-05	2.5036	9.67376e-10
NDUFS3	1171.58	3.3418e-09	1.81059e-07	-0.414739	0.0386381	-0.505072	0.00436834	-0.914387	1.12493e-08
CG17026	223.187	3.38393e-09	1.82429e-07	-0.619351	0.0649167	-0.733989	0.0128539	-1.54573	8.90754e-09
Rab3	4753.1	3.54735e-09	1.90293e-07	-0.717375	0.00157822	-1.06086	2.17734e-07	-0.308058	0.235965
CG5644	271.752	3.59744e-09	1.92029e-07	-0.919981	0.00776075	-1.43601	2.77097e-06	-1.3278	1.29665e-05
CG4230	1688.02	3.64342e-09	1.9353e-07	-0.66893	0.000198329	-0.83956	4.87584e-07	-0.58339	0.000807547
Gapdh2	14421.9	3.76945e-09	1.99248e-07	-0.281864	0.129705	-0.233834	0.178498	-0.782731	1.23241e-08
Galphaq	2206.69	3.7939e-09	1.99567e-07	0.206306	0.49332	-0.158144	0.565479	0.797143	3.08573e-05
CG2852	8422.63	4.0796e-09	2.13558e-07	0.404384	0.00386615	0.275458	0.0504295	-0.223303	0.139621
Karl	1274.97	4.30101e-09	2.24066e-07	1.4334	6.93852e-07	1.43955	3.35581e-07	1.09314	0.000158101
CG9377	3875.9	4.43577e-09	2.29981e-07	2.09066	2.34206e-08	1.73431	4.47087e-06	1.54625	3.98078e-05
CG10830	3754.55	4.6234e-09	2.38567e-07	-0.695573	0.000861513	-0.994603	1.49171e-07	-0.43911	0.0422103
Dpy-30L1	264.032	4.70227e-09	2.41487e-07	-0.122801	0.726174	-0.179219	0.511499	-1.07402	9.22743e-08
CG3731	5490.32	5.14506e-09	2.6298e-07	-0.688695	2.46559e-05	-0.25629	0.172907	-0.703558	4.5216e-06
CG10103	1425.58	5.31627e-09	2.70456e-07	0.585723	1.65287e-05	0.604299	3.91616e-06	0.59736	3.31388e-06
CG1635	533.64	5.49806e-09	2.78397e-07	-0.599012	0.000195118	-0.491348	0.00175318	-0.746892	4.24394e-07
CG7203	123.098	5.78098e-09	2.91361e-07	-2.72112	0.0181416	-3.8583	0.000162563	-5.11765	2.96375e-07
unk	1984.45	5.83251e-09	2.92597e-07	0.13126	0.705742	-0.235255	0.365363	0.763761	0.000135616
CG6310	305.945	5.89722e-09	2.94481e-07	1.42362	1.376e-05	1.37201	1.6897e-05	0.387947	0.361567
unc-13	15368.4	5.98723e-09	2.97604e-07	-0.215784	0.473345	-0.397472	0.0745868	0.568601	0.00641063
GABA-B-R2	2011.38	6.38388e-09	3.15871e-07	-0.944586	1.49458e-05	-0.959947	5.44808e-06	-0.521283	0.0254883
aay	6221.96	6.48842e-09	3.19584e-07	1.31819	3.86488e-06	1.42617	2.59993e-07	1.22246	9.11646e-06
RpL15	14603.3	6.63271e-09	3.25213e-07	0.587576	0.00310846	0.267697	0.222449	-0.339132	0.108097
CG9766	147.558	7.04208e-09	3.42232e-07	-1.12535	0.000638615	-1.53341	4.488e-07	-0.764362	0.0221686
RpL21	10200.2	7.04297e-09	3.42232e-07	0.64307	0.000151122	0.243907	0.211591	-0.144693	0.520041
CG8229	958.224	7.19296e-09	3.47959e-07	0.0993856	0.79048	-0.324013	0.183844	-0.933443	2.93579e-06
Csp	4173.97	7.38561e-09	3.54117e-07	-0.431803	0.000633274	-0.598688	2.17734e-07	-0.307489	0.0163935
Uhg4	90.6362	7.3809e-09	3.54117e-07	0.705389	0.237094	1.18571	0.0111731	2.19553	7.36708e-08
nvy	644.312	7.47261e-09	3.5671e-07	-0.736538	0.00038256	-0.949151	6.72028e-07	-0.356996	0.118616
Cyt-c-p	4836.89	7.82657e-09	3.71968e-07	-0.242386	0.342623	-0.484601	0.0123147	-0.932784	4.79443e-08
Chi	935.976	7.91105e-09	3.74341e-07	-0.242037	0.0848338	-0.225085	0.0780017	-0.613906	2.04822e-08
CG4766	259.318	7.95826e-09	3.74938e-07	-0.711807	0.00579728	-1.17435	2.61941e-07	-0.767448	0.0013602
Srp14	308.933	8.04692e-09	3.77474e-07	0.621992	0.000268027	0.332405	0.0680249	-0.200698	0.366517
CG9629	1093.71	8.10594e-09	3.78603e-07	0.058714	0.915094	-0.0264289	0.958014	-1.23805	1.5218e-06
Hcf	2954.32	8.79636e-09	4.09087e-07	-0.176596	0.207437	-0.278872	0.0144969	0.24287	0.0391693
wb	943.853	8.963e-09	4.15056e-07	0.927558	0.00332495	1.52995	3.10092e-08	1.07859	0.000169203
CG32017	4950.9	9.0208e-09	4.15955e-07	0.0982953	0.887814	-0.485088	0.252531	1.2012	0.000560676
CG6523	591.384	9.58739e-09	4.40207e-07	0.253568	0.131976	0.128493	0.46556	-0.450033	0.00139222
CG15628	1817.24	1.05281e-08	4.81361e-07	-0.505383	0.063973	-0.98571	9.17142e-06	0.073688	0.844758
CG2469	1753.17	1.083e-08	4.93084e-07	-0.363444	0.00961374	-0.465824	0.000217343	-0.616938	2.25187e-07
CG12502	1505.17	1.09641e-08	4.9503e-07	-0.713014	0.000183999	-0.85934	1.30168e-06	-0.378048	0.0650658
RpL36A	4740.77	1.09587e-08	4.9503e-07	0.76475	0.000237891	0.386946	0.0838064	-0.17775	0.518541
VhaM9.7-a	1553.5	1.12518e-08	5.05909e-07	-0.158295	0.545877	-0.746281	5.53308e-06	-0.611335	0.000251123
CG8636	1996.97	1.13123e-08	5.0653e-07	0.291353	0.22885	0.0370454	0.912577	-0.660226	0.000339628
CG9140	3746.95	1.14729e-08	5.11607e-07	-0.423449	0.0107412	-0.248273	0.148262	-0.754255	5.83365e-08
CG6812	860.715	1.18925e-08	5.28143e-07	-0.685966	0.00251441	-0.752987	0.000367005	-1.00696	4.42767e-07
RpS15	13533.8	1.20984e-08	5.35094e-07	0.287483	0.167673	0.251504	0.191914	-0.481916	0.00432738
ATPsyn-Cf6	2919.22	1.33871e-08	5.89686e-07	-0.176888	0.614426	-0.401398	0.0987588	-1.08262	8.97041e-08
Syngr	2708.72	1.54027e-08	6.75723e-07	-0.79394	0.00156775	-1.1546	3.35581e-07	-0.499209	0.0552971
cac	4059.04	1.56244e-08	6.82686e-07	0.12008	0.807344	-0.0872918	0.845781	1.06503	4.29861e-05
CG2016	2191.88	1.57076e-08	6.83565e-07	-0.713025	0.0740828	-1.20175	0.000296213	-1.58144	3.80597e-07
CG10340	567.659	1.61028e-08	6.95346e-07	-0.692324	0.00460944	-0.54961	0.0211112	-1.13457	8.28956e-08
CG5903	2515.88	1.61708e-08	6.95346e-07	-0.210731	0.355531	-0.385116	0.0273582	-0.819227	7.62112e-08
CG6044	2464.36	1.61307e-08	6.95346e-07	-0.791731	0.00192078	-1.09248	2.26649e-06	-0.882377	0.000166866
Cyp309a2	469.332	1.64853e-08	7.06067e-07	1.40909	0.00598963	2.25867	4.4745e-07	0.642514	0.268689
CG7582	421.016	1.67255e-08	7.13536e-07	-0.988605	0.000307519	-1.10345	1.84744e-05	-1.00201	0.000105244
P5CDh1	6176.04	1.71023e-08	7.26748e-07	-0.52745	0.00346956	-0.810953	4.071e-07	-0.547302	0.0011071
nrv3	32078.2	1.7374e-08	7.35407e-07	-0.607795	0.0283074	-1.22643	1.00025e-07	-0.408507	0.147499
CoVb	3319.89	1.80263e-08	7.60052e-07	-0.225522	0.44619	-0.49164	0.0220888	-0.998885	1.09487e-07
14-3-3zeta	27605.1	1.89454e-08	7.95706e-07	-0.264404	0.0284176	-0.528431	1.42251e-07	-0.303516	0.00502278
ced-6	7273.09	2.16316e-08	9.05018e-07	0.704528	9.46414e-07	0.476748	0.00139456	0.239981	0.167198
CG6123	1486.46	2.22315e-08	9.26541e-07	-0.534842	0.108401	-0.784241	0.00508222	0.45653	0.147248
CG3597	644.924	2.50027e-08	1.03804e-06	-0.307022	0.717497	-0.774002	0.18583	-2.61318	2.16688e-08
Obp99b	818.433	2.60496e-08	1.07738e-06	3.03264	0.00178339	4.4408	3.40559e-07	5.14921	5.46847e-10
kcc	4928.73	2.6765e-08	1.10276e-06	-0.885081	0.00167922	-1.24349	1.02852e-06	-0.404302	0.202311
Irc	5591.55	2.72708e-08	1.11934e-06	0.955121	0.0013481	1.34492	5.39188e-07	1.23228	3.27773e-06
Fcp1	712.876	2.76741e-08	1.13161e-06	-0.648522	0.00285506	-0.915735	2.89841e-06	-0.740915	0.000201672
l(3)03670	1205.03	2.892e-08	1.17811e-06	-0.140285	0.501669	-0.233337	0.137832	-0.680959	1.67025e-07
Sem1	570.225	2.92453e-08	1.1869e-06	0.862871	4.54565e-06	0.49717	0.0134977	0.130623	0.643667
CG15068	4003.32	2.93828e-08	1.18803e-06	1.67036	6.93852e-07	0.953018	0.00792417	0.567753	0.161063
CtsB1	7230.31	2.98173e-08	1.19851e-06	0.746545	0.0113268	1.31957	2.03653e-07	1.00047	0.000107403
RpS11	13433.5	2.98632e-08	1.19851e-06	0.417994	0.072478	0.447137	0.031887	-0.413036	0.053536
D	469.032	3.11397e-08	1.24513e-06	-0.727351	0.000181307	-0.798739	1.19604e-05	-0.640908	0.000637578
ND75	4111.78	3.16963e-08	1.26273e-06	-0.604472	1.40303e-06	-0.281511	0.0405468	-0.446222	0.000412731
CG18596	381.925	3.23112e-08	1.28251e-06	0.190451	0.564561	0.548082	0.011975	0.958221	8.91314e-07
CG13624	4992.18	3.26814e-08	1.29247e-06	0.475989	0.0208064	0.490594	0.00970065	0.910394	5.88072e-08
CG13920	581.142	3.31259e-08	1.30528e-06	-0.909763	0.000186943	-0.926785	6.48237e-05	-0.90005	9.19527e-05
Cha	1570.85	3.33963e-08	1.31117e-06	-0.766784	0.00176273	-1.0489	2.47198e-06	-0.282788	0.32802
IA-2	64907.8	3.45786e-08	1.35269e-06	-0.0708748	0.93318	-0.519538	0.305077	1.32193	0.00136567
nAChRalpha2	763.986	3.70527e-08	1.44426e-06	-0.738898	0.00157822	-1.01121	1.94244e-06	-0.714861	0.00125973
CG33543	933.733	3.84374e-08	1.49286e-06	-0.668025	0.00302574	-1.00574	5.39188e-07	-0.543344	0.0139581
CG1970	2697.2	3.89956e-08	1.50913e-06	-0.657724	4.25559e-05	-0.579222	0.000225243	-0.612223	6.64073e-05
CG5890	1157.41	3.93221e-08	1.51621e-06	-0.493947	0.109136	-0.80505	0.00157284	0.343634	0.261917
pho	1853.83	3.94585e-08	1.51621e-06	0.0847557	0.719562	-0.0891304	0.657096	0.531073	7.28104e-05
Mal-B2	5196.3	4.00969e-08	1.5353e-06	1.41618	0.00169283	1.77302	1.84744e-05	0.224077	0.732044
CG15704	99.0389	4.08987e-08	1.56049e-06	-1.2093	0.00356545	-1.24115	0.00140452	-1.77849	2.19279e-06
NtR	1697.48	4.16013e-08	1.58172e-06	1.15566	0.000427528	1.52379	4.35779e-07	1.34271	7.3965e-06
jdp	8205.68	4.32061e-08	1.637e-06	-0.520648	0.00967294	-0.892302	2.96588e-07	-0.446269	0.0214157
Dyrk3	2765.6	4.41788e-08	1.66802e-06	0.0987543	0.728731	-0.0567239	0.836659	0.654442	4.49744e-05
metro	866.325	4.45218e-08	1.67513e-06	-0.792697	0.000296903	-0.917195	7.5109e-06	-0.329243	0.189351
CG4769	4778.77	4.48092e-08	1.67752e-06	-0.428148	0.0235821	-0.404307	0.0217615	-0.822251	9.65014e-08
CG5548	1103.38	4.48948e-08	1.67752e-06	-0.162654	0.634081	-0.131639	0.6672	-0.994572	6.16227e-07
Ahcy13	2493.16	4.5372e-08	1.68952e-06	1.07698	0.00376814	1.44466	1.67957e-05	0.170809	0.748946
CG5955	1241.9	4.55614e-08	1.69076e-06	1.4025	2.29044e-05	1.01236	0.0026386	0.187647	0.709344
CG7130	131.135	4.58425e-08	1.69539e-06	1.75029	0.00503335	2.04043	0.000355131	2.95988	1.65872e-08
crq	4196.8	4.626e-08	1.70501e-06	0.766053	2.2227e-05	0.770831	9.55178e-06	0.731825	2.08753e-05
CG5214	2645.68	4.76576e-08	1.75057e-06	-0.286619	0.205412	-0.323453	0.0987588	-0.871374	9.78166e-08
CG17514	5443.68	4.99285e-08	1.82779e-06	0.139558	0.611582	0.153516	0.498979	0.749138	3.18468e-06
maf-S	1106.47	5.57014e-08	2.03226e-06	0.213483	0.324315	0.0582974	0.817948	-0.55416	0.000489293
CG13204	464.115	5.65234e-08	2.05329e-06	-0.478943	0.0703719	-1.02904	1.53758e-06	-0.758048	0.000627156
CG33926	3088.25	5.67684e-08	2.05329e-06	3.04275	1.37758e-07	2.61892	5.69075e-06	1.82672	0.00248574
RpL26	12179.5	5.68464e-08	2.05329e-06	0.798915	0.000225483	0.557974	0.0112154	-0.0563469	0.877037
CG42666	736.203	6.2952e-08	2.26627e-06	0.652154	0.0070268	0.787031	0.000336741	1.07116	1.63743e-07
CG30289	52.3891	6.43793e-08	2.30998e-06	3.13929	2.5219e-06	3.01968	3.97051e-06	3.26613	2.27994e-07
CG9172	2227.84	6.60822e-08	2.36326e-06	-0.103205	0.639794	-0.325357	0.0240008	-0.625484	1.04244e-06
Piezo	1617.84	7.03522e-08	2.50769e-06	0.144732	0.541383	0.252005	0.151549	0.694034	1.26801e-06
fne	5601.72	7.19679e-08	2.55687e-06	-0.117973	0.843881	-0.652537	0.0607333	0.848526	0.0107526
Ork1	959.024	7.72123e-08	2.73116e-06	-0.744472	0.00146287	-0.311816	0.233862	-0.984812	2.41331e-06
RpS27	12417	7.73778e-08	2.73116e-06	0.835878	9.52864e-05	0.481279	0.0323484	-0.0212316	0.957931
CR44024	533.448	7.824e-08	2.75263e-06	-0.111283	0.820865	-0.619293	0.0289458	0.653897	0.018941
CG14989	11211.1	8.09472e-08	2.83865e-06	-0.264878	0.502909	-0.796606	0.00282621	0.455548	0.131163
unc-13-4A	1484.44	8.43781e-08	2.94942e-06	-0.717499	0.0125606	-0.773529	0.00348478	0.248365	0.471813
Adar	2757.16	8.85425e-08	3.08504e-06	-0.361651	0.279569	-0.589854	0.0265289	0.525435	0.0551122
Eip78C	685.298	9.05058e-08	3.14334e-06	-1.00346	0.000446468	-1.08392	6.23419e-05	-0.226792	0.548171
Nipped-A	3329.5	9.16244e-08	3.17202e-06	-0.0362331	0.948013	-0.0791862	0.86051	0.960249	0.000227587
CG8142	41.4148	9.51841e-08	3.27433e-06	-2.24842	1.34038e-05	0.0427766	0.956117	-0.308322	0.62237
mge	1585.47	9.49949e-08	3.27433e-06	-0.203727	0.47126	-0.465369	0.0211828	-0.893041	6.35343e-07
CG32700	1249.11	9.79339e-08	3.35827e-06	-0.326269	0.314737	-0.744129	0.00213349	0.368215	0.191269
RpL32	8778.48	1.03541e-07	3.53935e-06	0.0147848	0.976875	0.550132	0.0273582	-0.587188	0.0180177
Cpr49Ac	22.7015	1.04415e-07	3.558e-06	-2.06612	0.399927	-1.73605	0.402266	4.02427	0.00494871
Argk	23459.7	1.06328e-07	3.61183e-06	-0.681227	0.00095739	-0.440928	0.0364611	-0.882584	1.60906e-06
eIF-3p40	4312.46	1.0841e-07	3.67104e-06	0.217737	0.538557	0.184861	0.554592	-0.797661	0.000428605
CG3192	1247.58	1.11355e-07	3.759e-06	-0.229288	0.31568	-0.45585	0.00884194	-0.784279	7.02608e-07
Sardh	449.759	1.14408e-07	3.85006e-06	1.26063	0.00319569	1.37225	0.000569819	-0.118715	0.861302
CR45102	971.659	1.186e-07	3.97877e-06	0.403689	0.2007	-0.0399922	0.927925	0.972056	3.69054e-05
bi	742.591	1.21304e-07	4.05693e-06	-0.0196025	0.970061	-0.302057	0.296046	0.746552	0.00148
CG4328	147.321	1.21999e-07	4.06764e-06	-0.70544	0.0162465	-1.18769	3.54581e-06	-0.837892	0.00171458
CG10863	3271.44	1.23711e-07	4.11208e-06	-0.124937	0.805642	-0.269486	0.460341	-1.28606	1.01583e-06
CG6439	2929.36	1.26378e-07	4.18787e-06	-0.522631	0.000268859	-0.380575	0.00829074	-0.599527	5.20669e-06
CG18081	733.883	1.2908e-07	4.26438e-06	0.58051	0.00307855	0.195167	0.403564	-0.280863	0.208151
endos	1819.33	1.29642e-07	4.26992e-06	0.0668272	0.808123	-0.166755	0.38506	-0.616409	2.48256e-05
CG31955	116.427	1.34184e-07	4.40566e-06	2.12839	8.06046e-07	1.76747	4.82472e-05	1.53659	0.000517162
eIF-4E	4678.27	1.34577e-07	4.40566e-06	-0.0844284	0.730873	-0.258469	0.109074	-0.648911	1.61884e-06
mei-P26	8800.54	1.43375e-07	4.67955e-06	-0.0664724	0.936359	-0.474401	0.355465	1.27224	0.00198068
beat-Va	523.565	1.45143e-07	4.72304e-06	-0.36713	0.245261	-1.02816	1.19088e-05	0.0271848	0.950661
LSm7	131.552	1.47966e-07	4.80048e-06	1.16046	2.9688e-05	0.587792	0.0523589	0.0793443	0.874324
CG4409	1588.86	1.48921e-07	4.80271e-06	-0.503349	0.112508	-0.707845	0.00826801	-1.22212	4.13433e-07
ITP	4466.92	1.48513e-07	4.80271e-06	-0.458952	0.0221472	-0.74373	1.55777e-05	-0.67955	7.30223e-05
CG11455	789.69	1.55505e-07	5.00015e-06	-0.204231	0.457013	-0.403608	0.0452946	-0.881119	6.78562e-07
sm	7766.41	1.56228e-07	5.00855e-06	-0.310531	0.521314	-0.816225	0.0138793	0.645393	0.0650329
CR45923	69.344	1.62792e-07	5.20359e-06	1.66106	5.54753e-05	1.29219	0.00179987	0.24368	0.711554
msn	4469.35	1.69253e-07	5.39418e-06	0.221243	0.357977	0.590001	0.000648603	0.735702	6.5819e-06
CG3955	673.722	1.69858e-07	5.39759e-06	-0.644532	0.00970927	-0.844123	0.000162563	-0.942807	1.38722e-05
CR32194	35.8554	1.79598e-07	5.69041e-06	2.74544	2.66749e-06	1.73573	0.00581585	2.4773	1.61254e-05
CG7381	162.452	1.88415e-07	5.95238e-06	-0.952287	0.000434099	-1.08554	1.83753e-05	-0.539328	0.0579403
CG18563	77.7645	1.90496e-07	5.9829e-06	-0.777362	0.606216	0.864377	0.466896	3.12263	0.000434137
CG34391	814.445	1.91336e-07	5.9829e-06	-0.470868	0.152858	-0.887872	0.000770345	0.279474	0.41025
CG42876	344.605	1.90413e-07	5.9829e-06	2.85992	5.9594e-07	2.3996	3.00253e-05	1.66142	0.00637789
Sap47	18490.1	1.9159e-07	5.9829e-06	-0.482089	0.0665782	-0.960815	6.53864e-06	-0.0950086	0.785706
CG13585	1953.89	1.93844e-07	6.03591e-06	0.214473	0.272392	-0.041503	0.866667	-0.482291	0.00110781
CG3214	978.508	2.01195e-07	6.24685e-06	-0.342361	0.212657	-0.357147	0.140513	-1.01997	3.50159e-07
CG5261	3746.94	2.04188e-07	6.32167e-06	-0.46306	0.0769322	-0.460343	0.052212	-1.04351	3.02128e-07
RhoGAP100F	3404.03	2.04781e-07	6.32196e-06	-0.239965	0.575499	-0.41105	0.199185	0.741063	0.00895873
slgA	5692.42	2.05459e-07	6.32486e-06	-0.902301	0.00031993	-1.01368	1.75524e-05	-0.613068	0.0168221
Pde6	2036.91	2.08125e-07	6.38878e-06	-0.465939	0.0202209	-0.626908	0.000395868	0.0745681	0.791257
Nipsnap	2912.73	2.10318e-07	6.43788e-06	0.353163	0.0467643	0.00248183	0.992389	-0.368512	0.0232533
RpL24	15326.1	2.12929e-07	6.48558e-06	0.265561	0.271447	0.212537	0.34816	-0.523416	0.00480298
SPH93	663.631	2.13074e-07	6.48558e-06	-0.781596	0.63252	0.974732	0.456314	3.50324	0.000398281
RpLP0	20245.8	2.16275e-07	6.56459e-06	0.104728	0.786688	0.203077	0.473604	-0.756611	0.000392258
CG9578	268.306	2.18729e-07	6.61437e-06	-0.204731	0.493736	-0.316546	0.167399	-0.960789	7.83477e-07
Tep2	4862.67	2.19136e-07	6.61437e-06	0.664742	0.00856739	0.824192	0.000326679	1.07245	6.11549e-07
CG8613	1848.81	2.20563e-07	6.63895e-06	-0.67461	5.42727e-05	-0.621891	0.000128388	-0.480393	0.00435765
CG12858	4186.24	2.21513e-07	6.64908e-06	-0.865204	0.00145024	-1.06207	2.1427e-05	-0.290694	0.376106
nAChRalpha6	1977.47	2.22706e-07	6.6664e-06	-0.153704	0.77628	-0.505102	0.148906	0.836043	0.00822207
CG18619	900.19	2.25848e-07	6.74184e-06	0.811277	3.65747e-05	0.266202	0.257679	0.0785113	0.804189
CG42784	2687.96	2.27666e-07	6.77745e-06	-0.420744	0.237067	-0.629831	0.0295606	0.533821	0.0776844
Dap160	2954.84	2.29627e-07	6.81708e-06	-0.451468	0.0713474	-0.652957	0.00217861	0.22664	0.403522
CG14408	1858.36	2.32063e-07	6.87057e-06	-0.302991	0.0626067	-0.644885	8.96041e-07	-0.330436	0.0242517
Pvr	2369.22	2.33998e-07	6.90899e-06	0.843951	0.00583816	1.29682	1.51315e-06	1.07346	7.92971e-05
Syn2	1252.36	2.38326e-07	7.01767e-06	-0.747325	0.00485639	-0.894084	0.000239579	-0.00884329	0.984189
mRpL17	254.184	2.40801e-07	7.07131e-06	-0.407753	0.068005	-0.512771	0.00817283	-0.892411	9.60919e-07
CG12859	738.481	2.42573e-07	7.10412e-06	-0.101191	0.82171	-0.452546	0.0933537	-1.08201	2.9445e-06
RpL30	4724.32	2.45323e-07	7.16527e-06	0.617483	0.0038929	0.534955	0.00970065	-0.152682	0.585954
CG1909	2121.84	2.50788e-07	7.30522e-06	-0.820706	0.00130167	-1.04884	6.72372e-06	-0.493263	0.0646061
FK506-bp2	3517.79	2.51768e-07	7.31409e-06	0.289553	0.514488	-0.0644877	0.899322	-1.07389	0.000166866
CG5022	197.735	2.527e-07	7.32155e-06	-0.659161	0.00496619	-0.95234	6.18167e-06	-0.298635	0.255933
CG42709	887.64	2.60769e-07	7.53517e-06	0.0579439	0.858774	-0.422872	0.0184144	-0.630532	0.000173076
Mp	1925.61	2.64823e-07	7.63197e-06	0.0522379	0.911916	0.0139412	0.974099	0.877322	0.000107456
CG42322	1761.77	2.73658e-07	7.86567e-06	-0.706039	0.00176239	-0.849254	4.75474e-05	-0.182328	0.529006
drpr	3364.95	2.86916e-07	8.22492e-06	0.572617	0.127358	0.944405	0.00215495	1.38388	1.01583e-06
snoRNA:lola-b	41.5377	2.99829e-07	8.57242e-06	0.444142	0.639128	1.05844	0.0903293	2.32857	8.03134e-06
RpL18A	15390.6	3.01754e-07	8.60476e-06	0.492979	0.157143	0.476249	0.129673	-0.67792	0.0213901
CG14015	532.779	3.06823e-07	8.72635e-06	-1.0725	7.01351e-05	-0.966855	0.000229528	-0.751333	0.00596562
CSN6	382.422	3.0948e-07	8.77885e-06	0.174206	0.586449	0.0514776	0.882226	-0.759471	0.000229784
nwk	3748	3.11481e-07	8.81255e-06	-0.866119	0.00195195	-1.12987	9.08603e-06	-0.42017	0.175802
CG7708	2207.06	3.20409e-07	9.04153e-06	-0.782805	0.00496956	-0.94927	0.000195822	-0.0372268	0.935961
RhoGAP102A	366.093	3.25043e-07	9.14849e-06	0.380086	0.124465	-0.0964477	0.751997	0.73306	0.000158466
mRpL50	302.942	3.30005e-07	9.26407e-06	-0.450568	0.117964	-0.437173	0.0901771	-1.12309	5.70509e-07
CG30154	81.2652	3.3461e-07	9.36908e-06	1.77696	0.00106313	1.73924	0.000749086	2.4555	2.26303e-07
RpL9	11731.7	3.35485e-07	9.36938e-06	0.614799	0.00231004	0.255646	0.263106	-0.213899	0.377906
nmo	2043.79	3.46258e-07	9.64538e-06	-0.449059	0.233753	-0.778618	0.00955621	0.474696	0.159079
Unr	7059.21	3.51603e-07	9.76914e-06	0.354166	0.339355	-0.106902	0.801806	0.991014	0.000153991
CG3560	1592.35	3.85739e-07	1.06902e-05	-0.234192	0.485591	-0.464293	0.0578589	-1.02473	1.3202e-06
CG44325	2091.9	3.91057e-07	1.08099e-05	1.09551	0.000196538	1.2922	2.77097e-06	0.932245	0.00113493
Cp1	10944.9	4.02506e-07	1.10981e-05	0.786257	0.00163584	1.0876	1.51315e-06	0.721894	0.00241491
trus	388.212	4.10129e-07	1.12796e-05	-0.964023	3.65747e-05	-0.708636	0.0023407	-0.738498	0.00141589
Pgm	4105.15	4.20021e-07	1.15224e-05	-0.186083	0.694298	0.163043	0.692825	-1.09362	5.52193e-05
beat-VI	856.392	4.36388e-07	1.19412e-05	-0.706073	0.00627623	-1.01247	1.06456e-05	-0.278187	0.353749
Cyp4e3	202.805	4.39455e-07	1.19677e-05	1.48129	0.140073	1.58222	0.0735705	3.61985	1.35815e-06
Sema-1b	2428.2	4.39568e-07	1.19677e-05	0.342648	0.0934515	0.427072	0.0154701	0.770705	9.3725e-07
HLH106	5452.01	4.46928e-07	1.21376e-05	0.359459	0.107002	0.813883	3.33766e-06	0.572569	0.0017075
Shal	1700.79	4.58884e-07	1.24312e-05	-0.686111	0.00970927	-0.894448	0.000172872	-0.0241643	0.957954
CG10804	1301.73	4.64072e-07	1.25404e-05	-0.815385	0.0097517	-1.23954	7.64573e-06	-0.329075	0.366434
CR43283	489.553	4.73348e-07	1.27592e-05	0.00949351	0.988432	-0.917198	0.00604015	-1.18976	0.000187165
ox	950.223	4.86943e-07	1.30607e-05	0.05827	0.918478	-0.382649	0.256236	-1.15014	2.04149e-05
slo	5867.71	4.86767e-07	1.30607e-05	0.0720922	0.8953	-0.291553	0.403701	0.869056	0.00154428
igl	5498.36	4.94257e-07	1.32241e-05	-0.558753	0.0270791	-0.999038	2.80138e-06	-0.329432	0.215211
cta	728.548	5.07e-07	1.35317e-05	0.412502	0.0124556	0.28441	0.0830655	0.670114	1.43396e-06
CG30419	475.298	5.19395e-07	1.38284e-05	-0.79175	0.0218131	-1.1218	0.00020944	0.0459056	0.933069
CG10566	485.117	5.28592e-07	1.40388e-05	-0.350624	0.224346	-0.682664	0.00264881	-0.973488	5.15593e-06
VAChT	5780.75	5.72547e-07	1.5169e-05	-0.494745	0.242003	-1.07241	0.00094065	0.33845	0.420271
Bgb	478.351	5.97588e-07	1.57938e-05	-0.722455	0.000702669	-0.781476	9.62854e-05	-0.653636	0.0014287
gprs	1052.57	6.08329e-07	1.60386e-05	-0.68447	0.0329607	-0.894283	0.00154401	0.191258	0.632411
CG13148	150.274	6.22843e-07	1.63814e-05	-0.554267	0.106275	-0.926207	0.00114216	-1.21201	1.16879e-05
CG8861	1621.3	6.25192e-07	1.64033e-05	-0.794795	0.00631738	-1.1644	6.47601e-06	-0.457377	0.139621
RpS24	13517.9	6.27525e-07	1.64248e-05	0.407053	0.18454	0.359302	0.204783	-0.60079	0.0185054
CG1888	321.204	6.30045e-07	1.6451e-05	0.17581	0.78139	1.3926	5.25202e-05	0.374279	0.420123
Arl4	1131.21	6.37084e-07	1.65639e-05	0.11285	0.641953	-0.496292	0.00106028	-0.32375	0.0497818
CG45783	66.0517	6.37427e-07	1.65639e-05	1.52394	0.0135169	0.530298	0.473064	2.29638	1.04235e-05
cer	440.989	6.40011e-07	1.65913e-05	1.04918	0.000226023	1.18441	9.00741e-06	0.657685	0.027803
CG30158	986.43	6.47901e-07	1.67557e-05	-0.570004	0.0153834	-0.716871	0.000681937	0.0617492	0.861159
dpr5	247.178	6.58588e-07	1.69916e-05	-1.55049	4.63924e-06	-0.68503	0.062125	-0.344352	0.43735
CG11407	2319.53	6.61697e-07	1.70312e-05	-0.0963749	0.81961	-0.108667	0.753213	-0.96223	9.70677e-06
CG43219	102.953	6.64516e-07	1.70633e-05	-1.16885	0.00382229	-1.52922	3.54149e-05	-1.0795	0.00524675
Sod2	1373.05	6.71674e-07	1.71657e-05	-0.370318	0.260833	-0.31114	0.30741	-1.13512	1.23685e-06
bsk	2227.02	6.71246e-07	1.71657e-05	-0.561755	0.00103668	-0.64936	4.62989e-05	-0.509401	0.00183029
Obp99a	364.153	6.77906e-07	1.72842e-05	-0.967974	0.249532	-1.41511	0.0391718	-3.07456	3.29602e-07
GstD11	31.8552	6.83234e-07	1.73792e-05	-1.71774	0.017052	-1.93089	0.00333118	-2.74679	3.91256e-05
CG42339	641.11	7.07086e-07	1.79437e-05	-0.682839	0.00194484	-0.872674	1.47919e-05	-0.494348	0.0257479
beat-VII	1913.27	7.18751e-07	1.81547e-05	-0.550844	0.214231	-0.861934	0.0171596	0.570585	0.154178
dpr9	2170.25	7.18116e-07	1.81547e-05	-0.426865	0.123673	-0.812949	0.000261785	0.112297	0.744789
Xrp1	10524.7	7.2602e-07	1.82957e-05	0.783149	0.000446887	0.836778	7.80024e-05	0.881455	1.76606e-05
CG8245	1089.24	7.3168e-07	1.83956e-05	-0.777744	0.00446134	-1.02079	3.94483e-05	-0.828043	0.00108627
RpL34b	6823.24	7.43103e-07	1.86395e-05	0.390155	0.0875773	0.429717	0.0338433	-0.324458	0.140182
CG34404	936.822	7.45511e-07	1.86567e-05	-0.651013	0.00104152	-0.769936	2.82894e-05	-0.361767	0.087707
nAChRalpha7	1811.28	7.49725e-07	1.87189e-05	-0.248873	0.575998	-0.694277	0.0208287	0.558734	0.0768053
CG6013	369.755	7.53272e-07	1.87643e-05	0.0160568	0.971838	-0.318552	0.189946	-0.864993	2.5754e-05
CG42817	1005.35	7.68273e-07	1.90069e-05	-0.732957	0.00176273	-0.514876	0.0280401	0.134089	0.681422
CoVIb	3886.7	7.66514e-07	1.90069e-05	-0.362629	0.203755	-0.389389	0.119347	-1.01361	1.11e-06
yki	1980.28	7.66804e-07	1.90069e-05	0.722754	2.06884e-05	0.618938	0.000224128	0.414654	0.0217201
CG5642	4383.27	7.87012e-07	1.94261e-05	-0.205926	0.399927	-0.112651	0.648543	-0.742065	5.07973e-06
CG8066	476.763	8.15472e-07	2.00828e-05	1.07104	0.000367745	1.27067	5.47316e-06	0.940603	0.00125553
CG5549	979.203	8.70012e-07	2.12809e-05	-1.02523	0.00776075	-1.11381	0.00182312	0.122161	0.830803
CanA-14F	4454.16	8.66857e-07	2.12809e-05	-0.226799	0.503384	-0.60748	0.00921466	0.380402	0.143684
shep	11714	8.69337e-07	2.12809e-05	-0.0364919	0.936359	-0.385516	0.128516	0.590404	0.0116091
Msr-110	30744.2	8.72445e-07	2.12924e-05	-0.179654	0.37257	-0.166977	0.353577	-0.631204	2.98415e-06
CG13796	205.149	8.79288e-07	2.13154e-05	1.18229	0.0269445	1.8451	5.17374e-05	2.02403	3.82012e-06
CG16713	373.66	8.78965e-07	2.13154e-05	2.19086	5.8028e-05	0.449344	0.538998	1.53694	0.00550542
Lim1	722.043	8.78664e-07	2.13154e-05	-0.462762	0.0644442	-0.596736	0.00596236	0.232653	0.385962
CG7166	1531.56	8.89589e-07	2.15169e-05	-0.353122	0.267125	-0.826581	0.000569819	0.201689	0.537032
CG4587	3385.44	8.94536e-07	2.15884e-05	-0.387378	0.521162	-0.819871	0.0558975	0.848485	0.0488254
l(1)G0156	3853.61	9.05154e-07	2.17961e-05	-0.470463	0.0211513	-0.436225	0.0224174	-0.8028	2.30363e-06
P5cr	539.644	9.21433e-07	2.21389e-05	-0.522543	0.0583844	-0.26422	0.366207	-1.04136	3.0154e-06
CG11317	799.811	9.28888e-07	2.21706e-05	-0.531153	0.00994218	-0.797201	1.09527e-05	-0.259017	0.256606
Hs3st-A	2435.17	9.24999e-07	2.21706e-05	-0.495056	0.119331	-0.684041	0.0110074	0.352285	0.262582
nAChRalpha5	3469.26	9.2748e-07	2.21706e-05	0.113651	0.854246	-0.365909	0.368622	0.986687	0.00244692
dpr13	719.03	9.32988e-07	2.22195e-05	-0.746095	0.00795185	-1.04466	3.29412e-05	-0.231848	0.501843
CG7427	635.34	9.40485e-07	2.23489e-05	-0.349735	0.0851515	-0.52453	0.00219917	-0.727557	7.22115e-06
CG43064	469.022	9.6079e-07	2.27815e-05	3.44697	1.02336e-06	3.00588	1.96485e-05	3.2181	2.19279e-06
CG11671	432.554	9.65056e-07	2.28326e-05	6.1376	3.28373e-06	7.66989	8.93714e-10	7.19346	4.70868e-09
GlyS	2446.92	9.7065e-07	2.2915e-05	-0.319463	0.124241	-0.374709	0.0378647	-0.759035	1.61125e-06
CG2862	1135.7	9.7815e-07	2.30418e-05	0.471481	0.0961592	0.312718	0.266573	-0.535368	0.0356556
CG10384	886.064	9.83094e-07	2.3108e-05	-0.949545	0.000996113	-1.01419	0.000179519	-0.271259	0.455691
4EHP	3223.46	1.00175e-06	2.34787e-05	-0.335928	0.373843	-0.859985	0.00162538	0.316469	0.353274
CG34117	219.963	1.0032e-06	2.34787e-05	0.0755393	0.849459	-0.0682362	0.843104	-0.856317	6.64073e-05
inaF-A	62.2487	1.01424e-06	2.36859e-05	-0.0692006	0.935399	-1.57454	0.00032152	-1.2922	0.0042987
CG3662	13451	1.01765e-06	2.37146e-05	-0.386747	0.0208746	-0.313478	0.0507892	-0.657554	2.32477e-06
Ptp36E	966.366	1.02556e-06	2.37965e-05	-0.465612	0.0171513	-0.614455	0.000395868	0.014606	0.96533
Tsp42Ed	2834.54	1.0239e-06	2.37965e-05	2.0184	0.000256389	2.34872	5.62204e-06	2.33029	3.84509e-06
Frq2	1226.46	1.0546e-06	2.44181e-05	-0.431224	0.149394	-0.94107	6.23538e-05	0.0120407	0.978569
Hsp67Ba	463.591	1.08842e-06	2.51473e-05	-0.914239	0.00553233	-1.14819	0.000129527	-1.04688	0.000502334
Sh	6552.07	1.09329e-06	2.52061e-05	0.0345295	0.956853	-0.400463	0.278725	0.88138	0.00467396
CG43778	2384.67	1.10386e-06	2.53959e-05	-0.819644	0.0139913	-1.06914	0.000331521	-0.00272923	0.995149
Tsp5D	2224.59	1.12433e-06	2.58118e-05	-1.03839	0.00427112	-1.18812	0.000401551	-1.22869	0.000187165
CG14314	403.468	1.1372e-06	2.60521e-05	-0.839787	0.000455027	-0.779358	0.000736249	-0.781186	0.000682415
Ca-beta	1835.65	1.2011e-06	2.74581e-05	-0.369651	0.275065	-0.71442	0.00636993	0.358475	0.243789
Maf1	1779.79	1.21081e-06	2.75059e-05	0.18623	0.306543	-0.105583	0.567339	0.449767	0.000715519
NaCP60E	6683.96	1.20608e-06	2.75059e-05	-0.540107	0.140942	-0.754837	0.0144591	0.423267	0.234644
PMCA	8415.23	1.20903e-06	2.75059e-05	-0.25069	0.411267	-0.476691	0.0375761	0.419109	0.0783297
CG32225	1278.13	1.23735e-06	2.80501e-05	-0.681241	0.00289498	-0.846666	5.35592e-05	-0.663948	0.00203384
CG10186	13972.6	1.2449e-06	2.81622e-05	-0.867157	0.00113363	-1.00906	4.66053e-05	-0.491704	0.0824902
babo	1996.11	1.27236e-06	2.87236e-05	0.17142	0.34913	0.0954358	0.605177	0.539621	1.72602e-05
rt	96.6289	1.2752e-06	2.87277e-05	-1.19729	0.000187726	-1.03334	0.000742715	-0.782848	0.0158142
CG14482	733.981	1.30402e-06	2.92622e-05	0.152232	0.704305	-0.373661	0.177305	-0.856278	0.000298791
puc	1712.11	1.30432e-06	2.92622e-05	0.730719	0.00224605	0.750735	0.000877294	0.972508	4.19712e-06
CG14933	178.844	1.31642e-06	2.94726e-05	0.14423	0.750934	-0.309126	0.350435	-1.03823	0.000119118
CG8498	622.837	1.32105e-06	2.95153e-05	0.436448	0.0748304	0.0301094	0.935348	-0.502081	0.0246
CG1161	863.582	1.33907e-06	2.97949e-05	-0.172526	0.469725	-0.267566	0.145364	-0.713501	3.76194e-06
Rlip	1001.4	1.33778e-06	2.97949e-05	-0.354129	0.0582006	-0.696593	5.44808e-06	-0.3989	0.0176503
vir-1	16042.6	1.39321e-06	3.09362e-05	1.15802	0.00213185	1.32223	0.000162563	1.55033	3.27773e-06
CG31140	4342.28	1.43912e-06	3.18902e-05	-0.621796	0.0755903	-0.914281	0.0021096	0.236165	0.559653
CG6115	2269.2	1.44633e-06	3.19846e-05	0.583904	0.0264509	0.245642	0.403564	-0.420789	0.11183
na	1894.51	1.45266e-06	3.20591e-05	-0.804002	0.0066063	-0.833419	0.00254679	0.0694933	0.883151
S6kII	796.713	1.48351e-06	3.26735e-05	-0.298026	0.175916	-0.315753	0.101411	0.347197	0.0690448
san	664.708	1.49731e-06	3.29104e-05	0.342901	0.209266	-0.0659339	0.8525	-0.620346	0.00510246
RpS9	14029.3	1.53297e-06	3.36261e-05	0.291243	0.282381	0.243068	0.334049	-0.531416	0.011999
CG7523	870.909	1.53665e-06	3.36388e-05	0.77462	0.0066063	1.13228	6.70698e-06	0.899214	0.000489293
bol	3226.42	1.54764e-06	3.38109e-05	-0.219774	0.698372	-0.840094	0.0177149	0.636201	0.0931129
Mkp3	1932.5	1.56857e-06	3.41992e-05	-0.0333357	0.922411	-0.290542	0.126757	0.433854	0.0137489
CG10265	201.643	1.58105e-06	3.4402e-05	0.392334	0.276038	-0.301175	0.384342	-0.832013	0.00390533
CG14806	418.411	1.58666e-06	3.4455e-05	-0.212027	0.474851	-0.505963	0.016138	-0.856278	1.05205e-05
GluRIA	700.736	1.66708e-06	3.6129e-05	-0.947766	0.00139003	-1.04401	0.000162563	-0.316464	0.375944
CG13531	898.893	1.68442e-06	3.6432e-05	0.289146	0.195239	0.718828	1.91615e-05	0.550044	0.00164233
scb	1817.38	1.7193e-06	3.71122e-05	0.41212	0.628318	1.79277	0.000648603	1.93346	0.000154535
CG34354	1349.67	1.72867e-06	3.72404e-05	-0.449123	0.136008	-0.85611	0.000389625	0.113595	0.761962
CG10289	1924.22	1.73404e-06	3.72818e-05	0.0833211	0.826743	-0.0519114	0.881529	0.709618	0.000389399
kek2	4259.8	1.74678e-06	3.74814e-05	0.0689439	0.8817	0.01826	0.9681	0.846022	0.000277795
CG12194	1401.11	1.75805e-06	3.76487e-05	-0.464034	0.000586294	-0.495945	9.88241e-05	-0.343888	0.0112926
CG12402	455.098	1.78385e-06	3.81259e-05	-0.586235	0.021411	-0.556309	0.0186159	0.226207	0.440652
CG17765	1452.55	1.81307e-06	3.8674e-05	0.260751	0.147172	0.153445	0.40131	-0.351818	0.0231758
Tace	829.803	1.8288e-06	3.8933e-05	-0.899841	0.000635143	-0.95828	0.000119606	-0.59633	0.0274715
CG14687	1602.18	1.86862e-06	3.96251e-05	-0.129248	0.7735	-0.545843	0.0474875	-1.04351	1.92729e-05
InR	2967.84	1.86813e-06	3.96251e-05	0.863127	0.0385625	0.791568	0.0404707	1.59146	2.35621e-06
CG32204	736.764	1.89011e-06	3.99244e-05	-0.498386	0.0495299	-0.837017	8.53014e-05	-0.057944	0.876138
phyl	752.153	1.88894e-06	3.99244e-05	-0.466568	0.103005	-0.894727	0.000110506	-0.834727	0.000307485
RhoGAP92B	1378.18	1.89736e-06	3.99995e-05	0.16254	0.411884	0.342382	0.0184064	0.575399	1.12672e-05
EndoB	1342.15	1.91069e-06	4.02024e-05	-0.513218	0.0223291	-0.85771	7.72723e-06	-0.437177	0.0429611
dpr20	641.855	1.95203e-06	4.09927e-05	-0.767701	0.00201995	-0.917901	6.42814e-05	-0.633336	0.00940774
CR12842	43.6349	1.96033e-06	4.10874e-05	-1.29192	0.050497	-2.24931	8.7588e-05	-1.82041	0.0018079
CG13606	99.4597	1.96414e-06	4.10876e-05	-0.882227	0.212657	-1.41045	0.014797	-2.47531	5.07973e-06
dpr10	547.022	1.98006e-06	4.13409e-05	-0.787835	0.00355871	-1.01006	4.27324e-05	-0.384231	0.198983
Cyp9h1	491.2	2.00102e-06	4.16982e-05	0.585979	0.260952	1.66241	1.13448e-05	0.801856	0.0653768
CG11638	894.007	2.01423e-06	4.18928e-05	-0.323274	0.300188	-0.92359	4.8202e-05	-0.0224966	0.959599
ssx	1933.07	2.04165e-06	4.23819e-05	-0.243849	0.259247	-0.672849	2.40225e-05	-0.477694	0.00431608
RhoGAP15B	905.333	2.04982e-06	4.247e-05	0.630039	0.0377151	0.976333	0.000150863	1.06327	1.92729e-05
ATPsyn-beta	18212.9	2.07921e-06	4.29968e-05	-0.409096	0.0594175	-0.350409	0.0841652	-0.803723	3.22568e-06
CG17075	964.338	2.14303e-06	4.41481e-05	-0.701388	0.0442608	-1.11449	0.000162563	-0.0227739	0.968369
RpL37a	20706	2.13984e-06	4.41481e-05	0.566527	0.0379929	0.520205	0.0398562	-0.317928	0.271179
CG31221	13891.7	2.15004e-06	4.42083e-05	-0.0948854	0.882121	-0.782242	0.0252152	0.660897	0.0700376
CG42260	1837.18	2.18924e-06	4.49291e-05	-0.217067	0.625573	-0.294636	0.400251	0.738157	0.00968229
RNaseX25	1093.53	2.2347e-06	4.57754e-05	0.553171	0.00031229	0.31326	0.0521163	0.577081	5.9293e-05
bt	1255.9	2.24601e-06	4.59203e-05	0.299466	0.717013	-0.117813	0.888245	1.64929	0.000608533
CG2064	511.082	2.27276e-06	4.63798e-05	1.19596	0.0199019	1.7124	0.000132197	1.9521	5.14113e-06
CG31998	3759.65	2.33208e-06	4.75007e-05	-0.171347	0.531022	-0.236225	0.271788	0.448962	0.0165464
CG12868	344.291	2.34938e-06	4.77634e-05	1.36497	8.31234e-05	1.28773	0.00013079	1.25833	0.000162244
CG4882	455.906	2.3597e-06	4.78834e-05	-0.761629	0.000212246	-0.493568	0.0178468	-0.693301	0.000465004
CG13026	17.3776	2.36821e-06	4.79663e-05	-4.56319	0.00124167	-3.98096	0.0017224	-3.05726	0.0172595
CG1550	469.268	2.45776e-06	4.96871e-05	-0.0565894	0.896224	0.288146	0.266144	-0.672789	0.00259029
CG2993	1653.5	2.49366e-06	5.03191e-05	-0.425264	0.140073	-0.742628	0.0015278	0.177102	0.585335
CG5989	532.458	2.52503e-06	5.08017e-05	-0.00354753	0.992077	-0.249332	0.188525	-0.649404	5.63013e-05
Pka-R2	4401.05	2.52696e-06	5.08017e-05	-0.288175	0.148927	-0.572717	0.000302406	0.0454856	0.866659
CG34362	2954.58	2.53656e-06	5.09004e-05	-0.568402	0.135359	-0.874602	0.00552043	0.331922	0.401174
Spn28Dc	698.21	2.54828e-06	5.1041e-05	1.09629	0.00465269	1.46718	2.65505e-05	1.40578	4.571e-05
Shaw	1747.71	2.55985e-06	5.11781e-05	-0.308124	0.304491	-0.525933	0.0253144	0.371767	0.147628
CG13685	908.926	2.58881e-06	5.16617e-05	-0.775938	0.0104382	-0.945441	0.000574127	-0.038205	0.938609
jp	2883.61	2.59914e-06	5.17725e-05	-0.0522443	0.877752	0.00597669	0.983952	0.579216	0.000755237
CG3940	4322	2.60942e-06	5.18821e-05	-0.471605	0.121197	-0.473005	0.0822973	-1.08102	3.22568e-06
AMPKalpha	2700.5	2.681e-06	5.32075e-05	-0.370199	0.00886958	-0.158375	0.317686	-0.518677	2.85441e-05
CG3530	3060.45	2.86121e-06	5.66802e-05	-0.629842	0.000351557	-0.598338	0.000413582	-0.478138	0.0064528
Calx	3151.94	2.88997e-06	5.71456e-05	-0.00302361	0.995188	0.289356	0.304702	0.835411	0.00019014
Cyp6t1	303.4	2.91148e-06	5.74658e-05	0.0635852	0.909009	0.605621	0.0403667	-0.62302	0.0439658
CG43329	10.9478	2.94827e-06	5.80862e-05	-5.17643	0.0103319	-0.607365	0.737377	1.95093	0.135208
eIF-4a	32091.8	2.9617e-06	5.82449e-05	0.0418348	0.891137	-0.0468206	0.857737	-0.562268	0.000207625
CG34155	423.553	2.98134e-06	5.84191e-05	-0.427588	0.137591	-0.807099	0.000505895	0.10385	0.774142
FucTA	642.568	2.97745e-06	5.84191e-05	-0.615163	0.0192127	-0.919877	6.02621e-05	-0.186832	0.562171
CG7277	907.35	3.02177e-06	5.91044e-05	-0.213144	0.319261	0.109801	0.615603	-0.537153	0.000620272
CG4562	769.144	3.06042e-06	5.95382e-05	-0.930508	0.190024	-0.345606	0.668452	1.29722	0.0292257
CG4678	1301.67	3.05425e-06	5.95382e-05	-0.757967	0.00460944	-0.987231	4.8202e-05	-0.643564	0.0133183
SdhC	705.155	3.05941e-06	5.95382e-05	-0.492211	0.0998929	-0.260729	0.402266	-1.05146	7.42344e-06
CG8910	829.95	3.08703e-06	5.99481e-05	-0.511788	0.0992048	-1.10366	7.84912e-06	-0.564183	0.0421604
CG43968	19.58	3.15817e-06	6.12197e-05	1.97297	0.0735975	2.90355	0.00127923	3.75335	7.23128e-06
CG6463	740.045	3.16381e-06	6.12197e-05	-0.264055	0.278156	-0.311588	0.129855	-0.795016	5.12706e-06
Atf6	2230.12	3.18115e-06	6.14353e-05	0.260637	0.177329	0.0457576	0.858672	0.578731	8.17592e-05
Snx6	1800.2	3.18629e-06	6.14353e-05	0.539952	0.00617204	0.726696	3.99185e-05	0.645687	0.000273679
orb	1213.92	3.28311e-06	6.31897e-05	-0.397365	0.520392	-0.891813	0.0402971	0.768839	0.090422
CG8791	11.5451	3.36524e-06	6.46556e-05	-6.37857	0.000234159	-0.172919	0.914154	-0.582757	0.66601
Mdh2	7092.64	3.42774e-06	6.56815e-05	-0.43591	0.181853	-0.397229	0.183844	-1.1143	4.15448e-06
Syt1	15356.5	3.43076e-06	6.56815e-05	-0.53973	0.102048	-1.00649	0.000165045	0.00192797	0.996057
CG2680	562.089	3.51957e-06	6.72629e-05	-0.384053	0.209748	-0.603765	0.0155361	-1.01008	9.98474e-06
CG31030	3553.96	3.60183e-06	6.86307e-05	-0.609692	0.0133612	-0.79041	0.000331521	-0.787385	0.000287903
Scgalpha	438.192	3.60381e-06	6.86307e-05	-0.880762	0.00149745	-0.991994	0.000124877	-0.59771	0.0347495
mbl	24364.5	3.6629e-06	6.96336e-05	1.14403	6.80678e-05	1.05314	0.000166638	0.875286	0.00212811
CG10470	364.236	3.72608e-06	7.07107e-05	0.482595	0.0403603	0.345521	0.132286	-0.345985	0.157565
Rbp	4423.5	3.73448e-06	7.07462e-05	-0.326632	0.319667	-0.650964	0.00920686	0.32782	0.264489
krz	1586.67	3.77169e-06	7.13264e-05	-0.123322	0.675864	-0.0297341	0.924652	0.543813	0.00225757
Acon	10865.6	3.82708e-06	7.22478e-05	-0.730569	0.000368141	-0.295611	0.204071	-0.67378	0.000582252
mRpS35	296.245	3.83936e-06	7.23537e-05	-0.636309	0.0014724	-0.337601	0.102502	-0.716377	0.000118923
Ddr	439.481	3.91728e-06	7.36939e-05	-0.758103	0.00671696	-0.928266	0.000263342	-0.163453	0.662089
CG10361	607.813	3.93866e-06	7.39677e-05	0.683565	0.00465269	0.712054	0.00162245	0.0334992	0.934828
roX1	527.709	3.95137e-06	7.40779e-05	0.81774	0.10396	1.75128	9.71356e-06	1.16182	0.00599705
CG42541	2372.3	3.98837e-06	7.46424e-05	-0.215021	0.65655	-0.476557	0.16095	0.68991	0.0288415
RYBP	553.531	4.00739e-06	7.48691e-05	-0.152332	0.511452	-0.600857	7.21802e-05	-0.426887	0.00806612
CG14299	1611.67	4.02443e-06	7.5058e-05	0.156549	0.39207	0.41499	0.00134978	0.48296	0.000107786
RhoGAP93B	2517.47	4.03876e-06	7.51092e-05	-0.698842	0.00248568	-0.823156	0.000114628	-0.322985	0.21273
RpS8	24542.2	4.04104e-06	7.51092e-05	0.534792	0.0471817	0.430407	0.0918714	-0.34782	0.205243
CG6852	427.301	4.11572e-06	7.63389e-05	0.543915	0.00410474	0.224777	0.298343	-0.181523	0.450662
Gli	584.835	4.12129e-06	7.63389e-05	0.625647	0.194155	1.1911	0.00174889	1.5296	1.92729e-05
Lip4	711.545	4.25423e-06	7.86669e-05	1.88619	0.000384608	1.79123	0.000466757	2.22099	4.27884e-06
GstE13	188.319	4.3075e-06	7.95162e-05	-0.834091	0.0470774	-0.690316	0.0790504	-1.54702	8.88492e-06
Eaat1	8644.39	4.34509e-06	8.00738e-05	-0.64882	0.0306761	-0.998403	0.000108743	-0.8519	0.00111252
wun2	649.969	4.37557e-06	8.04986e-05	-0.839106	0.0619652	-1.20088	0.00179779	-1.46665	6.64073e-05
CG31760	1744.89	4.41944e-06	8.11679e-05	-0.782061	0.00294373	-0.871024	0.000364392	-0.212633	0.523774
CG10483	395.684	4.49995e-06	8.2366e-05	-0.6982	0.00940405	-0.855732	0.000438916	-0.844015	0.00051112
CG17385	1006.95	4.50748e-06	8.2366e-05	-0.0774949	0.773489	-0.259747	0.134117	-0.618034	3.19989e-05
Neb-cGP	1354.98	4.49526e-06	8.2366e-05	0.0188336	0.965079	-0.349497	0.119463	-0.737291	0.000164026
28SrRNA-Psi:CR45859	1161.01	4.54376e-06	8.28688e-05	-0.358799	0.595671	1.00562	0.0265643	-0.614385	0.236231
CG8680	783.325	4.55029e-06	8.28688e-05	-0.251526	0.401787	-0.512043	0.0217894	-0.872457	1.78932e-05
Synj	2885.26	4.57216e-06	8.30008e-05	-0.624498	0.000180857	-0.52946	0.00121154	-0.402487	0.0190343
Vps13	3322.34	4.57286e-06	8.30008e-05	0.204351	0.503526	0.578358	0.00544772	0.775062	6.97427e-05
CG30344	867.774	4.75957e-06	8.62452e-05	0.388214	0.279088	0.830208	0.00220949	1.05453	3.98078e-05
MED11	192.832	4.77823e-06	8.64389e-05	0.531535	0.0521623	0.072233	0.854071	-0.514518	0.0571557
MRP	2081.72	4.85863e-06	8.77469e-05	0.00680464	0.990446	0.511374	0.0833973	0.948921	0.000287397
CG34200	414.447	4.89661e-06	8.82856e-05	-0.0858119	0.858774	-0.315622	0.306935	-1.0274	3.13543e-05
klg	1660.25	4.95007e-06	8.91013e-05	-0.739226	0.0194274	-1.08333	8.76777e-05	-0.224796	0.562968
RpS21	4815.02	5.05625e-06	9.08615e-05	0.880714	0.000145462	0.559096	0.0190861	0.205428	0.500436
CG34215	443.592	5.18389e-06	9.3001e-05	1.57017	0.0598524	1.94582	0.00777665	3.09995	2.76335e-06
Cyp4g1	1225.71	5.2207e-06	9.35066e-05	0.481095	0.896526	5.86461	0.00174391	-1.16427	0.672365
Nckx30C	8774.85	5.28351e-06	9.44755e-05	-0.5889	0.144995	-1.02543	0.00175318	0.226127	0.62571
Gyc88E	443.049	5.43746e-06	9.69084e-05	-0.863071	0.0038929	-0.836345	0.00310647	-0.03135	0.950452
sd	1981.16	5.43089e-06	9.69084e-05	0.0990293	0.726433	-0.160915	0.457518	0.503043	0.00275713
CG5059	5851.62	5.60416e-06	9.97155e-05	1.11018	0.000180857	1.10285	0.000102292	0.824169	0.00534642
GstE8	220.951	5.61647e-06	9.97707e-05	1.46506	0.00665503	2.14808	6.30118e-06	1.56434	0.00163795
l(3)neo38	2705.29	5.65468e-06	0.000100285	-0.114771	0.763518	-0.357185	0.152985	0.514989	0.0266923
CG16779	2744.19	5.69209e-06	0.000100783	-0.428453	0.370191	-0.667118	0.0760355	0.645321	0.0933484
CG10713	303.765	6.01157e-06	0.000106266	-0.704382	0.0387622	-1.22185	2.16603e-05	-0.465664	0.178844
Thd1	5308.15	6.03279e-06	0.000106468	-0.160183	0.593744	-0.344511	0.103599	0.407891	0.0487194
Rdl	4633.13	6.07276e-06	0.000106999	-0.316878	0.529566	-0.770797	0.0269136	0.562623	0.138069
l(1)G0334	4679.68	6.10754e-06	0.000107437	-0.272506	0.350531	-0.471135	0.0373499	-0.870092	1.46694e-05
CG13300	268.99	6.17174e-06	0.000108391	-0.974989	0.00441236	-1.12111	0.000384893	-0.253434	0.560554
Grip163	525.014	6.20237e-06	0.000108577	-0.767926	0.00129619	-0.804704	0.000326937	-0.349263	0.190902
drk	2516.54	6.20187e-06	0.000108577	0.584594	6.02992e-05	0.392887	0.00857602	0.451517	0.00182337
mino	3115.41	6.29444e-06	0.000110011	1.01076	0.000400482	1.0451	0.000122539	0.570566	0.0610375
Inx2	5790.24	6.34308e-06	0.000110682	-0.26365	0.32633	-0.638655	0.00130329	-0.716222	0.000187372
shakB	1671.71	6.40395e-06	0.000111565	0.115303	0.865316	-0.227994	0.656843	1.08781	0.00234805
Alk	5081.54	6.48543e-06	0.000112622	-0.367149	0.510417	-0.669171	0.102502	0.752119	0.0636488
snoRNA:Psi18S-1854c	250.788	6.47852e-06	0.000112622	-0.0238356	0.979937	-0.238895	0.727329	-1.85552	3.77973e-05
mub	11396.5	6.52868e-06	0.000113192	-0.103808	0.837565	-0.5667	0.0511022	0.545543	0.065569
CG34136	979.814	6.54364e-06	0.00011327	0.99554	4.41931e-05	0.496667	0.0589083	0.391552	0.17053
pncr016:2R	158.082	6.56819e-06	0.000113513	1.41188	0.000295752	0.902626	0.0251518	0.217074	0.713793
CG14312	141.28	6.67389e-06	0.000114973	-0.0628744	0.923517	-1.02515	0.00212354	-1.01275	0.00265461
CG15611	751.366	6.67239e-06	0.000114973	0.492606	0.21025	1.17655	8.22683e-05	0.248937	0.55674
Snoo	2056.71	6.75297e-06	0.000116151	0.0695363	0.846074	-0.105885	0.70818	0.604799	0.00147393
CG14274	1091.37	6.82295e-06	0.000116801	-0.450217	0.275123	-1.06255	0.000596548	-1.08097	0.000397329
CG15270	1412.69	6.809e-06	0.000116801	-0.691972	0.0247315	-0.637358	0.0267765	0.237795	0.516327
Pex23	1259.33	6.8231e-06	0.000116801	-0.705849	6.80678e-05	-0.41107	0.0261296	-0.469158	0.00992441
CG12913	299.978	6.98814e-06	0.00011925	-0.471759	0.105298	-0.995396	2.07887e-05	-0.304357	0.303438
GstD2	134.358	6.98392e-06	0.00011925	2.15136	0.0136998	2.93101	0.000144702	3.4386	2.7393e-06
CG15651	941.817	7.07854e-06	0.000120602	-0.77431	0.000540872	-0.677037	0.00191846	-0.643224	0.00334284
CG17341	630.069	7.21764e-06	0.000122779	-0.630838	0.030434	-0.759	0.00350068	0.105206	0.793068
Dop2R	2623.63	7.27535e-06	0.000123374	-1.05497	0.00757122	-1.41622	6.7444e-05	-0.75304	0.0582365
Pdf	2127.5	7.26929e-06	0.000123374	0.391895	0.296225	0.179445	0.654311	-0.749423	0.0098985
CG12605	3232.88	7.41664e-06	0.000125182	-0.322368	0.534529	-1.10652	0.00115658	0.279638	0.546167
CG42450	4764.96	7.40621e-06	0.000125182	-0.481624	0.197816	-0.718239	0.0198368	0.389948	0.276821
mAChR-B	605.765	7.41634e-06	0.000125182	-0.869065	0.0109095	-1.02135	0.00104967	-0.0643131	0.907048
RpL34a	1713.72	7.45476e-06	0.000125583	0.358595	0.119439	0.238128	0.297044	-0.382796	0.0658653
RpL41	19760.3	7.46361e-06	0.000125583	0.523216	0.00624364	0.479495	0.00857602	-0.0323583	0.920044
CG8916	187.555	7.53995e-06	0.000126671	-0.635893	0.134762	-1.34672	7.37492e-05	-0.998505	0.00485686
elav	5726.57	7.56593e-06	0.000126911	-0.0988846	0.840104	-0.422427	0.160471	0.61743	0.0268968
dpr2	541.945	7.59146e-06	0.000127142	-0.723308	0.00795185	-0.829055	0.00093905	-0.0876955	0.828076
Lcch3	889.516	7.7359e-06	0.000129361	-0.675225	0.0153433	-0.911974	0.00022252	-0.792525	0.00156015
CG9636	1583.76	7.80919e-06	0.000130386	-0.444941	0.00752011	-0.58839	8.66834e-05	-0.412859	0.0094175
Crz	2161.23	8.02039e-06	0.000133706	0.191756	0.630396	0.362591	0.211739	-0.634759	0.0147616
CG4199	1234.63	8.04799e-06	0.00013396	0.682065	0.108199	1.23868	0.000312403	1.32031	7.73433e-05
CR45018	365.768	8.131e-06	0.000134927	0.865327	0.00228197	-0.00180838	0.996367	0.690084	0.014165
rngo	871.243	8.12059e-06	0.000134927	0.581372	0.00231367	0.710854	4.8202e-05	0.453706	0.0171222
CG12038	650.22	8.17623e-06	0.00013547	-0.570092	0.00661982	-0.626553	0.00124236	-0.673541	0.000413415
CG30172	913.143	8.31517e-06	0.000137143	-0.317009	0.349087	-0.716693	0.00432938	-0.931374	9.26526e-05
CG42492	5030.43	8.30872e-06	0.000137143	-0.45033	0.157143	-0.81812	0.00140753	0.138159	0.720672
RSG7	1743.47	8.3037e-06	0.000137143	-0.160739	0.742872	-0.914749	0.00154401	0.259496	0.498152
Eph	3538.16	8.38559e-06	0.000138095	-0.212584	0.508043	-0.468389	0.0398562	0.375453	0.122251
CG31414	630.421	8.55461e-06	0.000140664	0.870508	0.0221472	0.94117	0.00668777	-0.172244	0.740565
Spn43Ab	6027.22	8.56977e-06	0.0001407	0.32038	0.509037	0.296686	0.479307	-0.907333	0.00582694
CG9821	30870.1	8.68465e-06	0.00014237	0.532769	0.00166623	0.0776022	0.748161	0.474584	0.0035616
Mmp1	1256.41	8.74326e-06	0.000143115	0.897903	0.0593634	1.18514	0.00406163	1.68275	1.0263e-05
l(2)41Ab	164.069	8.78715e-06	0.000143616	-0.338202	0.392487	-1.16047	3.29412e-05	-0.241876	0.525313
CG43861	346.467	8.80738e-06	0.00014373	-0.67154	0.0260125	-0.0310572	0.94763	0.442272	0.142633
Galphai	1494.23	8.9633e-06	0.000146055	0.465952	0.00147407	0.229963	0.147002	-0.0415751	0.860375
dpr12	3091.85	9.07291e-06	0.000147619	-0.582838	0.0407944	-0.889663	0.000250417	-0.0920825	0.816109
PlexB	1625.95	9.11669e-06	0.000147887	-0.269168	0.380713	-0.23867	0.388566	0.508385	0.0295216
Zir	1624.21	9.11652e-06	0.000147887	-0.284282	0.247015	-0.36048	0.0796943	0.327639	0.125944
CG31248	1159.39	9.15226e-06	0.000148242	0.38037	0.0741005	0.114024	0.657952	-0.363372	0.0695578
Syx1A	2468.14	9.31409e-06	0.000150638	-0.333012	0.177881	-0.693577	0.000345525	0.0173404	0.963354
CG5262	467.806	9.34401e-06	0.000150897	-0.0344747	0.91661	0.380785	0.0237012	0.512292	0.00137294
CR43870	204.07	9.4296e-06	0.000151549	0.0299774	0.953833	-0.409428	0.143106	-0.920767	0.000221452
Drep-4	626.536	9.44032e-06	0.000151549	-0.620763	0.00122233	-0.617687	0.000654845	-0.251678	0.254887
Rtnl1	10716.7	9.42564e-06	0.000151549	-0.149746	0.184319	-0.349216	6.02621e-05	-0.0692248	0.577796
SdhA	4943.83	9.41927e-06	0.000151549	-0.534747	6.02992e-05	-0.259369	0.0724424	-0.330454	0.0175587
luna	796.056	9.76089e-06	0.000156463	0.177586	0.468358	-0.0449167	0.872839	0.560225	0.000582083
CG7985	483.346	9.79742e-06	0.000156817	-1.11722	5.29809e-05	-0.277575	0.420936	-0.392789	0.228188
Vha100-1	6171.57	9.81838e-06	0.00015692	-0.628001	7.0267e-05	-0.348726	0.0369905	-0.203026	0.291403
beat-IIa	1207.12	9.90464e-06	0.000158066	-0.796056	0.0136624	-1.13537	6.91588e-05	-0.439026	0.204773
CG8009	339.841	9.92795e-06	0.000158205	0.481638	0.0214038	0.165239	0.503077	-0.296481	0.194859
RpL27A	12643.4	1.00289e-05	0.000159579	0.439993	0.0581143	0.426479	0.0438985	-0.240153	0.328841
Syn	8033.41	1.00458e-05	0.000159614	-0.497228	0.0966991	-0.861413	0.000455459	0.00998032	0.98243
TER94	5592.36	1.0121e-05	0.000160572	0.314036	0.134215	0.688093	2.7798e-05	0.411992	0.0212693
miple	9083.56	1.02476e-05	0.000162344	-0.399409	0.136008	-0.884383	2.51059e-05	-0.477326	0.0412332
CG7824	147.593	1.02995e-05	0.000162928	0.646149	0.0247315	0.225492	0.506622	-0.433534	0.171351
CG15522	438.791	1.036e-05	0.000163645	-0.747254	0.0496946	-1.08208	0.000935727	-1.14554	0.000359423
wap	1235.27	1.06273e-05	0.000167623	0.441539	0.000877067	0.139674	0.38506	0.410009	0.00125553
CG11191	571.234	1.06439e-05	0.000167642	-0.504146	0.0147897	-0.521294	0.00624411	-0.708683	9.40006e-05
UbcE2M	787.251	1.07689e-05	0.000169144	0.137295	0.639635	0.0703123	0.805443	-0.564623	0.00231663
noe	362970	1.07705e-05	0.000169144	0.151142	0.785359	-0.727206	0.027796	-0.909198	0.0041237
CG15431	1044.28	1.08282e-05	0.000169804	-0.668563	0.0471817	-0.244196	0.524421	0.485907	0.143573
CG6083	79.8101	1.10441e-05	0.000172938	-1.44654	0.00610753	-1.09073	0.0324207	-1.8021	0.00019014
CG5037	732.692	1.1071e-05	0.000173111	-0.344397	0.057314	-0.444552	0.00479021	-0.59999	6.30868e-05
Set1	2264.69	1.11152e-05	0.000173301	0.0606417	0.862755	-0.105339	0.698917	0.571458	0.00199441
mam	2140.86	1.11097e-05	0.000173301	-0.337639	0.0690352	-0.345711	0.038623	0.182213	0.354859
CG14082	361.27	1.1521e-05	0.00017937	-0.441311	0.266592	-0.420922	0.235557	0.6	0.0664894
CG30116	3023.42	1.16085e-05	0.000180473	-0.586944	0.0395909	-0.711115	0.00485202	0.111057	0.773501
Int6	2502.53	1.18975e-05	0.0001847	0.0771666	0.780593	0.246771	0.169966	-0.384815	0.0205443
Itgbetanu	160.997	1.19428e-05	0.000185139	1.35136	0.246831	2.50438	0.0058772	3.60477	1.69197e-05
CG3270	930.296	1.19949e-05	0.000185681	-0.487988	0.144876	-0.500587	0.0920825	-1.11228	1.46086e-05
CG7603	587.577	1.20835e-05	0.000186786	0.262888	0.427065	-0.218319	0.467252	-0.677562	0.00464816
Oli	275.783	1.2239e-05	0.000188919	-0.534232	0.0471817	-0.887199	9.62854e-05	-0.64179	0.00759083
kdn	5719.32	1.22888e-05	0.000189419	-0.839715	0.000792891	-0.538115	0.0355984	-0.803708	0.000684928
CG5555	560.826	1.23901e-05	0.000190709	-0.639526	9.45032e-05	-0.392076	0.0191339	-0.36314	0.0363316
cos	1030.19	1.24618e-05	0.00019154	-0.588099	0.0040075	-0.680215	0.0003067	-0.245027	0.295903
CG10320	1055.66	1.2718e-05	0.000194792	-0.370874	0.28171	-0.528158	0.0589953	-1.05461	1.92729e-05
CG42540	5647.86	1.27273e-05	0.000194792	-0.550904	0.0940413	-0.961762	0.000365973	-0.024093	0.963354
Nmdar1	984.388	1.26997e-05	0.000194792	-0.805696	0.00205445	-0.734442	0.00345093	-0.133258	0.721314
RpL27	10964.6	1.27921e-05	0.000195508	0.548294	0.0854785	0.54336	0.0593918	-0.373182	0.247173
CG12091	3055.64	1.2844e-05	0.000196025	0.199462	0.427065	0.0551012	0.848798	-0.490995	0.00645008
CR44628	15.0847	1.2867e-05	0.0001961	-0.0329828	0.979979	-1.84459	0.0140865	-2.57532	0.00194052
CG5281	348.793	1.29466e-05	0.000196759	-0.920414	0.00075251	-0.855031	0.00110479	-0.562691	0.0477205
Sep4	1859.69	1.29402e-05	0.000196759	-0.483405	0.0160265	-0.705833	6.13995e-05	-0.359	0.0717592
futsch	9773.65	1.33403e-05	0.000202459	-0.631672	0.27896	-1.09513	0.016989	0.570418	0.289017
CR43264	62.272	1.33917e-05	0.000202954	-0.743601	0.569416	0.124212	0.931907	2.20937	0.00775697
CR44137	185.496	1.34204e-05	0.000203105	0.718297	0.00139264	0.78406	0.000162563	0.469169	0.0480136
Irbp	259.334	1.35627e-05	0.000204973	0.260807	0.549262	0.93532	0.000736249	0.897119	0.00125973
CG17202	427.475	1.35877e-05	0.000205064	0.105115	0.838451	-0.0896799	0.842371	-0.968188	0.000447478
unc79	5947.08	1.37495e-05	0.000207218	-0.80479	0.00543197	-0.837484	0.00199559	-0.109263	0.796664
CG13928	4338.96	1.3896e-05	0.000209134	-0.27114	0.255006	-0.696873	8.66834e-05	-0.105202	0.697164
CG34351	1183.51	1.40394e-05	0.000210708	-0.784013	0.017052	-1.14578	6.99682e-05	-0.573103	0.0804199
Trpm	1903.93	1.40222e-05	0.000210708	-0.0496451	0.904232	0.0812304	0.802238	0.662991	0.00122498
EloC	1133.33	1.41694e-05	0.000212144	0.540953	0.000468811	0.152494	0.428806	0.0529613	0.830349
Ilp5	1562.65	1.41742e-05	0.000212144	-0.27544	0.586449	0.0919965	0.864281	-1.14984	0.000273134
CG1492	517.133	1.42532e-05	0.000213032	-0.782404	0.00704116	-0.923044	0.000508098	-0.796026	0.00332578
scrt	4664.89	1.43654e-05	0.000214413	-0.0953369	0.89804	-0.698369	0.0890464	0.782615	0.0538767
Ca-alpha1D	2643.42	1.43996e-05	0.000214627	-0.183631	0.710528	-0.361182	0.316416	0.707632	0.0225685
RpL28	14307.7	1.44668e-05	0.000215333	0.589296	0.0101839	0.399309	0.0822208	-0.155377	0.597631
CG12531	3078.26	1.46496e-05	0.000217755	-0.463464	0.300026	-0.834858	0.0162632	0.427197	0.295903
CG17841	8195.21	1.47293e-05	0.00021864	-0.0671252	0.888726	-0.0228714	0.959256	-0.874263	0.000227587
Arc2	173.419	1.4767e-05	0.000218899	2.65661	0.000187726	2.79153	3.75659e-05	2.66313	6.86439e-05
CG42389	5144.12	1.493e-05	0.000221012	0.144382	0.53947	0.293961	0.0807494	0.58522	7.01535e-05
CG13369	693.007	1.49671e-05	0.00022126	0.111757	0.790445	0.391003	0.142485	-0.569915	0.0245998
CG3420	280.976	1.5069e-05	0.000222462	-0.0571653	0.929499	-0.113512	0.821922	-1.19745	0.000137954
Adgf-D	1725.45	1.51154e-05	0.000222845	-0.0654202	0.889708	-0.233407	0.453002	-0.909656	9.7074e-05
Cyp28c1	210.855	1.52853e-05	0.000224737	-0.66775	0.103005	-0.64165	0.0818682	-1.38879	2.28029e-05
nAChRbeta3	1244.69	1.52723e-05	0.000224737	1.06332	0.0531688	1.84011	6.01719e-05	0.639663	0.2643
CG44422	923.39	1.5327e-05	0.000225045	-0.300037	0.382823	-0.540635	0.0394832	0.391473	0.171568
CG42259	62.2226	1.53738e-05	0.000225426	-0.442446	0.634081	0.297422	0.72113	1.61693	0.00378726
Teh1	679.794	1.57486e-05	0.00023061	-0.28538	0.362332	-0.562046	0.0176677	0.307782	0.26041
Mctp	1648.79	1.57782e-05	0.000230732	-0.470542	0.0166408	-0.407869	0.0285797	0.112064	0.662089
snoRNA:Dek-a	37.3848	1.59426e-05	0.000232823	1.15489	0.129705	-0.00182856	0.99832	-1.63506	0.0299794
CG11911	8.89891	1.60149e-05	0.00023325	-0.0145308	0.99855	3.16101	NA	7.24953	0.00211933
Csk	3700.91	1.59967e-05	0.00023325	0.332244	0.0273624	0.177293	0.266136	0.511226	5.9103e-05
CG3703	830.133	1.60625e-05	0.000233316	-0.508901	0.0275433	-0.629707	0.0021853	-0.731986	0.000237948
CG8500	2484.97	1.60543e-05	0.000233316	-0.42464	0.0793615	-0.747214	0.000180159	-0.102439	0.740532
beat-IIIb	888.131	1.61451e-05	0.000234201	-0.706548	0.0166708	-0.869471	0.00106855	-0.0801114	0.85523
CG31388	316.336	1.63536e-05	0.000236465	-0.123317	0.751625	-0.688493	0.00297808	-0.732049	0.00150613
Pka-R1	5209.46	1.63667e-05	0.000236465	-0.340664	0.0269574	-0.53317	5.73439e-05	-0.295241	0.0446235
rl	1475.58	1.63554e-05	0.000236465	0.220115	0.319311	-0.00382491	0.988626	0.555266	0.000489293
Ac3	2112.12	1.64345e-05	0.000237129	-0.543191	0.122059	-0.833092	0.0043575	0.190404	0.642452
snoRNA:Psi18S-1820	544.834	1.6622e-05	0.000239515	0.221172	0.777817	-0.497366	0.373252	-1.54227	0.000464916
CG17224	1571.28	1.69647e-05	0.000243779	2.63767	0.000132494	2.69601	4.51305e-05	2.55074	9.26526e-05
CG8187	286.271	1.6972e-05	0.000243779	-0.708392	0.00427967	-0.578908	0.0154701	-0.822448	0.000313072
brat	2638.76	1.69853e-05	0.000243779	-0.0355429	0.960111	-0.267374	0.564633	0.935545	0.00733845
alc	1638.47	1.70171e-05	0.000243912	0.316458	0.153258	0.107469	0.676333	-0.395803	0.0408684
wde	1268.66	1.70564e-05	0.000244151	-0.608983	0.0072021	-0.772235	0.000166638	-0.334418	0.171351
tio	284.255	1.71662e-05	0.0002454	-0.942985	0.00342583	-1.06883	0.000332101	-0.566214	0.0929192
CG44252	163.718	1.74493e-05	0.000249118	-0.483692	0.783861	3.01898	0.00222154	1.20903	0.320592
CG33158	226.68	1.74769e-05	0.000249184	0.00346753	0.994592	0.576073	0.0193968	0.75632	0.00128234
CG13220	798.72	1.75283e-05	0.000249588	-0.174816	0.616605	-0.332426	0.188142	-0.860341	4.64801e-05
mtacp1	1514.18	1.75596e-05	0.000249706	-0.215535	0.455724	-0.308896	0.175619	-0.789134	3.27976e-05
snoRNA:Me18S-C1096	12.4347	1.78298e-05	0.000253216	5.61437	0.000954244	1.19803	0.635266	2.88924	0.137228
CG34347	723.77	1.8188e-05	0.000257965	-0.266597	0.363504	-0.0744665	0.825731	0.524921	0.0172451
Ets21C	158.381	1.82737e-05	0.000258841	2.68057	0.000408378	1.99296	0.00908497	3.05596	1.07779e-05
Su(var)205	1158.05	1.83332e-05	0.000259345	0.324811	0.017052	0.0850648	0.620837	-0.161997	0.288738
CG10915	1407.64	1.87521e-05	0.000264926	-0.284302	0.0290914	-0.444006	7.10918e-05	-0.266768	0.0300074
Nplp3	1010.36	1.89184e-05	0.000266927	-2.82415	0.117023	-4.41247	0.00315368	-5.62842	7.01535e-05
CG13016	224.201	1.89516e-05	0.000267048	0.184026	0.593469	0.418052	0.0767104	-0.477565	0.0548576
Nmdmc	2100.08	1.90445e-05	0.000267409	2.4911	0.00011397	2.35167	0.000165266	1.49626	0.0270026
Sytalpha	1582.2	1.90226e-05	0.000267409	-0.517273	0.050497	-0.810937	0.000293958	-0.112057	0.746546
Vsx1	228.439	1.90513e-05	0.000267409	-0.886988	0.00804731	-0.996427	0.00124371	-0.953197	0.00211719
mRpL55	227.184	1.90977e-05	0.000267714	-0.10107	0.854246	-0.46906	0.157155	-1.11739	0.000107277
mura	4130.26	1.92078e-05	0.000268909	-0.128679	0.720269	-0.236825	0.375596	0.524868	0.0189802
CG30185	494.986	1.9329e-05	0.000269929	-0.376194	0.170565	-0.230163	0.402266	-0.872912	3.80287e-05
blw	17006.1	1.93305e-05	0.000269929	-0.494641	0.0108088	-0.269009	0.1889	-0.659106	0.000109744
28SrRNA-Psi:CR45848	93.3345	1.94191e-05	0.000270818	1.14909	0.00804731	0.744745	0.0927098	1.55135	4.31229e-05
ico	396.356	1.94442e-05	0.000270819	-0.416689	0.0445668	-0.568172	0.00154206	-0.627859	0.000406375
Galphao	9103.98	1.96555e-05	0.000273411	-0.431465	0.107041	-0.849928	7.63918e-05	-0.208856	0.474982
CG43373	807.517	1.97957e-05	0.000275008	-0.459602	0.318947	-0.355232	0.409074	0.72205	0.0491931
Pkc53E	2764.54	1.98933e-05	0.00027601	-0.360826	0.287647	-0.70809	0.0066918	0.246211	0.464137
nSyb	14121.1	2.00199e-05	0.000277411	-0.458667	0.0875193	-0.89143	4.3959e-05	-0.44128	0.0750616
Ranbp21	898.185	2.00755e-05	0.000277826	0.0609192	0.838786	0.489835	0.0022883	0.470352	0.0037211
CG11883	1126.23	2.01569e-05	0.000278598	-0.712596	0.00872891	-0.837097	0.000753506	-0.178255	0.612588
CG14521	793.5	2.02382e-05	0.000279365	-0.619232	0.0166708	-0.88584	9.88241e-05	-0.449709	0.0824021
nrv2	25442.4	2.03655e-05	0.000280764	-0.216609	0.587361	-0.627317	0.0187484	-0.933366	0.000153309
onecut	5203.21	2.04472e-05	0.000281532	-0.198365	0.599956	-0.398992	0.142611	0.49267	0.0609146
CG14669	863.942	2.06119e-05	0.00028344	-0.699984	0.0365003	-0.886884	0.00259966	0.0432546	0.933914
Ca-alpha1T	6266.96	2.06706e-05	0.000283887	-0.29437	0.458292	-0.31297	0.354832	0.602845	0.0392237
CG4267	367.772	2.10475e-05	0.000288332	1.33479	0.0314754	2.21436	2.45331e-05	1.19811	0.041584
SmG	295.006	2.10314e-05	0.000288332	0.627648	0.0104571	0.050458	0.897742	-0.226345	0.458577
CG9394	5689.63	2.11058e-05	0.000288766	-0.708733	0.0412757	-0.657585	0.0403818	-1.1671	4.87571e-05
CG1271	355.53	2.15181e-05	0.000294036	0.147989	0.726174	0.809832	0.00100951	-0.0113872	0.980048
CG32815	1466.01	2.17247e-05	0.000296485	-0.530137	0.0399725	-0.867649	7.00865e-05	-0.352519	0.17854
CG34384	3756.17	2.22429e-05	0.000303175	-0.555074	0.13377	-0.89649	0.00318923	0.162454	0.719887
Dmtn	2702.53	2.24219e-05	0.000305231	0.503008	0.00124201	0.461436	0.00206011	0.507883	0.000489293
CG8206	1651.99	2.24673e-05	0.000305466	0.753873	0.00624364	0.594361	0.0272638	-0.0638097	0.885799
CG42458	460.817	2.27086e-05	0.000308358	-0.729819	0.0119644	-0.916219	0.000448232	-0.228642	0.51804
Glycogenin	1385.48	2.27583e-05	0.000308647	-0.429971	0.00665503	-0.51452	0.000367005	-0.180863	0.318064
Ef1alpha100E	11700.9	2.28029e-05	0.000308865	-0.423365	0.0582108	-0.714828	0.000129527	-0.524237	0.00738469
snoRNA:Psi28S-1192a	195.072	2.28849e-05	0.000309589	-0.415267	0.705657	-1.27369	0.077651	-2.64963	3.74337e-05
sosie	515.478	2.31541e-05	0.00031284	-0.679541	0.127358	-1.35327	0.000150863	-0.995347	0.00783837
CG13926	116	2.32305e-05	0.000313482	0.577638	0.149692	0.133076	0.792867	-0.791556	0.0315683
CG6729	430.649	2.32944e-05	0.000313953	-0.630421	0.00840052	0.0679854	0.848426	-0.529609	0.023119
CG8596	363.949	2.34211e-05	0.000315268	0.300399	0.724766	1.70769	0.000626199	0.338368	0.640907
CG1402	490.053	2.38734e-05	0.000320957	-0.669486	0.0594175	-0.978574	0.00129139	0.0136173	0.980048
Cht5	465.808	2.40333e-05	0.000322708	1.69019	0.000468811	1.78191	0.000104959	1.24994	0.0104409
bic	10873.2	2.41796e-05	0.00032427	0.362559	0.283119	0.111966	0.774035	-0.629626	0.0181141
mAChR-A	1657.77	2.44025e-05	0.000326854	-0.436551	0.160322	-0.634987	0.0143286	0.246786	0.450526
2mit	2043.71	2.47964e-05	0.00033172	-0.835219	0.0203213	-1.07406	0.000801648	-0.144658	0.773174
tinc	1378.87	2.49533e-05	0.000333408	-0.550777	0.119818	-0.727677	0.0156588	0.268664	0.484219
CG6796	103.777	2.50234e-05	0.000333933	-0.584004	0.136955	-0.357318	0.358971	-1.30113	4.64801e-05
c11.1	2702.29	2.50718e-05	0.000334168	0.312442	0.485173	0.674887	0.0352281	1.11966	0.000112845
HmgZ	2845.04	2.57528e-05	0.000342822	0.132293	0.631849	-0.234681	0.253404	-0.50657	0.00378726
CG32683	680.254	2.58273e-05	0.000343392	-0.261558	0.50566	-0.141576	0.713072	0.650576	0.016924
CG12594	744.461	2.60736e-05	0.000346242	-0.912758	0.00353334	-0.70543	0.0217076	0.00377129	0.99375
Akt1	1916.12	2.61498e-05	0.000346405	0.451213	0.00965451	0.329498	0.0553637	0.610997	6.30868e-05
Lasp	484.331	2.61274e-05	0.000346405	0.672268	0.0166408	0.290662	0.356453	0.921165	0.000158466
Octbeta1R	1256.47	2.62931e-05	0.000347878	-0.690911	0.0578238	-0.891147	0.00496592	0.12689	0.795599
CG1746	23178	2.65813e-05	0.000351083	-0.211047	0.610939	-0.435306	0.13965	-0.998185	6.30365e-05
CG8248	309.068	2.66002e-05	0.000351083	-0.977691	0.000301264	-0.706543	0.00862704	-0.48689	0.0978838
CG14683	373.202	2.66358e-05	0.000351126	-0.451073	0.0505276	-0.39742	0.0615599	-0.777488	5.60616e-05
CG7991	237.947	2.70214e-05	0.000355344	-0.957094	0.000408378	-0.680345	0.01148	-0.302566	0.354608
hipk	7056.31	2.69914e-05	0.000355344	0.0987376	0.861802	-0.139681	0.757751	0.886933	0.00332423
l(3)neo43	150.446	2.70662e-05	0.000355502	-0.153756	0.699907	-0.649672	0.00910313	-0.838466	0.000634033
CG34126	2972.6	2.72915e-05	0.000357594	0.283664	0.14851	0.491688	0.00196431	0.573786	0.000170146
CG9601	230.878	2.72812e-05	0.000357594	-0.529731	0.0203139	-0.649129	0.00144599	-0.663753	0.00125553
betaTub56D	7401.2	2.73796e-05	0.000358316	-0.523507	0.0134791	-0.318062	0.142698	-0.711078	0.000118923
Map60	327.994	2.75337e-05	0.000359031	-1.06602	0.000307519	-0.463584	0.151837	-0.767881	0.0097725
cwo	1752.6	2.75261e-05	0.000359031	0.535761	0.0325676	0.636335	0.00444498	0.846772	5.52193e-05
mamo	5553.2	2.74725e-05	0.000359031	0.188322	0.658707	-0.185066	0.612549	0.758635	0.00419463
CG32091	1054.46	2.77911e-05	0.000361952	0.722469	0.0539504	0.942427	0.00379059	1.2472	4.53346e-05
Sodh-1	1931.5	2.81301e-05	0.000365927	0.0336523	0.977061	-0.16785	0.85291	-2.02006	0.00013108
Pmm45A	1230.09	2.82499e-05	0.000367046	0.285813	0.117545	0.37933	0.014195	-0.139415	0.487772
tai	3560.35	2.84715e-05	0.000369481	0.11902	0.700696	0.0600603	0.842371	0.625387	0.00053754
CR18228	222.779	2.88027e-05	0.000373333	0.627119	0.030434	0.898139	0.000295421	0.859779	0.000567727
CG17029	499.628	2.90173e-05	0.000375664	-0.772203	0.0124507	-0.622037	0.0367202	-1.02676	0.000169408
RpL19	16264.5	2.96952e-05	0.000383524	0.416785	0.175219	0.392078	0.16095	-0.431266	0.121096
trio	6503.34	2.9682e-05	0.000383524	-0.498799	0.0290292	-0.508919	0.015043	0.0968585	0.752796
et	352.834	2.99907e-05	0.000386881	0.624374	0.351735	1.57078	0.00123946	-0.0205031	0.981714
Ady43A	392.408	3.01881e-05	0.000388963	-0.564195	0.00176273	-0.558606	0.00103703	-0.345214	0.0667925
Scsalpha	3942.78	3.02393e-05	0.000389161	-0.234923	0.575237	-0.198023	0.594135	-1.02029	7.84746e-05
CR44998	180.518	3.10026e-05	0.00039851	0.825524	0.000567935	0.211802	0.492983	0.140244	0.695595
Trf2	3393.42	3.13083e-05	0.000401963	0.209475	0.628318	-0.0717235	0.874439	0.8398	0.00170539
CG3625	2332.4	3.15608e-05	0.00040377	-0.567468	0.00965451	-0.459163	0.0303908	-0.727031	0.000186088
PDCD-5	306.034	3.15304e-05	0.00040377	0.308512	0.252629	0.407168	0.0663865	-0.358329	0.14421
gish	3695.39	3.15356e-05	0.00040377	0.167679	0.481614	-0.183551	0.3608	0.417794	0.0124816
CG12576	2488.06	3.16154e-05	0.000403991	0.387667	0.107381	0.669841	0.000654555	0.686015	0.000387612
CR45223	252.94	3.20562e-05	0.000409141	0.409569	0.419559	-0.178807	0.738808	1.0693	0.00260635
CG10098	871.328	3.24502e-05	0.000413196	-0.608395	0.00140766	-0.513894	0.00544346	-0.53092	0.00394925
CG5028	3953.44	3.2438e-05	0.000413196	-0.46426	0.0522723	-0.576939	0.0059766	-0.743874	0.000179589
Task7	743.602	3.25846e-05	0.000414421	-0.855199	0.00155295	-0.76099	0.00350068	-0.705836	0.00766283
CG3556	2175.84	3.28258e-05	0.000416999	-0.827524	0.0160556	-0.997214	0.00132214	-0.138172	0.775093
CG18815	2599.64	3.29264e-05	0.000417788	-0.303716	0.176551	-0.260301	0.21222	-0.697314	4.53346e-05
Atox1	1062.05	3.31295e-05	0.000419382	-0.211814	0.317961	-0.213738	0.2504	-0.613085	5.16801e-05
fd59A	205.262	3.31293e-05	0.000419382	-0.896947	0.00364765	-0.924376	0.00137725	-0.753579	0.0123812
CG8298	393.358	3.34889e-05	0.000423438	-0.804764	0.0030775	-0.850296	0.000807502	-0.406449	0.171722
Frq1	3381.19	3.36147e-05	0.000424533	-0.280869	0.528061	-0.937914	0.00136436	0.149061	0.736522
Gfrl	2282.12	3.37144e-05	0.000425295	-0.366811	0.406901	-0.707573	0.0325465	0.443145	0.236988
dpr3	581.664	3.37968e-05	0.000425839	-0.902829	0.000468038	-0.694599	0.0066888	-0.56357	0.0361865
CG13409	726.608	3.40833e-05	0.00042895	-0.618468	0.0202384	-0.775107	0.00113374	-0.746694	0.00167754
CG14509	2604.77	3.41432e-05	0.000429206	-0.430251	0.24203	-1.02519	0.000222208	-0.0932619	0.839643
CR44922	2011.59	3.41996e-05	0.000429416	-0.470676	0.271945	-1.17877	0.000215757	-0.0887955	0.871674
Cyp6a13	721.35	3.44477e-05	0.000432032	0.619111	0.0521623	1.06577	5.81418e-05	0.615336	0.0362529
pan	10455.7	3.45063e-05	0.000432267	0.294786	0.452597	-0.00572344	0.989475	0.878252	0.00101217
CanB	1802.4	3.49019e-05	0.000436717	-0.46329	0.0395168	-0.719603	0.000169322	-0.503521	0.0133216
26-29-p	3570.44	3.51863e-05	0.000439768	0.458164	0.0256959	0.694075	8.88374e-05	0.327424	0.112048
lap	4742.08	3.54355e-05	0.000442373	-0.294284	0.255006	-0.557759	0.00571785	0.15105	0.581775
Lk6	42506.3	3.5581e-05	0.000443678	0.465539	0.000427528	0.202887	0.16944	0.0946065	0.601537
CG1468	2117.12	3.56806e-05	0.000444408	0.740164	0.246787	0.192311	0.802132	-1.21562	0.0181816
AstA-R2	19.9488	3.60738e-05	0.000448481	-4.44149	0.00175938	0.206274	0.89288	-0.221275	0.887982
CG3011	4717.66	3.61066e-05	0.000448481	1.22234	0.00760633	1.13563	0.00921466	0.0183703	0.980727
PPO1	586.053	3.61318e-05	0.000448481	-0.925949	0.627584	-2.10289	0.112291	-5.32274	2.15873e-06
mmd	3544.35	3.62878e-05	0.000449903	-0.313903	0.528061	-0.473086	0.215506	0.658781	0.0653189
CG12090	1249.28	3.66521e-05	0.0004539	-0.0466047	0.896526	0.241057	0.261725	0.568743	0.0014333
AGO1	7372.34	3.72247e-05	0.000460273	-0.0232302	0.957955	-0.386568	0.0976684	0.42619	0.0660749
Aats-ala-m	472.431	3.72626e-05	0.000460273	-0.233551	0.438759	0.185933	0.492861	-0.60794	0.00493385
Irp-1B	1430.26	3.73087e-05	0.000460273	0.0988868	0.777817	0.666413	0.00072169	0.469277	0.025895
ftz-f1	1978.39	3.73367e-05	0.000460273	-0.289387	0.266137	-0.554415	0.00608359	0.157013	0.562751
rad	1717.45	3.743e-05	0.0004609	-0.371927	0.407231	-0.55836	0.114325	0.555945	0.12317
AnxB11	1559.74	3.76992e-05	0.000463688	0.621005	0.013809	0.587128	0.0133186	0.874782	6.25469e-05
RpS20	12354.9	3.77943e-05	0.00046433	0.516052	0.18454	0.469058	0.18804	-0.561453	0.106195
7B2	6363.57	3.79602e-05	0.00046584	-0.615953	0.00704116	-0.63803	0.00280984	-0.670275	0.00138983
CG9935	977.238	3.8187e-05	0.000468093	1.26397	0.000239301	0.738589	0.0403138	1.05852	0.00162076
CG4332	296.685	3.83133e-05	0.000469111	0.164159	0.657635	0.802959	0.000245925	0.403559	0.117844
CG9784	979.966	3.87925e-05	0.000474442	0.502076	0.00155295	0.514867	0.000570778	0.408727	0.00923534
Tsp97E	2824.19	3.95198e-05	0.000482496	-0.393939	0.158052	-0.841998	0.000123775	-0.54388	0.0212174
regucalcin	8507.61	3.95401e-05	0.000482496	0.839858	0.0151172	1.15338	0.000164538	0.454472	0.22235
CG7646	1810.86	3.97503e-05	0.000484157	-0.282641	0.330187	-0.823462	7.83636e-05	-0.293163	0.257609
Nplp1	2829.01	3.97656e-05	0.000484157	-0.599476	0.0403603	-0.896877	0.000334354	-0.196739	0.575916
CG43737	3407.59	4.02152e-05	0.000489082	-0.3872	0.414838	-0.678258	0.0604968	0.524043	0.180092
pHCl	1689.27	4.03276e-05	0.000489898	-0.187063	0.696342	-0.615353	0.0449993	0.473754	0.15276
dpr14	1130.69	4.04329e-05	0.000490628	-0.573662	0.0713474	-0.820389	0.00250279	0.0442895	0.926997
chinmo	2362.74	4.09008e-05	0.00049575	-0.160832	0.791869	-0.63982	0.0904971	0.653555	0.0875472
rut	4055.54	4.12315e-05	0.0004992	-0.411239	0.152207	-0.303309	0.273893	0.386589	0.145527
CG34141	125.804	4.15715e-05	0.000502755	0.0383268	0.961674	0.0795171	0.903828	1.15963	0.00167182
CG2225	1655.71	4.16953e-05	0.00050369	-0.0969276	0.801364	-0.168589	0.563985	0.552382	0.0132331
CG8177	4419.01	4.18599e-05	0.000504554	-0.380229	0.257102	-0.973694	9.81212e-05	-0.244764	0.470777
spas	835.518	4.18392e-05	0.000504554	-0.4931	0.00399142	-0.536139	0.000749086	-0.24387	0.197082
FucTB	103.285	4.25502e-05	0.000512305	0.285029	0.529938	0.854893	0.003291	0.956992	0.000799518
CG4000	264.473	4.26034e-05	0.000512375	-2.83132	0.0956077	-4.35595	0.00228303	-4.72394	0.000733929
CG1090	2759.09	4.34995e-05	0.000521994	-0.739416	0.0271156	-0.938143	0.00157806	-0.0872532	0.860356
robo3	1351.95	4.34652e-05	0.000521994	-0.675072	0.0263191	-0.833667	0.00207668	-0.0581172	0.902366
CG15141	441.891	4.36082e-05	0.00052272	-0.672036	0.000361384	-0.449384	0.0174474	-0.416314	0.033621
EndoA	5412.31	4.36957e-05	0.000523189	-0.415872	0.0943607	-0.731095	0.000331521	-0.114265	0.714038
CG8654	330.858	4.43389e-05	0.000529505	-0.221182	0.861758	1.2891	0.0780356	-1.26948	0.0937176
CG9360	834.067	4.43036e-05	0.000529505	-0.367924	0.409777	-0.494149	0.17159	-1.2253	5.38149e-05
Hsp26	326.483	4.43698e-05	0.000529505	-0.288024	0.661642	1.11575	0.00604406	0.54988	0.256496
fend	1128.17	4.47265e-05	0.000533175	-0.579858	0.177384	-0.70758	0.0543216	0.433932	0.299691
CR43963	38.7819	4.48112e-05	0.000533597	1.70168	0.000537169	1.04625	0.0442628	1.58087	0.000920971
CG11077	349.864	4.50641e-05	0.000535433	-0.148148	0.750663	-0.213061	0.563431	-1.01748	0.000150705
Nhe2	3004.92	4.50349e-05	0.000535433	-0.610697	0.0269749	-0.542208	0.0368441	0.15109	0.672902
HDAC4	3496.99	4.5862e-05	0.000544317	0.175948	0.647829	0.186946	0.562315	0.818926	0.000398281
CG14907	157.725	4.62973e-05	0.000548881	1.68674	0.0271156	2.14762	0.0014416	2.66761	2.875e-05
CG43672	43.8275	4.67734e-05	0.00055392	0.603761	0.799501	4.42101	0.000442309	3.08755	0.0222557
Tom70	606.554	4.76599e-05	0.000563803	-0.464082	0.00263699	-0.352231	0.0195114	-0.46674	0.0013503
CG31814	760.715	4.78854e-05	0.000565852	-0.760865	0.0117845	-0.882239	0.00136436	-0.189228	0.62759
CG31051	330.236	4.80254e-05	0.000566271	-0.0429329	0.944875	-0.667264	0.0368441	-0.981667	0.00112619
Treh	17589.2	4.79989e-05	0.000566271	0.617261	0.0142754	0.778675	0.000570778	0.77643	0.000493663
CG11138	2617.31	4.81944e-05	0.000567646	-0.24154	0.464532	-0.517314	0.0299072	0.309579	0.256411
rho-5	1204.47	4.88892e-05	0.000575205	-0.961968	0.000468038	-0.584543	0.0398562	-0.219402	0.546613
Kaz1-ORFB	675.728	4.91358e-05	0.000577479	1.14218	0.0130027	1.17483	0.00586324	0.0366546	0.963805
CG2269	10990.8	4.94567e-05	0.000580621	-0.53454	0.169719	-0.873658	0.00594599	0.195048	0.667135
GABA-B-R3	935.621	4.96401e-05	0.000582143	-0.749351	0.00337996	-0.650627	0.00829986	-0.119778	0.742426
mGluR	2277.52	4.97684e-05	0.000583017	0.0765891	0.895194	-0.274321	0.470591	0.770047	0.0111776
rempA	105.518	4.98275e-05	0.000583078	-0.131608	0.896526	1.04466	0.0498856	1.46719	0.00332578
CG42795	3907.07	4.99027e-05	0.000583329	-0.685617	0.0557792	-1.04744	0.000570239	-0.147732	0.752236
RpS7	21616.9	5.03578e-05	0.000588014	0.399895	0.233656	0.40048	0.179259	-0.470577	0.107401
CG14966	89.3526	5.06234e-05	0.000589845	1.14641	0.000187726	0.71891	0.02488	0.718507	0.0297686
CG34353	1294.12	5.06206e-05	0.000589845	-0.646522	0.0871795	-1.11556	0.000349263	-0.169205	0.723288
CG31636	38.7866	5.12273e-05	0.000596239	1.01112	0.109136	1.27839	0.0158057	1.9264	6.52916e-05
Inos	10988.5	5.13511e-05	0.000597039	0.533587	0.0875145	0.847197	0.00118083	0.0613	0.89293
CG33090	1203.97	5.14813e-05	0.000597911	-0.704019	0.00319569	-0.728605	0.00117337	-0.513484	0.0323459
Pal2	6710.74	5.25335e-05	0.000609479	-0.438405	0.0399725	-0.56263	0.00260405	-0.618969	0.000659535
CG34356	1119.8	5.31305e-05	0.000615746	-0.309898	0.518942	-0.665788	0.0509803	0.490819	0.186449
mthl2	455.599	5.32787e-05	0.000616804	1.48058	0.000845681	1.34515	0.00169431	1.48445	0.000359423
ry	1191.55	5.39534e-05	0.000623947	0.360371	0.0920761	0.63658	0.000261089	0.165898	0.486212
CR45629	35.745	5.4626e-05	0.000631053	-0.829366	0.27867	-0.237137	0.779896	1.17599	0.0385846
CG30380	47.3142	5.57019e-05	0.000642797	1.5442	0.00271927	0.761955	0.180508	-0.0598872	0.949487
Pabp2	782.23	5.59475e-05	0.000644944	0.432482	0.0760885	0.444917	0.0420311	0.781274	6.87606e-05
ird5	327.354	5.6297e-05	0.000647594	0.641733	0.00315214	0.680194	0.000761424	0.611011	0.00319132
mRpL33	295.299	5.62568e-05	0.000647594	0.526232	0.0526409	0.0892332	0.808619	-0.377589	0.180092
CG9662	362.366	5.65894e-05	0.000650268	0.356654	0.18454	0.0811062	0.808839	-0.481751	0.0421418
RpL17	11260.6	5.67686e-05	0.000651636	0.254937	0.397143	0.444518	0.0527986	-0.327719	0.193244
Ank	6400.64	5.71683e-05	0.00065553	-0.0394443	0.896215	-0.17627	0.350211	0.365946	0.0222943
l(2)35Di	1290.84	5.77598e-05	0.000661612	-0.132011	0.678322	-0.373449	0.0760355	-0.693552	0.000231558
Cht3	37.3301	5.78431e-05	0.000661867	0.939998	0.246842	1.8614	0.00210604	2.11792	0.000299282
CG10195	110.113	5.90722e-05	0.000675217	0.120854	0.859081	1.14147	0.000937557	0.738951	0.054124
RpL8	13930.3	5.98293e-05	0.000683151	0.370231	0.182885	0.335855	0.187375	-0.374016	0.140416
CG12012	909.014	5.99922e-05	0.00068429	0.995374	0.00475792	1.14733	0.00041172	1.07859	0.000902031
Bili	1128.46	6.03998e-05	0.000688215	-0.539963	0.0657815	-0.794677	0.00145816	-0.0382293	0.930696
dare	198.373	6.07634e-05	0.000691631	-0.617707	0.0119771	0.223608	0.405336	-0.097986	0.774878
RpL6	19350.2	6.0918e-05	0.000692662	0.542886	0.0566321	0.371712	0.185946	-0.303596	0.312725
Shab	3319.4	6.16333e-05	0.000699824	-0.27494	0.524245	-0.401592	0.230376	0.560156	0.0736876
drongo	4781.83	6.1677e-05	0.000699824	0.312868	0.0593592	0.466497	0.00093905	0.474016	0.000637578
CG4398	221.389	6.19605e-05	0.000702305	1.05289	0.00201612	1.0796	0.000769656	0.528867	0.166833
vap	1315.49	6.25154e-05	0.000707855	0.00224747	0.994967	0.0883255	0.719136	0.524965	0.00139222
VGlut	8584.65	6.27056e-05	0.000709267	-0.139019	0.798498	-0.531645	0.117783	0.586102	0.0833735
CG15098	6844.64	6.28959e-05	0.000710677	0.698954	0.00649048	0.867871	0.000191656	0.619127	0.0119549
CG13082	335.518	6.41487e-05	0.000724079	-0.773784	0.0925571	-0.95466	0.0167027	-1.3815	0.000227587
Nf1	2872.39	6.429e-05	0.000724918	-0.460661	0.16715	-0.572482	0.0443816	0.303973	0.365318
14-3-3epsilon	20051.2	6.45538e-05	0.000727136	0.0708718	0.777817	-0.329616	0.0290973	-0.354335	0.0181467
CG14234	872.609	6.5069e-05	0.000732179	-0.743187	0.00208351	-0.631509	0.00700797	-0.202335	0.50814
CG31126	258.862	6.61492e-05	0.000742814	-0.0581616	0.900472	-0.348008	0.199727	-0.834579	0.000392258
fz	640.705	6.61513e-05	0.000742814	-0.471826	0.0684625	-0.493362	0.0331197	0.177502	0.550429
CG31810	43.3001	6.6258e-05	0.000743242	1.96645	0.0760885	3.39952	0.00015791	3.24328	0.000290041
rad50	525.53	6.65873e-05	0.000746164	0.452721	0.0527902	0.370257	0.0927998	0.751405	9.19527e-05
edl	203.217	6.69079e-05	0.000748981	1.1868	0.018018	1.12492	0.0163468	1.72439	5.85052e-05
CG2263	597.08	6.69815e-05	0.000749032	-0.241732	0.546321	0.455303	0.114927	-0.475746	0.109074
GluRIIA	548.992	6.71873e-05	0.000750558	1.00553	0.000427528	0.770236	0.00691319	0.824098	0.00335343
CG17059	334.838	6.73608e-05	0.000751722	0.527012	0.0643992	0.0948164	0.802772	-0.401766	0.164852
CG15201	7045.82	6.74754e-05	0.000752225	0.453161	0.162663	0.0579354	0.897742	-0.532179	0.0616005
Gbeta5	565.637	6.7616e-05	0.000753019	-0.756995	0.00752554	-0.871947	0.000802764	-0.374581	0.230851
CG14512	87.0923	6.77628e-05	0.000753268	0.467252	0.327236	-0.258062	0.602336	-0.943225	0.0173686
l(1)G0136	597.647	6.77775e-05	0.000753268	-0.241932	0.475409	-0.545356	0.02445	-0.823744	0.00027219
SPoCk	5091.75	6.79714e-05	0.000754649	-0.404103	0.076791	-0.571542	0.00344696	0.0264475	0.938904
HP1c	331.645	6.80531e-05	0.000754783	-0.353848	0.244951	-0.255307	0.380706	-0.893208	9.97737e-05
mRpL51	247.261	6.8266e-05	0.000756371	-0.602398	0.119564	-0.442787	0.232601	-1.21072	9.30029e-05
CG1545	1074.59	6.84262e-05	0.000757354	0.00597805	0.992077	-0.268587	0.450633	-0.943977	0.000543134
ImpL3	597.202	6.84946e-05	0.000757354	0.826273	0.260833	2.0341	0.000198367	1.54658	0.00680468
Diedel	41.769	6.86503e-05	0.000757554	5.0052	7.64358e-05	4.69516	0.000139424	3.30597	0.0126747
Su(var)2-HP2	1509.5	6.86525e-05	0.000757554	0.00858806	0.979937	-0.171247	0.418695	0.422158	0.0148171
CG2310	181.2	6.87971e-05	0.000758378	0.891309	0.00418207	0.995639	0.000508098	0.876388	0.00289504
CG6272	365.415	6.90678e-05	0.000760588	1.01416	0.00155295	0.690791	0.0331197	1.05111	0.000434137
CG32647	3824.72	6.93989e-05	0.000763459	0.670199	0.00146865	0.0655927	0.841938	0.300562	0.20749
Plc21C	4100	6.95749e-05	0.000764618	-0.384388	0.163097	-0.436355	0.0687135	0.273986	0.314235
CG3476	250.378	7.01552e-05	0.000770215	0.95359	0.00660019	0.975161	0.00288555	1.15665	0.000235275
CG12848	227.174	7.02383e-05	0.000770346	-0.447808	0.102022	-0.274763	0.313388	-0.85636	0.000134092
heph	5911.38	7.05847e-05	0.000773363	-0.128099	0.820172	-0.468756	0.18591	0.632829	0.0585034
TRAM	1242.22	7.08057e-05	0.000775	-0.453397	0.41128	0.782849	0.0621195	-0.417064	0.40537
RhoGAP18B	2384.22	7.13143e-05	0.00077978	0.495815	0.00406802	0.485167	0.00297808	0.536883	0.000733929
Sec23	2553.44	7.14579e-05	0.000780563	-0.221512	0.346805	0.406328	0.0237062	0.0526775	0.852055
Opa1	1820	7.17234e-05	0.000782673	-0.453844	0.00146177	-0.403282	0.00335214	-0.309767	0.0333387
CG3740	126.88	7.1813e-05	0.000782778	-0.0156675	0.984726	0.67841	0.0980459	1.15773	0.00170355
Nca	1306.66	7.18775e-05	0.000782778	-0.077117	0.837817	-0.682804	0.000688628	-0.398163	0.0752296
ND42	1693.49	7.2252e-05	0.000786067	-0.612874	0.00347966	-0.327387	0.139839	-0.631955	0.00123244
drl	514.866	7.2804e-05	0.000791278	-1.00052	0.00124167	-0.825503	0.00617564	-0.424155	0.228607
aPKC	3367.11	7.4111e-05	0.000804676	-0.461633	0.110003	-0.678788	0.00510073	0.0836415	0.827199
beat-Ib	541.842	7.44791e-05	0.000807864	-0.388875	0.185948	-0.821951	0.000370221	-0.111625	0.753812
hfw	983.22	7.49824e-05	0.00081251	0.499101	0.0868008	0.853883	0.000367005	0.219145	0.502722
CG4467	4648.4	7.5633e-05	0.00081874	-0.362527	0.41128	-0.715885	0.0295058	0.391943	0.306773
28SrRNA-Psi:CR45851	41.0046	7.62586e-05	0.000824689	1.48996	0.000536632	0.947741	0.0356671	0.46146	0.426645
GckIII	1052.11	7.71088e-05	0.000833051	-0.484013	0.0444115	-0.456586	0.0389592	-0.754708	0.000188221
Cisd2	1134.6	7.72612e-05	0.000833805	-0.145036	0.571546	-0.160259	0.450359	-0.606111	0.000176743
Hr46	464.696	7.73324e-05	0.000833805	-0.207158	0.713065	-0.833509	0.0175077	0.424282	0.300497
mRpL12	336.052	7.74959e-05	0.000834737	-0.24441	0.408141	-0.11653	0.701023	-0.766163	0.000227796
Sclp	142.8	7.87313e-05	0.000847202	1.89758	0.0027375	2.08002	0.00041172	2.13856	0.000220597
CG43729	4030.33	7.88899e-05	0.000848066	-0.275027	0.47822	-0.417713	0.164883	0.472901	0.110493
kek6	1600.54	7.92559e-05	0.000851157	-0.417252	0.287164	-0.613554	0.0523517	0.38539	0.282825
sano	697.583	7.97805e-05	0.000855942	-0.447878	0.123796	-0.800023	0.000723032	-0.687032	0.00457111
Rab26	1018.97	8.03649e-05	0.000861359	-0.336804	0.269253	-0.68789	0.00342099	0.105575	0.767512
Psc	327.332	8.05519e-05	0.00086251	-0.451354	0.0506161	-0.686597	0.000472896	-0.521202	0.0121598
CG12170	282.27	8.06738e-05	0.000862962	-0.575765	0.024215	-0.00970164	0.979696	-0.643564	0.00590337
CG32100	293.614	8.10493e-05	0.000865032	-0.500538	0.0216638	-0.362342	0.0850431	-0.693358	0.000316904
Idgf1	2766.89	8.11067e-05	0.000865032	1.24395	0.00157029	1.18254	0.00170389	0.542267	0.226863
alpha-Cat	2979.06	8.09677e-05	0.000865032	-0.0768727	0.73253	-0.229528	0.122069	0.253072	0.0870316
CG7414	5627.51	8.3053e-05	0.000884918	0.0064536	0.991481	0.430131	0.17124	-0.601196	0.0420858
CG5703	1010.1	8.37658e-05	0.000891637	-0.355317	0.176995	-0.257594	0.311217	-0.780246	0.000119118
RpS30	6502.42	8.39052e-05	0.000892244	0.331781	0.163097	0.526139	0.00709354	-0.0941074	0.746755
CG9368	808.95	8.43469e-05	0.000896062	-0.277659	0.197623	-0.628564	0.000165045	-0.206657	0.327424
CG1552	6764.29	8.44838e-05	0.000896637	-0.114593	0.805288	-0.350938	0.255027	-0.912956	0.000279001
CG32699	1623.08	8.49323e-05	0.000898756	0.303743	0.400326	0.314158	0.31532	0.908625	0.00024691
Dcr-2	1458	8.48647e-05	0.000898756	0.429365	0.0494373	0.622481	0.000834855	0.611806	0.000960321
Ect3	722.398	8.47725e-05	0.000898756	0.193599	0.770544	0.370203	0.4475	1.24902	0.000789339
CG2316	3029.35	8.51328e-05	0.000899999	-0.0281171	0.926936	-0.117148	0.569101	0.390405	0.0126801
snoRNA:Psi28S-1175a	130.199	8.5897e-05	0.000907193	1.72006	0.000434099	0.655256	0.253404	1.14884	0.0236096
beat-Ia	443.325	8.60909e-05	0.000908355	-0.626929	0.0136003	-0.74096	0.0013093	-0.208258	0.495884
Mnn1	3968.47	8.7461e-05	0.000921914	-0.216541	0.50122	-0.640706	0.00335214	0.117761	0.716705
CG4612	3456.2	8.78931e-05	0.000925568	-0.242061	0.438731	-0.6886	0.00157876	0.0525051	0.889318
CG6701	1916.67	8.82416e-05	0.000928336	0.654745	0.0981928	1.05217	0.00136436	1.12912	0.000417245
SA	852.795	8.89792e-05	0.000935188	-0.417562	0.00333608	-0.308837	0.026948	-0.0383371	0.862509
CG13609	38.8304	8.92702e-05	0.000937337	-1.86703	0.00139003	-1.07557	0.0554348	-0.223528	0.779666
PGRP-SA	585.579	8.98298e-05	0.0009423	2.05019	0.014092	2.78833	0.000165266	2.78933	0.000125999
uex	3558.35	9.02439e-05	0.000945728	0.286159	0.372432	0.174997	0.580194	0.793855	0.000416222
CG42343	540.255	9.04187e-05	0.000946645	-0.707328	0.0638907	-0.878383	0.00839307	0.104785	0.842191
CG9640	73.485	9.06805e-05	0.000948469	0.150662	0.838451	0.689732	0.104291	1.26559	0.000727778
CG11050	3239.53	9.13247e-05	0.000953367	0.291159	0.153609	0.119723	0.598113	-0.308107	0.0949216
CG14141	1582.18	9.12774e-05	0.000953367	-0.0168517	0.977707	-0.270447	0.459409	-0.962135	0.000558909
sty	3231.86	9.1663e-05	0.000955977	0.501617	0.00600331	0.234405	0.24227	0.560389	0.000768951
Thiolase	2107.42	9.17575e-05	0.000956043	0.461716	0.133621	0.439726	0.112993	-0.340682	0.261836
CG14786	640.533	9.28994e-05	0.00096701	-0.301783	0.571152	0.798083	0.0265289	-0.195203	0.704778
CR45533	60.1093	9.29988e-05	0.000967116	-0.855819	0.1449	-1.53037	0.00158067	-1.40959	0.00444768
CG34394	3583.08	9.48876e-05	0.000981622	0.141897	0.593469	0.0413816	0.885329	0.546512	0.00108627
CG7639	395.169	9.45799e-05	0.000981622	-0.634795	0.00684306	-0.634902	0.00378304	-0.610789	0.00605248
RhoGAPp190	4026.05	9.49067e-05	0.000981622	-0.360831	0.266797	-0.53943	0.0402164	0.291236	0.345203
Spred	3922.52	9.48463e-05	0.000981622	-0.218257	0.516739	-0.516331	0.0280401	0.281224	0.305051
Taf4	2714.62	9.47527e-05	0.000981622	0.0711221	0.782075	0.0294947	0.909493	0.460983	0.00140081
Tomosyn	5279.3	9.49373e-05	0.000981622	-0.380676	0.177514	-0.520701	0.0277971	0.213748	0.472138
Su(Tpl)	4028.82	9.52628e-05	0.000984049	0.262314	0.174052	0.162901	0.401001	0.547356	0.000233712
CG13993	291.297	9.58087e-05	0.000987877	0.333838	0.335789	-0.00972107	0.982062	-0.644868	0.0195482
ctp	11808.4	9.58157e-05	0.000987877	-0.229808	0.209414	-0.515487	0.000254801	-0.130625	0.493952
fs(1)N	14.9475	9.64668e-05	0.000993645	-7.43109	0.00279287	-0.790797	0.781324	-6.31796	0.00895873
CG4238	1003.35	9.73229e-05	0.00100151	-0.951815	0.00270591	-0.867759	0.0043575	-0.36487	0.324219
rush	2434.49	9.76508e-05	0.00100393	0.588347	0.00830473	0.656134	0.00142951	0.668225	0.00100445
Dscam3	1638.6	9.79869e-05	0.00100643	-0.0818287	0.898741	-0.147026	0.763681	0.844996	0.0111776
Awh	107.853	9.82791e-05	0.0010081	-0.903757	0.0496946	-1.07791	0.0080794	0.0911913	0.892412
NimC1	1011.29	9.83349e-05	0.0010081	0.878083	0.0323631	1.34607	0.000130108	0.801378	0.0386317
Dg	2076.27	9.87559e-05	0.00101145	-0.0731994	0.874899	-0.271339	0.3654	0.554054	0.0302352
cbt	2168.32	9.88549e-05	0.00101151	-0.106939	0.791939	-0.242459	0.4013	-0.804844	0.000313072
CG42708	505.913	9.9615e-05	0.00101833	-0.708994	0.00758089	-0.763532	0.00193755	-0.258362	0.411712
CG9395	1316.24	0.000100296	0.00102374	-0.616149	0.0360529	-0.827343	0.00127389	-0.14962	0.694075
SoYb	59.0794	0.000100334	0.00102374	0.481759	0.415523	0.900104	0.0368441	1.42813	0.00025868
Scgdelta	424.621	0.000100572	0.00102521	-0.340886	0.322428	-0.568159	0.0352359	0.306688	0.326482
Dyb	1781.05	0.000101211	0.00103076	-0.0393342	0.901489	-0.0923008	0.690913	0.421821	0.010441
CG31687	50.3645	0.000102033	0.00103717	-1.60744	0.00588951	-0.195104	0.802251	0.382496	0.578665
CG7916	18.8108	0.000101994	0.00103717	-5.17093	0.0268924	1.93538	0.27072	2.25494	0.191025
CG43367	2193.73	0.00010322	0.00104728	-0.419637	0.121197	-0.111436	0.736711	0.383174	0.128323
Gtp-bp	1173.29	0.000103152	0.00104728	0.153212	0.79092	0.938261	0.00472357	-0.0944476	0.862509
CG7781	8076.09	0.00010333	0.00104741	-0.466444	0.0646848	-0.677207	0.00162879	-0.652142	0.00232431
CG7834	2848.69	0.000103741	0.00105059	0.271385	0.585807	0.173155	0.712548	-0.840808	0.0110083
para	6756.12	0.000104594	0.00105825	0.0743371	0.912025	-0.198133	0.685566	0.902136	0.00940774
RpLP2	15013.5	0.00010487	0.00106005	0.276043	0.34714	0.300468	0.234355	-0.40704	0.0881604
5-HT1A	833.779	0.000105079	0.00106117	-0.504876	0.139082	-0.957775	0.000470667	-0.154799	0.709228
CG7686	4074.72	0.0001059	0.00106846	0.0746994	0.839815	-0.11051	0.704868	-0.609945	0.0021282
CG4080	667.991	0.000106956	0.00107812	-0.183325	0.546321	0.310825	0.1664	0.4805	0.0200145
l(2)k14505	359.76	0.000107122	0.00107878	-0.157945	0.549381	-0.133325	0.565909	-0.629699	0.000252255
CG7668	782.144	0.000107236	0.00107893	1.22006	0.00328345	1.05485	0.00862704	1.38682	0.000245663
CG1732	5030.55	0.000107428	0.00107986	-0.807877	0.0340831	-1.16404	0.000411785	-0.718098	0.0465768
Axn	1068.38	0.000109395	0.00109861	-0.327879	0.0712384	-0.258456	0.132603	0.17078	0.377807
RpL35A	7173.88	0.000109769	0.00110135	0.44273	0.21678	0.555196	0.0673166	-0.372998	0.273627
Gsc	34.1202	0.000109871	0.00110136	-1.59643	0.00693281	-1.24688	0.0235081	-0.0503336	0.957727
tun	1355.69	0.000110445	0.00110608	-0.414963	0.136008	-0.690584	0.00239711	0.0156404	0.970771
snoRNA:SC35-a	826.278	0.000110698	0.00110759	0.534752	0.241165	0.305182	0.509597	-0.730752	0.057916
CG42493	16.7256	0.000111033	0.00110992	-3.96613	0.00970927	-0.482129	0.747017	0.844116	0.52151
CG4768	771.962	0.00011133	0.00111186	0.0988318	0.68112	0.00304648	0.989545	0.456893	0.00153021
Ric	5044.79	0.000111697	0.00111451	-0.334816	0.110003	-0.630433	0.000187512	-0.31011	0.11167
Irk2	3707.02	0.000111963	0.00111613	-0.244048	0.463025	-0.281	0.310503	-0.829012	0.000163192
Rpb12	460.735	0.000112246	0.00111792	0.759176	0.00758089	0.373872	0.227338	-0.103473	0.808062
CG2218	865.078	0.00011235	0.00111793	0.0305043	0.925268	0.406112	0.013862	0.452745	0.00534113
CG1275	2376.25	0.000112574	0.00111913	-0.595523	0.00187214	-0.346286	0.0816664	-0.532117	0.00386612
CG7638	729.205	0.000112799	0.00112034	-0.394237	0.0202209	-0.231541	0.181523	-0.525547	0.000446814
cype	2268.44	0.000113331	0.00112459	-0.156502	0.69878	-0.270497	0.370138	-0.860795	0.000255438
CG13650	1206.77	0.000113845	0.00112783	-0.684463	0.0177849	-0.884894	0.000580581	-0.525543	0.0647368
RpL13A	13834.2	0.000113865	0.00112783	0.187111	0.672513	0.298862	0.375222	-0.639096	0.0248705
wash	335.332	0.000113973	0.00112786	-0.216298	0.482261	0.216948	0.40131	-0.537281	0.0154326
beat-Ic	968.779	0.000114312	0.00113018	-0.534904	0.149317	-0.938116	0.00181578	0.00408827	0.993329
Epac	3588.56	0.000114887	0.00113483	-0.585307	0.0835451	-0.815164	0.00482757	0.045582	0.928614
zfh1	2060.86	0.000115091	0.00113582	0.567997	0.0141657	0.58856	0.0060217	0.73245	0.000331668
CG8909	5612.89	0.000115759	0.00114137	-0.807429	0.0238307	-0.989544	0.00194807	-0.18714	0.690615
CG1998	1538.32	0.000115991	0.00114262	-0.18102	0.582041	-0.0800321	0.808619	-0.72556	0.000447478
Atg3	1443.76	0.000116285	0.00114447	0.162794	0.518413	0.416427	0.0158795	-0.168508	0.442563
l(1)G0255	1535.87	0.000116603	0.00114656	-0.443368	0.044039	-0.00598728	0.985347	-0.543176	0.00506081
CG12950	1806.35	0.000117847	0.00115774	-0.407841	0.226432	-0.756437	0.00462093	0.112348	0.783739
nej	4874.45	0.000119314	0.0011711	-0.22269	0.586449	-0.230556	0.504013	0.576332	0.0408684
PGRP-SC1b	11.1385	0.000119777	0.00117457	0.947242	0.875729	3.89177	0.255959	8.56989	0.00181618
dpr15	581.72	0.000121514	0.00119053	-0.644044	0.0720858	-1.09302	0.000247517	-0.490402	0.163555
CG43980	27.6019	0.000121925	0.00119348	-4.80522	0.0904854	3.89334	0.0512993	1.16494	0.673741
CG10326	1227.56	0.000122158	0.0011936	-0.230256	0.334759	-0.4639	0.010648	-0.591269	0.000652328
Cyp309a1	685.793	0.000122139	0.0011936	1.61914	0.00464033	1.95811	0.000179519	1.20017	0.0363859
dpr	936.621	0.000125727	0.00122737	-0.577225	0.128341	-1.12464	0.000213272	-0.399143	0.291403
CG2909	248.926	0.00012596	0.00122783	0.692716	0.107136	0.918617	0.0117752	1.27733	0.000173979
fat-spondin	3185.78	0.000126001	0.00122783	0.225013	0.706753	1.0788	0.00281804	0.0232737	0.972203
Mid1	2499.07	0.000126196	0.00122862	-0.765291	0.0786064	-1.13707	0.00205371	-0.0532643	0.935171
Camta	1905.86	0.000126976	0.001234	-0.331218	0.323683	-0.651912	0.0110074	0.193988	0.569802
Cyp4d1	28.9162	0.000126904	0.001234	1.4625	0.102812	2.63591	0.000173819	1.95805	0.00967196
toc	4419.24	0.000127184	0.00123491	-0.587175	0.0273029	-0.613725	0.0117235	0.0147154	0.973579
CG12107	385.883	0.000128558	0.00124713	0.0524692	0.918701	-0.00771667	0.985906	-0.79982	0.0021075
CG14853	2789.51	0.000129154	0.0012518	-0.293028	0.255708	-0.52485	0.00981801	0.132596	0.63646
Non2	1108.78	0.000129277	0.00125188	-0.0653921	0.828532	-0.2193	0.260506	-0.56335	0.000489293
Act88F	55.0929	0.000131432	0.00127161	-2.05694	0.0328729	-2.9667	0.000509931	-1.04576	0.309993
Atpalpha	58453.3	0.000131639	0.00127247	-0.732328	0.0258628	-1.00168	0.00050652	-0.565874	0.0790707
CG9616	15.8965	0.000133813	0.00129217	-6.70209	0.00095739	-0.871306	0.639987	0.321386	0.886071
Cyp6d2	219.727	0.000133915	0.00129217	2.14643	0.0120956	2.99004	7.69027e-05	2.49384	0.00121416
CG11029	656.805	0.000135139	0.00130282	-0.923505	0.715518	4.23513	0.00571731	1.95494	0.286392
pncr009:3L	24.1143	0.000136561	0.00131536	0.0441656	0.969269	-0.0250336	0.978337	-2.07945	0.00140128
CG14231	138.861	0.000137462	0.00132286	-0.282099	0.469858	0.466079	0.0955873	0.563889	0.0413747
FoxP	1001.15	0.000137662	0.00132361	0.0331288	0.951783	-0.491026	0.089407	0.469939	0.11281
CG3921	650.053	0.000137904	0.00132476	0.418573	0.594279	1.33885	0.00925394	1.59872	0.00122893
edin	53.497	0.000138151	0.00132541	-1.29507	0.5841	-0.193943	0.941179	3.42762	0.0257883
mRpL1	433.622	0.000138217	0.00132541	-0.0826647	0.836081	-0.515169	0.0225809	-0.66484	0.00231066
CG15721	47.2042	0.000138456	0.00132653	3.99044	0.0456969	4.19941	0.0194891	6.77142	2.92022e-05
gw	6859.07	0.000139195	0.00133244	-0.18735	0.464788	-0.360659	0.0555952	0.24143	0.253522
l(1)G0230	3182.32	0.000139416	0.00133337	-0.191202	0.626238	-0.354561	0.215554	-0.868631	0.00025868
CG12769	1173.74	0.000139568	0.00133365	-0.628933	0.0933034	-0.868963	0.00646679	0.0786698	0.88375
mRpL2	460.085	0.000140527	0.00134163	-0.346901	0.260833	-0.366179	0.173155	-0.868474	0.000163713
CG9436	841.183	0.000141274	0.00134758	-0.0306399	0.956099	0.115549	0.781324	-0.808872	0.00314123
Fife	5195.1	0.000142244	0.00135563	-0.374355	0.216983	-0.562837	0.0235966	0.209346	0.508417
Osi24	52.631	0.000142559	0.00135744	-0.87383	0.592044	2.42589	0.0182699	2.01649	0.0620609
Uhg1	307.841	0.000142687	0.00135747	1.07456	0.00215799	0.594331	0.108667	1.06274	0.00128843
esc	108.89	0.000143493	0.00136394	-0.151174	0.82808	0.162815	0.774585	1.03285	0.00555781
CG43066	3762.12	0.000144157	0.00136905	-0.623033	0.120114	-1.17053	0.000289417	-0.356054	0.396255
stmA	4931.23	0.000146184	0.00138709	-0.449226	0.100844	-0.685362	0.00273069	-0.698984	0.00194722
CG33469	25.6842	0.000147258	0.00139508	3.02998	0.0130559	3.14234	0.00523718	4.23756	4.91429e-05
Cip4	2191.32	0.000147284	0.00139508	-0.0853172	0.667474	-0.266867	0.0387558	0.167383	0.253174
VGAT	986.461	0.000147583	0.00139669	-0.744133	0.0634795	-1.1227	0.00096246	-0.20965	0.674507
dys	175.365	0.000147921	0.00139866	1.58367	0.00413176	1.26459	0.0195396	1.85795	0.00020164
CG12163	4763.4	0.000148686	0.00140468	0.218102	0.322358	0.524869	0.0012247	0.466178	0.00464338
CG10383	1581.9	0.000148875	0.00140524	1.47061	0.0130027	1.92041	0.00027859	1.73102	0.00112054
CalpC	130.068	0.000149407	0.00140903	0.0935736	0.901489	0.947516	0.013928	1.06317	0.00497294
CadN2	1072.46	0.000150643	0.00141896	-0.668742	0.0755243	-0.863204	0.00822482	0.0782854	0.885926
Cbp20	241.364	0.000150722	0.00141896	-0.274486	0.37616	-0.202387	0.481377	-0.820422	0.000237948
CG15153	6.14912	0.000150908	0.00141948	0.947252	0.856776	6.0494	NA	7.21826	0.00208137
Corin	2293.46	0.000153308	0.00143835	-0.265348	0.630396	-0.48359	0.232854	0.65358	0.0874753
Trap1	979.435	0.000153212	0.00143835	-0.598961	0.00211247	-0.242671	0.270306	-0.503674	0.00818486
beat-Vc	274.033	0.000153312	0.00143835	-0.694612	0.0368249	-0.995881	0.000542514	-0.571627	0.0747404
CG42867	35.2632	0.000156843	0.0014702	2.76444	0.000532675	1.83423	0.0266628	2.53904	0.00099551
CG34393	503.559	0.000159129	0.00149034	-0.723321	0.0235821	-0.927426	0.00109912	-0.307033	0.397813
Bap55	357.761	0.000160307	0.00150007	-0.121954	0.717013	-0.194503	0.448692	-0.711499	0.000401894
Oatp30B	2011.84	0.000162221	0.00151668	0.350405	0.238965	0.810228	0.00032061	0.507364	0.0392237
CR44458	37.8567	0.000163207	0.00152458	-0.812578	0.26588	-1.62566	0.00520286	-1.77149	0.00264981
ade3	3473.88	0.000163569	0.00152665	1.35783	0.0117494	1.39786	0.00523718	0.238521	0.751118
CG31712	1819.45	0.000163849	0.00152794	-0.160504	0.640627	-0.471931	0.0380668	0.283448	0.274614
kis	12750.3	0.000164786	0.00153536	-0.0994701	0.838704	-0.254254	0.452069	0.600756	0.0323123
CG12547	1541.91	0.00016601	0.00154544	-0.215398	0.475409	-0.163674	0.55362	0.433317	0.0502011
CG12162	634.681	0.00016638	0.00154622	-0.504736	0.00704116	-0.228917	0.263591	-0.533255	0.00215647
Dlc90F	960.482	0.000166332	0.00154622	0.294174	0.259534	0.0947425	0.750268	-0.421481	0.0538767
CG42261	1269.06	0.000167203	0.00155226	-0.616793	0.0676885	-0.963324	0.000709454	-0.23889	0.537032
kug	3164.83	0.000167317	0.00155226	-0.470143	0.205271	-0.384961	0.270306	0.448984	0.18924
CG15784	8869.92	0.000168102	0.00155688	3.52278	0.000400146	3.59085	0.00015791	3.66947	7.69737e-05
CG17364	1340.22	0.000168018	0.00155688	-0.4535	0.0851515	-0.645987	0.00394062	-0.00142578	0.996107
CG11030	1051.29	0.000168776	0.00156179	-0.305563	0.205989	-0.451121	0.0235966	0.161948	0.525649
CG16885	9.04184	0.000169017	0.00156269	-7.00285	0.00134237	-2.51899	NA	-3.06254	0.08982
CSN8	120.89	0.000171214	0.00158165	0.608388	0.117135	0.0618354	0.914154	-0.596251	0.117844
Fer1	312.716	0.000172098	0.00158847	-0.843358	0.0045616	-0.816529	0.00359991	-0.410186	0.210908
CG9084	44.2283	0.000174517	0.00160942	-6.57041	0.00660523	2.15622	0.291565	1.6255	0.468856
chn	4290.51	0.000175104	0.00161346	-0.525279	0.0463851	-0.670413	0.00361829	-0.0600653	0.877112
dpr4	1025.62	0.00017551	0.00161582	-0.574894	0.0620034	-0.803906	0.00234525	-0.0825868	0.84697
RpS4	13746.9	0.000175966	0.00161865	0.195504	0.625573	0.379052	0.188721	-0.490322	0.075545
CG7214	9.15561	0.000177495	0.00163132	-6.90438	0.00136274	-1.73184	NA	-3.26759	0.0648102
Lis-1	5879.77	0.000178012	0.00163469	-0.35936	0.0523188	-0.534867	0.000711483	-0.163527	0.428137
RpL7A	19542.8	0.000178581	0.00163853	0.544099	0.0363231	0.412661	0.0987588	-0.157145	0.62571
MrgBP	394.438	0.000179183	0.00164134	-0.0904124	0.79048	-0.0431631	0.896048	-0.640864	0.00100696
tim	2282.51	0.000179191	0.00164134	0.23324	0.628318	0.959587	0.00139255	0.721494	0.0223276
CG10672	595.168	0.000179514	0.00164292	0.171422	0.540977	0.184807	0.427576	-0.421043	0.0359451
CG42326	184.165	0.000179796	0.00164411	-1.25151	0.0208064	-0.569598	0.335265	-1.57806	0.00108627
Lgr1	208.055	0.00018066	0.00164942	-0.457248	0.0688223	-0.620419	0.00400016	-0.00721412	0.984924
Syt4	5870.18	0.000180681	0.00164942	-0.439797	0.155105	-0.868785	0.00040474	-0.229839	0.487345
CG14184	393.188	0.00018146	0.00165503	0.258448	0.468358	0.0844529	0.828779	-0.611293	0.0190343
Ir62a	104.109	0.000181601	0.00165503	-0.435553	0.385533	0.0473007	0.938496	0.798066	0.0301369
Syn1	1318.91	0.000182948	0.0016659	-0.558358	0.0378013	-0.765126	0.00106855	-0.218813	0.480941
insc	268.279	0.000183914	0.00167329	0.877752	0.0453238	1.23703	0.000989498	1.21709	0.00112054
Mvl	1916.7	0.0001844	0.00167631	0.451156	0.162636	0.817367	0.00161998	0.811396	0.0015814
nAChRalpha1	1981.99	0.000186478	0.00169378	-0.257331	0.673582	-0.763047	0.0566974	0.540485	0.221029
Nap1	5287.52	0.000186712	0.00169448	0.189097	0.571152	0.126885	0.685046	-0.52626	0.0203414
CG15236	2515.18	0.000187293	0.00169833	-0.344242	0.38547	-0.594303	0.0512409	0.352682	0.313394
Gp150	7682.4	0.000187469	0.00169851	0.347234	0.357977	0.352303	0.287063	0.944429	0.000406375
Tsp39D	682.859	0.000188132	0.00170309	0.0812562	0.843412	-0.148704	0.633449	0.580019	0.0108445
CG16989	1156.79	0.000188302	0.0017032	0.269025	0.571067	0.979437	0.00136738	0.177114	0.697831
CG14695	43.9761	0.000188861	0.00170683	1.37964	0.0541305	1.93206	0.00139983	2.06481	0.000494246
FMRFaR	214.747	0.00019069	0.00172128	-0.408969	0.293184	-1.0481	0.000312403	-0.300614	0.427904
Syt7	3975.59	0.000190777	0.00172128	-0.336217	0.385533	-0.877766	0.00161177	0.0120364	0.980727
CG14757	397.101	0.000192804	0.00173812	-0.693234	0.0837379	-0.736573	0.0393197	-1.16406	0.000434137
Glut4EF	8270.76	0.000193405	0.0017421	0.0284007	0.954211	-0.261872	0.374596	0.542593	0.0306963
Adk2	1771.28	0.000193568	0.00174211	-0.141985	0.749922	-0.127901	0.742176	-0.874081	0.000637578
CG31191	783.213	0.000195238	0.00175568	-0.191389	0.639635	-0.58316	0.0300918	0.311477	0.319601
CG7990	1562.63	0.000196163	0.00176254	-0.510769	0.108809	-0.921088	0.000369097	-0.325427	0.314235
CG2144	372.411	0.000197399	0.00177216	-0.692897	0.00353181	-0.214797	0.44492	0.0385414	0.923308
CG32138	2228.17	0.000197561	0.00177216	0.259975	0.386177	0.143225	0.635763	0.707186	0.000791693
GABA-B-R1	1356.1	0.000198686	0.0017793	-0.592271	0.177329	-0.960717	0.00737383	0.144063	0.793004
dpr7	1320.82	0.000198529	0.0017793	-0.351469	0.215798	-0.665827	0.00302261	0.0274361	0.945145
atk	160.232	0.00019943	0.00178449	1.64229	0.017846	2.27793	0.00017673	1.34098	0.0475466
RpL11	10521.1	0.000200616	0.00179214	0.319312	0.29927	0.375841	0.148934	-0.362179	0.177811
kek1	1827.83	0.000200503	0.00179214	-0.392621	0.185123	-0.756694	0.00132407	-0.0617814	0.878065
RpS6	19957.2	0.000201345	0.00179427	0.207532	0.620628	0.32738	0.303901	-0.559941	0.04841
Tre1	204.089	0.00020135	0.00179427	1.27313	0.0269574	1.75974	0.000438916	1.59186	0.00162076
amon	6447.8	0.000201152	0.00179427	-0.567753	0.0805355	-0.550682	0.0619102	0.217096	0.562751
Rpn13	1307.5	0.000201827	0.00179704	0.165748	0.667559	0.736387	0.00177867	0.100072	0.787066
Ggamma1	18299.3	0.000202133	0.00179829	-0.275675	0.145454	-0.524144	0.000538213	-0.136137	0.505527
Pvf3	2239.58	0.000202763	0.00180241	-0.619842	0.202357	-1.29765	0.000626228	-0.188849	0.746007
Cyp4e2	2210.4	0.00020443	0.00181574	0.769596	0.014092	0.882836	0.00199559	0.271425	0.471943
CG8216	1291.93	0.000204859	0.00181806	-0.650585	0.0130027	-0.757284	0.00146996	-0.502168	0.0515083
CG31815	85.739	0.000205594	0.00182309	0.326272	0.681839	-0.322758	0.640785	1.24917	0.0111525
dpr19	785.15	0.000207829	0.00184141	-0.527342	0.101391	-0.861042	0.00124869	-0.129245	0.750666
CCHa2-R	91.9878	0.000208097	0.00184227	-1.47572	0.00145024	-0.687237	0.157309	-0.161043	0.81312
cib	4609.14	0.000208918	0.00184803	0.965987	0.00122539	0.800705	0.00608359	0.789162	0.00694951
trn	525.772	0.0002097	0.00185343	-0.637683	0.00145024	-0.414249	0.0395515	-0.183278	0.464527
RpL13	14993.4	0.000210827	0.00186187	0.353177	0.307516	0.381256	0.202609	-0.435452	0.140994
hdc	3381.4	0.000212634	0.00187631	0.288813	0.552847	0.290195	0.482226	1.03923	0.000882161
bip2	3270.06	0.000213215	0.0018799	-0.14018	0.567994	-0.276024	0.11734	0.256922	0.161004
Fas1	18854.7	0.000213944	0.0018848	-0.541127	0.0794592	-0.889441	0.000542671	-0.286131	0.386201
Pcd	627.439	0.000214566	0.00188874	0.139149	0.747501	-0.0876033	0.829985	-0.734111	0.00480142
CG7949	245.984	0.000214882	0.00188999	0.20089	0.566887	0.102616	0.763681	-0.596177	0.0153113
Cubn	903.052	0.000215933	0.00189769	0.235054	0.70206	0.788479	0.0435826	1.16664	0.00129071
CG11125	76.4347	0.000216224	0.00189871	1.02755	0.0723819	1.36167	0.00521564	1.66929	0.000335625
Stim	1499.65	0.00021656	0.00190012	0.466713	0.0116935	0.533185	0.00157725	0.488349	0.00430819
Or42a	76.718	0.000218577	0.00191627	0.730942	0.0346455	0.979398	0.000883085	0.846564	0.00632332
Eip63F-1	1660.88	0.00022039	0.00193059	-0.419633	0.0675594	-0.40905	0.0495454	0.129041	0.642241
Tab2	1232.65	0.000221337	0.00193732	0.744007	0.00704116	0.840814	0.000948065	0.45657	0.115531
Nmdar2	1207.12	0.000221919	0.00194085	-0.495932	0.260833	-0.650487	0.0755939	0.404131	0.330705
CG3513	29.017	0.000224128	0.00195859	2.6192	0.000736296	1.44164	0.0860777	2.17247	0.00475436
CG1662	688.572	0.000227613	0.00198424	0.538614	0.133918	0.407346	0.236241	-0.417738	0.237331
Nrx-1	7643.82	0.000227402	0.00198424	-0.54348	0.139497	-0.613167	0.0559966	0.272464	0.49174
Ranbp11	652.976	0.000227437	0.00198424	0.0532202	0.902949	0.642333	0.00363897	0.0391558	0.922587
E2f1	3272.12	0.000228776	0.00199118	0.555756	0.000755319	0.23179	0.213413	0.314476	0.0739973
blue	780.816	0.000228766	0.00199118	-0.773978	0.00121937	-0.321287	0.228949	-0.132746	0.694358
eys	2862.42	0.00022991	0.00199944	-0.615114	0.0420848	-0.712706	0.00818301	-0.0205381	0.967449
NfI	1937.33	0.000230339	0.00200156	-0.0305956	0.958345	-0.574302	0.0583891	0.427565	0.196368
CG7206	286.446	0.000231229	0.00200752	-0.19907	0.528431	-0.00556455	0.986929	0.495094	0.0205279
dac	709.517	0.000231395	0.00200752	-0.389803	0.174504	-0.616388	0.00884146	0.096555	0.787066
shot	19302	0.000232134	0.00201232	0.12964	0.811552	0.223444	0.587013	0.928301	0.00181939
CG10131	302.383	0.0002335	0.00202255	0.792391	0.0847169	1.27592	0.000817741	0.359458	0.486167
AP-1gamma	2400.49	0.000234678	0.00203045	-0.0539048	0.847082	0.0606918	0.794011	0.415566	0.00637917
CG6455	2132.46	0.000234788	0.00203045	-0.322156	0.0792324	-0.231069	0.196156	-0.538342	0.000369175
Tsp66E	1939.27	0.000236266	0.00204161	-0.473228	0.00465269	-0.461963	0.00349481	-0.299227	0.0853197
Tehao	213.646	0.000237018	0.00204648	-0.0092054	0.99554	2.15606	0.00488611	1.5332	0.0627414
mRpL30	386.873	0.000238528	0.00205788	0.100562	0.807887	-0.243288	0.402445	-0.681136	0.00423933
Spn88Eb	2261.5	0.000239281	0.00206272	2.07777	0.00353334	2.20974	0.000935727	2.32647	0.000357319
CG10185	41.4202	0.000241147	0.00207621	-2.18917	0.0496268	-3.34672	0.000641001	-1.22237	0.290259
Tctp	21179.4	0.000241228	0.00207621	0.631533	0.0456511	0.371268	0.252531	-0.2566	0.4783
CG5004	788.423	0.000241889	0.00208024	-0.0373742	0.947	0.285552	0.400329	0.783403	0.00390956
qvr	6313.7	0.00024229	0.00208204	-0.229416	0.571067	-0.654244	0.0161763	0.242433	0.485069
SerT	296.596	0.000242824	0.00208497	-0.811501	0.0512392	-0.976106	0.00793389	-0.00193067	0.99666
GstE7	373.082	0.000243212	0.00208666	0.938064	0.0868008	1.633	0.000277228	1.12143	0.019828
eIF4E-6	82.7176	0.000243856	0.00209052	1.4082	0.00769221	1.68103	0.000442309	1.24519	0.0154283
GluClalpha	3293.81	0.000244948	0.00209823	-0.278631	0.538448	-0.603093	0.0589953	0.39736	0.268881
betaTub60D	1046.45	0.000245776	0.00210366	1.15752	0.159493	2.22658	0.000678235	2.04917	0.00179179
CG15531	23.3385	0.000246095	0.00210473	-0.0602056	0.985513	3.82146	0.0130393	-0.127505	0.966513
CG32278	929.001	0.000248283	0.00212177	-0.317041	0.303792	-0.560024	0.0197509	-0.763344	0.000782167
CG13830	7654.7	0.000249087	0.00212433	-0.622315	0.120297	-1.13641	0.000446795	-0.371038	0.370321
CG9996	184.316	0.000249171	0.00212433	1.01695	0.0534839	0.926301	0.0567072	1.61056	0.00021761
ade2	2278.74	0.000248976	0.00212433	1.22346	0.00484066	1.15095	0.00549359	0.396629	0.45937
Sytbeta	1025.31	0.000249778	0.00212782	-0.397276	0.137456	-0.441013	0.0588681	0.199887	0.486379
CG11695	340.025	0.000251219	0.00213683	0.0396836	0.950967	0.581769	0.0840096	-0.520503	0.151606
Rbp4	27.0416	0.00025123	0.00213683	1.32548	0.129404	0.821679	0.358506	2.36212	0.000507116
Tis11	2759.49	0.000251976	0.0021415	0.859731	0.00114503	0.60543	0.0226282	0.69812	0.00711171
CG14982	1037.32	0.000255898	0.00216637	-0.635833	0.04552	-0.852124	0.00202938	-0.177273	0.654017
Cyp1	14083	0.000255656	0.00216637	0.159625	0.583428	-0.0194119	0.954496	-0.477651	0.0139999
Ext2	963.105	0.000255853	0.00216637	-0.777665	0.0063083	-0.782198	0.00342099	-0.46776	0.117844
Ser	233.413	0.000255803	0.00216637	1.20826	0.0719762	2.00701	0.000312403	1.59774	0.0056477
hiw	4692.65	0.000255903	0.00216637	-0.602294	0.174504	-0.446829	0.29682	0.506001	0.231028
mRpS22	551.498	0.000256165	0.0021669	-0.200756	0.510476	0.00170454	0.995185	-0.644705	0.00162076
CG14372	1343.68	0.000256565	0.00216859	-0.653949	0.0474425	-0.920067	0.00122972	-0.25969	0.491961
eag	1554.49	0.000257326	0.00217333	0.100553	0.838704	-0.143502	0.714178	0.696315	0.0110473
Ance-4	1238.89	0.00025933	0.00218855	0.297596	0.748643	0.187075	0.830537	-1.54989	0.00506968
Cen	1595.25	0.000261461	0.00220481	-0.330053	0.134762	-0.575455	0.00132976	-0.479139	0.00969376
jeb	3001.52	0.000264426	0.00222636	-0.331082	0.696544	-1.03158	0.060591	0.731007	0.229179
snoRNA:Psi28S-3327b	92.6457	0.00026436	0.00222636	0.649438	0.420759	-0.741229	0.285985	-1.25896	0.0484145
Drep-2	962.595	0.000266119	0.00223887	-0.489597	0.197623	-0.92491	0.00218839	-0.0240464	0.966546
CG3104	627.312	0.000267136	0.00224569	-0.568375	0.0492689	-0.648365	0.0115147	0.0153683	0.973579
CG31272	73.4739	0.000268003	0.00225123	1.28229	0.303337	1.4742	0.163635	3.15901	0.000412731
CG6084	3025.89	0.000269196	0.00225775	0.238066	0.571152	0.390616	0.219401	-0.522619	0.0839061
RyR	1606.85	0.000269113	0.00225775	-0.638737	0.0626067	-0.504568	0.120815	0.245667	0.532122
NetB	2199.94	0.000269784	0.00225918	-0.568672	0.29043	-1.05428	0.0116824	0.26146	0.65337
Syt12	853.016	0.000269615	0.00225918	-0.563322	0.140073	-0.619041	0.0640591	0.287367	0.483018
CNMaR	314.053	0.0002707	0.0022651	-0.655513	0.00539391	-0.486111	0.0343141	-0.0813879	0.814575
CG7556	815.538	0.000271947	0.00227378	-0.00955019	0.987845	0.77231	0.0136413	-0.13883	0.767606
CG12263	415.329	0.000272862	0.00227967	-0.587773	0.00617204	-0.0776895	0.79939	0.0604867	0.85119
CG5621	72.9912	0.000274134	0.00228854	-1.18429	0.011157	-1.26985	0.00307824	-0.625992	0.207544
sei	685.715	0.000274693	0.00229144	-0.568852	0.0306952	-0.762865	0.000965381	-0.359139	0.186326
CG12811	360.745	0.000275503	0.00229642	0.793118	0.0151172	0.268991	0.486794	-0.156862	0.731143
PlexA	10504.9	0.000278717	0.00231965	0.165429	0.667241	0.0399701	0.923102	0.702431	0.00283341
sxc	3598.18	0.000278559	0.00231965	-0.27565	0.0566321	-0.292109	0.024484	0.041771	0.835092
CR44832	1343.76	0.000279315	0.00232143	0.699115	0.0165801	0.365559	0.239684	0.857339	0.000946851
Ef1beta	7255.54	0.00027936	0.00232143	0.250585	0.649383	0.323523	0.459595	-0.789438	0.0288415
eIF-3p66	2869.25	0.000280089	0.0023257	-0.00372422	0.993593	0.242274	0.336994	-0.471338	0.0312257
Caps	7905.51	0.000281312	0.00233407	-0.29426	0.332408	-0.614175	0.00746005	0.105278	0.758759
CngB	651.615	0.000282188	0.00233955	-0.576795	0.0224646	-0.707301	0.0017459	-0.259898	0.358363
RpS23	10987.5	0.000283042	0.00234484	0.46572	0.0655134	0.418953	0.0727469	-0.155567	0.607576
RpS14a	8270.14	0.00028426	0.00235133	0.594788	0.0290914	0.366631	0.186285	-0.157126	0.650504
bab2	1420.08	0.000284218	0.00235133	-0.106315	0.783246	0.207351	0.460222	0.588843	0.00863701
28SrRNA-Psi:CR41609	111.825	0.000286432	0.00236568	0.565043	0.573847	1.48646	0.0273133	2.06622	0.0010592
side	1517.71	0.000286307	0.00236568	-0.414488	0.291216	-0.62141	0.0492123	0.314511	0.40537
CG12159	437.671	0.000287209	0.00236669	0.182892	0.630674	-0.0684628	0.862552	-0.647563	0.0096792
Sema-2b	1056	0.000287201	0.00236669	-0.4326	0.323683	-0.681659	0.0494521	0.356545	0.384446
wech	1175.08	0.000287041	0.00236669	-0.0157786	0.979247	-0.341687	0.338095	0.622874	0.0451684
Obp56a	42.4743	0.000289387	0.00238283	-8.79011	0.00011397	-1.88639	0.381462	-1.01899	0.687723
CG11505	4565.36	0.000290329	0.00238728	-0.0706198	0.860619	-0.197184	0.474162	0.47864	0.0354299
CG32368	2373.78	0.000290369	0.00238728	4.56174	0.000195786	4.40902	0.000184883	4.79439	2.66224e-05
NimB5	547.091	0.000291526	0.00239498	0.901823	0.0176434	1.17818	0.000467863	0.779145	0.0332951
EfTuM	1088.83	0.000291862	0.00239592	-0.438155	0.0496946	-0.112091	0.685727	-0.588917	0.00220373
CG34371	947.149	0.0002924	0.00239852	-0.723722	0.0279076	-0.689152	0.0240553	0.0271695	0.960461
tutl	4722.31	0.000294599	0.00241473	-0.442932	0.255273	-0.730828	0.0187404	0.213652	0.610884
CG1835	7.70779	0.00029483	0.0024148	-4.79746	0.0203196	1.20638	NA	0.889346	0.58925
CG5789	804.335	0.000296696	0.00242825	0.410087	0.180791	0.829931	0.000542514	0.317594	0.287175
Ntf-2	1261.19	0.000297215	0.00243066	0.347555	0.0844572	0.173679	0.418264	-0.223699	0.282825
h	1617.87	0.000297762	0.0024333	0.965663	0.021245	1.03188	0.00718128	1.28033	0.000453933
CG31028	120.738	0.000298302	0.00243404	0.539493	0.792579	3.4661	0.00273069	1.15505	0.444142
CG43102	1708.61	0.000298141	0.00243404	-0.352077	0.304491	-0.44372	0.119347	0.343029	0.267939
CG34355	1949.55	0.000299171	0.00243929	-0.388577	0.425492	-0.834271	0.0194971	0.302106	0.50814
CG11353	30.5053	0.000299978	0.00244403	-0.410633	0.865309	2.84971	0.0215788	3.0449	0.0132946
enc	4489.67	0.000300367	0.00244536	-0.466688	0.109658	-0.642989	0.00928945	0.0502487	0.905886
mRpL40	211.332	0.000300625	0.00244563	-0.29191	0.406603	-0.332436	0.259816	-0.892443	0.0003579
Rack1	21040.3	0.000300868	0.00244577	0.103506	0.858774	0.266621	0.509181	-0.760509	0.0176788
cathD	6378.79	0.000301216	0.00244676	0.543395	0.00320624	0.478969	0.00710647	0.487966	0.00577629
Trip1	2516.28	0.000303505	0.0024635	0.00349996	0.992463	-0.0988312	0.689897	-0.522894	0.00219499
plx	2878.04	0.000303804	0.00246409	-0.652845	0.0230019	-0.771094	0.00281804	-0.221166	0.519661
nAChRalpha4	2046.69	0.000304607	0.00246875	-0.208812	0.641012	-0.529738	0.0818682	0.408819	0.215813
CG6144	645.898	0.000305467	0.00247387	-0.261117	0.410987	-0.546273	0.0200734	-0.726593	0.00121416
ALiX	2848.55	0.000305815	0.00247484	0.293142	0.332773	0.700162	0.0017224	0.612785	0.0072219
Cog7	435.419	0.000307181	0.00248218	-0.648987	0.000823584	-0.301896	0.146779	-0.273225	0.216009
Sgt1	630.534	0.000307177	0.00248218	0.689319	0.00134112	0.51329	0.01618	0.337777	0.15934
CG31445	1475.31	0.000308383	0.00249004	0.981076	0.0649167	1.42983	0.00157284	0.335797	0.595672
CG34228	280.744	0.00031211	0.0025168	0.38177	0.132904	0.0244589	0.947646	-0.367188	0.133602
CG42764	67.7249	0.000312162	0.0025168	2.16809	0.0011298	1.8527	0.00432938	1.18846	0.103469
CG5937	2409.06	0.000312449	0.00251725	-0.661592	0.086918	-0.704385	0.0407745	0.19794	0.676119
CG10948	758.942	0.000312686	0.00251728	0.0347126	0.91661	-0.192416	0.3468	0.370645	0.0354299
garz	2270.41	0.000313638	0.00252308	-0.244437	0.182517	0.172739	0.332923	0.218209	0.203467
scaRNA:MeU2-48	97.6608	0.000314111	0.002525	0.94378	0.226432	0.843812	0.238424	-1.09026	0.132045
CG3267	398.93	0.000315485	0.0025323	0.613757	0.0594175	0.945875	0.000545834	0.423188	0.200088
CG8671	1953.19	0.000315324	0.0025323	0.00778543	0.98158	0.0545432	0.839566	0.476847	0.00432382
CG10973	308.371	0.000316733	0.00254043	0.93131	0.00134237	0.377901	0.255106	0.315444	0.376744
CG11982	760.474	0.000323524	0.00258833	0.0147889	0.962326	0.0815828	0.707228	-0.407041	0.00914956
CG1598	688.81	0.000323502	0.00258833	-0.210067	0.418584	-0.032598	0.919574	-0.585195	0.00141589
Cep97	624.595	0.000323661	0.00258833	-0.521538	0.0453035	-0.73577	0.00106092	-0.478177	0.0501971
Rh50	2404.69	0.000323436	0.00258833	-0.651383	0.163097	-0.959833	0.0135111	-1.1909	0.00134735
Sod3	4095.52	0.000326571	0.00260968	0.105196	0.840226	-0.136519	0.745573	-0.815978	0.00410146
CG11395	5203.67	0.000326896	0.00261035	0.973342	0.148324	1.51191	0.00644588	-0.0487614	0.96249
mRpS9	715.068	0.000327415	0.00261257	-0.163254	0.70141	-0.21563	0.521481	-0.859058	0.000655093
nonA	2465.26	0.000328088	0.00261601	-0.164897	0.544498	-0.370607	0.0523485	0.223863	0.306104
Nos	866.262	0.000328586	0.00261806	-0.738169	0.0239625	-0.822714	0.00557822	-0.158141	0.717465
Asator	4158.09	0.000328918	0.00261878	-0.306656	0.342652	-0.700496	0.00349481	0.036059	0.931715
CG34114	2167.01	0.000330936	0.00263291	-0.342456	0.31385	-0.625388	0.0173249	0.182284	0.607605
scro	8576.26	0.000332107	0.00264028	1.11689	0.00279287	0.449861	0.291239	0.214728	0.679168
Fit1	2084.31	0.00033468	0.00265879	0.274723	0.167658	0.46725	0.00369334	0.491853	0.0019051
Cam	33762.3	0.0003364	0.00266854	-0.0841322	0.821422	-0.659218	0.00115307	-0.246491	0.326684
vir	851.796	0.000336266	0.00266854	-0.392775	0.0954014	0.280957	0.214598	0.0722742	0.817065
CG12994	217.905	0.00033672	0.00266913	-0.624128	0.196247	-1.07066	0.00617974	-1.14214	0.00326623
CG30423	711.192	0.000338404	0.00267856	-0.0973715	0.805396	0.589195	0.00849947	0.181187	0.544871
CG9018	334.163	0.000338202	0.00267856	0.0626685	0.865316	-0.422702	0.0434358	-0.487364	0.0201878
CCHa1-R	83.7879	0.000339976	0.00268896	-1.30621	0.00424993	-0.397748	0.448692	0.0823752	0.909003
Zyx	2753.33	0.000340215	0.00268896	0.277918	0.0639856	-0.0575066	0.766844	0.285338	0.0371138
PVRAP	795.823	0.000341434	0.00269663	-0.5777	0.0264509	-0.678147	0.00366588	-0.164422	0.612472
Cals	10047.3	0.000342469	0.00270284	-0.242772	0.584538	-0.626063	0.0389433	0.331973	0.352233
CG11155	4017.3	0.000345382	0.00272384	-0.265263	0.33017	-0.402603	0.063222	0.23073	0.360166
CG11089	5618.9	0.000347549	0.00273894	1.46826	0.0103319	1.25747	0.0220454	0.162268	0.850858
CG17493	1486.27	0.000348291	0.00274279	-0.101225	0.675979	-0.490272	0.000854448	-0.195059	0.279227
Reg-2	724.357	0.000348794	0.00274476	1.04289	0.182061	0.924798	0.199356	-0.951874	0.195185
l(2)gl	2008	0.000349734	0.00275015	0.446648	0.31143	0.786775	0.0216647	1.08547	0.000714427
CG6750	569.338	0.000350242	0.00275105	0.14266	0.722668	0.257385	0.39032	-0.542093	0.0368704
RpL18	6830.58	0.000350355	0.00275105	0.451758	0.14851	0.466524	0.0924005	-0.267314	0.409983
CtBP	6063.69	0.000351014	0.00275423	0.218142	0.131976	0.00585837	0.978114	0.334987	0.00497294
RhoGEF3	3827.85	0.000352537	0.00276417	-0.539002	0.1059	-0.682152	0.017268	0.102319	0.816109
AGBE	2396.08	0.000355751	0.00278736	-0.0584725	0.884607	0.183042	0.503077	-0.524301	0.0163895
snoRNA:Psi28S-2149	12.2651	0.000361942	0.00283382	2.32858	0.102022	2.09146	0.110276	3.89726	0.000478957
CG32264	8304	0.000362649	0.00283731	-0.229986	0.469725	-0.467989	0.0431361	0.242967	0.376761
CG7872	565.831	0.000363117	0.00283891	0.227295	0.575499	0.608292	0.0263963	-0.257162	0.460319
Lar	3808.07	0.00036339	0.002839	-0.442238	0.287647	-0.537084	0.124445	0.404075	0.290188
CG31642	48.7401	0.000365255	0.00285151	-1.1029	0.0988715	-0.136376	0.877357	0.80729	0.181506
Rbp9	10190.8	0.000367475	0.00286678	0.59617	0.0730789	0.111424	0.800685	0.830328	0.0033354
CG31646	382.506	0.000369473	0.00287822	-0.624095	0.0269574	-0.794488	0.00148269	-0.3888	0.18326
GstE11	138.327	0.000369249	0.00287822	0.438641	0.584311	1.36784	0.0086702	1.51059	0.00305815
CG12945	519.578	0.000370037	0.00288027	0.263362	0.39053	0.246018	0.365065	0.723265	0.000708625
smt3	2387.43	0.000370267	0.00288027	0.433878	0.0316504	0.146606	0.537306	-0.147178	0.54466
CG34242	92.2756	0.000371596	0.00288853	-0.407697	0.385496	-0.119732	0.819118	-1.16122	0.000902031
rn	413.682	0.000372735	0.00289531	-0.508569	0.0863363	-0.731892	0.00366588	-0.0644631	0.879163
ACXC	6.3213	0.000375112	0.00291169	-6.35756	0.00241723	-2.41325	NA	-2.19124	0.206174
CG4364	5144.3	0.000377735	0.00292995	0.337646	0.384989	0.0457554	0.925714	-0.61818	0.0387905
CG11035	138.265	0.000378649	0.00293414	-0.290732	0.455724	-0.471736	0.11342	-0.944898	0.000569886
CG8012	2133.21	0.000379088	0.00293414	0.561466	0.13377	0.719066	0.0240553	1.03779	0.000453933
CG9769	3249.34	0.000379004	0.00293414	0.293222	0.207564	0.259089	0.227338	-0.266156	0.222647
Toll-4	9.27405	0.000387356	0.002996	0.468446	0.771021	-0.256658	NA	-4.5846	0.00931266
cpx	27000.7	0.000388218	0.00300052	-0.266951	0.473952	-0.858517	0.000635311	-0.240124	0.474214
ninaD	27.0187	0.000388604	0.00300137	-2.34046	0.0522723	-1.58746	0.171502	-3.52758	0.00128843
CG10824	430.993	0.000392744	0.00303118	1.06363	0.0491029	1.18942	0.0135253	-0.0189661	0.98243
l(1)G0222	896.122	0.000393363	0.00303379	0.0797874	0.820172	0.482348	0.0143893	0.515824	0.00851055
CG43163	195.895	0.000396735	0.00305763	0.707801	0.110656	0.690136	0.0835071	1.25716	0.000382667
sqd	13158.9	0.000397186	0.00305892	0.539247	0.00482671	0.325035	0.0993774	0.537925	0.00265461
CG5793	723.43	0.000401386	0.00308908	0.139547	0.693426	0.19157	0.488112	-0.490777	0.0328519
CG8839	1930.2	0.000401731	0.00308953	0.321548	0.584538	1.16337	0.00214059	0.248622	0.646217
CG7172	423.204	0.000405414	0.00311565	-0.149271	0.73058	-0.399596	0.175653	-0.853366	0.000922881
CG31323	259.606	0.000406801	0.0031241	-0.567762	0.0819033	-0.571524	0.0509032	0.172843	0.659731
Xbp1	11162.5	0.000409939	0.00314596	0.437528	0.125084	0.674974	0.0043575	0.0481432	0.907102
Rbcn-3B	2902.83	0.000411604	0.0031565	-0.34402	0.219437	-0.258479	0.337527	0.325734	0.206982
MtnA	20559.5	0.000412654	0.00316232	0.382717	0.233227	0.204901	0.536843	-0.437333	0.120843
CG8485	1343.72	0.000417296	0.00319563	-0.376145	0.0518291	-0.53894	0.00117429	-0.357742	0.0468663
CG1137	50.5772	0.000423165	0.00323829	-0.937207	0.126512	-0.500638	0.414285	0.662504	0.241784
CG43901	2729.5	0.00042446	0.00324591	-0.504002	0.252132	-0.732944	0.0409293	0.299014	0.506472
Ent3	1089.15	0.000425997	0.00325536	-0.694437	0.0286233	-0.86282	0.0022016	-0.312559	0.378104
Not1	9441.49	0.000430605	0.00328826	0.0277505	0.924403	0.0840155	0.689579	0.425614	0.00345983
PHGPx	2915.33	0.000431435	0.00329228	0.565505	0.0146349	0.675548	0.00127389	0.511349	0.0202953
GstE12	4811.73	0.000432739	0.0032999	0.13372	0.7471	0.192394	0.557965	-0.572751	0.0257299
CG30046	600.891	0.000433917	0.00330656	0.763856	0.164686	1.17866	0.00924849	-0.0851107	0.914568
Appl	16534.3	0.000435083	0.00331311	-0.466583	0.372686	-0.949732	0.0153372	0.262309	0.624301
CG1637	3296.02	0.000436223	0.00331845	0.415939	0.124157	0.751343	0.000583657	0.475764	0.0461396
Pde1c	3560.38	0.000436396	0.00331845	-0.166598	0.707606	-0.189812	0.606565	0.576234	0.0440091
TpnC41C	38.7677	0.00044224	0.00336053	-1.92583	0.0420848	-2.53384	0.00252365	-1.56943	0.0839061
CG32206	1565.79	0.000442849	0.00336279	-0.578394	0.155105	-0.892071	0.0080794	0.063016	0.914554
RpL37A	2797.88	0.000445618	0.00338145	0.183953	0.6218	0.520412	0.0351513	-0.244353	0.417685
Cyp6a2	2196.94	0.000446197	0.00338348	-0.225016	0.643586	-0.12585	0.786987	-0.977049	0.00108026
Zip102B	1118.99	0.000447616	0.00339186	0.294308	0.13377	0.121513	0.576642	0.507236	0.00129071
5-HT2B	458.811	0.000448961	0.00339731	-0.64187	0.0944954	-0.579034	0.0989088	0.264776	0.537178
wry	5085.07	0.000448814	0.00339731	-0.702253	0.0743593	-0.9919	0.00325983	-0.142331	0.784654
Pkc98E	4218.87	0.000449275	0.00339731	-0.208746	0.474851	-0.540982	0.00806077	0.0902509	0.768651
Acox57D-p	539.557	0.000451162	0.00340639	0.739892	0.00890399	0.826814	0.00147136	0.56195	0.0466913
comm2	415.04	0.000451279	0.00340639	1.03188	0.0508122	1.44643	0.00143648	0.457144	0.443585
mRpL46	234.255	0.000451419	0.00340639	-0.293218	0.397143	-0.229512	0.466817	-0.850277	0.000608533
Acp53C14c	6.29269	0.000452317	0.00341079	-5.21719	0.00908327	-1.02567	NA	0.653449	0.705214
Vmat	4841.45	0.000453392	0.00341652	-0.536773	0.357144	-0.819836	0.0755939	0.495987	0.348747
l(2)tid	577.195	0.000454131	0.00341971	-0.279241	0.286781	-0.0415038	0.903314	-0.616203	0.00192546
dmt	293.27	0.000459384	0.00345686	0.481167	0.0988715	0.662859	0.00693933	0.767972	0.00131049
CG8586	1719.06	0.000460861	0.00346558	0.591501	0.390563	1.19393	0.0199928	-0.340368	0.625849
CG2258	2450.11	0.000467105	0.00351009	-0.420236	0.153136	-0.67112	0.00550124	0.000944031	0.99769
CR44051	6.06214	0.000468157	0.00351555	-4.60495	0.0260125	0.139081	NA	1.31188	0.363161
CR40640	2121.32	0.0004699	0.00352595	0.949771	0.00253569	0.260728	0.506622	0.343592	0.359816
Plip	213.893	0.000470192	0.00352595	0.332066	0.35158	-0.177333	0.630381	-0.57353	0.0490997
Socs36E	1756.26	0.000472099	0.0035378	0.469469	0.397943	0.621966	0.168381	1.30099	0.000780343
CG10508	1348.02	0.00047447	0.00355041	-0.582076	0.0208724	-0.692544	0.00222154	-0.438135	0.0786769
Rpn2	1853.07	0.000474764	0.00355041	0.0479169	0.869796	0.441707	0.0043012	0.30627	0.0678733
dpr8	1509.7	0.000474616	0.00355041	-0.472035	0.223323	-0.709848	0.0253019	0.203367	0.635465
Aats-leu	397.15	0.000475507	0.00355352	-0.247162	0.37616	-0.149215	0.585712	-0.677249	0.000780343
Jheh2	2411.34	0.00047641	0.00355781	0.027549	0.951231	0.0484953	0.897218	-0.597202	0.00722061
Sur-8	2357.33	0.000478516	0.00357107	-0.177047	0.607967	-0.145754	0.634632	0.459351	0.0511387
mRpS14	152.096	0.000478871	0.00357126	-0.380573	0.449318	-0.54192	0.173969	-1.21221	0.000559551
CG42390	2474.61	0.000481225	0.00358635	0.474319	0.126217	0.287682	0.360842	0.830845	0.000833921
Mef2	2327.06	0.000481574	0.00358649	-0.297354	0.322923	-0.432256	0.0737526	0.250438	0.37223
CG31908	1153.58	0.000483904	0.00360137	0.497307	0.0136003	0.557939	0.0024118	0.250925	0.259977
Sr-CI	1857.76	0.000485527	0.00361096	0.898522	0.0583393	0.801699	0.0685656	-0.233213	0.700053
beat-IV	993.037	0.000486591	0.00361639	-0.587581	0.0467643	-0.641035	0.0153119	-0.0073229	0.986895
CG6867	371.019	0.000488628	0.00362904	-0.693567	0.0210727	-0.817775	0.00250622	-0.396301	0.213074
CG17278	997.672	0.000491027	0.00364436	0.820162	0.00410474	0.753066	0.00590589	0.729271	0.00816151
CG3603	425.356	0.000492575	0.00365085	1.02227	0.0149192	0.538557	0.229234	-0.0986393	0.881619
erm	316.029	0.000492512	0.00365085	-0.76581	0.0160062	-0.80787	0.00568965	-0.669068	0.0283887
tau	4146.57	0.000496355	0.00367635	-0.0249367	0.948707	-0.535363	0.00523718	-0.358157	0.0873471
CG12299	746.174	0.000499473	0.00369692	-0.536775	0.00732666	-0.492295	0.00956621	-0.204028	0.384446
GstE2	1198.15	0.000500284	0.00369959	-0.202424	0.621309	-0.534456	0.0521005	-0.807371	0.00156888
rdhB	519.101	0.000500517	0.00369959	-0.129407	0.901489	-0.695506	0.270433	-1.71095	0.0011071
RnpS1	391.241	0.000502402	0.00371099	-0.494282	0.0152653	-0.298678	0.146925	-0.554262	0.00301591
CG5112	417.94	0.00050437	0.00372299	0.21516	0.772559	1.27979	0.00277501	0.406347	0.471943
Rsf1	1494.39	0.000507776	0.00374558	-0.0681675	0.843881	-0.480711	0.0130025	-0.475695	0.0148547
Tdc2	173.457	0.000513249	0.00378338	-1.07392	0.00719799	-0.96125	0.0113983	-0.772427	0.0538767
18SrRNA-Psi:CR41602	316.895	0.000514478	0.0037876	-0.49542	0.438759	0.797474	0.101063	-0.404516	0.495337
sff	1826.19	0.000514521	0.0037876	-0.267329	0.532742	-0.575571	0.0576126	0.335343	0.337676
B4	3557.18	0.000518097	0.00380542	-0.213763	0.491758	-0.309495	0.202539	0.330711	0.174603
CG15894	1537.86	0.000517416	0.00380542	-0.601309	0.0853999	-0.676961	0.0283538	0.111144	0.812683
CG9090	177.139	0.000518346	0.00380542	-1.46817	0.0467643	-1.6493	0.0123568	-1.72895	0.00856664
SK	2875.37	0.000517855	0.00380542	0.276363	0.53151	-0.0665105	0.894232	0.789708	0.00793605
CG3036	2699.89	0.000519703	0.0038115	0.883866	0.0346455	1.04706	0.00504	1.18	0.00111135
CG8560	53.932	0.000519879	0.0038115	-0.081322	0.977989	2.42006	0.103698	3.81173	0.00510246
CG6412	944.797	0.000520239	0.00381157	-0.263746	0.420405	-0.355935	0.177826	-0.778497	0.000610141
CR46112	23.0061	0.000521563	0.00381611	-0.865995	0.35258	0.0259667	0.980456	1.25697	0.0566754
Mapmodulin	2700.68	0.000521317	0.00381611	0.0883857	0.69612	-0.214156	0.168285	-0.319635	0.0270208
Nf-YB	271.769	0.000522479	0.00382023	0.611343	0.0135808	-0.00707787	0.985647	0.0100719	0.980649
CG32110	35.5726	0.000523074	0.003822	-1.48871	0.124308	-0.0485486	0.971923	1.17602	0.164852
trx	4840.94	0.00052469	0.00383123	-0.00786254	0.987316	-0.138589	0.688499	0.573	0.021819
CG13739	829.218	0.000525966	0.00383796	-0.105637	0.85442	-0.486469	0.161227	0.518678	0.13473
CG34367	127.404	0.000526911	0.00384227	-0.73476	0.293184	-1.05634	0.0623402	-1.77198	0.000780343
snoRNA:Psi18S-841b	41.188	0.000527406	0.00384329	0.873236	0.404315	-0.788504	0.413357	-1.68692	0.0517526
CG7837	277.099	0.000529036	0.00385257	-0.880768	0.00399142	-0.616862	0.0415907	-0.677515	0.0255177
CG33144	5048.81	0.000531397	0.00386717	0.370849	0.10698	0.491095	0.0123568	0.613719	0.00105133
FucTC	19.0409	0.000532664	0.00387379	-4.32648	0.102431	1.89275	0.400251	-3.38421	0.147524
Rbcn-3A	6609.21	0.00053426	0.00388279	-0.606263	0.0585296	-0.146921	0.716823	0.310442	0.369028
Rcd5	748.35	0.000535338	0.00388802	-0.381984	0.0407944	-0.211419	0.273102	-0.514095	0.00152846
CG32113	1155.86	0.000536833	0.00389626	-0.071478	0.857444	-0.154074	0.591615	0.472109	0.0339528
CG14321	114.771	0.000537663	0.00389967	-0.783908	0.0850665	-1.08263	0.00563991	-1.0388	0.00926374
CG3775	1294.64	0.000538502	0.00390315	0.611233	0.407231	0.743498	0.224928	-0.923302	0.120616
CG43658	2167.72	0.000539974	0.0039074	-0.0626513	0.855545	0.221116	0.316416	0.481329	0.0098239
CG7920	9098.87	0.00054017	0.0039074	0.0649378	0.913813	0.123877	0.788722	-0.795075	0.00998241
Reph	2500.45	0.000539694	0.0039074	-0.0882298	0.820637	-0.643067	0.00266481	-0.0441325	0.90646
p24-1	994.194	0.000541418	0.00391381	-0.123634	0.722244	0.0691371	0.836659	-0.58538	0.00577545
CR43334	869.226	0.000542059	0.00391584	0.6584	0.0424803	0.142089	0.736711	0.796189	0.00533224
yellow-g	50.8628	0.000544647	0.00393191	0.577384	0.628318	2.24618	0.00198511	1.58358	0.0445498
gammaCOP	1472.5	0.000547881	0.00395263	-0.4121	0.137591	0.347831	0.175819	0.00300199	0.993473
CG13293	605.435	0.000550075	0.00396221	-0.212787	0.638089	-0.476425	0.132554	0.431417	0.190639
CG31708	393.68	0.000550673	0.00396221	-0.612323	0.15849	-1.12405	0.00135257	-0.237132	0.632734
Pex19	1201.31	0.000550556	0.00396221	-0.322444	0.225173	-0.126707	0.669306	-0.666031	0.00122498
phl	969.167	0.000550207	0.00396221	-0.426671	0.00737092	-0.407333	0.00663892	-0.224222	0.196368
CG16791	3970.02	0.0005523	0.00396865	-0.353357	0.399927	-0.448806	0.192504	0.436271	0.21755
E(bx)	4549.62	0.000551991	0.00396865	-0.0880448	0.78139	-0.380513	0.0482202	0.219559	0.323415
CG3321	2519.46	0.00055599	0.00399252	0.0506403	0.905384	-0.264532	0.311388	-0.604736	0.00577629
RpS2	15864.6	0.000558805	0.00401007	0.291766	0.27869	0.262278	0.284127	-0.31714	0.182421
mRpL45	427.751	0.000561652	0.00402783	-0.367358	0.127853	-0.0491892	0.881065	-0.58321	0.00373514
mspo	1161.62	0.000562275	0.00402964	-0.7703	0.017052	-0.860598	0.00349481	-0.557877	0.0843314
GATAd	1430.03	0.000567626	0.0040653	0.124534	0.549381	-0.249802	0.09561	0.177517	0.285527
CG9231	515.051	0.000568184	0.00406661	0.121036	0.726174	-0.348765	0.132286	-0.489472	0.0269664
UBL3	1794.03	0.00057006	0.00407465	-0.257748	0.27922	-0.603411	0.00074729	-0.294351	0.15864
fas	1407.45	0.000569981	0.00407465	-0.608453	0.120297	-0.72645	0.0321695	0.162903	0.73687
CG42232	1541.71	0.000571068	0.00407917	-0.295054	0.444029	-0.524408	0.0712587	0.317015	0.341097
btl	149.69	0.000581243	0.00414911	-1.14124	0.044039	0.415696	0.509597	-0.573815	0.345255
pico	2339.51	0.00058236	0.00415434	0.108696	0.805642	0.0398856	0.927016	0.694141	0.00547881
sno	2171.05	0.000583063	0.00415662	-0.394963	0.165972	-0.541286	0.0240008	0.115996	0.73715
Pomp	792.709	0.000586033	0.00417505	0.550226	0.0191618	0.399115	0.0830139	-0.0268474	0.944708
CG9686	9209.97	0.000589293	0.00419552	0.571336	0.0294391	0.226869	0.445034	-0.14592	0.665646
CG6767	10444.7	0.000590536	0.00420161	1.19	0.0160556	0.814394	0.0976684	-0.0316719	0.970448
Aats-val	1099.16	0.000591201	0.00420358	-0.0536052	0.920278	0.691068	0.0115147	0.457905	0.13097
CG42346	1274.99	0.000595003	0.00422784	-0.758075	0.110003	-0.923274	0.0244449	0.151663	0.806968
CG10628	137.546	0.000597762	0.00424171	0.364032	0.409455	-0.0224957	0.969194	-0.743234	0.0339497
CG10674	266.684	0.000598011	0.00424171	0.440438	0.1789	0.33335	0.28919	-0.386789	0.227331
CG3008	978.011	0.000598129	0.00424171	0.560802	0.00355871	0.490778	0.00823251	0.316192	0.12782
ninaB	1115.23	0.000599363	0.00424768	-0.480846	0.166569	-0.678443	0.0196979	-0.866487	0.0018006
CG6041	109.26	0.000600791	0.00425501	-0.436628	0.8007	2.26663	0.0225809	1.95595	0.0586332
fru	2759.93	0.000601582	0.00425783	-0.231769	0.597375	-0.615415	0.0390075	0.297284	0.408134
CG1444	3009.26	0.000602795	0.00426363	-0.20811	0.675864	0.716313	0.0240517	0.0619432	0.907976
CG1494	5.6523	0.000604873	0.00427552	-5.71369	0.00456312	-0.389647	NA	-2.07493	NA
CG18067	16290.2	0.000605264	0.00427552	1.01959	0.0648485	0.856104	0.0976684	1.59053	0.000513516
RhoGAP71E	1706.53	0.000606319	0.00428018	0.0550041	0.898385	-0.0208618	0.958001	0.581333	0.00895873
CG14024	752.816	0.000607457	0.00428542	-0.342435	0.317707	-0.851419	0.000749086	-0.384734	0.199401
CG33494	1001.93	0.00060787	0.00428554	1.41658	0.00320624	1.34896	0.0032554	1.19647	0.0105311
PIP4K	1958.11	0.000610043	0.00429807	-0.0311474	0.893851	-0.321875	0.00834521	0.0432509	0.82074
CG33998	31.8404	0.000611932	0.00430744	-0.32477	0.780036	0.116742	0.91798	1.52809	0.0190745
dysc	4016.08	0.000612169	0.00430744	0.0714651	0.910825	-0.506953	0.16803	0.564723	0.121052
CG34331	722.568	0.000613556	0.00431439	0.659267	0.203197	0.379521	0.471145	-0.671322	0.157565
CG40498	1105.19	0.000614309	0.00431439	-0.199954	0.635826	-0.72841	0.00714159	0.10716	0.796492
SelG	1173.64	0.00061435	0.00431439	0.408672	0.0542821	0.334609	0.0948413	-0.105718	0.699052
CG13108	219.023	0.000615803	0.00432179	-0.672202	0.149729	-0.957528	0.0143916	-1.13343	0.00304548
CR42491	310.47	0.000619065	0.00433906	0.183973	0.727042	0.489575	0.169688	-0.565348	0.117844
bigmax	480.16	0.000618669	0.00433906	0.342642	0.408881	0.0315169	0.953105	-0.655786	0.0408448
CG16854	490.09	0.000620184	0.00434409	-0.768469	0.00600742	-0.645165	0.0163685	-0.281777	0.39391
AP-2sigma	629.193	0.000629047	0.00440059	-0.435139	0.161192	-0.527192	0.047944	-0.81168	0.00108627
CG42238	976.623	0.000629398	0.00440059	0.0831173	0.85991	-0.0950921	0.807652	0.63796	0.0133732
CadN	3679.43	0.000629468	0.00440059	-0.314467	0.632386	-0.578477	0.231905	0.684041	0.147975
CG32532	162.127	0.000631397	0.00441123	-0.778825	0.140073	-0.933901	0.0402049	0.268554	0.661171
qkr58E-3	1098.52	0.000633622	0.00442392	-0.231497	0.407231	-0.619842	0.00182853	-0.44511	0.0363866
CG16926	3355.5	0.000636681	0.00443837	1.61566	0.00279287	1.24421	0.0196979	0.619934	0.32692
CG6282	966.925	0.00063692	0.00443837	-0.449228	0.166676	-0.605893	0.0268129	0.139394	0.722099
RpS16	7400.05	0.000636407	0.00443837	0.393123	0.13377	0.593888	0.00625728	0.0337286	0.929075
Sesn	2627.73	0.000638574	0.00444704	0.411841	0.018427	0.396637	0.0148088	0.0761112	0.751491
CG18809	665.614	0.000641855	0.0044652	-0.635086	0.00719799	-0.584582	0.00920686	-0.427573	0.0766187
Pak3	2028.44	0.000642007	0.0044652	0.413936	0.153609	0.388378	0.140506	0.778256	0.000674121
skap	8667.22	0.000644162	0.00447732	0.551908	0.122969	0.0888304	0.854327	-0.413855	0.238707
CG13325	155.486	0.000645149	0.00448018	-1.55485	0.205271	1.12768	0.333763	1.66478	0.121313
msi	3505.01	0.0006454	0.00448018	-0.0571476	0.917636	-0.501878	0.0980459	0.415393	0.20043
RpS28b	10865.4	0.000646822	0.00448717	0.477632	0.0323631	0.250296	0.290796	-0.115874	0.690064
CG34015	159.144	0.000649818	0.00450027	0.609129	0.105352	-0.0725618	0.89288	-0.416323	0.290526
CG34034	16.3971	0.000649956	0.00450027	4.08574	0.00393269	1.96507	0.222972	4.0299	0.00247364
Tl	1894.27	0.000649774	0.00450027	-0.400424	0.200748	-0.265446	0.391766	0.350088	0.235168
Ela	1953.39	0.000652471	0.0045148	0.262288	0.713065	0.535465	0.29772	-0.863538	0.0634169
CG3621	703.68	0.000653062	0.00451601	-0.265538	0.393342	-0.316307	0.222449	-0.743793	0.00071124
CG10089	827.699	0.000655347	0.00452891	-0.446186	0.214101	-0.845828	0.00294565	-0.0699481	0.885313
CG14535	629.584	0.000657177	0.00453867	-0.62428	0.0582108	-0.73084	0.0121856	-0.0330554	0.947697
NitFhit	425.049	0.000662076	0.00456959	-0.297659	0.333694	0.125738	0.701556	-0.577284	0.0161065
CG7956	1331.64	0.00067152	0.00463182	-0.367409	0.0402152	-0.464152	0.00314112	-0.149706	0.466438
Liprin-alpha	1837.05	0.000673331	0.00464135	-0.104666	0.722598	-0.173055	0.439127	0.352281	0.065473
retinin	1776.36	0.00067466	0.00464756	-1.71023	0.407167	-3.71303	0.0142869	-4.59175	0.00152766
CG1307	343.355	0.000676422	0.004651	-0.190208	0.648168	-0.100856	0.801707	-0.825351	0.00153021
jvl	2677.76	0.000675744	0.004651	-0.115693	0.660008	0.0780674	0.746089	0.389127	0.0216069
mRpL41	231.53	0.000676446	0.004651	0.10465	0.838451	-0.376749	0.253681	-0.756058	0.0098239
CG9328	2665.86	0.000682483	0.00468953	-0.316241	0.19349	-0.618114	0.00132025	-0.41421	0.0461548
Tusp	1056.56	0.000686435	0.0047137	-0.643672	0.033613	-0.723996	0.00798094	-0.144281	0.717991
CG15168	268.298	0.000686989	0.00471451	0.353422	0.30632	0.289448	0.365245	-0.455978	0.132049
CG13248	1102.01	0.000689181	0.00472543	-0.725002	0.0184177	-0.694563	0.0153484	-0.142028	0.734112
sta	25221.1	0.000689452	0.00472543	0.459849	0.198845	0.465112	0.144685	-0.332244	0.346247
Mdh1	6854.31	0.00069696	0.00477387	-0.0208769	0.968345	0.217388	0.482319	-0.559606	0.026536
Vinc	1537.91	0.000698167	0.0047761	0.540511	0.0873507	0.737309	0.00632435	0.818977	0.00183029
mtd	12547.2	0.000697801	0.0047761	-0.0736578	0.812583	-0.148914	0.509597	0.362841	0.0502426
GlcT-1	566.121	0.000699492	0.00478214	0.150041	0.798735	0.976681	0.00325983	0.549294	0.147628
RhoGDI	2994.43	0.000702131	0.00479414	0.546987	0.00314164	0.253002	0.214716	0.427982	0.0194907
spict	788.252	0.000701933	0.00479414	0.703831	0.032275	0.896147	0.00199559	0.790217	0.00768915
AdSS	4028.29	0.000705281	0.00481261	0.49215	0.21025	1.01226	0.000962607	0.658094	0.0480136
CR45409	162.344	0.000711265	0.00485039	-0.0998968	0.878427	-0.358432	0.400251	0.684243	0.058821
CG11722	208.414	0.000715234	0.00486221	-0.391408	0.286384	-0.430754	0.171502	-0.934877	0.000780559
CG6765	638.701	0.000714136	0.00486221	-0.551872	0.10396	-0.863732	0.00222154	-0.20097	0.610892
CR43459	2177.66	0.000715242	0.00486221	0.00633166	0.989587	0.0460704	0.912581	0.630575	0.00919318
Rab7	4456.36	0.000714449	0.00486221	0.44701	0.00201464	0.292559	0.0464877	0.210507	0.194605
snoRNA:lola-a	47.2158	0.000714336	0.00486221	0.661398	0.481614	0.564805	0.497794	1.91778	0.00194775
ckn	2243	0.000718925	0.00488418	-0.340153	0.0403603	-0.357164	0.0171596	-0.024247	0.926237
CG6418	910.681	0.000720854	0.00489127	-0.446486	0.0132401	-0.42595	0.0115147	-0.407245	0.0178291
CG7384	354.543	0.000720871	0.00489127	0.869057	0.133192	1.16466	0.0170107	-0.126709	0.87555
CG1146	1115.9	0.000721612	0.00489324	0.578178	0.0561505	0.842205	0.00111913	0.610754	0.0260336
disp	896.948	0.000727605	0.00493079	-0.362512	0.252473	-0.075032	0.850353	0.422636	0.12317
RASSF8	1429.53	0.000740132	0.00501255	-0.265496	0.134215	-0.469818	0.00108369	-0.206299	0.232138
Taz	1037.74	0.000743102	0.00502951	0.258771	0.284952	-0.0882958	0.746089	-0.344167	0.0941067
Ilp2	4830.11	0.000746706	0.00505075	0.319597	0.459148	0.420701	0.226947	-0.490691	0.152045
spen	12861.7	0.000749676	0.00506452	-0.0352536	0.947473	-0.18003	0.617357	0.582436	0.0345618
unc80	5649.41	0.000749361	0.00506452	-0.672517	0.050497	-0.73861	0.0163221	-0.0313824	0.954456
RpL14	13562.4	0.00075183	0.0050759	0.466308	0.0497895	0.440212	0.0435494	-0.0447129	0.900943
Ptp69D	1249.03	0.00075421	0.00508881	0.175369	0.531173	-0.103216	0.701592	0.45843	0.0171082
Ank2	11017.2	0.000757349	0.00510625	-0.390673	0.355401	-0.562328	0.0962824	0.352768	0.361027
CG10082	3261.61	0.000757739	0.00510625	-0.451871	0.0334956	-0.441533	0.0240517	-0.0250323	0.940279
CG15661	311.688	0.000762115	0.00513255	0.908309	0.117964	1.22745	0.012546	1.5524	0.000902031
CG7407	367.63	0.000763018	0.00513544	-0.452849	0.134215	-0.649417	0.0103825	-0.710908	0.00467573
GluRIB	972.289	0.000766324	0.0051481	-0.578837	0.166569	-0.620006	0.0921396	0.295677	0.508146
Msp300	21279	0.00076626	0.0051481	0.0631107	0.933847	0.0362939	0.958001	0.993322	0.0105311
Rgk1	1222.53	0.000766088	0.0051481	-0.323722	0.263924	-0.410613	0.0895823	0.229133	0.419995
CG5676	1342.94	0.000767463	0.00515256	0.143797	0.621267	-0.278156	0.18591	-0.392164	0.0480136
HPS1	517.102	0.00076928	0.00516156	-0.615092	0.00895386	-0.550308	0.013862	-0.488735	0.0353145
CG4393	1462.46	0.000771297	0.00516898	0.0763015	0.876179	0.178089	0.613503	0.728129	0.00438473
Pitslre	3228.59	0.00077134	0.00516898	0.0291015	0.935399	-0.287165	0.153737	0.296251	0.145076
Aldh	14963.1	0.000773448	0.00517798	0.302263	0.595201	0.375899	0.414285	-0.742037	0.0613477
CG43347	2667.27	0.000773638	0.00517798	-0.635379	0.0715155	-0.574975	0.0770321	0.157759	0.726991
Mkk4	2048.31	0.000778507	0.00520734	-0.0849568	0.731082	-0.255751	0.116714	0.217709	0.208151
CR45321	15.9788	0.000779325	0.0052096	3.19605	0.00211247	2.91835	0.00360365	2.4683	0.0199588
CG14100	222.9	0.00078006	0.0052113	-0.406875	0.0769322	-0.433745	0.033196	-0.598216	0.00259858
CG6910	15946.5	0.000781498	0.00521769	0.922917	0.0488496	0.444947	0.377501	-0.310516	0.579186
Rac2	1099.84	0.000783667	0.00522895	0.615923	0.012578	0.536065	0.022666	0.677197	0.00259029
ATP7	1810.7	0.000789931	0.00526727	0.277546	0.4229	0.775211	0.00140753	0.446835	0.101788
AdSL	1520.08	0.000790382	0.00526727	1.17778	0.00856841	0.936294	0.0321695	0.244305	0.690064
lox2	42.0317	0.00079676	0.00530651	-1.88201	0.316359	-3.09427	0.0385949	-4.70561	0.00141589
CG15440	215.869	0.000806522	0.00536716	-0.295583	0.355865	-0.0338325	0.934067	-0.714551	0.00293929
RpS13	11505.2	0.00080689	0.00536716	0.0277843	0.968444	0.378111	0.344214	-0.687054	0.0495218
Ten-a	5847.27	0.000807352	0.00536716	-0.354977	0.583357	-0.486337	0.343741	0.714074	0.132131
RpL12	10143.7	0.000809017	0.00537493	0.396212	0.206646	0.472422	0.07923	-0.231932	0.4783
CG14057	51.0989	0.000809824	0.00537699	0.521361	0.261291	0.147003	0.790284	-0.772086	0.0764875
dnc	6010.54	0.000813562	0.00539851	-0.00962812	0.987316	-0.427979	0.195483	0.500208	0.122837
Pfk	4260.87	0.000815713	0.00540947	-0.424286	0.0202209	-0.339708	0.0525543	-0.476124	0.00394925
CG31704	309.876	0.000816939	0.00541428	1.29565	0.0504322	1.72996	0.00252172	1.76925	0.0017386
CG9505	310.558	0.000821815	0.00544327	1.14459	0.072478	1.03069	0.0801055	-0.338358	0.672032
CG10306	1672.88	0.000823275	0.00544628	0.487099	0.119882	0.256772	0.432247	-0.320741	0.312673
CG8370	1070.91	0.000823059	0.00544628	-0.1187	0.859292	0.856478	0.0201841	-0.00140156	0.99769
CG11899	1769.76	0.00082396	0.00544671	1.20518	0.0511038	1.4925	0.00592465	0.272752	0.735777
CR46089	21.6187	0.000824346	0.00544671	4.01706	0.0146627	3.22057	0.0442628	5.17698	0.000317771
CG10799	651.563	0.000827658	0.00545862	1.60107	0.00210796	1.04063	0.0497919	1.34922	0.0078896
CG45002	3016.05	0.000827532	0.00545862	-0.577422	0.169489	-0.877998	0.01148	0.0596233	0.922438
nuf	3836.71	0.000827074	0.00545862	0.373391	0.0378761	0.104807	0.634917	0.437504	0.00616386
tipE	699.143	0.000829338	0.00546636	-0.399575	0.394228	-1.04607	0.0018716	-0.135398	0.796664
mRpS16	146.714	0.000831063	0.00547441	-0.140057	0.768563	-0.336683	0.310503	-0.897965	0.00149303
CG4911	2710.14	0.000839049	0.00552322	0.204711	0.23551	-0.0207152	0.929414	0.352434	0.0104287
CG8032	668.372	0.000839493	0.00552322	-0.237053	0.244305	-0.509951	0.00114158	-0.185507	0.345203
Aplip1	2031.08	0.000845167	0.00555718	-0.633466	0.0194761	-0.697703	0.0048086	-0.33558	0.252275
CG10479	513.731	0.000850256	0.00558725	-0.30741	0.571152	-0.747644	0.0464877	-1.07264	0.0023987
inaE	1315.32	0.00085113	0.0055896	-0.425337	0.203868	-0.430804	0.147825	0.283295	0.399185
CG3618	1544.63	0.000854081	0.00560559	-0.407735	0.0698644	-0.585039	0.00224809	-0.416389	0.0425069
l(3)05822	2472.89	0.000855139	0.00560913	0.455978	0.0227202	0.547033	0.00228076	0.419444	0.0266124
unc-119	1230.08	0.000859539	0.00563458	-0.254034	0.255006	-0.494994	0.0043575	-0.446709	0.0119424
CG42596	843.19	0.000868871	0.00569231	-0.25517	0.235854	-0.477884	0.00479178	-0.0209813	0.94463
sba	2051.13	0.000872639	0.00571355	-0.378219	0.0581021	-0.498565	0.00392528	-0.131836	0.577273
CG7766	5115.4	0.000873651	0.00571672	0.194266	0.365626	0.493448	0.00147763	0.179815	0.357097
Tep4	2227.24	0.000876589	0.00573248	0.620473	0.285211	1.12324	0.0130025	1.35033	0.0018361
CG42269	11.9592	0.000877913	0.00573768	-5.19766	0.00543197	-1.64282	0.271014	-1.85497	0.219719
Scamp	2025.85	0.000878813	0.00574009	0.361033	0.0516297	0.348478	0.0397247	0.507125	0.00132034
Eip75B	6538.3	0.000880847	0.00574991	-0.0227138	0.959237	-0.175678	0.535819	0.464129	0.0421418
Fas3	1069.01	0.000882061	0.00575437	0.164953	0.726676	0.0195727	0.969935	0.769282	0.00724586
CG12338	1104.25	0.000884911	0.00576949	-0.0206285	0.981648	-0.329953	0.585599	-1.33894	0.00245404
spirit	220.59	0.000886148	0.00577408	0.645896	0.69573	2.92057	0.00335776	2.25788	0.0312825
upd3	40.7807	0.000894983	0.00582814	3.9984	0.0238307	3.57681	0.032051	5.70241	0.000158466
CG9777	31.278	0.000896543	0.0058348	-0.53163	0.656351	-0.129884	0.918245	1.51474	0.0427576
Acyp2	147.067	0.000897287	0.00583614	0.254699	0.556471	-0.256385	0.491923	-0.686514	0.0291938
Bruce	6436.06	0.000904455	0.00587571	-0.0901598	0.859292	0.199439	0.589732	0.690279	0.0134122
RpS3A	20446.2	0.000904321	0.00587571	0.394321	0.246831	0.32983	0.297916	-0.376962	0.226863
CG32695	772.388	0.000906618	0.00588623	1.58507	0.00228197	1.30152	0.0105629	0.940407	0.086843
Ubi-p5E	4033.6	0.000913599	0.005928	0.290527	0.0316504	-0.0524481	0.773912	0.17237	0.225015
RpS3	19616.6	0.000916651	0.00594424	0.359994	0.302924	0.245966	0.464161	-0.439231	0.142676
CG4300	933.504	0.000917297	0.00594487	-0.312019	0.265857	-0.628051	0.00368327	-0.535339	0.0168595
Mtpalpha	2501.38	0.00092182	0.00597062	0.41386	0.217072	0.30923	0.338492	-0.375829	0.231823
CG11771	1074.44	0.000927321	0.00600087	-0.28247	0.10396	-0.0550327	0.805336	-0.410832	0.00513201
CG30022	698.915	0.000927599	0.00600087	0.674391	0.102967	0.976852	0.00494468	1.02152	0.00283341
Cpr	4115.07	0.000929842	0.0060118	0.186911	0.763024	0.884422	0.0171894	-0.147362	0.793004
CG30026	869.61	0.000931027	0.00601228	1.92102	0.00466252	1.92632	0.0026386	1.85343	0.00386612
CG42265	3158.75	0.000930661	0.00601228	-0.8105	0.0786064	-1.17419	0.00273086	-0.325397	0.535278
CG30428	303.288	0.000933521	0.00602121	-0.0405618	0.928286	-0.292888	0.266524	0.414954	0.0881394
Galphas	2174.62	0.000933184	0.00602121	-0.201281	0.365651	-0.511144	0.00154171	-0.310846	0.0825013
Ranbp16	1266.62	0.000936653	0.00603782	-0.126713	0.680583	-0.266387	0.222907	0.309444	0.148857
beat-Vb	370.343	0.000941352	0.0060645	-0.873975	0.0279076	-1.00843	0.00485358	-0.410925	0.348874
Edem2	1206.87	0.000943446	0.00607438	-0.173052	0.538557	0.374314	0.0570972	0.244797	0.27305
CG9399	1016.26	0.000946312	0.00608921	-0.166306	0.63335	-0.210255	0.45193	-0.694796	0.00139884
RpL7	19887.8	0.000951379	0.00611819	0.234724	0.662686	0.356653	0.390159	-0.662453	0.0668739
CG3156	180.252	0.00095231	0.00612007	-0.926616	0.00240697	-0.268459	0.457518	-0.248188	0.515145
CG6136	117.134	0.000952802	0.00612007	-0.640383	0.15034	0.205809	0.681129	0.52251	0.201639
Arp8	224.176	0.000953602	0.00612158	-0.209193	0.668596	0.67959	0.0266291	0.338838	0.362054
CG31793	881.479	0.000956576	0.00613704	0.224847	0.570952	0.755683	0.00335214	0.151672	0.689083
mtt	639.842	0.000958584	0.00614628	-0.600031	0.11004	-0.580378	0.0861906	0.20765	0.63562
ScpX	1131.79	0.000959346	0.00614753	0.533176	0.0153433	0.59876	0.00280984	0.410475	0.0590491
MBD-like	348.875	0.000962997	0.00616728	0.149227	0.766702	-0.389891	0.25921	-0.723647	0.0187754
CG2059	514.366	0.00096363	0.00616766	0.385091	0.255006	-0.0479336	0.917175	-0.470106	0.113465
CR46117	8.64393	0.000964194	0.00616766	-5.77243	0.00795185	-1.38395	NA	0.567743	0.796664
CG31156	389.632	0.000968425	0.00619106	-0.343231	0.090238	-0.181465	0.385989	0.185214	0.381004
tam	120.887	0.000971441	0.00620668	-0.299584	0.647829	0.910964	0.0274509	0.1861	0.763215
CLS	326.764	0.000975631	0.00622978	-0.298671	0.317405	-0.327818	0.199356	-0.729951	0.0010592
Rap2l	920.535	0.000979299	0.00624952	0.334906	0.171877	-0.161777	0.537468	-0.248929	0.306104
mRpL48	206.517	0.000981839	0.00626204	-0.38558	0.355531	-0.237442	0.561028	-0.991613	0.00127653
kay	4812.55	0.000984083	0.00627266	0.527737	0.0453238	0.494454	0.0414276	0.723942	0.00132041
CG2982	355.618	0.000986759	0.00628602	0.517005	0.098471	0.799843	0.002027	0.66154	0.0145439
Pp2B-14D	2174.15	0.000992966	0.00632184	-0.14316	0.680821	-0.363457	0.122729	0.298964	0.236297
Spn27A	1791.36	0.000994707	0.00632921	1.00698	0.0719746	1.53095	0.00122099	0.721273	0.196171
CR44953	11.1237	0.000996058	0.00633409	4.2882	0.120297	5.42209	0.0194178	7.10421	0.0011071
Amy-d	2091.88	0.00100302	0.00637089	1.40246	0.0292461	1.87827	0.00089073	1.19556	0.0521191
Proc-R	944.35	0.00100272	0.00637089	-0.39528	0.205271	-0.451342	0.0937069	-0.788954	0.00122998
ldlCp	409.998	0.00100437	0.00637572	-0.382036	0.0747789	0.0333734	0.915677	0.205589	0.360236
CG4662	863.571	0.0010098	0.00640643	-0.154378	0.675343	-0.426592	0.081707	0.284631	0.298655
CG12112	172.117	0.00101135	0.00641248	0.250973	0.726433	0.602382	0.224105	1.25751	0.00287721
CG10253	753.925	0.00101534	0.00642711	0.0162581	0.982582	0.98039	0.00832079	0.553747	0.194541
CG1667	1555.39	0.00101543	0.00642711	2.8994	0.00328266	2.65373	0.00504	3.16057	0.000485281
CG44837	1038.99	0.00101478	0.00642711	-0.756318	0.00965451	-0.657443	0.0184846	-0.267058	0.445189
Skp2	169.06	0.00101629	0.0064288	0.5833	0.438759	1.23836	0.0232428	1.57769	0.00238221
CG10918	5.08481	0.00101934	0.00644432	-4.56454	0.0235483	0.0724631	NA	0.934928	NA
Atg9	781.786	0.00102185	0.00645645	-0.0157707	0.972327	0.568813	0.00834521	0.16282	0.580047
e(y)3	3082.4	0.00102683	0.00648413	-0.353617	0.138858	-0.145481	0.582797	0.252909	0.283539
CG3803	222.051	0.00102756	0.00648492	-0.660865	0.00352012	-0.432688	0.0535564	-0.348015	0.15478
MFS16	630.252	0.00102904	0.00649048	0.431778	0.178168	0.776445	0.00238499	0.655069	0.0134122
CG12851	1398.26	0.00103216	0.00650263	-0.405258	0.26436	-0.777162	0.00593068	-0.00760415	0.987111
par-6	1956.83	0.00103165	0.00650263	0.509357	0.0099176	0.303108	0.137802	0.515344	0.00510246
CG6287	5229.64	0.00103572	0.00652043	0.253724	0.571152	0.356993	0.310935	-0.52334	0.109063
Tob	3702.4	0.00103619	0.00652043	-0.283981	0.587361	-0.7402	0.0379642	0.314221	0.479485
CG8908	103.45	0.00103696	0.00652145	1.13958	0.00418207	0.959754	0.0130054	0.920209	0.020208
ort	256.404	0.00104191	0.0065488	-0.505622	0.169208	-0.927431	0.00175318	-0.575517	0.0782297
Cyp4s3	351.349	0.00104604	0.00657097	-0.653618	0.0321784	0.0762464	0.862104	-0.4716	0.122071
Proc	1538.49	0.00105824	0.00664025	-0.903934	0.0557792	-1.21527	0.00297808	-0.759061	0.0929192
mus210	1403.11	0.0010583	0.00664025	-0.432571	0.0130559	-0.370643	0.0255074	-0.102898	0.651544
CG42369	2113.04	0.0010632	0.00666713	-0.183054	0.837817	0.0528301	0.951638	-1.39547	0.00394925
fuss	80.8619	0.0010681	0.00669397	0.595623	0.217093	0.0646584	0.923421	1.04319	0.00620621
salm	208.801	0.00106972	0.00670029	-0.396199	0.29043	-0.820397	0.00443243	-0.0365122	0.942701
CG42268	6449.25	0.00107888	0.00674597	-0.29274	0.233532	-0.483862	0.014107	0.0485248	0.882254
Tsf3	270.36	0.00107881	0.00674597	0.591002	0.483377	1.66922	0.00366144	1.41895	0.0169163
eIF4G2	2457.72	0.00107857	0.00674597	-0.162373	0.696544	-0.342498	0.247132	0.414201	0.149675
CG31739	1434.06	0.0010799	0.00674843	-0.35435	0.00806126	-0.313467	0.0140488	-0.172336	0.247468
CG5045	945.776	0.00108216	0.00675621	0.205031	0.537127	0.0631513	0.861952	-0.481064	0.0420858
Kr	97.5807	0.00108269	0.00675621	-0.201697	0.804931	-0.613857	0.261085	0.786874	0.121774
snoRNA:Psi18S-1347b	20.8235	0.00108301	0.00675621	0.400148	0.843412	1.20028	0.36103	2.919	0.00555781
GC1	1137.97	0.00108437	0.00676075	-0.493852	0.0379836	-0.284833	0.243836	-0.616128	0.00320851
pod1	2281.4	0.00108855	0.00678293	0.00781801	0.98479	0.0988516	0.728221	0.519088	0.00825
RpL4	25734.8	0.00109283	0.00680568	0.155151	0.778296	0.333711	0.400251	-0.648456	0.0579403
CG11210	1314.42	0.00109456	0.00681256	0.312954	0.2684	0.436835	0.0587989	0.680785	0.0013602
CG16953	5997.98	0.00109774	0.00682841	0.527835	0.00405235	0.369211	0.0445173	0.199768	0.356302
Gp210	888.253	0.00110129	0.00684264	0.378929	0.26263	0.751442	0.00390919	0.685078	0.00983417
cv-c	2483.39	0.00110118	0.00684264	0.338106	0.331586	0.501815	0.0717342	0.809779	0.00141589
CG43351	325.295	0.00110261	0.00684693	0.675644	0.411678	0.00856589	0.993125	-1.27506	0.0445496
tsh	142.162	0.00110377	0.00685021	0.285459	0.530088	-0.673699	0.0392645	0.118173	0.805479
Zip99C	2743.44	0.0011049	0.00685329	1.25758	0.0639856	1.75738	0.00250937	1.72977	0.00274484
CG18265	677.888	0.0011094	0.00687729	-0.0849154	0.918169	-0.370068	0.490104	0.836893	0.0611808
spartin	109.111	0.00111634	0.00691631	0.997877	0.0458672	1.3731	0.00132407	0.934401	0.0461396
hang	2318.74	0.00112356	0.00695465	-0.275865	0.332666	-0.492827	0.0255945	0.124158	0.689013
snoRNA:Psi18S-996	34.4827	0.00112381	0.00695465	-0.54519	0.74205	-0.920925	0.463944	-3.6967	0.000648456
l(1)G0193	2925.76	0.00112911	0.00698348	0.590515	0.0289332	0.468201	0.0710996	0.74133	0.00176448
CG7197	436.093	0.00113833	0.00703248	0.362882	0.102068	0.0264192	0.935571	-0.234646	0.312022
DAT	316.069	0.00113821	0.00703248	-0.940602	0.0294391	-0.94079	0.0176344	-0.162234	0.784329
CG13970	5.27275	0.00114098	0.00703679	-4.35537	0.0511038	-0.166607	NA	1.5282	NA
CR43148	94.2308	0.00113981	0.00703679	0.94081	0.00245376	0.514233	0.120517	0.441254	0.222887
Pa1	450.606	0.00114061	0.00703679	0.689879	0.0378761	-0.0585121	0.910389	0.555888	0.0850658
CG12541	328.583	0.00114319	0.00704639	-0.241582	0.464861	-0.647777	0.00519698	0.00322713	0.992901
Cct5	1514.08	0.00114671	0.0070631	0.794977	0.0401756	1.04684	0.00194539	0.841136	0.0168221
Dsp1	3856.5	0.0011472	0.0070631	-0.0848245	0.796217	-0.465685	0.0149741	0.0979546	0.725733
CG6465	292.666	0.00114852	0.00706458	-0.471176	0.427065	-0.633857	0.18591	-1.35601	0.00112054
Tango7	3991.01	0.00114874	0.00706458	0.236757	0.469956	0.214723	0.455105	-0.411074	0.102186
Cyp6w1	9579.35	0.00115046	0.00707111	0.829046	0.175219	0.984072	0.0611473	-0.363455	0.59338
CG5002	223.032	0.00115183	0.00707553	0.373026	0.673563	1.53628	0.00472765	1.17386	0.0417769
hec	126.489	0.00115377	0.00707804	-0.922212	0.0454851	-0.620521	0.167194	0.208117	0.723026
schlank	1455.85	0.0011542	0.00707804	-0.0790585	0.827526	0.00116253	0.996628	0.471743	0.0223251
wal	3784.83	0.00115396	0.00707804	0.187709	0.705049	0.251572	0.522984	-0.635917	0.0483868
Rme-8	1818.17	0.00116437	0.00713637	0.0207119	0.951544	0.23861	0.208978	0.451333	0.00671671
pigeon	430.464	0.00117888	0.00722123	-0.671714	0.00737092	-0.510244	0.0370868	-0.20215	0.513793
CG4646	254.033	0.00117972	0.00722229	-0.00662271	0.989918	-0.0311562	0.945168	-0.734468	0.00613792
phtf	1195.49	0.00118357	0.00724177	-0.351687	0.159679	-0.505037	0.015552	-0.58051	0.0045123
pcx	1827.86	0.00118691	0.00725809	-0.148012	0.712672	0.294161	0.310935	0.549773	0.0302809
CG16758	6239.8	0.00118926	0.00726839	0.999508	0.053552	0.953127	0.0444825	-0.0723027	0.928034
Gadd45	372.628	0.00119207	0.00728141	1.09998	0.0230837	1.2329	0.0049476	1.25618	0.00391688
Con	1814.55	0.0011953	0.00729708	-0.494976	0.399927	-1.1049	0.0103847	0.139361	0.837448
pyd3	1498.73	0.00119797	0.00730925	-0.0888111	0.778155	0.113648	0.657125	-0.444716	0.018941
CG9257	422.453	0.00119883	0.00731035	-0.248232	0.406741	-0.635074	0.00315368	-0.468921	0.041584
Rpn3	1076.08	0.00120562	0.00734765	0.0704875	0.835806	0.524797	0.00441994	0.261267	0.232138
CG32521	15572.9	0.00120819	0.00735914	0.312236	0.144094	0.307241	0.109074	-0.139826	0.554234
KLHL18	436.249	0.00121265	0.0073822	-0.857501	0.00387323	-0.270832	0.442313	-0.143109	0.733218
CG3887	1195.9	0.00121795	0.0074061	0.203384	0.395017	0.0842352	0.739869	-0.330489	0.0833735
otp	160.818	0.00121744	0.0074061	-0.476501	0.284232	-0.680336	0.059482	0.28434	0.521811
Ets65A	640.892	0.00122681	0.0074558	-0.484569	0.200456	-0.93019	0.00195502	-0.254292	0.527093
Tsp26A	314.024	0.00123442	0.00749535	-0.0998287	0.855621	-0.151217	0.724006	0.635491	0.0387905
mask	8930.29	0.0012347	0.00749535	-0.0912893	0.829196	-0.142666	0.664122	0.490181	0.0477707
Tango1	2122.66	0.001237	0.00750513	-0.157751	0.756218	0.699908	0.0229763	0.161331	0.715866
Ziz	2533.13	0.00123854	0.00751027	-0.30223	0.376513	-0.384233	0.17269	0.312246	0.300354
CG44243	55.4758	0.00124399	0.00753906	1.23627	0.0351218	-0.278887	0.724292	0.362105	0.629235
CG43074	8.35508	0.00124557	0.00754445	-2.1362	0.503262	3.42741	NA	2.50586	0.177187
uif	477.459	0.00125088	0.00757238	0.421276	0.644908	1.66809	0.00349481	1.08449	0.0839061
qm	1542.36	0.00125374	0.00758542	-0.0709998	0.751717	-0.388502	0.00345001	-0.0676065	0.734159
CR44116	28.8654	0.00126043	0.00761738	1.66016	0.00418207	0.816122	0.210926	1.32204	0.0239803
nct	957.672	0.00125988	0.00761738	0.243485	0.317922	0.246394	0.248596	0.568518	0.0014354
Cerk	1293.13	0.00126301	0.00762878	0.240961	0.571152	0.833626	0.00254906	0.35064	0.298643
rec	36.8274	0.00126509	0.00763706	-0.836301	0.332408	-0.0654295	0.953105	1.09281	0.101788
Dscam1	3451.32	0.00127199	0.00767441	-0.359139	0.47822	-0.24691	0.602972	0.610295	0.116154
CG13532	358.483	0.0012745	0.00768532	-0.69001	0.0130938	-0.613345	0.0193993	-0.22807	0.494939
CG9109	168.77	0.00128068	0.00771827	-0.604063	0.145492	-0.915568	0.00809846	-0.871151	0.0136264
Dop1R1	2540.25	0.00128285	0.00772708	-0.651263	0.189308	-0.777792	0.0680249	0.283594	0.608278
tnc	290.397	0.00128771	0.00775199	-0.808891	0.113505	-0.919898	0.0394788	0.156498	0.814603
cm	302.668	0.0012918	0.00777233	-0.521644	0.0174154	-0.198305	0.420842	-0.513575	0.0130576
CG14562	1196.74	0.00129506	0.00778761	-0.469172	0.0583844	-0.555518	0.0112154	-0.084964	0.799364
Gbeta13F	8061.29	0.00129599	0.00778886	-0.0958107	0.737467	-0.344252	0.0575283	0.183283	0.393874
smp-30	664.285	0.00129833	0.00779859	0.884299	0.266727	1.23517	0.0581848	-0.52155	0.524207
Sema-1a	3941.69	0.00129949	0.00780125	-0.286998	0.628318	-0.631221	0.127793	0.49481	0.270199
CG34132	119.779	0.00130276	0.00781654	0.343561	0.463794	-0.296689	0.482995	-0.693272	0.0585435
dod	422.275	0.00130486	0.00782484	-0.110934	0.711385	-0.105886	0.680717	-0.553565	0.00248574
CR43611	7.77877	0.00131228	0.007865	1.17449	0.445756	-0.147292	NA	-3.96553	0.0396055
CR45870	6.59075	0.0013135	0.00786791	-2.01601	0.392805	1.01359	NA	2.31007	0.0653189
His4r	9056.12	0.00131475	0.00787107	0.136986	0.664611	-0.197585	0.421444	-0.445013	0.0306963
CG44006	107.373	0.00133115	0.00796486	1.52974	0.046633	2.05267	0.00194807	1.9065	0.00440821
olf413	1809.58	0.00133516	0.00798444	-0.210004	0.730347	-0.51949	0.219401	0.57189	0.174242
Wbp2	3996.24	0.00134202	0.00801931	0.318214	0.166569	0.528257	0.00482757	0.49739	0.00865081
tty	2268.21	0.00134247	0.00801931	-0.139843	0.79211	-0.338002	0.365193	0.54585	0.104576
CG13889	24.5846	0.00134739	0.00804423	-0.0296726	0.979937	-1.86238	0.00379059	-0.596365	0.437978
alphaCOP	2469.78	0.00134978	0.00804965	-0.161794	0.556213	0.383419	0.0441807	0.0504027	0.867357
msps	4087.26	0.0013497	0.00804965	-0.383125	0.162419	-0.425925	0.0755352	0.150694	0.629926
Ald	28013.5	0.00136104	0.00810947	0.168578	0.419325	-0.119769	0.544173	-0.281103	0.0852354
ref(2)P	6497.23	0.00136131	0.00810947	0.47852	0.0888251	0.670422	0.00516559	0.655511	0.00626287
Paip2	1632.36	0.00136225	0.00811063	0.406262	0.0192127	-0.0299182	0.914379	0.120471	0.579186
TkR86C	174.337	0.00136506	0.00812288	-0.554352	0.0926902	-0.720869	0.0110805	-0.0558455	0.907682
Octbeta3R	809.993	0.00136591	0.00812347	-0.473484	0.175967	-0.503407	0.101039	0.226653	0.548887
GstE6	786.436	0.00137087	0.00814851	0.459881	0.220416	0.926108	0.0015278	0.52468	0.11306
CG1695	1567.39	0.00138312	0.00821452	-0.432443	0.242224	-0.721479	0.0146251	0.0672378	0.891907
Hop	1380.5	0.00138397	0.00821452	0.75907	0.0111129	0.560468	0.0567	0.146564	0.723803
snoRNA:2R:9445205	23.6093	0.00138425	0.00821452	0.521434	0.794108	0.759261	0.627025	2.94611	0.00818486
RpS14b	1878.34	0.00138635	0.0082225	0.467956	0.121674	0.548548	0.0368441	-0.0829851	0.837442
CG10916	266.375	0.00138927	0.00823528	0.408776	0.392124	0.719513	0.0461111	1.03219	0.00218795
coil	236.508	0.00139144	0.00824365	-0.374917	0.247015	0.219199	0.487426	0.387675	0.172907
CG11710	416.469	0.00139276	0.00824696	-0.469202	0.0263191	0.0237331	0.941824	0.0711139	0.809363
slou	77.5973	0.0013941	0.00825041	-1.32246	0.0139594	-0.620982	0.273243	0.0851962	0.920373
wuho	380.301	0.00139547	0.00825401	-0.281405	0.304064	0.158778	0.559956	-0.434281	0.0524774
CG3726	660.681	0.00139695	0.00825826	-0.142312	0.577042	0.0235295	0.935518	0.358069	0.0412332
parvin	917.422	0.00140954	0.0083281	0.345621	0.117964	0.461985	0.0135711	0.0133123	0.96979
CG5853	665.783	0.00141238	0.00833371	0.463342	0.578781	0.768281	0.221297	1.60795	0.00268794
Dop1R2	697.314	0.00141356	0.00833371	-0.230222	0.583706	0.0363792	0.938496	0.574649	0.047187
Keap1	239.27	0.00141143	0.00833371	0.125783	0.799704	0.391904	0.223401	0.794429	0.00419271
v(2)k05816	97.6782	0.00141329	0.00833371	0.62014	0.456633	1.20233	0.0471261	1.71859	0.00233284
CG16952	1590.94	0.0014155	0.00833606	-0.537505	0.00983869	-0.44612	0.0261296	-0.18839	0.451998
Dscam2	5593.25	0.00141506	0.00833606	-0.0315211	0.96102	-0.143981	0.757059	0.699716	0.0341021
glob1	4693.95	0.00142028	0.00835966	0.498619	0.306543	0.394643	0.387255	-0.569175	0.180183
CG31195	926.136	0.00142774	0.008399	0.146378	0.543989	0.1604	0.421994	0.478109	0.00233131
SH3PX1	715.579	0.00143267	0.00842343	0.348752	0.221966	0.601615	0.00819459	0.624369	0.00577629
CG11474	630.068	0.00143843	0.00845271	-0.378515	0.212657	-0.437735	0.0934538	-0.745704	0.00174516
CR14033	143.321	0.00143944	0.00845406	0.119089	0.896524	0.913264	0.0627175	1.20072	0.010543
CG8353	246.102	0.0014405	0.00845569	1.0561	0.407186	2.65326	0.00352114	2.40405	0.00940774
CG43315	19.1662	0.0014458	0.00848223	2.73814	0.0712384	2.86298	0.034399	4.23208	0.000627156
Rel	3482.82	0.0014509	0.00850758	1.0688	0.0241095	1.20473	0.00504	1.19742	0.00510246
SMC3	875.998	0.00145393	0.00852072	-0.326054	0.0900877	-0.49201	0.00234064	-0.258095	0.169107
CG16965	548.192	0.00145505	0.00852264	0.787568	0.245832	1.55699	0.00306257	1.36674	0.0110473
CG10077	14099.9	0.00145922	0.0085425	-0.0599008	0.861758	-0.272898	0.195344	0.291344	0.169022
G9a	1188.49	0.00146043	0.00854492	-0.170786	0.601842	-0.406293	0.0727469	0.231195	0.380034
CG13760	522.42	0.00147301	0.00858146	-0.398083	0.127853	-0.439532	0.0544026	-0.647352	0.00265258
CG9581	517.127	0.00147053	0.00858146	-0.182795	0.411678	0.249192	0.155634	-0.172675	0.394118
IntS2	620.769	0.00146916	0.00858146	0.109978	0.83815	0.781017	0.00808779	0.10929	0.813605
Itp-r83A	2741.78	0.00147272	0.00858146	-0.261188	0.37257	0.0704269	0.836886	0.396031	0.0917599
Myo31DF	1348.86	0.00146898	0.00858146	0.917549	0.112405	1.25836	0.0102487	1.45949	0.00201677
exd	3607.99	0.00147283	0.00858146	-0.232884	0.205271	-0.426496	0.00358769	-0.0825248	0.701879
sut3	5.24326	0.00147161	0.00858146	-2.48958	0.429196	2.65073	NA	3.30764	NA
tomboy40	48.9762	0.0014678	0.00858146	-0.653984	0.31376	-0.0322655	0.969935	0.825153	0.105083
Mcr	1647.32	0.00147591	0.00859372	0.288039	0.37257	0.246187	0.40131	0.711161	0.00212811
CG43689	695.979	0.00147934	0.00860908	-0.208517	0.627337	-0.207655	0.567698	0.504396	0.089374
Cys	3915.27	0.00148021	0.00860951	0.858291	0.00665503	0.771056	0.0109521	0.480035	0.157411
HIP-R	408.137	0.00148783	0.00864924	0.354374	0.198031	-0.148014	0.630381	-0.305673	0.25374
CG6746	787.12	0.00148927	0.00865295	-0.0657924	0.925268	0.70434	0.0583723	-0.295253	0.528968
CG31731	1810.83	0.00149493	0.00867652	0.132171	0.82808	0.831597	0.0149869	0.760271	0.0300396
Tom20	770.347	0.00149434	0.00867652	-0.395937	0.109998	-0.294191	0.215109	-0.63237	0.00196878
MED10	271.875	0.00149637	0.00868025	0.696931	0.00686485	0.176905	0.594007	0.166776	0.630046
SP2353	2158.38	0.00149779	0.00868382	-0.551005	0.217516	-0.873303	0.01618	0.0812317	0.893911
Aats-glupro	1794.39	0.00149915	0.00868708	-0.180729	0.637959	0.525374	0.0382427	0.0610123	0.882334
CG13700	14.4139	0.00150084	0.00869219	1.30164	0.330291	1.75949	0.0962912	2.93128	0.00174516
NimB4	519.353	0.00150388	0.00870517	0.383017	0.315094	0.734179	0.0115695	-0.0212544	0.968972
p120ctn	4531.49	0.00150491	0.00870647	-0.176579	0.355531	-0.430341	0.00206859	-0.130024	0.480941
rin	3335.34	0.00150689	0.00871327	0.212143	0.333146	-0.096196	0.680981	0.363703	0.0353987
Psi	1656.33	0.00151099	0.00873231	-0.176702	0.564407	-0.517514	0.0117235	0.0628198	0.846027
CG8665	1401.05	0.00151736	0.00876448	1.95919	0.00761516	1.70692	0.0155748	0.710524	0.417788
CCKLR-17D3	151.465	0.00152369	0.00879631	-0.690659	0.0726337	-0.624676	0.0757208	0.130017	0.796492
kat-60L1	636.02	0.00153179	0.00883838	-0.780176	0.0162193	-0.74773	0.0136413	-0.335522	0.361484
CG3548	414.499	0.00153299	0.00884061	-0.34571	0.28568	-0.748412	0.00237445	-0.479013	0.07682
bab1	248.528	0.00153469	0.00884571	-0.796226	0.0581143	-0.646416	0.10071	0.138924	0.805479
Trim9	613.532	0.00153995	0.0088713	-0.489855	0.204932	-0.463956	0.1839	0.31163	0.426086
FKBP59	1155.9	0.00154694	0.00890684	-0.22708	0.242003	-0.141492	0.459642	-0.464057	0.00195282
SIFaR	289.705	0.00155024	0.00891637	0.0638474	0.928521	-0.403727	0.353266	0.672116	0.0808997
hig	9631.9	0.00155012	0.00891637	-0.439309	0.315094	-0.729951	0.033196	0.194652	0.683192
CG9701	195.225	0.00155375	0.00892915	-0.329832	0.821345	1.84538	0.0258951	1.23972	0.178683
Got2	7394.47	0.00155411	0.00892915	0.46048	0.260833	0.405413	0.279626	-0.419138	0.268881
snRNA:U11	614.649	0.00156734	0.00900036	-0.40194	0.720269	-0.869685	0.278648	-2.13285	0.00134628
CG2186	1930.69	0.00157219	0.00901464	-0.0750806	0.839623	-0.330689	0.142701	0.291306	0.219719
CG43330	4.66151	0.00157141	0.00901464	-4.77134	0.0218131	-0.947311	NA	0.720803	NA
CR44107	533.054	0.00157232	0.00901464	-0.232928	0.624655	-0.30721	0.41436	-0.932538	0.00179206
CASK	6093.52	0.00157446	0.00901738	-0.393864	0.163796	-0.627517	0.00688504	-0.0656839	0.861993
mRpL9	345.095	0.00157397	0.00901738	-0.276127	0.493736	-0.300335	0.373252	-0.8641	0.00156328
Pak	2319.53	0.0015788	0.00903743	0.108715	0.736219	0.0516618	0.871374	0.521128	0.00733845
CG1979	108.1	0.00158547	0.00907082	1.19649	0.111661	0.509612	0.540045	-0.738525	0.356254
CG14443	54.4927	0.00158668	0.00907295	-0.89287	0.197454	-0.102013	0.913103	0.80652	0.183883
Rbp6	9702.56	0.00159083	0.00909188	-0.180413	0.774732	-0.769708	0.0456115	0.358415	0.44717
CR43452	6.61901	0.00159559	0.00911431	-2.06588	0.465527	-5.01664	NA	-6.42581	0.0084937
GstD10	53.7261	0.00159734	0.00911948	0.710942	0.631536	1.95035	0.0445599	2.64183	0.00394925
CG11985	229.942	0.00159907	0.00912457	0.422694	0.273042	-0.334387	0.363573	-0.397875	0.274056
CG1239	108.063	0.00160277	0.00914088	0.526097	0.1537	-0.146938	0.745877	-0.402155	0.293863
tra	287.38	0.00161822	0.00922409	0.526134	0.0565645	0.0155728	0.971941	-0.174475	0.609476
poe	8424.63	0.00161937	0.00922579	-0.0423182	0.931492	0.274759	0.352931	0.60856	0.014165
CG4408	432.927	0.00162197	0.00922606	0.543275	0.408784	0.406325	0.507773	-0.862217	0.102698
beat-IIIc	926.049	0.00162185	0.00922606	-0.12921	0.813041	-0.769917	0.014009	0.137744	0.766811
ome	1341.4	0.00162169	0.00922606	0.0520719	0.910674	0.403034	0.119711	0.623416	0.00925359
CG3835	4155.44	0.00162423	0.00923407	0.536502	0.338427	0.896472	0.0404456	-0.273041	0.642452
CG43222	165.834	0.00162529	0.00923526	-0.352334	0.594279	-0.917192	0.0427559	-1.21956	0.00533224
Sox21b	438.412	0.00163654	0.00929433	-0.64676	0.134215	-1.07407	0.00240012	-0.602518	0.133609
Cdk5	543.042	0.00163855	0.00930087	0.0407478	0.889519	-0.22616	0.191464	-0.381343	0.0172595
CG8641	481.347	0.00164425	0.00932345	-0.765618	0.0320582	-0.870409	0.0066918	-0.409338	0.284897
CR42862	24969.7	0.00164389	0.00932345	0.0137309	0.977061	-0.218446	0.452069	0.45757	0.0644825
CG7289	908.85	0.0016471	0.00933473	-0.149639	0.649843	0.240651	0.333763	-0.382659	0.0937641
simj	1994.11	0.00164927	0.00934212	-0.308875	0.346338	-0.415358	0.119463	0.254376	0.407749
Ugt86Da	1061.4	0.00165743	0.00938346	0.143622	0.772132	0.650246	0.0294355	0.730586	0.0130689
nAChRalpha3	837.105	0.00166117	0.00939375	-0.493528	0.296225	-0.490583	0.239307	0.430547	0.322486
ph-p	698.953	0.00166185	0.00939375	-0.319458	0.154419	-0.446878	0.0174474	0.0192691	0.954176
yip2	3113.66	0.00166072	0.00939375	1.07372	0.0108752	0.855999	0.0367921	0.289145	0.591238
AstA-R1	330.684	0.00166389	0.00940035	-0.311969	0.595201	-0.646916	0.1229	0.476007	0.297561
serp	50.1817	0.0016732	0.00944804	-3.00711	0.00263248	-0.722186	0.544225	-0.285063	0.842429
CG1513	2331.18	0.00167488	0.0094526	-0.268459	0.0764702	-0.341637	0.00947375	-0.0597651	0.761241
CG3711	2403.73	0.00167586	0.00945323	-0.310758	0.126174	-0.418386	0.0149983	-0.00961285	0.97531
loh	127.266	0.00168559	0.00950316	0.0739304	0.894884	-0.189734	0.635727	0.641497	0.0308836
sut1	154.606	0.00168801	0.00951183	-0.168383	0.907859	1.71781	0.0233284	1.29495	0.113618
Actbeta	1432.98	0.00168966	0.0095162	-0.141806	0.711079	-0.518722	0.032051	0.180235	0.56596
CG1213	4453.64	0.00169061	0.00951657	-0.235514	0.7302	0.829441	0.0567196	0.698104	0.13097
CG32579	133.505	0.00169413	0.00953146	0.9168	0.0814313	1.08903	0.0175077	1.35225	0.00206441
CG3097	1298.47	0.00169537	0.00953346	0.371566	0.646126	1.46225	0.0039139	0.820064	0.156458
hog	10.3277	0.00169748	0.00954042	-0.269124	0.936359	1.1608	0.581884	3.66748	0.0184698
CG14516	291.474	0.00170853	0.00959753	-0.278549	0.646403	0.288208	0.569174	0.823644	0.0387905
fs(1)h	6655.8	0.00171064	0.00960439	0.0336962	0.93941	-0.150306	0.621661	0.479232	0.040288
CG43114	259.967	0.00171594	0.00962915	0.22534	0.837817	-0.243426	0.790131	-1.62714	0.00816217
CG10337	87.7987	0.00171878	0.00964011	1.93002	0.0491029	2.12406	0.015043	2.76175	0.000827426
Dbx	84.6916	0.00172061	0.00964537	-0.953334	0.0226907	-0.823442	0.0346333	-0.876047	0.0275043
CG6928	423.111	0.00172847	0.00967946	0.37608	0.294642	0.623768	0.0265289	0.795692	0.0030914
Ir41a	17.5882	0.00172829	0.00967946	1.75834	0.0718567	1.73703	0.0482202	2.57113	0.00137022
CG3257	2100.95	0.00173596	0.00971136	-0.412331	0.137986	-0.687839	0.00248472	-0.26587	0.34575
nocte	5634.95	0.00173588	0.00971136	-0.331267	0.142381	-0.368786	0.0614486	0.0929075	0.737286
Mbs	2990.49	0.00174088	0.00973384	-0.126885	0.650476	-0.167679	0.449224	0.310432	0.110696
CG4133	654.114	0.0017433	0.00974233	-0.602903	0.0366535	-0.70588	0.00599417	-0.451874	0.112371
CG42313	1294.02	0.00175201	0.00978596	-0.395303	0.313312	-0.695475	0.0225809	0.122809	0.787176
CG8417	1303.36	0.0017543	0.00979369	0.0412944	0.921523	0.246102	0.335206	-0.400252	0.0846074
CG13877	479.363	0.00175522	0.00979378	0.803934	0.0531688	0.726543	0.0589029	-0.0520027	0.935796
tou	3718.48	0.00175791	0.00980379	-0.367135	0.416098	-0.606223	0.0812112	0.310363	0.458577
tacc	3702.19	0.00176559	0.00984152	-0.152324	0.485173	-0.420217	0.00520286	-0.0345781	0.89293
row	1425.15	0.00176777	0.0098486	-0.408781	0.00430451	-0.189436	0.225675	-0.117071	0.515285
l(2)35Cc	106.748	0.00177623	0.00989064	-0.221633	0.713966	-0.235015	0.643135	-1.13835	0.00251765
Elk	939.203	0.00178409	0.00992931	-0.193591	0.774925	-0.109123	0.865166	0.825827	0.0479512
CG9934	1417.77	0.00179113	0.00995827	-0.290337	0.00970927	-0.0551252	0.712797	-0.0226139	0.899994
viaf	1197.53	0.00179106	0.00995827	0.483048	0.018208	0.519076	0.0055862	0.373671	0.0642361
CG9171	1307.56	0.00179283	0.0099626	0.17205	0.785121	0.587393	0.144365	0.999445	0.00577932
CG12964	15.1991	0.00179467	0.00996773	-2.34686	0.0361147	-1.95449	0.0505833	-0.0674268	0.967765
CG5068	777.856	0.00179918	0.00998767	-0.386092	0.0715155	-0.446491	0.0178889	-0.487757	0.00948139
wda	225.825	0.00180064	0.00999065	-0.592977	0.0241593	0.0273357	0.945887	0.0595001	0.879939
CG13807	218.441	0.00180187	0.00999236	0.188389	0.623506	0.148276	0.665524	-0.528347	0.0498006
CG4757	3213.08	0.00180421	0.0100002	-0.789675	0.589814	0.455891	0.744912	1.9539	0.0546226
CG45057	1337.26	0.00181744	0.0100684	-0.38072	0.158052	-0.527732	0.0198368	-0.606847	0.00620621
LKR	1028.29	0.00181848	0.010069	1.07255	0.0395168	1.27456	0.00581585	0.441555	0.460332
MFS15	388.88	0.00182138	0.0100799	-0.430078	0.24203	0.449447	0.15661	0.0156447	0.976281
CG6959	860.841	0.00182575	0.0100938	-0.184776	0.576926	-0.378681	0.109998	0.257302	0.328794
scaRNA:PsiU5-44	7.76306	0.0018256	0.0100938	-1.68083	0.478124	0.139449	NA	2.4692	0.075423
baz	1716.04	0.00182884	0.0101057	0.365984	0.105762	0.401605	0.0433444	0.569548	0.00220103
CG18171	267.449	0.00183523	0.0101358	0.596806	0.221966	0.50151	0.271014	1.16986	0.00192656
CG13937	1364.98	0.0018449	0.0101789	-0.599273	0.0937988	-0.715653	0.0217511	-0.810188	0.00816151
CG32364	72.7653	0.00184405	0.0101789	1.10474	0.0521623	1.043	0.0449993	1.50716	0.00182632
Rae1	339.002	0.00185336	0.0102204	0.0591858	0.897625	0.333885	0.211846	-0.399257	0.139983
CG31777	509.64	0.00185776	0.0102394	1.09327	0.0277438	0.79103	0.10369	0.000309347	0.999493
CR46066	6.59142	0.00185991	0.010246	-0.324641	0.919659	0.710446	NA	3.23666	0.0239424
Cyt-b5	2893.32	0.00186152	0.0102497	0.448213	0.219196	0.42095	0.203334	-0.317673	0.379711
CG5590	986.547	0.00186397	0.0102528	0.467164	0.0712384	0.401324	0.0955873	-0.0867341	0.804804
snoRNA:Or-aca5	249.188	0.00186371	0.0102528	-0.749946	0.471506	-1.19012	0.136976	-2.24313	0.00162076
CG11000	2712.21	0.00187181	0.0102855	-0.569584	0.224236	-0.984047	0.00871196	-0.0298016	0.966266
scaRNA:PsiU1-6	12.4419	0.00187176	0.0102855	0.588616	0.740987	-1.25219	0.359246	-3.43875	0.0195015
CG13339	211.196	0.00187986	0.0103226	0.397622	0.179173	0.0164555	0.969935	-0.365757	0.206506
jim	14647.6	0.00188048	0.0103226	0.241423	0.648035	-0.29539	0.487426	0.673437	0.0579403
Arf51F	2606.67	0.00188535	0.0103229	0.343937	0.0651179	0.00225656	0.993125	-0.113324	0.613513
CG10188	1481.5	0.00189101	0.0103229	-0.476195	0.0763227	-0.669443	0.00359636	-0.295489	0.286356
CG14407	598.451	0.00188762	0.0103229	-0.213999	0.640225	-0.398401	0.235557	-0.871286	0.00241491
CG2865	1002.37	0.00188397	0.0103229	0.256274	0.583175	-0.0270144	0.960563	0.768461	0.0132782
CG42404	1175.4	0.00188698	0.0103229	-0.494225	0.228857	-0.769106	0.0213773	0.0897564	0.866974
CG8258	1479.02	0.00188732	0.0103229	0.448555	0.0962291	0.620232	0.00676885	0.138211	0.675358
Cyp312a1	166.404	0.00188881	0.0103229	1.37849	0.475409	4.02053	0.0022016	3.06598	0.0268224
Oat	763.723	0.00189079	0.0103229	0.179698	0.824726	0.0289614	0.971901	-1.12138	0.0151521
XRCC1	216.467	0.00189038	0.0103229	0.085578	0.878603	0.459656	0.157238	0.783343	0.00741142
br	755.223	0.00189009	0.0103229	-0.360914	0.4976	-0.739955	0.0538094	0.314189	0.509867
pgc	9.02559	0.00188701	0.0103229	-3.59031	0.123734	-1.03926	NA	-6.56781	0.00405989
CG16884	22.4489	0.0018942	0.0103351	-1.36947	0.237525	-2.00801	0.0374764	-2.64803	0.00674783
CG4250	5272.88	0.0018984	0.0103424	1.05102	0.0045616	0.838657	0.0208479	0.660282	0.0869889
CG5348	5.13499	0.00189762	0.0103424	-4.17108	0.0853999	-0.346198	NA	1.80895	NA
Hmu	2516.7	0.00189725	0.0103424	0.12422	0.682574	0.500862	0.0080794	0.0455237	0.886122
RpS15Aa	11159.1	0.0019013	0.010353	0.480732	0.0852484	0.393629	0.135697	-0.130426	0.7117
Timp	2485.54	0.00190554	0.0103709	0.803757	0.00430689	0.46588	0.112235	0.592639	0.0361236
CG7044	634.648	0.00190736	0.0103756	0.374645	0.119328	0.593356	0.00263414	0.246962	0.312022
imd	400.445	0.00191063	0.0103882	0.559061	0.0411839	0.351619	0.203431	-0.0912182	0.813939
CG31676	1580.53	0.0019116	0.0103882	-0.0602051	0.837565	0.0244132	0.929401	-0.416959	0.0107951
sqz	253.655	0.00192097	0.0104339	-0.963758	0.017052	-0.875696	0.0211149	-0.730309	0.0672682
Non1	13388.5	0.00192296	0.0104395	0.415605	0.422619	0.272401	0.585673	-0.661984	0.105857
Rab3-GEF	4239.81	0.00192457	0.01044	-0.420224	0.256575	-0.601953	0.0464877	0.169132	0.684727
[truncated: 1,274 more rows]
