# Supplementary material for: Brain transcriptome changes in the aging Drosophila melanogaster accompany olfactory memory performance deficits
Source: PLoS One. 2018 Dec 21;13(12):e0209405. doi: 10.1371/journal.pone.0209405 (PMC6303037; doi:10.1371/journal.pone.0209405)
Supplement: S2 Table — (XLSX) [file pone.0209405.s005.xlsx]

## Sheet: 20vs5-male-down
Table S2 List of GO terms enriched in DE gene sets from pairwise age comparisons.
GO Term	Description	P-value	FDR q-value
GO:0007626	locomotory behavior	9.77e-07	0.00669
GO:0009628	response to abiotic stimulus	3.21e-06	0.011
GO:0007035	vacuolar acidification	4.25e-06	0.0097
GO:0001505	regulation of neurotransmitter levels	1.1e-05	0.0188
GO:0050769	positive regulation of neurogenesis	6.14e-05	0.0421
GO:0099537	trans-synaptic signaling	0.000129	0.0467

## Sheet: 30vs5-male-down
Table S2 List of GO terms enriched in DE gene sets from pairwise age comparisons.
GO Term	Description	P-value	FDR q-value
GO:0022900	electron transport chain	1.62e-10	5.55e-07
GO:0006091	generation of precursor metabolites and energy	2.79e-10	6.37e-07
GO:0055114	oxidation-reduction process	2.1e-05	0.0287
GO:0015992	proton transport	2.14e-05	0.0244

## Sheet: 40vs5-male-up
Table S2 List of GO terms enriched in DE gene sets from pairwise age comparisons.
GO Term	Description	P-value	FDR q-value
GO:0006950	response to stress	4.63e-08	0.000317
GO:0050896	response to stimulus	2.56e-06	0.00877
GO:0000723	telomere maintenance	3.37e-06	0.00577
GO:0044767	single-organism developmental process	7.19e-06	0.00704
GO:0032502	developmental process	1.1e-05	0.00941
GO:0009607	response to biotic stimulus	2.29e-05	0.0131
GO:0051704	multi-organism process	2.6e-05	0.0137
GO:0009991	response to extracellular stimulus	3.34e-05	0.0152
GO:0001667	ameboidal-type cell migration	4.6e-05	0.0186
GO:0031324	negative regulation of cellular metabolic process	5.52e-05	0.0189
GO:0002376	immune system process	8.53e-05	0.0266
GO:0000154	rRNA modification	9.5e-05	0.0271
GO:0006979	response to oxidative stress	9.54e-05	0.0262
GO:0006026	aminoglycan catabolic process	0.000167	0.0357
GO:0035094	response to nicotine	0.00021	0.0411

## Sheet: 40vs5-male-down
Table S2 List of GO terms enriched in DE gene sets from pairwise age comparisons.
GO Term	Description	P-value	FDR q-value
GO:0022900	electron transport chain	3.26e-29	2.23e-25
GO:0006091	generation of precursor metabolites and energy	1.81e-26	4.14e-23
GO:0044710	single-organism metabolic process	2.21e-21	3.79e-18
GO:0055114	oxidation-reduction process	2.22e-16	3.04e-13
GO:0044281	small molecule metabolic process	2.31e-14	2.64e-11
GO:0009167	purine ribonucleoside monophosphate metabolic process	5.45e-13	4.15e-10
GO:1902600	hydrogen ion transmembrane transport	1.86e-10	5.55e-08
GO:0072521	purine-containing compound metabolic process	2.64e-10	6.7e-08
GO:0055086	nucleobase-containing small molecule metabolic process	3.17e-08	5.3e-06
GO:0072350	tricarboxylic acid metabolic process	5.12e-07	6.61e-05
GO:0006811	ion transport	4.06e-06	0.00048
GO:0070271	protein complex biogenesis	5.01e-06	0.000572
GO:1901135	carbohydrate derivative metabolic process	5.25e-06	0.00059
GO:0006090	pyruvate metabolic process	6.88e-06	0.00076
GO:0033108	mitochondrial respiratory chain complex assembly	6.88e-06	0.000748
GO:0044763	single-organism cellular process	1.5e-05	0.00156
GO:0006536	glutamate metabolic process	2.12e-05	0.00211
GO:0044699	single-organism process	4.17e-05	0.00397
GO:0044711	single-organism biosynthetic process	7.24e-05	0.00661
GO:0043648	dicarboxylic acid metabolic process	0.000128	0.0114
GO:0006793	phosphorus metabolic process	0.000231	0.0201
GO:0044237	cellular metabolic process	0.000275	0.023
GO:0007005	mitochondrion organization	0.000419	0.0341
GO:0072593	reactive oxygen species metabolic process	0.000554	0.0441
GO:0044712	single-organism catabolic process	0.000577	0.0454

## Sheet: 20vs5-female-up
Table S2 List of GO terms enriched in DE gene sets from pairwise age comparisons.
GO Term	Description	P-value	FDR q-value
GO:0002181	cytoplasmic translation	4.07e-15	2.78e-11
GO:0043603	cellular amide metabolic process	4.53e-08	0.000155
GO:0009607	response to biotic stimulus	4.59e-08	7.86e-05
GO:0051707	response to other organism	1.08e-07	0.000147
GO:0009605	response to external stimulus	5.86e-06	0.00365
GO:0051704	multi-organism process	6.01e-06	0.00343
GO:0044712	single-organism catabolic process	1.05e-05	0.00516
GO:0009056	catabolic process	1.31e-05	0.006
GO:0050896	response to stimulus	2.03e-05	0.00867
GO:0032269	negative regulation of cellular protein metabolic process	3.77e-05	0.0136
GO:0006952	defense response	4.16e-05	0.0135
GO:0002682	regulation of immune system process	5.19e-05	0.0148
GO:0043900	regulation of multi-organism process	9.72e-05	0.0246
GO:0002376	immune system process	0.000198	0.0451

## Sheet: 20vs5-female-down
Table S2 List of GO terms enriched in DE gene sets from pairwise age comparisons.
GO Term	Description	P-value	FDR q-value
GO:0006091	generation of precursor metabolites and energy	9.11e-10	6.23e-06
GO:0006811	ion transport	1.03e-09	3.53e-06
GO:0022900	electron transport chain	3.13e-08	7.14e-05
GO:0015672	monovalent inorganic cation transport	5.04e-08	8.62e-05
GO:0007268	chemical synaptic transmission	3.55e-07	0.000347
GO:0046034	ATP metabolic process	9.96e-07	0.000619
GO:0072521	purine-containing compound metabolic process	1.98e-05	0.00542
GO:0050808	synapse organization	3.25e-05	0.00856
GO:0006818	hydrogen transport	5.57e-05	0.0136
GO:0003374	dynamin family protein polymerization involved in mitochondrial fission	0.000114	0.023
GO:0007157	heterophilic cell-cell adhesion via plasma membrane cell adhesion molecules	0.000137	0.0253
GO:0072350	tricarboxylic acid metabolic process	0.000138	0.0249
GO:0019637	organophosphate metabolic process	0.000141	0.0247

## Sheet: 30vs5-female-up
Table S2 List of GO terms enriched in DE gene sets from pairwise age comparisons.
GO Term	Description	P-value	FDR q-value
GO:0002181	cytoplasmic translation	9.87e-09	6.75e-05
GO:0009607	response to biotic stimulus	5.11e-08	0.000117
GO:0051707	response to other organism	8.73e-08	0.000149
GO:0051704	multi-organism process	2.43e-07	0.000332
GO:0006575	cellular modified amino acid metabolic process	3.39e-07	0.000387
GO:0043603	cellular amide metabolic process	3.85e-07	0.000376
GO:0050896	response to stimulus	1.32e-06	0.001
GO:0006950	response to stress	3.14e-06	0.00215
GO:0006749	glutathione metabolic process	8.9e-06	0.00554
GO:0006952	defense response	1.03e-05	0.0059
GO:0005975	carbohydrate metabolic process	2.85e-05	0.0115
GO:0009611	response to wounding	9.7e-05	0.0369
GO:0009070	serine family amino acid biosynthetic process	0.0001	0.036
GO:0010883	regulation of lipid storage	0.000135	0.0462
GO:1901136	carbohydrate derivative catabolic process	0.000139	0.0454

## Sheet: 30vs5-female-down
Table S2 List of GO terms enriched in DE gene sets from pairwise age comparisons.
GO Term	Description	P-value	FDR q-value
GO:0001505	regulation of neurotransmitter levels	1.47e-14	1.01e-10
GO:0050808	synapse organization	3.14e-14	1.07e-10
GO:0006836	neurotransmitter transport	1.08e-12	2.45e-09
GO:0023061	signal release	5.26e-12	6e-09
GO:0099003	vesicle-mediated transport in synapse	2.28e-11	1.2e-08
GO:0050877	neurological system process	4.89e-11	2.39e-08
GO:0006811	ion transport	1.35e-09	6.18e-07
GO:0007610	behavior	4.88e-09	2.09e-06
GO:0051650	establishment of vesicle localization	1.09e-08	4.39e-06
GO:0044708	single-organism behavior	1.39e-08	4.77e-06
GO:0006812	cation transport	1.84e-08	5.72e-06
GO:0051049	regulation of transport	2.45e-08	7.3e-06
GO:0007157	heterophilic cell-cell adhesion via plasma membrane cell adhesion molecules	3.01e-08	8.57e-06
GO:0065007	biological regulation	3.73e-08	1.02e-05
GO:0050794	regulation of cellular process	6.47e-08	1.53e-05
GO:0023052	signaling	7.03e-08	1.6e-05
GO:0007267	cell-cell signaling	1.53e-07	2.99e-05
GO:0007186	G-protein coupled receptor signaling pathway	1.8e-07	3.43e-05
GO:0022900	electron transport chain	3.61e-07	6.67e-05
GO:0006091	generation of precursor metabolites and energy	4.01e-07	7.03e-05
GO:0046903	secretion	1.2e-06	0.000178
GO:0009628	response to abiotic stimulus	4.28e-06	0.000564
GO:0032879	regulation of localization	1.07e-05	0.00136
GO:0032501	multicellular organismal process	2.14e-05	0.00244
GO:0044699	single-organism process	3.46e-05	0.0037
GO:0016048	detection of temperature stimulus	4.3e-05	0.00427
GO:1902578	single-organism localization	6.97e-05	0.00636
GO:0007188	adenylate cyclase-modulating G-protein coupled receptor signaling pathway	7.5e-05	0.00658
GO:0044763	single-organism cellular process	8.07e-05	0.00691
GO:0071822	protein complex subunit organization	9.25e-05	0.00782
GO:0031279	regulation of cyclase activity	0.00013	0.0105
GO:0022610	biological adhesion	0.000158	0.0124
GO:0006140	regulation of nucleotide metabolic process	0.00016	0.0123
GO:0051339	regulation of lyase activity	0.000214	0.0156
GO:0007154	cell communication	0.000252	0.0173
GO:0055074	calcium ion homeostasis	0.000265	0.0178
GO:0008088	axo-dendritic transport	0.000351	0.0218
GO:0035223	leg disc pattern formation	0.000509	0.0297

## Sheet: 40vs5-female-up
Table S2 List of GO terms enriched in DE gene sets from pairwise age comparisons.
GO Term	Description	P-value	FDR q-value
GO:0009607	response to biotic stimulus	2.27e-13	7.76e-10
GO:0051707	response to other organism	3.76e-13	8.57e-10
GO:0051704	multi-organism process	2.62e-12	4.48e-09
GO:0009653	anatomical structure morphogenesis	7.69e-12	1.05e-08
GO:0050896	response to stimulus	8.03e-12	9.16e-09
GO:0009605	response to external stimulus	2.14e-11	2.1e-08
GO:0002376	immune system process	9.97e-09	6.2e-06
GO:0006955	immune response	1.23e-08	7.01e-06
GO:0032501	multicellular organismal process	8.8e-08	4.3e-05
GO:0032502	developmental process	1.99e-07	8.03e-05
GO:0030029	actin filament-based process	4.26e-07	0.000122
GO:0006952	defense response	4.38e-07	0.00012
GO:0042391	regulation of membrane potential	1.11e-06	0.000262
GO:0044699	single-organism process	2.26e-06	0.000482
GO:0022414	reproductive process	2.29e-06	0.000474
GO:0065008	regulation of biological quality	2.7e-06	0.000543
GO:0040011	locomotion	3.05e-06	0.000522
GO:0065007	biological regulation	3.63e-06	0.000606
GO:0048523	negative regulation of cellular process	3.64e-06	0.000594
GO:0030036	actin cytoskeleton organization	4.62e-06	0.000718
GO:0048870	cell motility	6.67e-06	0.000971
GO:0045175	basal protein localization	7.77e-06	0.00111
GO:0007166	cell surface receptor signaling pathway	1.59e-05	0.00201
GO:0040007	growth	1.7e-05	0.00211
GO:0048519	negative regulation of biological process	1.86e-05	0.00223
GO:0050794	regulation of cellular process	2.44e-05	0.00283
GO:0048518	positive regulation of biological process	3e-05	0.00326
GO:0006928	movement of cell or subcellular component	3.78e-05	0.00398
GO:0070838	divalent metal ion transport	3.95e-05	0.00404
GO:0048522	positive regulation of cellular process	4.2e-05	0.00416
GO:0048583	regulation of response to stimulus	0.000139	0.0116
GO:0051179	localization	0.000163	0.0132
GO:0042325	regulation of phosphorylation	0.000185	0.0143
GO:0007610	behavior	0.000222	0.0158
GO:0051899	membrane depolarization	0.000311	0.0213
GO:0017145	stem cell division	0.000318	0.0213
GO:0051246	regulation of protein metabolic process	0.000345	0.0225
GO:0022610	biological adhesion	0.00036	0.0228
GO:0051174	regulation of phosphorus metabolic process	0.00045	0.0263
GO:0006026	aminoglycan catabolic process	0.000485	0.0274
GO:0060341	regulation of cellular localization	0.000648	0.0341
GO:0048102	autophagic cell death	0.000704	0.0362
GO:0007155	cell adhesion	0.000732	0.0366
GO:0034330	cell junction organization	0.000814	0.0398
GO:0045216	cell-cell junction organization	0.000814	0.0395
GO:1901700	response to oxygen-containing compound	0.000834	0.0402

## Sheet: 40vs5-female-down
Table S2 List of GO terms enriched in DE gene sets from pairwise age comparisons.
GO Term	Description	P-value	FDR q-value
GO:0006091	generation of precursor metabolites and energy	7.95e-42	5.44e-38
GO:0022900	electron transport chain	2.67e-37	9.13e-34
GO:0055114	oxidation-reduction process	1.12e-21	1.53e-18
GO:0044710	single-organism metabolic process	5.45e-19	4.15e-16
GO:0032543	mitochondrial translation	5.36e-18	3.06e-15
GO:0009167	purine ribonucleoside monophosphate metabolic process	2.83e-17	1.29e-14
GO:0043603	cellular amide metabolic process	9.33e-17	3.99e-14
GO:0044281	small molecule metabolic process	6.01e-13	1.79e-10
GO:0044237	cellular metabolic process	3.91e-11	8.64e-09
GO:0072521	purine-containing compound metabolic process	2.54e-10	4.45e-08
GO:1901576	organic substance biosynthetic process	7.66e-10	1.25e-07
GO:0009058	biosynthetic process	1.96e-09	2.98e-07
GO:0006818	hydrogen transport	2.39e-09	3.48e-07
GO:0006090	pyruvate metabolic process	2.03e-08	2.67e-06
GO:0072350	tricarboxylic acid metabolic process	4.32e-08	5.37e-06
GO:0008152	metabolic process	1.53e-07	1.78e-05
GO:0055086	nucleobase-containing small molecule metabolic process	4.2e-07	4.79e-05
GO:0016052	carbohydrate catabolic process	8.78e-07	8.96e-05
GO:0009987	cellular process	1.38e-06	0.000133
GO:0098662	inorganic cation transmembrane transport	2.41e-06	0.000212
GO:0002181	cytoplasmic translation	5.31e-06	0.000433
GO:0006839	mitochondrial transport	7.75e-06	0.000624
GO:0070271	protein complex biogenesis	1.11e-05	0.000884
GO:0006732	coenzyme metabolic process	0.0002	0.0139
GO:1901564	organonitrogen compound metabolic process	0.000308	0.0209
GO:0006811	ion transport	0.000418	0.0272
GO:0044267	cellular protein metabolic process	0.000721	0.0433
GO:0051186	cofactor metabolic process	0.000778	0.0463
GO:2000177	regulation of neural precursor cell proliferation	0.000786	0.0464
GO:0006413	translational initiation	0.000819	0.0479
