# Supplementary material for: Brain transcriptome changes in the aging Drosophila melanogaster accompany olfactory memory performance deficits
Source: PLoS One. 2018 Dec 21;13(12):e0209405. doi: 10.1371/journal.pone.0209405 (PMC6303037; doi:10.1371/journal.pone.0209405)
Supplement: S3 Table — (XLSX) [file pone.0209405.s006.xlsx]

## Sheet: MC2
Table S3 List of GO terms enriched in temporal profile clusters of DE genes.
GO Term	Description	P-value	FDR q-value
GO:0044710	single-organism metabolic process	1.24e-07	0.000853
GO:0055114	oxidation-reduction process	9.31e-07	0.0032
GO:0006091	generation of precursor metabolites and energy	2.43e-06	0.00557
GO:0022900	electron transport chain	4.06e-06	0.00559

## Sheet: MC10
Table S3 List of GO terms enriched in temporal profile clusters of DE genes.
GO Term	Description	P-value	FDR q-value
GO:0044710	single-organism metabolic process	2.47e-12	1.7e-08
GO:0055114	oxidation-reduction process	7.64e-10	2.63e-06
GO:0022900	electron transport chain	4.37e-09	1e-05
GO:0006091	generation of precursor metabolites and energy	5.28e-09	9.08e-06
GO:0044281	small molecule metabolic process	1.7e-05	0.0195
GO:0044237	cellular metabolic process	3.38e-05	0.0333
GO:0015985	energy coupled proton transport, down electrochemical gradient	5.42e-05	0.0466
GO:0044699	single-organism process	5.57e-05	0.0383
GO:0044763	single-organism cellular process	6.7e-05	0.0385
GO:0008152	metabolic process	7.58e-05	0.0373
GO:0009168	purine ribonucleoside monophosphate biosynthetic process	0.000131	0.0475
GO:0051188	cofactor biosynthetic process	0.000134	0.0461

## Sheet: FC1
Table S3 List of GO terms enriched in temporal profile clusters of DE genes.
GO Term	Description	P-value	FDR q-value
GO:0006091	generation of precursor metabolites and energy	2.4e-25	1.65e-21
GO:0022900	electron transport chain	1.74e-21	5.97e-18
GO:0055114	oxidation-reduction process	4.25e-15	7.31e-12
GO:0044710	single-organism metabolic process	2.88e-14	3.96e-11
GO:0032543	mitochondrial translation	3.52e-11	3.46e-08
GO:0044237	cellular metabolic process	2.28e-10	1.96e-07
GO:0009167	purine ribonucleoside monophosphate metabolic process	2.19e-08	1.08e-05
GO:0044281	small molecule metabolic process	4.25e-08	1.62e-05
GO:0008152	metabolic process	6.16e-08	2.23e-05
GO:0070271	protein complex biogenesis	1.57e-06	0.000373
GO:1901576	organic substance biosynthetic process	1.87e-06	0.000415
GO:0006090	pyruvate metabolic process	2.32e-06	0.000432
GO:0009058	biosynthetic process	3.61e-06	0.000591
GO:2000647	negative regulation of stem cell proliferation	3.94e-06	0.00063
GO:0009987	cellular process	4.36e-06	0.000652
GO:0072521	purine-containing compound metabolic process	4.88e-06	0.000685
GO:0043603	cellular amide metabolic process	1.53e-05	0.00178
GO:0015985	energy coupled proton transport, down electrochemical gradient	1.97e-05	0.00222
GO:0044763	single-organism cellular process	3e-05	0.00317
GO:0010257	NADH dehydrogenase complex assembly	5.53e-05	0.00567
GO:0055086	nucleobase-containing small molecule metabolic process	7.91e-05	0.00766
GO:0016052	carbohydrate catabolic process	0.000111	0.01
GO:0005975	carbohydrate metabolic process	0.000112	0.00996
GO:0050768	negative regulation of neurogenesis	0.000156	0.0132
GO:1901135	carbohydrate derivative metabolic process	0.000263	0.0211
GO:0006732	coenzyme metabolic process	0.000641	0.0424

## Sheet: FC3
Table S3 List of GO terms enriched in temporal profile clusters of DE genes.
GO Term	Description	P-value	FDR q-value
GO:0043207	response to external biotic stimulus	3.68e-07	0.00253
GO:0009607	response to biotic stimulus	3.68e-07	0.00127
GO:0043900	regulation of multi-organism process	3.81e-07	0.000874
GO:0050776	regulation of immune response	1.1e-06	0.00189
GO:0023014	signal transduction by protein phosphorylation	2.55e-06	0.00293
GO:0051704	multi-organism process	2.36e-05	0.00954
GO:0034097	response to cytokine	3.62e-05	0.0131
GO:0006952	defense response	3.7e-05	0.0127
GO:0031098	stress-activated protein kinase signaling cascade	3.84e-05	0.0126
GO:0002376	immune system process	7.58e-05	0.0217
GO:0009605	response to external stimulus	7.72e-05	0.0204
GO:0050896	response to stimulus	0.000204	0.0413
GO:0046844	micropyle formation	0.000215	0.0412

## Sheet: FC6
Table S3 List of GO terms enriched in temporal profile clusters of DE genes.
GO Term	Description	P-value	FDR q-value
GO:0002181	cytoplasmic translation	9.99e-16	6.87e-12
GO:0043603	cellular amide metabolic process	8.96e-11	1.54e-07
GO:0044249	cellular biosynthetic process	4.61e-09	3.97e-06
GO:0009058	biosynthetic process	1.92e-08	1.32e-05
GO:0034641	cellular nitrogen compound metabolic process	1.2e-05	0.00589
GO:1901564	organonitrogen compound metabolic process	6.09e-05	0.0279

## Sheet: FC8
Table S3 List of GO terms enriched in temporal profile clusters of DE genes.
GO Term	Description	P-value	FDR q-value
GO:0035070	salivary gland histolysis	4.1e-06	0.0282

## Sheet: FC12
Table S3 List of GO terms enriched in temporal profile clusters of DE genes.
GO Term	Description	P-value	FDR q-value
GO:0002181	cytoplasmic translation	2.38e-20	1.63e-16
GO:0043603	cellular amide metabolic process	9.48e-14	1.09e-10
GO:0009059	macromolecule biosynthetic process	9.08e-12	7.8e-09
GO:0009058	biosynthetic process	6.18e-08	3.27e-05
GO:0034641	cellular nitrogen compound metabolic process	1.36e-07	6.66e-05
GO:1901564	organonitrogen compound metabolic process	3.73e-07	0.00016
GO:0044237	cellular metabolic process	2.42e-06	0.000979
GO:0019538	protein metabolic process	2.02e-05	0.00771
GO:0006807	nitrogen compound metabolic process	2.87e-05	0.0104
GO:0071704	organic substance metabolic process	3.24e-05	0.0111
GO:0044260	cellular macromolecule metabolic process	4.97e-05	0.0163
GO:0008152	metabolic process	6.91e-05	0.0216
GO:0044238	primary metabolic process	0.000141	0.0421
GO:0043170	macromolecule metabolic process	0.000392	0.112

## Sheet: FC13
Table S3 List of GO terms enriched in temporal profile clusters of DE genes.
GO Term	Description	P-value	FDR q-value
GO:2000113	negative regulation of cellular macromolecule biosynthetic process	5.59e-06	0.0192
GO:0044767	single-organism developmental process	6.31e-06	0.0145
GO:0050789	regulation of biological process	1.05e-05	0.012
GO:0032502	developmental process	1.61e-05	0.0138
GO:0065007	biological regulation	2.5e-05	0.0172
GO:0019098	reproductive behavior	2.56e-05	0.016
GO:0008586	imaginal disc-derived wing vein morphogenesis	8.89e-05	0.0437

## Sheet: FC15
Table S3 List of GO terms enriched in temporal profile clusters of DE genes.
GO Term	Description	P-value	FDR q-value
GO:0065007	biological regulation	2.86e-06	0.0196
GO:1901385	regulation of voltage-gated calcium channel activity	3.49e-06	0.012
GO:0006811	ion transport	1.12e-05	0.0193
GO:2000026	regulation of multicellular organismal development	2.11e-05	0.0145
GO:0035556	intracellular signal transduction	2.34e-05	0.0147
