# Supplementary material for: Brain transcriptome changes in the aging Drosophila melanogaster accompany olfactory memory performance deficits
Source: PLoS One. 2018 Dec 21;13(12):e0209405. doi: 10.1371/journal.pone.0209405 (PMC6303037; doi:10.1371/journal.pone.0209405)
Supplement: S4 Table — (XLSX) [file pone.0209405.s007.xlsx]

## Sheet: MM1
Table S4 List of GO terms enriched in co-expression module MM1.
GO Term	Description	P-value	FDR q-value
GO:0030239	myofibril assembly	7.97e-09	5.49e-05
GO:0003012	muscle system process	4.19e-07	0.000963
GO:0097435	supramolecular fiber organization	1.37e-05	0.0189

## Sheet: MM6
Table S4 List of GO terms enriched in co-expression module MM6.
GO Term	Description	P-value	FDR q-value
GO:1901071	glucosamine-containing compound metabolic process	2.51e-09	8.64e-06
GO:0006040	amino sugar metabolic process	3.85e-09	8.84e-06
GO:0006022	aminoglycan metabolic process	1.01e-08	1.75e-05
GO:0006309	apoptotic DNA fragmentation	7.16e-06	0.00986

## Sheet: MM7
Table S4 List of GO terms enriched in co-expression module MM7.
GO Term	Description	P-value	FDR q-value
GO:0051707	response to other organism	1.11e-06	0.00765
GO:0009607	response to biotic stimulus	1.55e-06	0.00355
GO:0006950	response to stress	1.85e-05	0.0319
GO:0051704	multi-organism process	2.48e-05	0.0285

## Sheet: MM8
Table S4 List of GO terms enriched in co-expression module MM8.
GO Term	Description	P-value	FDR q-value
GO:0071840	cellular component organization or biogenesis	4.24e-09	1.46e-05
GO:0043488	regulation of mRNA stability	1.32e-07	0.000302
GO:0050794	regulation of cellular process	5.36e-07	0.000922
GO:0032989	cellular component morphogenesis	2.14e-06	0.00211
GO:0065007	biological regulation	1.6e-05	0.01
GO:0007264	small GTPase mediated signal transduction	4.65e-05	0.0188
GO:0002082	regulation of oxidative phosphorylation	4.89e-05	0.0187
GO:0016482	cytosolic transport	7.15e-05	0.0234
GO:0080135	regulation of cellular response to stress	0.000105	0.0267
GO:0043001	Golgi to plasma membrane protein transport	0.00012	0.0295
GO:0016192	vesicle-mediated transport	0.000126	0.03
GO:0051641	cellular localization	0.000133	0.0306
GO:1902904	negative regulation of supramolecular fiber organization	0.000156	0.0345
GO:0032502	developmental process	0.000181	0.0337
GO:0032535	regulation of cellular component size	0.000187	0.033
GO:0051246	regulation of protein metabolic process	0.000292	0.0447
GO:1902743	regulation of lamellipodium organization	0.000318	0.0456
GO:0051258	protein polymerization	0.000318	0.0447
GO:0016197	endosomal transport	0.000323	0.0445
GO:0040011	locomotion	0.000363	0.0489

## Sheet: MM11
Table S4 List of GO terms enriched in co-expression module MM11.
GO Term	Description	P-value	FDR q-value
GO:0050794	regulation of cellular process	1.36e-30	9.38e-27
GO:0065007	biological regulation	1.53e-27	3.52e-24
GO:0050808	synapse organization	2.38e-19	4.1e-16
GO:0010646	regulation of cell communication	2.48e-17	2.84e-14
GO:0023051	regulation of signaling	2.48e-17	2.43e-14
GO:0051239	regulation of multicellular organismal process	5.75e-17	4.95e-14
GO:0007610	behavior	6.55e-16	5.01e-13
GO:0051128	regulation of cellular component organization	1.86e-15	1.28e-12
GO:0044699	single-organism process	2.91e-15	1.82e-12
GO:0044763	single-organism cellular process	3.62e-15	1.78e-12
GO:0032879	regulation of localization	2.24e-12	6.69e-10
GO:0051049	regulation of transport	2.65e-12	7.61e-10
GO:0048523	negative regulation of cellular process	9.32e-12	2.47e-09
GO:0032502	developmental process	6.97e-11	1.55e-08
GO:0006928	movement of cell or subcellular component	1.4e-10	2.75e-08
GO:0071840	cellular component organization or biogenesis	1.43e-10	2.74e-08
GO:0048583	regulation of response to stimulus	1.48e-10	2.75e-08
GO:0032501	multicellular organismal process	4.76e-10	7.8e-08
GO:0048519	negative regulation of biological process	5.57e-10	8.92e-08
GO:0044087	regulation of cellular component biogenesis	6.44e-10	9.85e-08
GO:0007268	chemical synaptic transmission	7.08e-10	1.04e-07
GO:0008037	cell recognition	9.54e-10	1.34e-07
GO:0048518	positive regulation of biological process	1.41e-09	1.9e-07
GO:0048522	positive regulation of cellular process	1.73e-09	2.28e-07
GO:0001505	regulation of neurotransmitter levels	4.25e-09	5.32e-07
GO:0009987	cellular process	6.36e-09	7.29e-07
GO:0099003	vesicle-mediated transport in synapse	3.74e-08	3.79e-06
GO:0040011	locomotion	3.95e-08	3.94e-06
GO:0040007	growth	4.2e-08	4.13e-06
GO:0065008	regulation of biological quality	8.01e-08	7.45e-06
GO:0007267	cell-cell signaling	1.66e-06	0.000105
GO:0023052	signaling	2.17e-06	0.000133
GO:0097479	synaptic vesicle localization	3.72e-06	0.000215
GO:0006836	neurotransmitter transport	7.47e-06	0.000402
GO:0016319	mushroom body development	9.66e-06	0.000504
GO:0030001	metal ion transport	1.25e-05	0.000627
GO:0050684	regulation of mRNA processing	3.63e-05	0.00153
GO:0046903	secretion	5.82e-05	0.00238
GO:0006468	protein phosphorylation	6.15e-05	0.00249
GO:0006511	ubiquitin-dependent protein catabolic process	0.000113	0.00423
GO:0006357	regulation of transcription from RNA polymerase II promoter	0.000177	0.00608
GO:0051179	localization	0.000219	0.00725
GO:0007526	larval somatic muscle development	0.000221	0.00729
GO:0051899	membrane depolarization	0.000254	0.00798
GO:0048789	cytoskeletal matrix organization at active zone	0.000283	0.00875
GO:0009081	branched-chain amino acid metabolic process	0.000283	0.00871
GO:0016192	vesicle-mediated transport	0.000312	0.00934
GO:0007154	cell communication	0.000316	0.00941
GO:0007187	G-protein coupled receptor signaling pathway, coupled to cyclic nucleotide second messenger	0.000372	0.0107
GO:0051234	establishment of localization	0.000392	0.0111
GO:0098609	cell-cell adhesion	0.000449	0.0125
GO:0016050	vesicle organization	0.00047	0.013
GO:0048511	rhythmic process	0.00054	0.0146
GO:0007254	JNK cascade	0.000593	0.0157
GO:0070328	triglyceride homeostasis	0.000638	0.0167
GO:1901654	response to ketone	0.000638	0.0166
GO:0016048	detection of temperature stimulus	0.000642	0.0166
GO:0019538	protein metabolic process	0.000657	0.0166
GO:0043484	regulation of RNA splicing	0.000886	0.0213

## Sheet: MM12
Table S4 List of GO terms enriched in co-expression module MM12.
GO Term	Description	P-value	FDR q-value
GO:0055085	transmembrane transport	1.61e-07	0.00111

## Sheet: MM14
Table S4 List of GO terms enriched in co-expression module MM14.
GO Term	Description	P-value	FDR q-value
GO:0006091	generation of precursor metabolites and energy	1.93e-34	1.33e-30
GO:0022900	electron transport chain	8.78e-27	2.02e-23
GO:0055114	oxidation-reduction process	1.25e-23	2.15e-20
GO:0044710	single-organism metabolic process	1.63e-18	2.25e-15
GO:0009167	purine ribonucleoside monophosphate metabolic process	6.93e-18	5.3e-15
GO:0072521	purine-containing compound metabolic process	5.9e-12	2.03e-09
GO:0006090	pyruvate metabolic process	2.97e-11	9.72e-09
GO:0044281	small molecule metabolic process	8.78e-11	2.75e-08
GO:0016052	carbohydrate catabolic process	3.53e-09	6.95e-07
GO:0015985	energy coupled proton transport, down electrochemical gradient	4.49e-09	8.14e-07
GO:0055086	nucleobase-containing small molecule metabolic process	4.2e-08	6.28e-06
GO:0006732	coenzyme metabolic process	1.85e-07	2.54e-05
GO:0051186	cofactor metabolic process	4.41e-07	5.63e-05
GO:0008152	metabolic process	2.55e-06	0.000284
GO:0044237	cellular metabolic process	2.64e-06	0.000289
GO:0072524	pyridine-containing compound metabolic process	7.11e-06	0.000731
GO:1901135	carbohydrate derivative metabolic process	2.62e-05	0.00265
GO:0044711	single-organism biosynthetic process	2.68e-05	0.00268
GO:0044699	single-organism process	6.57e-05	0.00603
GO:0006793	phosphorus metabolic process	7.6e-05	0.00688
GO:0006067	ethanol metabolic process	7.93e-05	0.00709
GO:0044763	single-organism cellular process	8.36e-05	0.00738
GO:0070271	protein complex biogenesis	8.39e-05	0.00731
GO:0033108	mitochondrial respiratory chain complex assembly	0.000109	0.00928

## Sheet: MM16
Table S4 List of GO terms enriched in co-expression module MM16.
GO Term	Description	P-value	FDR q-value
GO:0044710	single-organism metabolic process	9.93e-27	6.84e-23
GO:0044281	small molecule metabolic process	1.02e-22	3.51e-19
GO:0032787	monocarboxylic acid metabolic process	7.76e-21	1.78e-17
GO:0055114	oxidation-reduction process	1.03e-16	1.02e-13
GO:0044712	single-organism catabolic process	1.1e-14	7.58e-12
GO:0008152	metabolic process	2.46e-13	1.13e-10
GO:0005975	carbohydrate metabolic process	3.97e-12	1.3e-09
GO:0006629	lipid metabolic process	1.54e-11	4.81e-09
GO:0019318	hexose metabolic process	1.57e-09	4.32e-07
GO:0071704	organic substance metabolic process	5.89e-08	1.5e-05
GO:0006081	cellular aldehyde metabolic process	1.73e-07	4.24e-05
GO:0006732	coenzyme metabolic process	4.06e-07	9.63e-05
GO:0051156	glucose 6-phosphate metabolic process	5.74e-07	0.000132
GO:0042558	pteridine-containing compound metabolic process	1.11e-06	0.00024
GO:0009056	catabolic process	1.31e-06	0.000273
GO:0044699	single-organism process	1.6e-06	0.000315
GO:0042559	pteridine-containing compound biosynthetic process	1.1e-05	0.00198
GO:0006869	lipid transport	2.08e-05	0.00368
GO:0044711	single-organism biosynthetic process	2.18e-05	0.00365
GO:0044550	secondary metabolite biosynthetic process	2.32e-05	0.0038
GO:0051186	cofactor metabolic process	2.48e-05	0.00398
GO:0046148	pigment biosynthetic process	4.5e-05	0.00705
GO:0015718	monocarboxylic acid transport	6.54e-05	0.00978
GO:0055086	nucleobase-containing small molecule metabolic process	0.000185	0.0228
GO:0044238	primary metabolic process	0.00028	0.0316
GO:0006144	purine nucleobase metabolic process	0.000311	0.0346
GO:0072524	pyridine-containing compound metabolic process	0.000397	0.0427

## Sheet: FM6
Table S4 List of GO terms enriched in co-expression module FM6.
GO Term	Description	P-value	FDR q-value
GO:0009416	response to light stimulus	1.07e-17	7.39e-14
GO:0007601	visual perception	1.3e-15	2.99e-12
GO:0009581	detection of external stimulus	1.46e-11	9.14e-09
GO:0008277	regulation of G-protein coupled receptor protein signaling pathway	4.8e-11	2.75e-08
GO:0051606	detection of stimulus	6.79e-10	3.11e-07
GO:0009628	response to abiotic stimulus	4.9e-09	1.68e-06
GO:0042441	eye pigment metabolic process	2.21e-08	6.09e-06
GO:0042052	rhabdomere development	2.78e-08	7.37e-06
GO:0045494	photoreceptor cell maintenance	3.4e-07	7.79e-05
GO:0009649	entrainment of circadian clock	3.64e-07	8.08e-05
GO:0032501	multicellular organismal process	7.29e-07	0.000152
GO:0009072	aromatic amino acid family metabolic process	2.61e-05	0.00448
GO:0007186	G-protein coupled receptor signaling pathway	2.7e-05	0.00453
GO:0042440	pigment metabolic process	6.46e-05	0.0103
GO:0009605	response to external stimulus	8.72e-05	0.0133
GO:0030845	phospholipase C-inhibiting G-protein coupled receptor signaling pathway	9.97e-05	0.0137
GO:0019722	calcium-mediated signaling	0.00026	0.0309
GO:0032091	negative regulation of protein binding	0.000297	0.0346
GO:0006828	manganese ion transport	0.000297	0.0341
GO:0001523	retinoid metabolic process	0.000297	0.033

## Sheet: FM7
Table S4 List of GO terms enriched in co-expression module FM7.
GO Term	Description	P-value	FDR q-value
GO:0002181	cytoplasmic translation	3.34e-53	2.29e-49
GO:0043603	cellular amide metabolic process	9.08e-27	1.25e-23
GO:0034645	cellular macromolecule biosynthetic process	6.63e-20	5.7e-17
GO:0009058	biosynthetic process	1.95e-18	1.49e-15
GO:0044281	small molecule metabolic process	6.94e-10	3.41e-07
GO:0034641	cellular nitrogen compound metabolic process	1.09e-09	5.01e-07
GO:0044237	cellular metabolic process	2.45e-09	1.05e-06
GO:0008152	metabolic process	9.05e-09	3.46e-06
GO:0044282	small molecule catabolic process	1.63e-08	5.34e-06
GO:0000027	ribosomal large subunit assembly	1.39e-07	3.99e-05
GO:0071704	organic substance metabolic process	3.05e-07	8.4e-05
GO:1901605	alpha-amino acid metabolic process	7.4e-07	0.000196
GO:0044238	primary metabolic process	1.1e-06	0.00028
GO:0009113	purine nucleobase biosynthetic process	1.24e-05	0.00295
GO:0044267	cellular protein metabolic process	1.27e-05	0.0029
GO:1901564	organonitrogen compound metabolic process	1.76e-05	0.00391
GO:0044262	cellular carbohydrate metabolic process	2.22e-05	0.00476
GO:0044710	single-organism metabolic process	2.94e-05	0.00612
GO:0006414	translational elongation	0.000208	0.0325
GO:0006641	triglyceride metabolic process	0.000208	0.0318
GO:0006000	fructose metabolic process	0.00021	0.0314

[truncated: 4 more sheets: FM10, FM13, FM15, FM21]
