# Supplementary material for: Brain transcriptome changes in the aging Drosophila melanogaster accompany olfactory memory performance deficits
Source: PLoS One. 2018 Dec 21;13(12):e0209405. doi: 10.1371/journal.pone.0209405 (PMC6303037; doi:10.1371/journal.pone.0209405)
Supplement: S5 Table — (XLSX) [file pone.0209405.s008.xlsx]

## Sheet: Male
Table S5 Module membership values and module assignment for genes in aging male brain co-expression network
Gene	Module	MM1	MM2	MM3	MM4	MM5	MM6	MM7	MM8	MM9	MM10	MM11	MM12	MM13	MM14	MM15	MM16	MM17	MM18	MM19
Act57B	MM1	0.783158	-0.0889474	-0.461072	-0.410508	0.285678	-0.236636	-0.0235815	0.0466657	-0.337191	-0.13841	-0.040831	-0.096928	0.129816	0.209479	0.166853	0.238998	-0.121759	-0.357393	-0.760479
Act87E	MM1	0.987215	-0.259774	-0.644404	-0.0412759	0.435372	0.00240279	0.0677016	0.349533	-0.135004	-0.529958	-0.361333	-0.388125	-0.186178	0.274121	0.140055	0.507849	0.210474	-0.47795	-0.424699
alpha-Est10	MM1	0.798386	-0.370652	-0.727864	0.115343	0.464206	0.167682	-0.0043099	0.474875	-0.0052185	-0.644553	-0.746897	-0.272794	-0.353719	0.434872	0.300508	0.807188	0.638765	-0.171941	0.0917455
atilla	MM1	0.917328	-0.252452	-0.694774	-0.0214312	0.471041	0.00255818	-0.0174902	0.367505	-0.0978454	-0.592601	-0.511311	-0.260067	-0.199311	0.401462	0.254065	0.605646	0.306192	-0.433099	-0.295236
axo	MM1	-0.870471	-0.203352	0.189678	-0.396058	-0.609504	-0.426185	-0.450152	-0.636909	-0.311389	0.709952	0.244938	0.721891	0.544808	0.160094	0.320306	-0.174115	-0.0560645	0.569253	0.276463
bic	MM1	0.75872	-0.0607715	-0.491151	0.0601176	0.47018	0.0801013	0.16507	0.589209	0.141396	-0.752076	-0.525487	-0.210607	-0.316573	0.342251	0.00432249	0.468284	0.396148	-0.346864	-0.299388
CanA1	MM1	0.744942	-0.24306	-0.435069	0.0598009	0.250889	0.0859812	0.143166	0.29778	-0.13604	-0.463773	0.000880138	-0.50452	-0.15408	0.0649626	-0.145809	0.0916437	-0.0933705	-0.73534	-0.588083
CG10205	MM1	0.907046	-0.0242389	-0.381589	0.145154	0.463116	0.184908	0.305709	0.445346	0.090724	-0.545351	-0.215831	-0.598197	-0.363756	-0.0268373	-0.114601	0.267519	0.0845623	-0.533096	-0.303882
CG10237	MM1	0.804763	-0.318197	-0.648083	0.0399977	0.390591	0.231387	-0.0478792	0.245128	-0.169327	-0.349717	-0.45153	-0.388272	-0.195972	0.271322	0.29162	0.631113	0.346457	-0.269222	-0.0864946
CG10345	MM1	0.935626	-0.132938	-0.541278	-0.0881121	0.487642	0.174618	0.302317	0.481487	-0.0525301	-0.509294	-0.363129	-0.490626	-0.408564	0.0469719	-0.010964	0.437624	0.261152	-0.347128	-0.301237
CG10428	MM1	-0.791254	0.189959	0.487209	0.136778	-0.178741	0.135708	-0.0596126	-0.180603	0.199956	0.403639	0.0049185	0.3443	0.0597015	-0.153091	0.0390046	-0.166783	0.118433	0.693392	0.570085
CG10590	MM1	-0.819404	0.497929	0.64911	0.0211209	-0.228278	0.0216581	-0.14139	-0.345163	0.191971	0.522268	0.275028	0.474469	0.307109	-0.146712	-0.00390838	-0.419934	-0.240601	0.492154	0.229143
CG10657	MM1	0.862012	-0.213831	-0.574882	-0.288154	0.248376	-0.24265	-0.0352308	0.147575	-0.240717	-0.311956	-0.176722	-0.154091	0.0852022	0.339077	0.18587	0.385886	0.0906389	-0.397538	-0.606106
CG10700	MM1	-0.803093	0.160725	0.432915	-0.0330181	-0.481268	-0.25508	-0.447036	-0.563857	-0.0391041	0.547558	0.226051	0.607002	0.481332	0.10182	0.171124	-0.174117	-0.161141	0.494171	0.351579
CG11044	MM1	0.871725	-0.315614	-0.632761	-0.143329	0.520726	0.225794	0.346489	0.383602	-0.145818	-0.32144	-0.237044	-0.604678	-0.382217	-0.063723	0.137484	0.24613	0.143617	-0.49978	-0.302816
CG11073	MM1	0.94581	-0.16158	-0.56689	-0.0443895	0.567543	0.124116	0.147845	0.337702	-0.0805556	-0.380922	-0.359873	-0.423936	-0.204894	0.155944	0.219485	0.442842	0.197177	-0.354731	-0.375412
CG11147	MM1	0.92797	-0.143014	-0.575704	0.0271193	0.535066	0.175881	0.100564	0.400144	-0.0332179	-0.487328	-0.527844	-0.378769	-0.298523	0.228764	0.197802	0.643553	0.376167	-0.208411	-0.162277
CG11221	MM1	-0.619969	0.290235	0.579305	-0.357264	-0.549727	-0.37943	-0.0931365	-0.519867	-0.186924	0.624816	0.728348	0.393346	0.468179	-0.277909	-0.280911	-0.637783	-0.599603	0.206474	-0.317629
CG11263	MM1	-0.859072	-0.0828851	0.442665	-0.18854	-0.717023	-0.343906	-0.37791	-0.716722	-0.324669	0.737952	0.595791	0.448758	0.512844	-0.141824	-0.0323893	-0.438132	-0.440072	0.326709	0.127892
CG11321	MM1	0.753223	0.0227345	-0.235341	-0.168098	0.298182	0.0151781	0.316792	0.163872	-0.147599	-0.161854	0.212933	-0.52203	-0.142282	-0.236463	-0.175166	-0.108933	-0.329946	-0.590426	-0.643367
CG11796	MM1	0.912997	-0.1719	-0.586936	0.0776163	0.556049	0.143113	0.0839817	0.428165	0.0259303	-0.530328	-0.600387	-0.339071	-0.287758	0.292617	0.246928	0.685115	0.45766	-0.165689	-0.105796
CG11951	MM1	0.833526	0.0551186	-0.413873	0.224578	0.575496	0.277957	0.217617	0.600847	0.286195	-0.666606	-0.677119	-0.356165	-0.429679	0.235598	0.0795679	0.673921	0.584352	-0.0580547	0.0706877
CG12075	MM1	0.962807	-0.318079	-0.700669	-0.00799784	0.499251	0.125147	0.0396107	0.324319	-0.164342	-0.461348	-0.423507	-0.430842	-0.217259	0.262792	0.257503	0.556548	0.253386	-0.443755	-0.308821
CG12702	MM1	-0.614324	0.085105	0.395283	0.427623	-0.172512	0.333573	0.0918946	0.0230954	0.365708	0.129713	-0.0736025	-0.0232654	-0.212972	-0.237349	-0.115505	-0.0870184	0.259956	0.457061	0.839906
CG13272	MM1	0.695036	-0.330946	-0.626416	-0.254878	0.308032	-0.154309	-0.0648752	0.238104	-0.246255	-0.37037	-0.382839	-0.0374857	-0.0223874	0.411979	0.25965	0.492337	0.280632	-0.220957	-0.446143
CG13856	MM1	0.823326	-0.355987	-0.684475	-0.177972	0.351069	-0.0866149	-0.179423	0.144426	-0.297214	-0.298539	-0.379323	-0.121905	0.0866102	0.467735	0.378778	0.585669	0.256896	-0.264961	-0.482453
CG14109	MM1	0.86653	-0.0894605	-0.419511	-0.0308819	0.491185	0.249446	0.407083	0.386095	-0.0497287	-0.358156	-0.0877207	-0.675129	-0.406954	-0.203367	-0.0842936	0.109383	-0.0444729	-0.57638	-0.370489
CG14132	MM1	0.853202	-0.439292	-0.789894	-0.105661	0.490693	0.0419801	-0.11157	0.202472	-0.267972	-0.33609	-0.419258	-0.261252	-0.0247363	0.415321	0.473834	0.522254	0.235435	-0.449104	-0.408433
CG14275	MM1	0.842931	-0.31734	-0.720567	-0.0108838	0.587079	0.291361	0.0774068	0.358204	-0.108501	-0.376771	-0.5402	-0.412473	-0.286581	0.243468	0.393128	0.580377	0.39141	-0.299805	-0.106846
CG1441	MM1	0.887814	-0.00822971	-0.491951	0.0974892	0.615742	0.305476	0.112353	0.434715	0.0423395	-0.481249	-0.538127	-0.379115	-0.300491	0.210085	0.184708	0.605534	0.357454	-0.185732	-0.186804
CG14502	MM1	0.875156	-0.0453724	-0.386343	0.0652399	0.612029	0.37657	0.429971	0.452136	0.0325466	-0.356528	-0.241031	-0.692578	-0.476311	-0.21115	-0.0287399	0.241069	0.110065	-0.367436	-0.228591
CG1461	MM1	0.826908	-0.283561	-0.60867	0.101962	0.435562	0.124364	0.00717064	0.369457	-0.0133519	-0.493052	-0.637579	-0.305257	-0.278234	0.331336	0.276041	0.77624	0.554393	-0.0602438	0.0701907
CG14964	MM1	0.671006	-0.27571	-0.355285	-0.332729	-0.106617	-0.251931	0.0071818	-0.134415	-0.454295	0.0159624	0.328118	-0.351779	0.141793	-0.03988	-0.102892	0.0403274	-0.305731	-0.505263	-0.64582
CG14984	MM1	0.900141	-0.0827959	-0.391039	-0.0541306	0.415182	0.110232	0.411547	0.416236	-0.0406131	-0.448511	-0.0608957	-0.62343	-0.379853	-0.161553	-0.193764	0.113573	-0.044909	-0.583139	-0.467999
CG1504	MM1	-0.873082	0.221387	0.64863	0.160988	-0.397232	0.0825275	0.107282	-0.214024	0.235873	0.425841	0.28312	0.171383	-0.0443049	-0.425206	-0.256711	-0.420979	-0.0782203	0.537947	0.649857
CG15309	MM1	0.740945	0.0129537	-0.390919	-0.218518	0.367588	0.0285697	0.266354	0.362584	-0.0293091	-0.372928	-0.0919089	-0.302976	-0.136119	0.0839231	-0.0443052	0.095502	0.0236407	-0.483696	-0.615406
CG1632	MM1	0.846531	-0.187788	-0.537268	-0.0593845	0.388625	0.11853	0.0582505	0.227053	-0.134957	-0.281978	-0.36203	-0.379895	-0.190927	0.155117	0.215865	0.554606	0.270201	-0.187839	-0.146432
CG1674	MM1	0.835421	0.0110484	-0.32631	-0.0938877	0.302583	-0.0901773	0.208624	0.348449	-0.0135466	-0.466457	-0.101382	-0.321096	-0.117184	0.109918	-0.151441	0.212794	0.0305087	-0.428253	-0.610413
CG17068	MM1	-0.718481	-0.0910432	0.288467	0.023632	-0.351602	0.139296	-0.161997	-0.409012	-0.0943504	0.603793	0.227758	0.160421	0.160219	-0.208211	0.124887	-0.227818	-0.0621029	0.418927	0.515284
CG17189	MM1	0.851685	-0.175479	-0.576163	0.0676992	0.553675	0.244149	0.0420361	0.335497	-0.0206932	-0.371626	-0.528783	-0.363412	-0.205414	0.263952	0.327747	0.624819	0.405672	-0.161888	-0.118257
CG17324	MM1	0.945269	-0.122196	-0.526878	0.125663	0.460906	0.146815	0.0551178	0.362642	-0.0276314	-0.542028	-0.403837	-0.433358	-0.239368	0.229492	0.09554	0.555332	0.233886	-0.397456	-0.266145
CG17549	MM1	0.858415	-0.0521486	-0.52164	0.156686	0.536626	0.210782	0.115407	0.549573	0.172521	-0.666653	-0.709792	-0.29254	-0.374349	0.337699	0.154405	0.756815	0.600648	-0.0786363	0.03015
CG17681	MM1	0.802367	-0.304416	-0.704364	0.00812152	0.605742	0.312221	0.0322653	0.387318	-0.0957558	-0.400063	-0.590905	-0.333403	-0.23948	0.3235	0.402787	0.614474	0.449562	-0.229162	-0.168886
CG17684	MM1	-0.831232	0.150063	0.665043	0.115149	-0.575581	-0.141526	0.0646569	-0.313453	0.108618	0.38076	0.632843	0.135882	0.142236	-0.425732	-0.448077	-0.719452	-0.440871	0.0992834	0.198247
CG17919	MM1	0.883348	-0.458454	-0.764705	-0.201603	0.372096	0.0939882	0.133293	0.311207	-0.250019	-0.344728	-0.411864	-0.429397	-0.292194	0.178402	0.256222	0.565702	0.375107	-0.294315	-0.154511
CG1806	MM1	0.857905	-0.241849	-0.68524	-0.198768	0.509117	-0.0230876	-0.0762408	0.259488	-0.185113	-0.345872	-0.584866	-0.0972118	-0.086334	0.431165	0.443784	0.719684	0.418797	-0.0676794	-0.266188
CG18304	MM1	0.891104	-0.235516	-0.61555	-0.152537	0.388469	-0.0467264	-0.162442	0.0798374	-0.318597	-0.248549	-0.241844	-0.224163	0.0939228	0.350253	0.322893	0.476666	0.0384021	-0.413632	-0.58321
CG1889	MM1	0.916228	-0.274099	-0.646471	0.0332094	0.455261	0.135195	0.0388086	0.344858	-0.0860903	-0.466721	-0.517342	-0.388571	-0.255728	0.276728	0.247888	0.67274	0.403235	-0.24526	-0.109982
CG1941	MM1	0.694964	0.255335	0.0101351	0.22265	0.435333	0.260469	0.502728	0.467484	0.201135	-0.474815	0.135924	-0.66137	-0.371902	-0.340911	-0.483403	-0.200064	-0.274118	-0.628061	-0.579411
CG31103	MM1	0.869576	-0.280366	-0.751571	-0.206768	0.557197	-0.0147324	-0.0926217	0.243844	-0.212537	-0.350985	-0.548641	-0.117847	-0.06028	0.451564	0.508748	0.637248	0.329507	-0.242743	-0.347873
CG31199	MM1	0.808391	-0.217664	-0.548456	0.176385	0.424599	0.0766765	-0.117829	0.256617	-0.0281498	-0.461876	-0.539389	-0.264273	-0.135936	0.378609	0.302279	0.699351	0.375614	-0.189049	-0.0518512
CG31205	MM1	0.760111	-0.263118	-0.456793	0.249134	0.289798	0.0866143	0.0420675	0.299078	-0.00658188	-0.517686	-0.398617	-0.448972	-0.323222	0.145754	0.0417316	0.564611	0.287223	-0.28652	0.0769645
CG31207	MM1	0.928883	-0.21563	-0.55414	0.159793	0.488154	0.17432	0.185077	0.46481	0.0550594	-0.5839	-0.480153	-0.508706	-0.370412	0.165503	0.0897267	0.565281	0.379375	-0.327118	-0.0950173
CG32364	MM1	-0.759428	-0.0801795	0.312738	0.128615	-0.241382	0.225804	0.0910697	-0.153987	0.0962203	0.372607	0.206877	0.0342875	-0.0850205	-0.331248	-0.0402648	-0.422763	-0.0526823	0.221938	0.542988
CG32544	MM1	-0.854078	0.159068	0.533218	-0.21405	-0.690214	-0.498805	-0.451516	-0.672183	-0.162393	0.637571	0.450154	0.711283	0.617595	0.0570486	0.00467199	-0.309074	-0.317299	0.51525	0.114528
CG32726	MM1	0.772639	0.0910725	-0.258694	0.0948818	0.298115	-0.101164	-0.00309441	0.272977	0.0067813	-0.542016	-0.207428	-0.205166	-0.0837175	0.227952	-0.112671	0.360906	0.00287306	-0.380995	-0.477184
CG33110	MM1	0.891849	-0.189649	-0.623073	-0.0591254	0.535868	0.0758224	0.0714312	0.417648	-0.00698637	-0.473519	-0.635846	-0.226533	-0.224463	0.360272	0.313559	0.724449	0.542525	-0.0445504	-0.142692
CG33178	MM1	0.856817	-0.565356	-0.817332	-0.116493	0.375113	0.00731477	-0.00831896	0.235161	-0.286312	-0.368251	-0.428869	-0.369896	-0.195752	0.293229	0.367723	0.576105	0.322563	-0.391861	-0.174761
CG33521	MM1	0.890639	0.0629484	-0.35592	0.260793	0.503683	0.253494	0.333563	0.606847	0.231631	-0.756669	-0.35932	-0.566614	-0.480606	0.0414133	-0.2019	0.344704	0.209452	-0.521917	-0.216371
CG34172	MM1	0.758993	-0.0412086	-0.32006	0.286402	0.322122	0.109679	0.199165	0.427712	0.149802	-0.667615	-0.128828	-0.519418	-0.268077	0.0831769	-0.20738	0.141555	-0.00620804	-0.732783	-0.361237
CG40006	MM1	0.844839	-0.120089	-0.52388	0.0504582	0.475613	0.158528	0.0371258	0.375555	0.0198073	-0.444412	-0.599929	-0.272697	-0.232957	0.307449	0.241205	0.740976	0.517275	0.000898137	-0.0432678
CG4213	MM1	0.755189	-0.0595016	-0.356755	-0.15604	0.240896	-0.0275733	0.340072	0.355847	-0.015379	-0.405601	-0.0102593	-0.434869	-0.228006	-0.0382075	-0.18333	0.0655266	-0.000187063	-0.531989	-0.477744
CG42319	MM1	0.788847	0.113867	-0.317842	-0.196239	0.399599	-0.112494	0.0314009	0.154084	-0.112731	-0.244922	-0.100179	-0.146487	0.0791756	0.189702	0.101677	0.226273	-0.091737	-0.340279	-0.697685
CG42575	MM1	-0.760731	0.124795	0.44145	-0.226786	-0.609913	-0.392725	-0.408703	-0.6567	-0.257259	0.596422	0.646619	0.541595	0.632266	-0.00298827	-0.0455542	-0.562524	-0.604056	0.0450956	-0.233092
CG43092	MM1	0.903067	-0.26441	-0.596149	0.0565802	0.510169	0.197722	0.256181	0.432322	-0.0348389	-0.506536	-0.37549	-0.572538	-0.421913	0.0446272	0.0970348	0.414699	0.23555	-0.466075	-0.150282
CG43093	MM1	0.819744	-0.293872	-0.516369	-0.279252	0.292199	-0.0509701	0.0932029	0.0401173	-0.352375	-0.0378953	-0.0331376	-0.405577	-0.0376153	-0.00129033	0.185706	0.265365	-0.0437499	-0.331789	-0.464621
CG43103	MM1	0.742672	-0.247909	-0.570926	0.225867	0.39013	0.159247	0.138354	0.589426	0.18631	-0.768484	-0.743792	-0.320929	-0.496277	0.327956	0.0872946	0.76656	0.699888	-0.111453	0.271293
CG43693	MM1	-0.765158	0.218136	0.445739	-0.387853	-0.406989	-0.130052	-0.0337204	-0.409577	-0.092697	0.686897	0.447278	0.434521	0.325543	-0.229182	-0.0191387	-0.508354	-0.258288	0.43725	0.0560236
CG43897	MM1	0.94161	-0.0216174	-0.409805	0.170518	0.568526	0.287401	0.420951	0.591043	0.148624	-0.646659	-0.325696	-0.661961	-0.53019	-0.0768533	-0.154489	0.308849	0.184135	-0.500934	-0.235809
CG4406	MM1	-0.811898	0.203072	0.428415	-0.12759	-0.329014	-0.189259	-0.465512	-0.588781	-0.094416	0.682318	0.227974	0.680231	0.593241	0.12813	0.304314	-0.227486	-0.201253	0.561946	0.133352
CG44286	MM1	0.820383	-0.389322	-0.596689	0.0225876	0.210793	0.0938378	0.11773	0.30324	-0.22411	-0.511035	-0.161681	-0.552527	-0.314854	0.0770267	-0.0828574	0.33563	0.0673562	-0.654704	-0.296711
CG4461	MM1	0.860226	-0.369681	-0.599763	0.00930218	0.166929	-0.0896908	-0.126474	0.116818	-0.261893	-0.399277	-0.125959	-0.372082	0.0349618	0.313685	0.107792	0.397722	0.0291251	-0.621395	-0.483771
CG45076	MM1	0.81081	-0.129201	-0.519286	-0.239242	0.535653	0.0488356	0.245034	0.337334	-0.170735	-0.345259	-0.20837	-0.343701	-0.251033	0.0349954	0.10629	0.197158	-0.00515609	-0.46417	-0.552506
CG45078	MM1	0.672208	-0.102356	-0.389428	-0.327392	0.421301	0.137994	0.45761	0.336874	-0.176361	-0.20411	0.0600334	-0.487252	-0.320555	-0.243312	-0.101725	-0.119313	-0.158906	-0.543349	-0.603347
CG5177	MM1	0.855188	-0.326737	-0.57084	-0.207062	0.22434	-0.0979678	0.000895733	0.0834051	-0.387445	-0.253997	0.0539799	-0.397639	0.0265735	0.134355	0.0575497	0.173681	-0.191085	-0.696833	-0.737268
CG5412	MM1	-0.82965	0.432999	0.650119	0.332586	-0.10583	0.135387	-0.0584786	-0.103589	0.391008	0.209823	0.0312567	0.379362	0.0395377	-0.139646	-0.0909408	-0.299531	-0.0421236	0.502421	0.495143
CG5597	MM1	0.909194	-0.0994314	-0.493455	-0.00862048	0.579508	0.154058	0.31855	0.513028	0.0152417	-0.56187	-0.289308	-0.483386	-0.341037	0.062239	-0.0175849	0.25416	0.124698	-0.527065	-0.504502
CG5612	MM1	0.834323	0.128509	-0.266656	0.0890646	0.516692	0.0986884	0.434975	0.603589	0.249138	-0.659301	-0.286959	-0.446525	-0.418082	-0.0143583	-0.216603	0.212421	0.173508	-0.392194	-0.35846
CG5773	MM1	0.797471	0.0807583	-0.369287	0.1131	0.701161	0.360342	0.368376	0.62164	0.28445	-0.497759	-0.634709	-0.392573	-0.453966	0.0856632	0.125983	0.549774	0.573638	0.0682103	0.00265034
CG6409	MM1	0.823995	-0.159751	-0.44374	0.185013	0.394459	0.250693	0.139054	0.388231	0.055928	-0.447619	-0.425489	-0.487106	-0.291929	0.138765	0.0626442	0.571472	0.407452	-0.162067	-0.0395057
CG6435	MM1	0.773236	-0.414716	-0.619609	0.231514	0.308679	0.134031	-0.0606746	0.288622	-0.0538816	-0.496398	-0.478897	-0.413785	-0.212331	0.321366	0.224766	0.643302	0.415373	-0.315548	0.0393026
CG6908	MM1	0.793536	-0.211205	-0.675171	-0.0464559	0.491718	-0.0302705	-0.116848	0.384452	0.0145184	-0.540649	-0.736441	0.00262276	-0.0728095	0.619968	0.446043	0.796819	0.619531	-0.0453091	-0.154717
CG6972	MM1	0.767096	0.00983875	-0.253374	-0.133994	0.41601	0.242012	0.548069	0.394428	-0.0348131	-0.250079	0.112024	-0.677192	-0.370847	-0.357004	-0.26624	-0.117589	-0.147186	-0.527461	-0.550766
CG7079	MM1	0.87336	-0.170322	-0.501026	0.295586	0.42011	0.215104	0.205022	0.599326	0.197907	-0.777739	-0.562158	-0.492965	-0.45051	0.229155	-0.0531912	0.617234	0.515326	-0.313937	0.0134326
CG7261	MM1	-0.850353	0.0541002	0.416294	-0.283937	-0.612663	-0.361061	-0.317388	-0.593578	-0.200358	0.653116	0.349886	0.595632	0.390056	-0.0699192	0.0533666	-0.264397	-0.215285	0.552631	0.332666
CG7296	MM1	0.887156	-0.0971592	-0.409472	0.157208	0.443202	0.13212	0.159016	0.340238	0.0403557	-0.448218	-0.287166	-0.501411	-0.233413	0.0890576	0.039649	0.405487	0.172767	-0.365876	-0.246628
CG7378	MM1	0.757992	-0.0996426	-0.326843	0.24052	0.428925	0.253714	0.364578	0.469114	0.0932795	-0.57502	-0.0176752	-0.687562	-0.36223	-0.118852	-0.244778	-0.0476097	-0.11884	-0.828094	-0.476387
CG7778	MM1	0.89029	-0.293433	-0.666449	0.0161931	0.479857	0.0695199	-0.0767123	0.274771	-0.118077	-0.413678	-0.538609	-0.269706	-0.111659	0.396651	0.375375	0.693636	0.397121	-0.211875	-0.199025
CG7888	MM1	-0.749445	-0.0235975	0.163002	-0.384401	-0.256461	-0.172316	-0.218948	-0.356594	-0.0882859	0.613547	-0.0587917	0.658727	0.301222	0.111826	0.413347	-0.0333195	0.226415	0.792267	0.429367
CG9297	MM1	0.830575	-0.180791	-0.514796	-0.24175	0.191532	-0.294922	-0.0968613	0.0714924	-0.271979	-0.310853	-0.0853098	-0.145686	0.123322	0.31755	0.130914	0.323453	-0.0582479	-0.492703	-0.64562
CG9312	MM1	0.82513	-0.287121	-0.593405	0.126415	0.316616	-0.0252219	-0.180327	0.221057	-0.0853985	-0.479127	-0.526545	-0.214482	-0.0745168	0.45622	0.289622	0.753205	0.405691	-0.190213	-0.0806804
CG9519	MM1	0.804792	0.122886	-0.177597	-0.053944	0.371274	0.153716	0.417791	0.329499	0.00364753	-0.285028	0.119426	-0.594731	-0.241009	-0.249198	-0.278894	-0.0494945	-0.186835	-0.513127	-0.606447
Cpr65Au	MM1	0.921118	-0.159788	-0.477795	0.146139	0.351648	0.0360255	0.0172755	0.289019	-0.0566389	-0.524273	-0.223632	-0.438833	-0.103939	0.235775	0.01852	0.401309	0.0810988	-0.55542	-0.450761
Cpr76Bd	MM1	0.710158	0.0479563	-0.131243	-0.0943759	0.155597	-0.0135844	0.258961	0.0839056	-0.161559	-0.130907	0.311234	-0.538772	-0.0915952	-0.26986	-0.288617	-0.114933	-0.390585	-0.56537	-0.616181
CR46093	MM1	-0.772524	-0.115639	0.306405	0.224011	-0.46517	-0.0387841	-0.171869	-0.190113	0.161564	0.201156	-0.0206849	0.305438	0.04579	0.0104419	-0.0137891	-0.0397523	0.248096	0.497332	0.772036
Cyp313a1	MM1	0.905462	-0.363414	-0.624455	0.0908169	0.317336	0.0149141	0.0207614	0.320122	-0.100636	-0.529971	-0.432575	-0.416247	-0.238242	0.27295	0.134105	0.634289	0.355308	-0.331603	-0.119103
Cyp6a8	MM1	0.83873	-0.184594	-0.492267	0.0276474	0.527614	0.357697	0.457673	0.585274	0.0790253	-0.479473	-0.396281	-0.627207	-0.5325	-0.0791768	-0.0364336	0.377373	0.405029	-0.246896	-0.103938
Dif	MM1	0.843114	-0.168614	-0.549348	-0.181051	0.500625	0.10009	0.233786	0.429844	-0.0350342	-0.363625	-0.507408	-0.292981	-0.290499	0.169065	0.197502	0.577065	0.483898	0.00788241	-0.183018
disco	MM1	0.788819	-0.273394	-0.591177	-0.11582	0.230901	-0.0476565	0.0876331	0.375294	-0.0589681	-0.499758	-0.544783	-0.226028	-0.301922	0.293845	0.116067	0.730835	0.565552	-0.0213984	0.0532853
dmGlut	MM1	0.736328	-0.226815	-0.567839	-0.198566	0.356775	0.109404	0.197329	0.386014	-0.165856	-0.432687	-0.223813	-0.341774	-0.246008	0.137963	0.0180749	0.253897	0.141001	-0.488525	-0.48308
ds	MM1	0.881128	-0.454213	-0.737357	-0.183772	0.359989	0.0296904	-0.035977	0.112355	-0.396875	-0.235079	-0.148197	-0.418393	-0.03178	0.212543	0.292571	0.334611	-0.00787467	-0.623024	-0.549118
E(spl)m2-BFM	MM1	0.778203	0.160126	-0.143497	0.0749036	0.355155	0.123083	0.448725	0.446311	0.113791	-0.512542	0.00306262	-0.583665	-0.420245	-0.245345	-0.403333	0.0221183	-0.126708	-0.533268	-0.413375
ea	MM1	0.692803	-0.0202957	-0.289128	-0.181146	0.233959	0.173241	0.346343	0.279254	-0.136233	-0.231172	0.113106	-0.527557	-0.238837	-0.192696	-0.239646	-0.0107335	-0.125259	-0.503421	-0.535173
emp	MM1	0.845561	-0.340123	-0.686105	-0.322135	0.470837	0.176611	0.23401	0.286285	-0.287146	-0.189827	-0.235598	-0.456017	-0.238157	0.0394197	0.239168	0.312061	0.16783	-0.378919	-0.420582
Gasz	MM1	-0.745256	-0.0980988	0.224528	-0.575366	-0.624457	-0.520728	-0.29258	-0.607494	-0.310332	0.741296	0.373053	0.672463	0.539018	0.0484422	0.204625	-0.277292	-0.134117	0.536603	0.104957
Gbp	MM1	0.809275	-0.182766	-0.554604	0.18591	0.48052	0.130785	0.175653	0.619742	0.224982	-0.755547	-0.748643	-0.295689	-0.44052	0.347204	0.119791	0.745148	0.701618	-0.079899	0.134448
Gclm	MM1	0.807562	-0.263935	-0.590298	0.293526	0.506811	0.241824	0.166261	0.569647	0.176987	-0.729923	-0.654616	-0.455778	-0.473432	0.260138	0.133787	0.635222	0.548542	-0.308696	0.141944
GlcAT-P	MM1	-0.807259	0.329076	0.576527	-0.226927	-0.278986	-0.0270247	0.198342	-0.181425	0.175497	0.5389	0.304805	0.354366	0.0797554	-0.363177	-0.139907	-0.515025	-0.0854124	0.594786	0.296191
GNBP2	MM1	0.767696	-0.0314744	-0.455397	0.264277	0.714608	0.520565	0.386592	0.728151	0.3087	-0.657131	-0.745985	-0.509625	-0.652455	0.0724261	0.0858904	0.614446	0.657072	-0.0431663	0.214007
grh	MM1	0.944009	0.00749383	-0.450306	0.147733	0.668302	0.355998	0.377703	0.597498	0.163764	-0.597752	-0.465623	-0.591357	-0.513427	-0.00226904	-0.00341055	0.433251	0.310819	-0.342424	-0.163481
GstZ2	MM1	0.88808	-0.428582	-0.705605	0.0253045	0.259389	-0.0731185	-0.128666	0.213829	-0.194801	-0.484057	-0.423151	-0.307	-0.0974154	0.410163	0.25347	0.667102	0.325492	-0.383461	-0.183056
hgo	MM1	0.891398	-0.128269	-0.532106	0.176343	0.543097	0.206414	0.0681824	0.421607	0.0666096	-0.541874	-0.579961	-0.382451	-0.294675	0.270039	0.205838	0.673406	0.43179	-0.189146	-0.062397
hk	MM1	-0.775978	0.490972	0.800234	0.113685	-0.492806	-0.246463	-0.0766482	-0.301292	0.271841	0.336246	0.377289	0.442168	0.262455	-0.19982	-0.352679	-0.403838	-0.230153	0.521898	0.267031
Hsc70Cb	MM1	-0.652946	0.146407	0.269575	0.22275	-0.056089	0.216698	-0.293317	-0.189749	0.152923	0.27775	-0.236352	0.399543	0.0964565	0.11711	0.282998	0.117055	0.223461	0.598754	0.633476
kon	MM1	-0.829792	0.0598432	0.358244	-0.359485	-0.532862	-0.393865	-0.232806	-0.413758	-0.0799156	0.53208	0.23739	0.701536	0.422076	0.0774374	0.0811757	-0.265872	-0.0206089	0.596121	0.187333
l(2)01289	MM1	0.888455	-0.0864659	-0.495014	-0.1071	0.472644	0.184344	0.362372	0.477944	-0.0487016	-0.504909	-0.186847	-0.53609	-0.381943	-0.0280074	-0.0993076	0.195529	0.0638071	-0.582396	-0.480225
l(2)efl	MM1	0.73363	0.0116504	-0.373996	-0.218503	0.419366	-0.0187993	0.0428543	0.157882	-0.228582	-0.235047	-0.043239	-0.202547	0.0202705	0.127822	0.0769546	0.128614	-0.195229	-0.479287	-0.782888
mei-W68	MM1	-0.774156	0.0119678	0.389956	-0.186027	-0.490992	-0.302521	-0.453712	-0.740812	-0.274097	0.803008	0.415706	0.531475	0.57686	-0.0339993	0.242109	-0.292519	-0.358583	0.460156	0.173086
Mf	MM1	0.899128	-0.227103	-0.65956	-0.291871	0.550603	0.0611442	0.225334	0.374182	-0.192431	-0.367052	-0.30324	-0.347891	-0.22888	0.143364	0.206228	0.317381	0.147428	-0.443616	-0.544627
mgl	MM1	-0.790194	0.173867	0.553232	-0.180643	-0.419556	-0.057368	0.0196015	-0.480509	-0.126884	0.697304	0.750593	0.172168	0.300293	-0.462531	-0.195872	-0.841248	-0.649334	0.0337063	-0.09967
Mlc1	MM1	0.89336	-0.172442	-0.563508	-0.251963	0.415216	-0.0684744	0.141558	0.302427	-0.193916	-0.387914	-0.185402	-0.294319	-0.0973749	0.191511	0.0950244	0.278704	0.0479708	-0.490274	-0.669264
Mlc2	MM1	0.88123	-0.120283	-0.495262	-0.271381	0.338873	-0.145976	0.0292524	0.151089	-0.26638	-0.271595	-0.0930899	-0.237901	0.0342736	0.198058	0.109365	0.282244	-0.0655222	-0.448874	-0.720832
Mlp60A	MM1	0.931944	-0.142178	-0.488719	0.0025775	0.466327	0.119859	0.314372	0.443541	-0.0439898	-0.544662	-0.146022	-0.580259	-0.331348	-0.0078528	-0.10536	0.176037	-0.00531427	-0.68226	-0.527198
morgue	MM1	-0.765923	0.168444	0.536342	0.0705028	-0.39675	-0.13921	-0.16464	-0.38963	0.0534374	0.45994	0.215534	0.369648	0.158119	-0.201757	-0.059443	-0.224867	-0.138023	0.564923	0.513659
Mp20	MM1	0.796074	-0.359828	-0.684165	-0.353231	0.391787	-0.082009	0.101017	0.26751	-0.306877	-0.315512	-0.291834	-0.218794	-0.144654	0.22291	0.231543	0.373306	0.170512	-0.356736	-0.503755
Obp19d	MM1	0.797009	-0.114017	-0.393462	0.235069	0.427995	0.288724	0.194603	0.452633	0.129544	-0.496065	-0.38799	-0.506807	-0.292406	0.123301	0.00158499	0.467233	0.377417	-0.232707	-0.127708
Obp49a	MM1	0.786055	0.2372	-0.0660471	0.14064	0.397067	0.128145	0.365401	0.357594	0.130902	-0.417126	0.0821384	-0.56291	-0.242948	-0.206619	-0.342428	-0.0377001	-0.225535	-0.544921	-0.569462
Obp57b	MM1	0.913421	-0.336111	-0.637919	-0.0643448	0.3199	-0.0569802	0.0561057	0.326224	-0.116203	-0.474342	-0.455183	-0.325755	-0.205721	0.29432	0.172079	0.655396	0.418958	-0.207099	-0.164328
Obp57c	MM1	0.899253	-0.0154037	-0.315711	0.303702	0.510777	0.272421	0.259931	0.427224	0.100108	-0.544571	-0.188634	-0.661363	-0.339316	-0.0506757	-0.139944	0.24671	0.0154254	-0.561807	-0.350687
obst-E	MM1	0.842843	-0.534665	-0.694306	-0.0557181	0.136434	-0.0482415	-0.0320533	0.151205	-0.359428	-0.403882	-0.10119	-0.480994	-0.116258	0.198367	0.0613562	0.352628	0.0211471	-0.701378	-0.413399
PebIII	MM1	0.914782	-0.295603	-0.67748	-0.0260974	0.421964	0.13689	0.106546	0.380038	-0.133124	-0.522228	-0.436028	-0.442312	-0.334884	0.207758	0.147671	0.563359	0.30043	-0.420707	-0.179097
pico	MM1	-0.775892	0.280573	0.728272	-0.0296614	-0.513811	-0.00918952	0.216695	-0.334827	0.05095	0.558209	0.750413	0.0103866	0.0690789	-0.656293	-0.505757	-0.812927	-0.548969	0.155621	0.141103
pio	MM1	0.823013	-0.214341	-0.486984	-0.0360876	0.496131	0.385859	0.413779	0.406505	-0.0757876	-0.272585	-0.191165	-0.707051	-0.439252	-0.194585	0.00653123	0.225301	0.159982	-0.385314	-0.218655
Prm	MM1	0.754966	-0.181695	-0.532553	-0.407769	0.301604	-0.245691	-0.135572	-0.0350724	-0.409088	-0.0788172	-0.0204323	-0.0562297	0.250749	0.29967	0.300892	0.211519	-0.173919	-0.44493	-0.846062
Ptr	MM1	-0.741701	0.0281126	0.178603	-0.198533	-0.0945263	-0.0618862	-0.152157	-0.198788	0.0518114	0.415449	-0.18111	0.597071	0.136815	0.096799	0.374634	-0.0387416	0.246062	0.695598	0.502265
qless	MM1	0.680062	0.119861	-0.235484	-0.0186324	0.188537	-0.145299	0.0763574	0.319057	0.0310444	-0.565378	-0.16893	-0.147829	-0.133524	0.200302	-0.212499	0.288669	0.0343256	-0.371455	-0.442475
rogdi	MM1	0.815918	0.193204	-0.349065	-0.0973664	0.61168	0.275284	0.311702	0.478761	0.0822197	-0.416631	-0.296985	-0.358606	-0.283263	0.0460246	0.00861866	0.255727	0.138567	-0.314174	-0.483289
Rph	MM1	-0.903015	0.0438071	0.411889	-0.313825	-0.671703	-0.414795	-0.330537	-0.554755	-0.147051	0.61538	0.351247	0.688142	0.482588	0.0430299	0.0491888	-0.297773	-0.136718	0.553583	0.250312
scaRNA:PsiU5-44	MM1	-0.825403	0.385439	0.557738	-0.0690872	-0.234552	0.0616073	0.00313461	-0.194321	0.243403	0.478863	0.132939	0.457927	0.170039	-0.149512	-0.00179179	-0.323122	0.0440559	0.668839	0.393928
scrib	MM1	-0.726329	-0.0804709	0.387994	-0.213476	-0.719318	-0.32946	-0.294499	-0.662803	-0.389521	0.613071	0.732215	0.290755	0.419061	-0.234726	-0.196977	-0.568449	-0.642264	-0.017612	-0.063102
Smn	MM1	-0.81576	0.23769	0.628285	0.455638	-0.375622	0.0540175	-0.192351	-0.241732	0.293639	0.21808	0.136731	0.274186	0.106044	-0.121287	-0.178138	-0.214943	-0.051254	0.440559	0.621238
sNPF-R	MM1	-0.900696	-0.107602	0.447051	-0.102303	-0.808146	-0.391466	-0.346292	-0.620415	-0.187074	0.588958	0.481113	0.471081	0.421174	-0.0844587	-0.0941309	-0.340243	-0.247093	0.399986	0.369123
Socs44A	MM1	0.826677	-0.13432	-0.476182	-0.069942	0.606378	0.285759	0.51448	0.58126	0.0999135	-0.420725	-0.421313	-0.558832	-0.542361	-0.114954	0.0369366	0.344083	0.396729	-0.163131	-0.0958324
Sp212	MM1	0.756072	0.115466	-0.222927	0.287626	0.661454	0.49036	0.559665	0.717965	0.348732	-0.604714	-0.492743	-0.642802	-0.703334	-0.203476	-0.190879	0.368982	0.417188	-0.0943759	0.0887233
SPR	MM1	-0.735207	0.218193	0.366134	-0.123173	-0.0483257	0.0941515	0.110099	-0.0420162	0.226355	0.376232	-0.134894	0.423303	-0.0695375	-0.156116	0.129712	-0.138604	0.263411	0.783131	0.590848
spz	MM1	0.878365	-0.14104	-0.541062	0.0615775	0.429996	0.172412	0.174215	0.519006	0.0916189	-0.598599	-0.57252	-0.366476	-0.347545	0.265366	0.0759503	0.670723	0.555475	-0.131738	-0.0648116
Tm2	MM1	0.824747	-0.264315	-0.629546	-0.429712	0.386247	-0.18454	-0.0184034	0.0876242	-0.381735	-0.144376	-0.148031	-0.136174	0.0927726	0.262404	0.324518	0.295915	-0.0188423	-0.389044	-0.725348
tn	MM1	0.71541	0.143469	-0.301932	-0.295553	0.569377	0.0707743	0.184959	0.189467	-0.144794	-0.0921007	-0.112304	-0.207449	-0.061857	-0.00770033	0.161936	0.128021	-0.117191	-0.234422	-0.650798
TpnC25D	MM1	0.809442	0.0602823	-0.269669	-0.0311576	0.400943	0.135047	0.299835	0.302001	0.00852556	-0.289893	0.013216	-0.511812	-0.147378	-0.0839098	-0.108795	0.0543027	-0.0873649	-0.4927	-0.571869
tx	MM1	0.842423	-0.0760791	-0.507846	0.174414	0.608447	0.406234	0.353951	0.62887	0.134794	-0.681307	-0.484721	-0.585766	-0.594302	0.0195699	-0.0364928	0.408685	0.311841	-0.46025	-0.0811798
Ubc6	MM1	0.707912	0.152054	-0.215674	-0.00516435	0.308926	-0.0527511	0.213224	0.417884	0.14847	-0.539911	-0.14561	-0.223749	-0.110713	0.163578	-0.190756	0.165673	0.0814395	-0.387135	-0.559415
up	MM1	0.856173	-0.0515976	-0.496896	-0.254702	0.528114	-0.0305617	0.16102	0.322934	-0.128421	-0.350305	-0.255099	-0.223054	-0.10571	0.181385	0.154174	0.288772	0.0724823	-0.357015	-0.644482
Vav	MM1	-0.959608	0.00471494	0.471002	-0.04453	-0.60585	-0.244675	-0.295153	-0.532855	-0.107249	0.537131	0.459001	0.474862	0.370539	-0.105235	-0.0518838	-0.491008	-0.349347	0.252375	0.263548
Wee1	MM1	-0.915074	0.0796179	0.513445	-0.11561	-0.731268	-0.375279	-0.400289	-0.597206	-0.107666	0.580943	0.37877	0.622264	0.482957	0.0174865	-0.0399636	-0.257813	-0.180256	0.552483	0.341223
wupA	MM1	0.891087	-0.180557	-0.59801	-0.264999	0.477086	0.00523958	0.225088	0.402806	-0.146561	-0.433522	-0.307515	-0.311217	-0.231011	0.164817	0.10547	0.352004	0.187054	-0.387985	-0.530172
Zasp66	MM1	0.921234	-0.0017972	-0.484811	-0.129034	0.638189	0.240419	0.387359	0.510153	0.0284594	-0.430848	-0.305074	-0.483084	-0.345942	0.00659463	0.051465	0.263863	0.180346	-0.392171	-0.471017
zfh2	MM1	-0.947056	0.13775	0.549073	0.0524991	-0.578072	-0.182857	-0.168425	-0.33119	0.110504	0.351245	0.336959	0.464514	0.244047	-0.0931634	-0.188496	-0.432417	-0.159853	0.349728	0.372397
BBS4	MM2	0.213546	-0.883783	-0.75121	-0.523776	-0.288529	-0.365354	-0.448491	-0.415149	-0.739159	0.308917	-0.00595294	0.114524	0.391611	0.421523	0.582058	0.345319	0.122828	-0.149164	-0.174603
CG10055	MM2	-0.0371019	0.895467	0.592463	0.33382	0.496169	0.585732	0.547801	0.490333	0.650198	-0.207283	0.0245596	-0.225963	-0.353797	-0.428861	-0.463261	-0.399802	-0.122047	0.0460562	-0.145949
CG10232	MM2	-0.163016	0.951161	0.765628	0.524488	0.425205	0.579776	0.564023	0.475079	0.799836	-0.206554	0.0610591	-0.246976	-0.35983	-0.495079	-0.547059	-0.457059	-0.114601	0.127231	0.0335246
CG10898	MM2	0.296195	-0.903328	-0.835157	-0.512766	-0.215947	-0.534876	-0.590096	-0.465376	-0.760091	0.232861	-0.130144	0.242122	0.453908	0.581844	0.740092	0.481273	0.11751	-0.170471	-0.170275
CG11384	MM2	-0.0650101	0.811244	0.526751	0.314614	0.630736	0.754294	0.742719	0.590346	0.725147	-0.127025	-0.166072	-0.349472	-0.615076	-0.595847	-0.338346	-0.298645	0.124418	0.295213	0.269629
CG12267	MM2	-0.258089	0.86897	0.702193	0.39113	0.200927	0.232299	0.134291	0.210212	0.636433	-0.099173	-0.0983026	0.206123	-0.0208074	-0.094531	-0.2895	-0.0979169	0.0559739	0.483065	0.115958
CG12948	MM2	0.269621	-0.881873	-0.70235	-0.331057	-0.306907	-0.427001	-0.309901	-0.201659	-0.523584	0.00337833	-0.0864433	0.0279257	0.220457	0.414918	0.373027	0.362943	0.245418	-0.216888	-0.0611907
CG13982	MM2	0.239066	-0.917685	-0.721809	-0.455556	-0.421221	-0.529596	-0.536688	-0.463825	-0.743485	0.226531	0.0394753	0.149146	0.464498	0.49326	0.500351	0.380873	0.0867791	-0.200669	-0.198913
CG14450	MM2	0.273236	-0.829134	-0.67093	-0.21729	-0.374341	-0.556231	-0.458364	-0.248987	-0.538266	-0.168717	0.0074155	0.0917557	0.305867	0.523567	0.275199	0.282571	0.0151079	-0.525366	-0.240843
CG14662	MM2	-0.283626	0.888188	0.789647	0.539097	0.262866	0.599152	0.524535	0.42796	0.787024	-0.152018	0.0496237	-0.226483	-0.374664	-0.49926	-0.575816	-0.386532	-0.00370811	0.268829	0.250159
CG14797	MM2	-0.329354	0.837249	0.806919	0.606567	0.0620939	0.34999	0.411281	0.416589	0.802677	-0.354652	0.0707795	-0.102945	-0.329879	-0.359537	-0.709735	-0.36617	-0.0351632	0.145916	0.249247
CG14811	MM2	0.0644692	0.878271	0.700482	0.681552	0.35806	0.518209	0.455696	0.423521	0.706876	-0.364508	0.134026	-0.419388	-0.364311	-0.475045	-0.663085	-0.370367	-0.274345	-0.158936	-0.0519373
CG14881	MM2	-0.00801465	-0.883974	-0.66189	-0.247479	-0.31312	-0.40889	-0.497605	-0.321068	-0.503666	0.0948978	-0.248543	0.245949	0.239382	0.510293	0.58487	0.465626	0.32422	-0.002081	0.287961
CG15892	MM2	0.265968	-0.87155	-0.78612	-0.235111	-0.0844239	-0.153281	-0.286284	-0.0732916	-0.496997	-0.0813359	-0.30826	-0.0297927	0.0134759	0.403633	0.469154	0.48281	0.351959	-0.190053	0.104646
CG18746	MM2	-0.0967499	0.83398	0.716862	0.577317	0.363928	0.677941	0.624444	0.509928	0.770503	-0.218505	0.0764672	-0.425234	-0.449975	-0.573293	-0.626258	-0.404986	-0.0408699	0.114273	0.125513
CG1894	MM2	-0.35138	0.264553	0.430645	0.236315	-0.223963	0.298606	0.0154261	-0.148653	0.0233883	0.190281	0.325356	-0.143417	-0.0827036	-0.372064	-0.373354	-0.270772	-0.31847	0.0328947	0.176829
CG2120	MM2	0.120244	-0.844389	-0.568754	-0.384191	-0.491137	-0.426992	-0.358215	-0.357859	-0.691765	0.135001	0.127192	0.0283859	0.21397	0.24774	0.195586	0.240285	-0.000270422	-0.237598	-0.0828141
CG30096	MM2	-0.395848	0.906176	0.807821	0.484949	0.280871	0.500139	0.557709	0.465596	0.822431	-0.206823	-0.0344369	-0.0953111	-0.470929	-0.50492	-0.563606	-0.395982	0.0198477	0.339906	0.374961
CG30392	MM2	-0.159268	0.869212	0.70335	0.520209	0.498147	0.502684	0.570236	0.50844	0.783527	-0.277185	0.00361607	-0.212088	-0.404651	-0.470048	-0.495733	-0.467166	-0.130344	0.0686886	0.0170863
CG30486	MM2	0.171462	-0.902879	-0.619266	-0.255972	-0.480565	-0.42724	-0.327408	-0.282826	-0.607647	-0.0161381	0.0772775	-0.0628788	0.124156	0.262654	0.170235	0.256745	0.0363531	-0.378387	0.0255511
CG33332	MM2	-0.419697	0.862994	0.847094	0.717681	0.244899	0.635561	0.428254	0.406002	0.815476	-0.20895	-0.00812222	-0.188107	-0.414298	-0.47684	-0.58133	-0.357035	-0.0139015	0.282856	0.408551
CG33469	MM2	0.0438806	0.880207	0.736286	0.697112	0.414168	0.570259	0.644819	0.586015	0.821586	-0.444035	0.0861679	-0.48377	-0.518835	-0.573589	-0.76216	-0.421785	-0.166331	-0.0955201	0.0122316
CG3927	MM2	-0.188135	0.826176	0.610041	0.289765	0.161821	0.0917707	0.125471	0.246724	0.598927	-0.207474	-0.154757	0.275814	-0.0481457	-0.0130973	-0.300115	-0.021979	0.0989689	0.445224	0.0939057
CG42360	MM2	-0.115488	0.884352	0.815092	0.630641	0.305148	0.587723	0.707287	0.5267	0.784179	-0.329577	0.190076	-0.492445	-0.588136	-0.728912	-0.837507	-0.537574	-0.236736	-0.0493042	0.143002
CG4707	MM2	-0.0429376	-0.802047	-0.583442	-0.393486	-0.592005	-0.666349	-0.775752	-0.609317	-0.755602	0.19429	0.0360363	0.438833	0.536829	0.609922	0.476918	0.386342	-0.0345573	-0.167796	-0.0528085
CG5514	MM2	0.0936673	-0.795095	-0.516163	-0.469862	-0.365909	-0.271544	-0.10321	-0.362305	-0.696382	0.318915	0.341574	-0.198412	0.0884102	-0.0907821	0.166049	-0.0981849	-0.240203	-0.413	-0.134341
CG8089	MM2	-0.0784133	0.841126	0.513047	0.267317	0.67095	0.634839	0.452777	0.372459	0.573352	0.0121597	-0.1395	-0.128858	-0.314008	-0.39728	-0.119689	-0.260405	-0.0383682	0.294853	0.0219641
CR32582	MM2	-0.193903	0.602125	0.338883	0.109327	0.561454	0.499435	0.378316	0.290108	0.467692	0.093885	-0.270315	0.00847213	-0.333284	-0.305813	0.0872275	-0.123155	0.142883	0.442525	0.316135
CR43461	MM2	0.00264604	-0.838423	-0.676045	-0.587679	-0.362717	-0.569349	-0.463927	-0.349146	-0.583592	0.248148	-0.256634	0.447898	0.359122	0.566546	0.64098	0.521231	0.442998	0.28398	0.146107
CR43727	MM2	0.473262	-0.831156	-0.90258	-0.58772	-0.0692405	-0.356765	-0.321092	-0.242168	-0.707704	0.107867	-0.182414	0.0319529	0.175357	0.410708	0.607635	0.472676	0.172672	-0.252836	-0.171087
CR43995	MM2	0.00981041	0.858745	0.612406	0.446044	0.408064	0.293724	0.222303	0.277274	0.572694	-0.217264	-0.0157263	-0.0322407	-0.11019	-0.201094	-0.342672	-0.201419	-0.188072	0.111526	-0.169502
CR44526	MM2	0.0305283	0.889476	0.648502	0.452593	0.542707	0.664778	0.631075	0.515013	0.649833	-0.230208	0.082482	-0.409551	-0.469718	-0.593915	-0.579661	-0.440279	-0.216234	-0.0147283	-0.130553
CR44977	MM2	0.0915015	0.944396	0.606581	0.504239	0.617974	0.6216	0.567502	0.569246	0.748038	-0.3426	-0.0650027	-0.318006	-0.431001	-0.430493	-0.48332	-0.318788	-0.103668	0.00861047	-0.106662
CR45160	MM2	-0.242341	0.818247	0.602877	0.291404	0.158877	0.209542	0.0794616	0.185428	0.568492	-0.086855	-0.126649	0.258779	0.0170583	-0.00996199	-0.221431	-0.0386713	0.102065	0.466649	0.10763
CR45279	MM2	-0.227095	0.796135	0.553352	0.528057	0.468022	0.454943	0.177062	0.398605	0.74077	-0.249479	-0.36978	0.148397	-0.186462	-0.0172615	-0.120152	0.0119612	0.250315	0.457533	0.254618
CR45601	MM2	-0.0709795	0.841101	0.718102	0.610949	0.271056	0.541868	0.542271	0.498665	0.695672	-0.402035	0.111842	-0.384787	-0.506001	-0.54336	-0.781118	-0.391286	-0.198688	-0.0754337	0.065963
GCC185	MM2	-0.198599	0.950198	0.740152	0.372463	0.436724	0.600827	0.675641	0.530139	0.779088	-0.163726	-0.0241422	-0.219152	-0.504393	-0.579448	-0.545036	-0.396502	0.00607436	0.314214	0.188172
Gpi1	MM2	-0.441308	0.818828	0.762259	0.0695712	0.104915	0.154732	0.226069	-0.0512065	0.375587	0.308622	0.287925	0.180939	0.0406963	-0.413776	-0.27679	-0.50285	-0.355626	0.366713	-0.0362672
HLH3B	MM2	0.0718802	-0.872917	-0.59282	-0.505569	-0.406309	-0.353744	-0.166758	-0.351261	-0.66457	0.300156	0.204709	-0.076415	0.143738	0.0667074	0.284466	0.045586	-0.0330054	-0.266891	-0.0203184
kkv	MM2	0.118873	-0.802305	-0.647838	-0.15158	-0.26823	-0.13451	-0.30529	-0.142339	-0.455629	-0.0571776	-0.0952772	-0.0613432	0.0834018	0.344666	0.307254	0.279414	0.190282	-0.353486	0.0782922
l(2)37Cg	MM2	0.0359801	0.877328	0.722837	0.455871	0.387528	0.50005	0.680412	0.456985	0.710117	-0.191892	0.168566	-0.442936	-0.448497	-0.660535	-0.653814	-0.458958	-0.200595	0.0477922	0.00369674
opm	MM2	-0.0356741	0.886002	0.604958	0.491594	0.592215	0.751195	0.660613	0.602496	0.818322	-0.231428	-0.195899	-0.345387	-0.56622	-0.513795	-0.407669	-0.216676	0.155684	0.304422	0.28975
Ras85D	MM2	-0.43309	0.798393	0.873473	0.469442	0.0204676	0.328112	0.513237	0.359894	0.757116	-0.146347	0.157815	-0.0960801	-0.32139	-0.505287	-0.705332	-0.46249	-0.0270502	0.339319	0.28001
sea	MM2	0.154744	-0.849264	-0.673391	-0.194855	-0.167125	-0.251603	-0.447878	-0.299781	-0.531714	0.128486	-0.132958	0.0583597	0.292417	0.443083	0.567818	0.354507	0.178161	-0.194658	-0.0069453
Sec3	MM2	-0.255665	0.827358	0.742817	0.21594	0.0223411	0.241483	0.264951	0.0951605	0.406184	0.048295	0.270133	-0.00474809	-0.0992807	-0.414776	-0.545796	-0.373536	-0.29726	0.230191	-0.0514815
TfIIB	MM2	-0.147013	0.910166	0.688977	0.214361	0.405111	0.469134	0.519211	0.294085	0.543419	0.0293564	0.235583	-0.173228	-0.220166	-0.538953	-0.442666	-0.579138	-0.337946	0.0567475	-0.230418
TfIIEalpha	MM2	-0.166346	-0.789376	-0.531014	-0.306516	-0.476407	-0.494879	-0.44121	-0.248555	-0.442921	0.0048909	-0.206472	0.380214	0.199099	0.502582	0.363971	0.395226	0.353335	0.0779236	0.285087
timeout	MM2	-0.0513431	0.915839	0.742819	0.677668	0.463803	0.69225	0.633487	0.562465	0.808016	-0.353281	-0.0089041	-0.449793	-0.599359	-0.6185	-0.671894	-0.350401	-0.103132	0.0638147	0.215825
Adk3	MM3	0.607073	-0.628634	-0.854564	-0.560551	0.128859	-0.405187	-0.435492	-0.222636	-0.686169	0.0227108	-0.18659	0.167506	0.374081	0.58301	0.648735	0.449386	0.0217843	-0.357857	-0.625271
Asciz	MM3	-0.440756	0.604268	0.809716	0.00757881	-0.282626	-0.0416083	0.319521	-0.107087	0.257546	0.32414	0.525236	0.0368195	0.00224783	-0.577409	-0.602771	-0.553001	-0.369466	0.374644	0.00711525
CG11710	MM3	-0.659851	0.431082	0.862214	0.470918	-0.432332	0.0356829	0.128932	-0.162676	0.341399	0.155737	0.540524	-0.0509702	-0.0251881	-0.518914	-0.664505	-0.595671	-0.438634	0.12144	0.294842
CG13024	MM3	0.531076	-0.533876	-0.85798	-0.213901	0.277811	-0.0981321	-0.471447	0.014526	-0.347635	-0.210062	-0.669709	0.201047	0.167345	0.768419	0.775791	0.832561	0.535836	-0.0332651	-0.0473098
CG13183	MM3	0.522754	-0.749533	-0.913172	-0.171601	0.120071	-0.170729	-0.454158	-0.0214178	-0.425321	-0.239142	-0.581404	0.0768799	0.103491	0.695371	0.683649	0.800768	0.504312	-0.153072	0.0517278
CG14864	MM3	-0.667229	0.578842	0.891491	0.541833	-0.189732	0.338567	0.415758	0.111616	0.59278	0.0617549	0.376078	-0.195627	-0.30732	-0.666045	-0.686702	-0.637571	-0.250158	0.191179	0.49446
CG17032	MM3	0.824417	-0.640549	-0.926024	-0.368215	0.266646	-0.22115	-0.144115	0.125044	-0.432101	-0.296534	-0.41636	-0.129941	-0.00831013	0.477298	0.494635	0.608403	0.32664	-0.364585	-0.326165
CG17169	MM3	-0.480157	0.678467	0.920061	0.522946	-0.198647	0.343294	0.30484	0.00866892	0.449054	0.106711	0.523162	-0.249695	-0.154795	-0.65201	-0.765419	-0.619017	-0.455333	0.0789854	0.153718
CG2065	MM3	0.605642	-0.486011	-0.860004	-0.390756	0.287921	-0.315099	-0.383634	0.0696092	-0.36627	-0.292551	-0.586191	0.287658	0.196507	0.775583	0.683764	0.705006	0.42192	-0.148446	-0.333824
CG2224	MM3	0.562935	-0.815402	-0.84414	-0.535348	-0.250791	-0.578828	-0.491267	-0.355016	-0.775444	0.0316513	0.0106015	0.0833354	0.418117	0.543408	0.463358	0.426409	-0.0237589	-0.456442	-0.500067
CG30427	MM3	0.682249	-0.633584	-0.844378	-0.393962	0.165601	-0.136261	-0.273763	-0.0767974	-0.588198	-0.0593774	-0.177573	-0.119224	0.191786	0.433586	0.498627	0.429644	0.0906141	-0.445137	-0.523559
CG34030	MM3	-0.487261	0.73436	0.912609	0.421068	-0.0563708	0.336679	0.280111	-0.0925549	0.411903	0.291275	0.564707	-0.187739	-0.0291278	-0.657904	-0.562865	-0.71685	-0.569438	0.081137	0.0288162
CG34183	MM3	-0.433982	0.720705	0.871288	0.433242	0.0522346	0.305026	0.394671	0.131948	0.580428	0.113354	0.327201	-0.120245	-0.124453	-0.552403	-0.550307	-0.572866	-0.258823	0.277923	0.0986647
CG4069	MM3	-0.503884	0.449999	0.83742	0.479676	-0.445313	0.103946	0.292917	-0.0264888	0.405512	0.0411766	0.55286	-0.236973	-0.165867	-0.610825	-0.825823	-0.577714	-0.370225	0.0499574	0.309231
CG4221	MM3	0.508259	-0.625756	-0.865548	-0.148761	0.401717	0.0376434	-0.221064	0.173865	-0.283352	-0.278867	-0.618141	-0.0159782	-0.0572583	0.548303	0.672018	0.614817	0.478864	-0.208147	-0.0390096
CG5823	MM3	0.440674	-0.765693	-0.951923	-0.576087	0.129403	-0.316925	-0.332509	-0.0782921	-0.543352	-0.00370423	-0.454946	0.226782	0.199464	0.630172	0.785853	0.591885	0.434171	-0.0808476	-0.169582
CG5906	MM3	-0.292995	0.817031	0.893512	0.483259	0.0233746	0.431336	0.527799	0.207859	0.568262	-0.0210894	0.513926	-0.381706	-0.277709	-0.735377	-0.82667	-0.728535	-0.489626	-0.0899691	-0.0387475
CG6091	MM3	-0.445863	0.748156	0.91401	0.533031	-0.0633292	0.273199	0.253321	-0.0037254	0.472087	0.0689453	0.552046	-0.173894	-0.0423245	-0.567596	-0.675746	-0.732575	-0.609987	-0.100505	-0.0828038
CG7837	MM3	0.618527	-0.731103	-0.8389	-0.504252	-0.0210497	-0.420189	-0.320875	-0.211956	-0.69678	-0.0297414	0.0182567	-0.0411013	0.29477	0.424954	0.439072	0.265621	-0.11485	-0.617037	-0.638344
CG8460	MM3	-0.472719	0.64478	0.830472	0.247722	-0.103546	0.187599	0.2735	-0.0301582	0.355372	0.248547	0.345755	-0.00761653	-0.0926126	-0.550963	-0.527017	-0.444603	-0.28225	0.434458	0.161795
CG8519	MM3	0.70446	-0.585102	-0.810246	-0.282425	0.236928	-0.167895	-0.390163	-0.122722	-0.541316	-0.0610663	-0.274709	-0.0461578	0.270153	0.530054	0.606804	0.547156	0.125091	-0.341056	-0.4784
chas	MM3	0.755753	-0.56419	-0.891985	-0.292748	0.40661	-0.0259364	-0.201008	0.102769	-0.430516	-0.218088	-0.409779	-0.129116	0.0518305	0.484901	0.588429	0.53295	0.243116	-0.407333	-0.426749
CR41619	MM3	0.407439	-0.850532	-0.826152	-0.395272	-0.0817133	-0.157014	-0.116989	-0.0415694	-0.54343	-0.042108	-0.22491	-0.169345	-0.0923428	0.242771	0.388664	0.435258	0.305422	-0.241043	0.0679887
CR43465	MM3	-0.554561	0.839176	0.93289	0.345274	-0.0186068	0.223581	0.198061	-0.0475969	0.494315	0.245631	0.357839	0.101398	0.0432744	-0.454211	-0.452813	-0.549094	-0.364178	0.363446	0.0714117
CR44619	MM3	-0.646708	0.690631	0.945569	0.486213	-0.14805	0.22954	0.171563	-0.0708343	0.477436	0.201718	0.396923	0.0217392	-0.0177149	-0.499198	-0.540478	-0.564667	-0.370421	0.304798	0.225852
cta	MM3	-0.355195	0.663835	0.822261	0.702248	0.0141283	0.551715	0.600052	0.424666	0.772937	-0.238334	0.157424	-0.433149	-0.555725	-0.675561	-0.816431	-0.427057	-0.0146252	0.177849	0.530226
dar1	MM3	0.326798	-0.858165	-0.822601	-0.44265	-0.189096	-0.421594	-0.251381	-0.103515	-0.549827	-0.118836	-0.22922	0.0621109	0.0343442	0.414415	0.414041	0.433059	0.266843	-0.275903	0.0110892
Dbp21E2	MM3	0.16264	-0.840733	-0.82087	-0.524105	-0.0445794	-0.329854	-0.355405	-0.231121	-0.563947	0.1824	-0.345444	0.243242	0.192041	0.487135	0.770218	0.481731	0.379186	0.0444763	0.109592
Dh44	MM3	-0.506157	0.704778	0.805049	0.220351	-0.022756	0.0769562	0.0450504	-0.211605	0.278322	0.335047	0.480973	0.166519	0.232358	-0.362391	-0.314496	-0.631602	-0.584313	0.1411	-0.215714
dimm	MM3	-0.491002	0.867592	0.800772	0.482937	0.16512	0.376743	0.134602	0.118091	0.59279	0.000879149	0.103985	0.129048	-0.0514758	-0.264326	-0.350503	-0.393082	-0.223068	0.253286	0.123133
egl	MM3	0.444411	-0.630427	-0.869513	-0.406542	0.0592933	-0.241378	-0.345307	-0.0135118	-0.453563	-0.198053	-0.396085	0.154252	0.132486	0.625497	0.575335	0.541066	0.329637	-0.305541	-0.179368
eIF-3p40	MM3	0.528086	-0.485195	-0.807639	-0.620241	0.165847	-0.436283	-0.398496	-0.0860779	-0.521459	-0.0637805	-0.434623	0.385587	0.307632	0.700131	0.682204	0.6281	0.318546	-0.0169116	-0.430971
GV1	MM3	0.721454	-0.66977	-0.918358	-0.286817	0.273344	-0.212061	-0.295152	0.0372497	-0.422538	-0.22274	-0.504743	-0.0191183	0.0940435	0.590206	0.656956	0.699476	0.398591	-0.232019	-0.204443
Gyc32E	MM3	-0.446844	0.796796	0.927134	0.285854	-0.133993	0.194662	0.334059	-0.0270382	0.406227	0.189948	0.598725	-0.104343	-0.036114	-0.62989	-0.706589	-0.735791	-0.576126	0.0637942	-0.116668
HP1b	MM3	-0.495963	0.69779	0.809294	0.534065	0.0897168	0.283287	0.238635	0.126427	0.604423	0.00453497	0.0680563	0.0230904	-0.206382	-0.406248	-0.405702	-0.324525	-0.114693	0.40638	0.41185
Hsf	MM3	-0.696304	0.744765	0.948541	0.349835	-0.150114	0.224508	0.16451	-0.116982	0.442324	0.315007	0.387374	0.113826	0.0189983	-0.496342	-0.468197	-0.554287	-0.347277	0.425719	0.240847
MED19	MM3	-0.730404	0.651917	0.878771	0.386112	-0.21626	0.203248	0.0248494	-0.163579	0.417003	0.306657	0.354892	0.18564	0.144418	-0.331518	-0.378096	-0.491593	-0.280472	0.40035	0.22852
msl-2	MM3	-0.519831	0.563261	0.871185	0.415403	-0.279391	0.12962	0.338485	-0.0120801	0.408658	0.0825272	0.516554	-0.179431	-0.211935	-0.669733	-0.760651	-0.630189	-0.450861	0.087931	0.25729
Myo10A	MM3	0.560011	-0.638631	-0.838172	-0.482341	0.307032	0.00170034	-0.0831031	-0.0526503	-0.547738	0.11546	-0.227035	-0.183253	0.00852667	0.21402	0.622939	0.335442	0.137542	-0.295261	-0.260878
Obp19b	MM3	0.82222	0.118491	-0.192343	0.118617	0.430607	0.2278	0.399057	0.423731	0.0594093	-0.476884	0.0707703	-0.650944	-0.321208	-0.21016	-0.346666	-0.0555553	-0.221389	-0.695599	-0.625138
Osi2	MM3	0.580589	-0.703102	-0.807091	-0.434875	0.122095	-0.179597	-0.296932	-0.240669	-0.690754	0.135966	-0.0029166	-0.141806	0.272101	0.320609	0.553417	0.252968	-0.107679	-0.514469	-0.558215
Pgam5	MM3	0.176045	-0.692193	-0.770314	-0.48977	-0.0438071	-0.396578	-0.491285	-0.212409	-0.45744	0.118486	-0.570679	0.46059	0.270183	0.699257	0.844998	0.768548	0.61748	0.364713	0.236407
Ppox	MM3	0.252842	-0.734914	-0.817594	-0.312695	0.0450983	-0.228856	-0.445723	-0.152567	-0.494844	-0.0359811	-0.479911	0.213165	0.105799	0.571884	0.721894	0.628801	0.378496	-0.0533106	0.15762
Ptpa	MM3	0.276048	-0.735077	-0.785318	-0.377394	-0.138331	-0.379156	-0.478452	-0.220585	-0.543529	-0.0317117	-0.397153	0.242725	0.15254	0.57493	0.614172	0.663384	0.357276	-0.0271641	0.161639
snoRNA:Psi18S-1347b	MM3	-0.570177	0.794407	0.804827	0.256011	0.226154	0.434251	0.460977	0.158471	0.57784	0.220555	0.244631	-0.0166499	-0.20236	-0.584353	-0.354118	-0.669616	-0.263062	0.293339	0.162072
snoRNA:Psi28S-1135a	MM3	-0.354803	0.616914	0.812898	0.582041	-0.0994677	0.160812	0.100397	-0.0176598	0.440142	-0.00173384	0.311878	-0.077037	-0.0241535	-0.378904	-0.560347	-0.367969	-0.344511	0.159402	0.114202
stet	MM3	-0.556808	0.73772	0.950371	0.422847	-0.15793	0.273076	0.477496	0.144531	0.578888	0.0357908	0.499838	-0.175723	-0.239056	-0.686394	-0.809923	-0.75088	-0.398043	0.0915551	0.154567
Tg	MM3	0.104891	-0.797001	-0.807874	-0.549012	-0.289041	-0.592876	-0.637094	-0.325351	-0.602229	0.0572794	-0.398232	0.552999	0.393098	0.797549	0.738082	0.667728	0.434338	0.10592	0.0729725
Toll-4	MM3	0.486022	-0.708589	-0.839309	-0.619613	-0.00851951	-0.356376	-0.19618	-0.0232322	-0.559499	-0.0525014	-0.347978	0.133994	0.0778593	0.462026	0.489024	0.573899	0.405101	-0.020258	-0.186139
tos	MM3	-0.617531	0.735547	0.841707	0.139806	-0.0703177	0.100486	0.130709	-0.174588	0.350136	0.403642	0.339335	0.233578	0.0998021	-0.422185	-0.288419	-0.501737	-0.346266	0.48106	0.139856
TrxT	MM3	-0.262761	0.881746	0.800324	0.49418	0.243943	0.501153	0.517373	0.34623	0.664261	-0.157481	0.311681	-0.277282	-0.302569	-0.576308	-0.67594	-0.669392	-0.38448	-0.123703	-0.0938119
uex	MM3	-0.706378	0.554243	0.835849	0.383	-0.142748	0.359329	0.505892	0.178964	0.559469	0.0844012	0.369774	-0.150571	-0.341914	-0.68119	-0.668102	-0.712875	-0.220478	0.196983	0.399253
Atg2	MM4	-0.0691499	-0.240846	-0.300332	-0.870761	-0.0437175	-0.319673	-0.187963	-0.441243	-0.580517	0.705484	0.0625839	0.426089	0.376008	0.0988482	0.584602	0.0701665	-0.0279844	0.416479	-0.234461
barc	MM4	0.0192383	-0.0320425	0.128079	0.78809	-0.0533364	0.226637	-0.079996	0.234533	0.328228	-0.547021	-0.147033	-0.286876	-0.221879	0.0750238	-0.33394	0.145752	0.109568	-0.270015	0.316152
caz	MM4	-0.126134	0.562046	0.643721	0.878572	0.0606316	0.402717	0.290375	0.359319	0.677984	-0.484519	0.17293	-0.403644	-0.313039	-0.340661	-0.72283	-0.372004	-0.220866	-0.311017	0.13217
CG11377	MM4	-0.137655	0.300893	0.300195	0.834842	0.152625	0.439606	0.0322606	0.329018	0.605134	-0.474389	-0.226803	-0.20256	-0.236349	0.0370514	-0.237224	0.0204541	0.171407	-0.125936	0.416061
CG12278	MM4	-0.154565	0.39339	0.438732	0.849601	0.0155137	0.246952	-0.116091	0.176816	0.551228	-0.43301	-0.0997089	-0.0816369	-0.0583075	0.0833986	-0.320895	0.0130068	0.0114911	-0.0950713	0.277796
CG14795	MM4	0.0861541	0.193128	0.0982471	0.83019	0.204332	0.371433	-0.144965	0.326016	0.478109	-0.608039	-0.419603	-0.15848	-0.213366	0.250859	-0.116985	0.338933	0.277968	-0.129172	0.378547
CG1603	MM4	-0.254757	0.397173	0.512274	0.906569	0.146442	0.534976	0.166786	0.309323	0.625787	-0.368921	-0.149479	-0.310023	-0.416305	-0.264568	-0.406257	-0.0612238	0.0759505	0.0490595	0.608494
CG17219	MM4	0.192675	0.217649	0.158333	0.829399	0.423637	0.729878	0.494351	0.70002	0.634953	-0.686849	-0.378734	-0.667728	-0.803315	-0.329505	-0.455463	0.108735	0.325192	-0.159549	0.555383
CG30105	MM4	0.121182	0.337788	0.357398	0.931553	0.255915	0.519764	0.256481	0.482294	0.626853	-0.604248	-0.218585	-0.499082	-0.493885	-0.214744	-0.496031	0.0778323	0.146527	-0.119617	0.396894
CG3184	MM4	0.0533186	-0.546174	-0.583883	-0.933829	-0.176427	-0.602538	-0.497502	-0.603468	-0.819702	0.62059	0.0970931	0.54277	0.639417	0.42949	0.761077	0.154495	-0.125156	0.07877	-0.491244
CG32284	MM4	-0.0109258	0.532703	0.487254	0.955649	0.357248	0.63935	0.23429	0.432547	0.690901	-0.483937	-0.132891	-0.431481	-0.385873	-0.238244	-0.437119	-0.108186	-0.00543989	-0.156461	0.270229
CG34002	MM4	-0.137177	0.702869	0.67122	0.779411	0.405644	0.748928	0.482329	0.46663	0.699938	-0.287131	-0.0062489	-0.463807	-0.510901	-0.543077	-0.572712	-0.314757	-0.0874621	0.0408171	0.247779
CG3407	MM4	0.218734	0.344075	0.126603	0.874102	0.476778	0.582029	0.164972	0.63069	0.707365	-0.748969	-0.599199	-0.314258	-0.487548	0.109884	-0.190052	0.369648	0.479659	-0.00625	0.459218
CG6163	MM4	0.389933	-0.524777	-0.71537	-0.865238	-0.0699806	-0.591879	-0.40449	-0.346212	-0.682143	0.304705	-0.146525	0.437233	0.498571	0.558989	0.689198	0.447744	0.16412	0.101307	-0.478605
CG7326	MM4	-0.0211316	0.347108	0.402035	0.855486	0.226101	0.499782	0.296883	0.379167	0.593192	-0.466502	0.0770634	-0.518264	-0.363025	-0.309713	-0.493018	-0.332861	-0.17412	-0.453954	0.150677
CG7420	MM4	0.16062	-0.57918	-0.679805	-0.848351	-0.0976254	-0.531428	-0.541877	-0.483001	-0.777099	0.458453	-0.0889269	0.543387	0.602314	0.577761	0.794185	0.349268	0.058367	0.111033	-0.480661
CG8503	MM4	-0.0125881	-0.275185	-0.278626	-0.869625	-0.268313	-0.607628	-0.145604	-0.330446	-0.516356	0.41763	0.0805248	0.481825	0.320966	0.173558	0.305732	0.108188	0.0292975	0.338181	-0.258767
CG9286	MM4	0.0956159	0.563784	0.441299	0.932851	0.51836	0.699573	0.503094	0.671498	0.825228	-0.65299	-0.265074	-0.558013	-0.678743	-0.372164	-0.515155	-0.102931	0.117019	-0.159972	0.39612
CR43144	MM4	0.05502	0.572907	0.421533	0.856782	0.572203	0.842325	0.54249	0.675988	0.781468	-0.552049	-0.171248	-0.592372	-0.620247	-0.402533	-0.485956	-0.252932	0.0483305	-0.251957	0.208251
CR43684	MM4	-0.047488	0.57859	0.429152	0.893325	0.33603	0.52027	0.185317	0.541851	0.824724	-0.628261	-0.427978	-0.180578	-0.412388	-0.00349353	-0.336801	0.157346	0.341337	0.119006	0.507457
CR44807	MM4	-0.156388	-0.274512	-0.277292	-0.832092	-0.141741	-0.385672	-0.121843	-0.299904	-0.492111	0.504555	-0.00705278	0.480882	0.248152	0.127717	0.420412	0.084056	0.0921679	0.432928	-0.13057
Dh31	MM4	-0.297773	0.481718	0.709674	0.89165	-0.0162179	0.511042	0.352512	0.295745	0.658539	-0.30092	0.180794	-0.470261	-0.419306	-0.51891	-0.714943	-0.371665	-0.142044	-0.0829214	0.453764
dmrt99B	MM4	-0.163183	-0.421671	-0.242543	-0.844108	-0.411315	-0.518705	-0.181426	-0.591634	-0.746571	0.666697	0.56814	0.251674	0.441211	-0.0735544	0.231781	-0.371649	-0.510861	-0.179092	-0.501637
Dsor1	MM4	-0.315736	-0.450743	-0.243984	-0.872877	-0.616692	-0.803295	-0.617308	-0.824266	-0.768974	0.786369	0.324589	0.734122	0.81472	0.379648	0.541859	0.0426878	-0.187988	0.330315	-0.286905
dUTPase	MM4	0.40056	0.0765266	-0.113572	0.793435	0.512883	0.581981	0.258185	0.683263	0.573912	-0.798678	-0.622631	-0.509736	-0.626099	0.0522499	-0.149162	0.417041	0.515852	-0.173949	0.470795
godzilla	MM4	-0.155255	-0.513567	-0.486781	-0.874981	-0.386064	-0.638395	-0.563505	-0.585105	-0.679759	0.590003	-0.0344278	0.718974	0.650607	0.549989	0.721541	0.313113	0.164465	0.395367	-0.153754
Gpo-1	MM4	0.0608923	-0.544974	-0.545617	-0.798626	-0.136862	-0.400285	-0.142306	-0.34751	-0.586236	0.46866	0.0565866	0.23873	0.263916	0.159183	0.555031	0.0667511	0.0244182	0.0357298	-0.154368
her	MM4	-0.121021	0.5221	0.573824	0.835403	0.191509	0.67933	0.526632	0.509989	0.765805	-0.399069	-0.0740488	-0.566406	-0.637913	-0.529675	-0.631675	-0.177262	0.137824	0.0492758	0.623422
Hlc	MM4	0.288284	-0.419427	-0.613846	-0.746401	0.0430308	-0.366471	-0.320973	-0.235111	-0.624044	0.239132	-0.149038	0.371686	0.351015	0.440279	0.566991	0.337501	0.0914676	0.0518137	-0.495421
l(2)37Cd	MM4	-0.146016	0.598899	0.684326	0.880512	0.144574	0.465212	0.279618	0.318588	0.638699	-0.389479	0.0979977	-0.392407	-0.374943	-0.416123	-0.660878	-0.281623	-0.206156	-0.118153	0.25251
Mon1	MM4	-0.134612	-0.677376	-0.521961	-0.894824	-0.459723	-0.692793	-0.528201	-0.638884	-0.852649	0.585982	0.175627	0.576594	0.610045	0.408209	0.581622	0.128926	-0.0921258	0.114167	-0.33487
ncm	MM4	0.275064	0.441016	0.290685	0.922885	0.519001	0.747745	0.405421	0.612968	0.65564	-0.650111	-0.231939	-0.673798	-0.625536	-0.320649	-0.475382	-0.0125104	0.0562077	-0.320147	0.246913
NPF	MM4	-0.181768	0.615361	0.658763	0.887225	0.167797	0.407953	0.298123	0.395535	0.770984	-0.470826	-0.0495748	-0.293638	-0.40365	-0.316961	-0.583048	-0.20585	-0.0298835	-0.0222176	0.412847
pie	MM4	0.016518	0.481041	0.443068	0.879314	0.169125	0.41656	0.234181	0.532159	0.745731	-0.671884	-0.348264	-0.2791	-0.495127	-0.104946	-0.53067	0.199174	0.327845	0.129047	0.551384
Pvf2	MM4	0.221889	0.57582	0.343473	0.88208	0.594928	0.76326	0.570201	0.784296	0.820307	-0.765979	-0.316997	-0.619887	-0.765709	-0.356173	-0.544723	-0.0698541	0.147972	-0.270571	0.311463
RanBPM	MM4	0.0318992	-0.544995	-0.351617	-0.887943	-0.545346	-0.709043	-0.298607	-0.633395	-0.809013	0.626323	0.465649	0.293903	0.547846	0.104108	0.269432	-0.0649924	-0.296659	-0.00523756	-0.465111
Rpb7	MM4	-0.0243959	0.200841	0.312086	0.79828	0.135779	0.381758	0.238535	0.413105	0.488062	-0.583359	-0.0640315	-0.421103	-0.461167	-0.231611	-0.533555	-0.130311	-0.036489	-0.325691	0.264199
Ssrp	MM4	-0.135914	0.686957	0.656021	0.904547	0.419942	0.757789	0.540556	0.564444	0.810964	-0.455835	-0.0467309	-0.533215	-0.629945	-0.551581	-0.632552	-0.348014	-0.0745543	-0.111534	0.35971
Su(dx)	MM4	-0.0700318	-0.0502505	-0.118596	-0.837358	-0.0569702	-0.36698	-0.0401924	-0.395879	-0.483927	0.632448	0.375732	0.334357	0.421172	-0.048424	0.315804	-0.332713	-0.37479	0.0526116	-0.606596
tok	MM4	-0.180701	-0.238731	-0.104329	-0.828888	-0.418824	-0.560256	-0.147091	-0.545899	-0.634538	0.619307	0.601378	0.3229	0.483506	-0.0652997	0.122316	-0.425341	-0.531594	-0.131706	-0.596621
ZnT63C	MM4	0.142481	-0.429922	-0.574803	-0.879969	0.0328316	-0.450985	-0.199382	-0.252937	-0.549482	0.391747	-0.208619	0.459304	0.285406	0.344064	0.676474	0.315884	0.229693	0.324189	-0.209558
CG14022	MM5	0.376777	0.299921	-0.148864	0.111927	0.889866	0.693643	0.634208	0.694116	0.451609	-0.3128	-0.537069	-0.413516	-0.670707	-0.256373	0.120219	0.0986682	0.400278	0.0582346	0.17637
CG14074	MM5	0.175722	0.609589	0.256071	0.66558	0.459286	0.404388	0.158958	0.597325	0.733925	-0.703589	-0.588991	-0.059183	-0.405191	0.146481	-0.219005	0.358244	0.429998	0.169552	0.348917
CG14495	MM5	0.350142	0.582974	0.164964	0.507501	0.915853	0.790192	0.637413	0.780025	0.659798	-0.54249	-0.405082	-0.513403	-0.698271	-0.34028	-0.221516	-0.0695558	0.152718	-0.146992	0.0207879
CG14949	MM5	-0.147667	0.51817	0.384409	0.122909	0.472972	0.604939	0.653799	0.460394	0.559946	0.0678055	-0.157865	-0.235985	-0.447935	-0.486413	-0.161341	-0.237878	0.276933	0.465085	0.290271
CG15211	MM5	0.658308	0.175008	-0.282303	0.460537	0.888123	0.721986	0.484848	0.811307	0.469776	-0.716569	-0.595054	-0.604529	-0.675512	-0.0522247	-0.0221505	0.260489	0.382578	-0.347468	0.00653558
CG17982	MM5	0.631298	0.417816	-0.120355	0.204268	0.941157	0.650592	0.519937	0.639948	0.397036	-0.386114	-0.456929	-0.483128	-0.544483	-0.199498	0.0483313	0.159859	0.213705	-0.103345	-0.128174
CG31638	MM5	-0.582561	-0.391825	0.161771	-0.370288	-0.927433	-0.654059	-0.442997	-0.810395	-0.554733	0.665822	0.683966	0.360138	0.573026	-0.0461688	-0.030567	-0.324654	-0.469541	0.0705486	0.0252135
CG3225	MM5	-0.356931	-0.162379	0.255221	0.0899137	-0.820256	-0.628354	-0.443637	-0.441195	-0.135012	0.065689	0.294747	0.349609	0.385323	0.196482	-0.258895	0.0588782	-0.110915	0.153415	0.216629
CG32856	MM5	-0.415374	-0.398088	0.0492228	0.0516282	-0.769393	-0.450924	-0.332041	-0.312497	-0.188677	-0.00604614	0.323773	0.21239	0.273112	0.178211	-0.230782	-0.127211	-0.110048	-0.172985	0.136678
CG3605	MM5	0.522469	0.135052	-0.214562	0.463464	0.852371	0.785949	0.420316	0.62848	0.369116	-0.463617	-0.443114	-0.628986	-0.56679	-0.15484	0.0572973	0.129692	0.22876	-0.326213	0.00496232
CG42458	MM5	-0.391889	-0.335649	0.0874919	-0.434706	-0.926657	-0.78439	-0.507671	-0.762514	-0.584326	0.498888	0.707524	0.420015	0.689911	0.126977	-0.0885756	-0.296437	-0.531585	-0.128439	-0.314882
CG4266	MM5	-0.439738	-0.593703	-0.0769017	-0.214059	-0.871104	-0.52078	-0.572036	-0.730971	-0.626602	0.450416	0.53046	0.248916	0.512206	0.129195	0.0379714	-0.138635	-0.379804	-0.166883	0.0299582
CG6154	MM5	-0.51842	-0.382606	0.16367	-0.239072	-0.911734	-0.624081	-0.549694	-0.835314	-0.556224	0.608974	0.739723	0.324775	0.695388	0.0463352	-0.0396693	-0.347957	-0.563916	-0.100794	-0.160993
CG6712	MM5	0.449697	0.441371	0.0682715	0.431258	0.910738	0.734325	0.637517	0.682581	0.532899	-0.427955	-0.317742	-0.612808	-0.653092	-0.395352	-0.140789	-0.0950767	0.072038	-0.228514	-0.0374053
CG7967	MM5	0.374665	0.391131	-0.0146848	0.516233	0.85683	0.74416	0.60794	0.854252	0.653388	-0.699895	-0.489838	-0.515808	-0.729678	-0.197903	-0.182881	-0.0078118	0.278081	-0.298894	0.0723729
chif	MM5	-0.396344	-0.344953	0.0765178	-0.472366	-0.905248	-0.814163	-0.573302	-0.828228	-0.629768	0.578409	0.711233	0.479975	0.785855	0.174534	0.0022776	-0.28417	-0.549115	-0.0841113	-0.379149
CR43469	MM5	-0.0361746	-0.273815	-0.0474276	-0.235417	-0.636389	-0.551116	-0.0385004	-0.0815297	-0.153316	-0.139411	0.166471	0.135164	0.0384153	0.0837399	-0.340987	0.0851211	0.0979927	0.0183661	0.0969486
CR43940	MM5	-0.394898	-0.327834	0.161324	-0.347836	-0.886323	-0.611591	-0.262804	-0.637722	-0.465967	0.503369	0.629414	0.199151	0.379863	-0.145277	-0.206634	-0.246313	-0.376693	0.0725875	0.0663774
CR43959	MM5	-0.439948	-0.20092	0.332815	-0.098533	-0.852776	-0.560762	-0.366926	-0.63887	-0.363246	0.43324	0.689387	0.222905	0.519218	-0.0756314	-0.295168	-0.320084	-0.485085	0.0111191	-0.123373
CR44874	MM5	0.439875	-0.210852	-0.543843	0.21089	0.709983	0.560591	0.241188	0.571939	0.196474	-0.470348	-0.712385	-0.3529	-0.543502	0.140962	0.35817	0.43134	0.558326	-0.148577	0.281217
CR45036	MM5	0.45591	0.316193	-0.16797	-0.0159903	0.844138	0.515954	0.382312	0.457284	0.169678	-0.214937	-0.260121	-0.294453	-0.327441	-0.133252	0.138408	-0.0625394	-0.0312688	-0.264862	-0.430161
CR45466	MM5	0.32208	0.17816	-0.174285	0.0828446	0.843715	0.684259	0.443431	0.437826	0.246182	-0.0472277	-0.399774	-0.395186	-0.452461	-0.242703	0.291497	0.0575592	0.233408	0.0443635	0.0730276
Fer2LCH	MM5	0.633796	0.383873	-0.152746	0.274228	0.86723	0.49172	0.410894	0.718284	0.458	-0.622716	-0.502074	-0.336386	-0.432322	0.0471779	-0.0126474	0.185594	0.264547	-0.235099	-0.303092
GstE11	MM5	0.577582	0.512523	0.0210508	0.461595	0.915538	0.619944	0.562118	0.797584	0.638467	-0.65219	-0.530628	-0.473403	-0.633005	-0.159011	-0.140491	0.160207	0.29365	-0.12034	-0.0209995
Ilk	MM5	0.339638	0.669821	0.212959	0.394516	0.913242	0.744115	0.691726	0.758426	0.671088	-0.462313	-0.322134	-0.47415	-0.639904	-0.378258	-0.22837	-0.170935	0.0944515	-0.134825	-0.0824081
iPLA2-VIA	MM5	0.428219	0.452978	0.015494	0.344259	0.903717	0.779205	0.684636	0.785655	0.624021	-0.433509	-0.577442	-0.513696	-0.754229	-0.316605	-0.0533335	0.171249	0.458213	0.149876	0.282005
ird5	MM5	0.542209	0.286958	-0.169875	0.396272	0.915802	0.742164	0.620809	0.88012	0.586052	-0.65503	-0.711965	-0.527492	-0.811172	-0.15785	-0.0339433	0.314448	0.557566	-0.00226527	0.267703
l(2)35Bd	MM5	0.432072	0.380092	-0.0334535	0.421433	0.944918	0.821648	0.5197	0.637322	0.475337	-0.369767	-0.409304	-0.562887	-0.587935	-0.277653	0.0288069	0.0109498	0.155612	-0.189077	0.00418265
LamC	MM5	0.582367	0.387393	-0.168301	0.0845093	0.878158	0.456413	0.404472	0.642902	0.352967	-0.460824	-0.530803	-0.23029	-0.424653	0.0132651	0.0877307	0.231367	0.286631	-0.037235	-0.261066
lva	MM5	-0.720023	-0.24004	0.316306	-0.242222	-0.906317	-0.541611	-0.363834	-0.719279	-0.396081	0.595832	0.669549	0.359635	0.466214	-0.125132	-0.152518	-0.408888	-0.465945	0.10557	0.141596
Mad1	MM5	-0.536744	-0.348483	0.173491	-0.0894327	-0.938045	-0.646238	-0.651432	-0.778765	-0.462033	0.430743	0.555034	0.414192	0.639455	0.183891	-0.0515249	-0.146443	-0.414614	-0.0107327	0.0417885
mi	MM5	-0.669249	-0.0869694	0.317273	-0.0698264	-0.775443	-0.50791	-0.40096	-0.454078	-0.105819	0.275402	0.1666	0.556037	0.318893	0.146341	-0.0989861	0.0503806	0.0461947	0.518211	0.492641
mus301	MM5	-0.658328	-0.132207	0.39537	-0.108965	-0.861393	-0.521232	-0.53021	-0.802962	-0.37261	0.63627	0.688049	0.405111	0.684233	0.00256277	-0.0937653	-0.352323	-0.516064	0.134296	-0.0363541
Ns2	MM5	0.228788	0.543367	0.0997841	0.131374	0.837266	0.586934	0.308156	0.379646	0.369026	-0.0400677	-0.393681	-0.123545	-0.262396	-0.132068	0.225022	0.0727492	0.160173	0.252368	-0.0668465
Pph13	MM5	0.538634	0.163273	-0.263256	0.493597	0.856029	0.756018	0.399616	0.743204	0.478616	-0.628765	-0.717952	-0.518774	-0.691183	-0.0236333	0.0928142	0.405792	0.516437	-0.109737	0.2959
Rab4	MM5	0.353525	0.501587	0.0832253	0.338808	0.935869	0.724038	0.618407	0.729915	0.615687	-0.378368	-0.504041	-0.402393	-0.603734	-0.262937	-0.0163025	0.0529201	0.342246	0.121301	0.0773827
Rpn2	MM5	0.0903614	0.462494	0.110903	0.148811	0.793331	0.561494	0.28028	0.307179	0.35461	0.0381819	-0.350807	-0.0948159	-0.237382	-0.155661	0.286524	-0.0149186	0.117972	0.237249	0.023291
stck	MM5	0.398441	0.510484	0.0799116	0.361678	0.92738	0.755727	0.779028	0.855982	0.67026	-0.528718	-0.433561	-0.546322	-0.767315	-0.380698	-0.199207	-0.0770364	0.269682	-0.100792	0.0527209
tho2	MM5	-0.689327	-0.264736	0.291813	-0.215239	-0.861473	-0.464485	-0.269401	-0.570894	-0.315726	0.507079	0.480559	0.333781	0.307422	-0.129848	-0.179921	-0.233249	-0.206752	0.325998	0.335804
TSG101	MM5	0.470945	0.379221	-0.108809	-0.0236906	0.839544	0.371849	0.33023	0.432696	0.245325	-0.193967	-0.321811	-0.157316	-0.201641	-0.0258068	0.201465	0.0256303	0.0690035	-0.0715443	-0.437473
Ubpy	MM5	0.422032	0.348787	-0.018817	0.0479904	0.742923	0.45781	0.248976	0.192736	0.0863123	0.0475976	-0.0619023	-0.321122	-0.121363	-0.216709	0.17234	-0.116637	-0.225483	-0.187918	-0.453653
Aats-cys	MM6	-0.139268	0.739412	0.575311	0.394874	0.56663	0.828215	0.758097	0.567605	0.718816	-0.0683447	-0.101309	-0.430749	-0.619939	-0.668955	-0.392832	-0.347867	0.126435	0.32087	0.323921
Aats-trp	MM6	0.00874853	0.402093	0.225837	0.663542	0.643049	0.864673	0.408732	0.526667	0.582668	-0.311322	-0.39911	-0.462161	-0.638276	-0.342462	-0.110764	0.0243793	0.234166	0.0754249	0.51679
ACXD	MM6	0.213415	0.477328	0.206991	0.495926	0.74131	0.856675	0.42267	0.431026	0.436196	-0.143295	-0.230545	-0.535411	-0.491725	-0.408163	-0.0742576	-0.05938	0.0264662	-0.0126537	0.134501
Adf1	MM6	-0.13019	-0.482804	-0.275771	-0.222227	-0.587584	-0.818425	-0.602785	-0.392885	-0.343297	-0.0530138	-0.0331973	0.56969	0.466519	0.606526	0.230191	0.313708	0.0838854	0.00360961	0.035671
alphaTry	MM6	0.186075	0.417534	0.07372	0.507884	0.707244	0.840329	0.352048	0.598472	0.49865	-0.410268	-0.464116	-0.379135	-0.547779	-0.150603	-0.070063	0.125282	0.282458	-0.00796277	0.20466
Amy-p	MM6	0.0616345	0.462632	0.209771	0.620549	0.668748	0.923	0.459601	0.630287	0.620023	-0.382271	-0.445241	-0.455696	-0.661691	-0.301946	-0.165904	0.0618232	0.32261	0.0992437	0.435343
ara	MM6	0.000735087	0.652101	0.474702	0.371457	0.566014	0.816859	0.618291	0.361129	0.491521	0.0572477	0.103687	-0.557656	-0.474347	-0.693666	-0.310553	-0.438167	-0.19404	-0.00534707	0.0794747
asl	MM6	-0.00991314	-0.0808994	0.126819	0.44835	0.172151	0.578013	0.557368	0.342437	0.27241	-0.147538	0.0775636	-0.739285	-0.646951	-0.634935	-0.379021	-0.283866	-0.00355846	-0.23157	0.452557
Atac2	MM6	-0.0836153	0.342786	0.261987	0.476748	0.591647	0.808034	0.660119	0.627132	0.59442	-0.264067	-0.33587	-0.481194	-0.780039	-0.527105	-0.24086	-0.124797	0.295035	0.191599	0.545192
beag	MM6	-0.0939635	-0.634227	-0.508471	-0.537483	-0.557809	-0.855621	-0.835616	-0.599708	-0.639841	0.240537	-0.164799	0.781187	0.677564	0.806331	0.623181	0.573514	0.214394	0.272577	-0.00920965
betaggt-I	MM6	0.0847417	0.453192	0.279348	0.454855	0.60388	0.847659	0.650906	0.571194	0.60107	-0.166732	-0.316005	-0.558982	-0.7061	-0.541158	-0.210545	-0.0191725	0.32127	0.280961	0.528928
betaTry	MM6	0.144327	0.377153	0.0755833	0.481004	0.6595	0.840656	0.342302	0.551457	0.453845	-0.345617	-0.415424	-0.385473	-0.52705	-0.178639	-0.0669665	0.0937589	0.257471	-0.00181461	0.213752
bru-2	MM6	0.141387	0.409251	0.30904	0.765527	0.555072	0.808064	0.642905	0.76436	0.739953	-0.581719	-0.346554	-0.63728	-0.798249	-0.44121	-0.481397	-0.0214992	0.318124	0.00452806	0.44381
Bug22	MM6	0.0937867	-0.211439	-0.288668	-0.320254	-0.334366	-0.743715	-0.576138	-0.269221	-0.287407	-0.125215	-0.215738	0.647565	0.4512	0.69356	0.290255	0.495979	0.169532	0.144851	-0.139396
caup	MM6	0.0376001	0.616529	0.433793	0.33577	0.522776	0.778483	0.645759	0.39467	0.509538	0.0251874	0.0626662	-0.559975	-0.497229	-0.667395	-0.317998	-0.373943	-0.0930663	0.040157	0.141494
cav	MM6	-0.0315006	0.48664	0.424754	0.546462	0.572846	0.836156	0.774906	0.553994	0.618369	-0.192447	0.00689095	-0.702299	-0.746197	-0.770815	-0.433813	-0.463191	-0.0855601	-0.132736	0.322048
Ccp84Ag	MM6	0.325719	-0.371179	-0.436388	-0.677132	-0.349922	-0.74309	-0.414266	-0.374154	-0.575287	0.166463	0.141101	0.404615	0.589667	0.498866	0.280581	0.24373	-0.0646971	-0.0849276	-0.639636
Cct5	MM6	-0.096021	0.561759	0.457842	0.620085	0.572936	0.829896	0.708322	0.663989	0.750274	-0.335292	-0.290224	-0.513162	-0.820285	-0.606032	-0.412674	-0.168101	0.235422	0.21178	0.593539
Cctgamma	MM6	-0.0363669	0.58619	0.460869	0.710738	0.567391	0.881923	0.712242	0.744526	0.789634	-0.470887	-0.283061	-0.571421	-0.838749	-0.569911	-0.523608	-0.167393	0.230715	0.0924473	0.499294
Cda4	MM6	0.42064	-0.546368	-0.443381	-0.579451	-0.407992	-0.689656	-0.303966	-0.416695	-0.669429	0.216251	0.246898	0.0954758	0.409651	0.232397	0.155086	0.238227	-0.145683	-0.138632	-0.4674
Cda9	MM6	-0.168695	0.760724	0.583676	0.416568	0.471906	0.79566	0.610155	0.443871	0.660897	-0.0266087	-0.0490885	-0.378838	-0.513754	-0.600358	-0.363116	-0.322992	0.0439054	0.265325	0.327771
CG10116	MM6	0.339618	0.269549	0.0223826	0.539983	0.68313	0.832809	0.555034	0.643041	0.419586	-0.499923	-0.16778	-0.730728	-0.677668	-0.405174	-0.306896	-0.188103	-0.0359585	-0.515833	-0.0293491
CG10170	MM6	0.308082	0.43242	0.161878	0.645588	0.615893	0.76273	0.424693	0.584665	0.474204	-0.550175	-0.136489	-0.621681	-0.56381	-0.320193	-0.383136	-0.163222	-0.114014	-0.499822	-0.0869638
CG10300	MM6	-0.0180077	0.55784	0.399543	0.370046	0.585849	0.90623	0.764432	0.539698	0.565757	-0.0605175	-0.0205089	-0.620525	-0.660664	-0.719634	-0.358882	-0.395376	0.013802	0.0422121	0.234251
CG10337	MM6	0.148621	0.58931	0.338757	0.58351	0.780578	0.92833	0.794488	0.74505	0.731856	-0.386968	-0.173698	-0.685236	-0.752944	-0.603091	-0.384195	-0.345331	0.0552536	-0.175302	0.1509
CG10340	MM6	0.103488	-0.315181	-0.353015	-0.438864	-0.39391	-0.765258	-0.839342	-0.595623	-0.597211	0.198244	0.0319034	0.683068	0.815025	0.764806	0.480692	0.397008	-0.122517	0.000242413	-0.506048
CG10405	MM6	-0.0107604	0.62035	0.334737	0.506707	0.714045	0.939444	0.65158	0.698527	0.728958	-0.304778	-0.37523	-0.438427	-0.702558	-0.441089	-0.235561	-0.1112	0.309354	0.192656	0.39541
CG10466	MM6	0.353677	0.578118	0.212983	0.611157	0.716421	0.797759	0.502576	0.603606	0.566655	-0.489162	-0.151945	-0.631278	-0.564882	-0.369406	-0.332523	-0.182851	-0.100444	-0.425341	-0.070976
CG10505	MM6	0.354085	0.0048157	-0.111257	0.534305	0.460365	0.6796	0.398486	0.549173	0.284698	-0.522544	-0.151073	-0.704878	-0.564808	-0.253734	-0.2878	-0.0671817	0.0441858	-0.555467	-0.00606098
CG10650	MM6	0.242613	0.55532	0.246894	0.595603	0.7464	0.945096	0.592329	0.641219	0.586712	-0.385377	-0.181186	-0.664346	-0.638643	-0.46685	-0.318493	-0.207161	0.000732922	-0.258822	0.0470714
CG10654	MM6	-0.344227	-0.516362	-0.323328	-0.37548	-0.575949	-0.783455	-0.777504	-0.513495	-0.411888	0.189332	-0.176887	0.856548	0.65297	0.792346	0.544005	0.43229	0.274988	0.344374	0.126723
CG10738	MM6	-0.277399	-0.133734	0.134553	-0.337926	-0.767685	-0.75462	-0.619732	-0.73908	-0.496155	0.426307	0.613645	0.509283	0.81636	0.285964	-0.0162065	-0.198166	-0.536719	-0.110462	-0.48968
CG10877	MM6	-0.0348471	0.526519	0.264611	0.624128	0.650002	0.748014	0.32305	0.549125	0.60658	-0.42987	-0.301367	-0.274952	-0.451093	-0.167848	-0.160046	-0.156085	0.0603429	-0.165247	0.111412
CG10910	MM6	0.0332695	0.556358	0.341462	0.659873	0.630446	0.960814	0.601705	0.670581	0.690504	-0.392237	-0.247118	-0.577554	-0.692217	-0.464739	-0.367517	-0.181267	0.157863	-0.0625564	0.308561
CG10949	MM6	0.0545672	-0.3163	-0.210653	-0.412122	-0.555223	-0.724803	-0.320384	-0.320136	-0.357707	0.0390179	0.0666591	0.359116	0.275024	0.302893	0.0389873	0.284522	0.0527764	0.104218	0.0238538
CG11085	MM6	-0.331412	-0.424475	-0.108461	-0.522195	-0.773352	-0.911323	-0.589379	-0.62919	-0.556538	0.328029	0.301083	0.67572	0.639488	0.412258	0.151038	0.0480724	-0.179535	0.129609	-0.183258
CG11180	MM6	0.177016	0.313733	0.174036	0.339457	0.641965	0.802813	0.806542	0.625959	0.532988	-0.176618	-0.20983	-0.693043	-0.771484	-0.649554	-0.24684	-0.177286	0.232282	0.0780431	0.369264
CG1129	MM6	0.0773687	0.624258	0.360811	0.532382	0.732453	0.919432	0.846371	0.836515	0.82042	-0.426389	-0.365503	-0.575994	-0.870744	-0.5737	-0.396921	-0.155973	0.337886	0.152714	0.434098
CG1139	MM6	0.241988	0.351696	0.0850575	0.519558	0.62958	0.770337	0.356887	0.495164	0.356567	-0.401373	-0.163969	-0.537799	-0.505767	-0.286933	-0.220523	-0.133674	-0.094032	-0.409333	-0.0689656
CG11539	MM6	-0.238113	-0.5718	-0.257843	-0.689391	-0.810108	-0.894236	-0.520435	-0.646129	-0.64484	0.450691	0.25706	0.591766	0.594713	0.372415	0.251793	0.166641	-0.0132581	0.255871	-0.0477579
CG11672	MM6	0.172886	0.562183	0.259807	0.48205	0.611412	0.8484	0.486485	0.536521	0.576636	-0.234537	-0.297577	-0.481951	-0.535571	-0.357796	-0.19246	0.0219281	0.239974	0.135972	0.283014
CG11696	MM6	-0.204228	-0.231082	0.0335513	-0.500589	-0.722426	-0.700032	-0.35694	-0.595917	-0.552542	0.388349	0.506035	0.354777	0.441117	0.0429131	-0.105361	-0.114636	-0.409357	0.00758439	-0.22139
CG11880	MM6	-0.0862098	0.745186	0.523413	0.381629	0.61556	0.856771	0.744931	0.55479	0.683318	-0.0759577	-0.0805885	-0.467819	-0.62082	-0.668378	-0.357353	-0.375544	0.0474017	0.191115	0.26192
CG12112	MM6	0.396617	0.549303	0.224693	0.670805	0.784384	0.874448	0.773585	0.841405	0.736353	-0.638738	-0.238908	-0.790831	-0.815929	-0.510031	-0.476474	-0.199566	0.0810411	-0.370427	0.0817892
CG12413	MM6	-0.158242	-0.564613	-0.368867	-0.723603	-0.722497	-0.946727	-0.687569	-0.66737	-0.713625	0.381683	0.170068	0.730276	0.72286	0.58884	0.391367	0.260847	-0.036551	0.165443	-0.244893
CG1246	MM6	0.0871928	0.508444	0.290614	0.612485	0.603862	0.947077	0.655197	0.712565	0.665141	-0.435265	-0.251918	-0.625292	-0.757589	-0.490135	-0.416241	-0.157872	0.190521	-0.0879321	0.319186
CG12493	MM6	0.0446565	0.302286	0.071645	0.477478	0.691884	0.914101	0.525092	0.609198	0.537618	-0.286681	-0.426497	-0.49292	-0.692665	-0.347444	-0.0397198	-0.0120081	0.327745	0.0340597	0.465632
CG12766	MM6	0.421547	0.23355	-0.109109	0.488639	0.82232	0.837808	0.441347	0.649175	0.401421	-0.474463	-0.435273	-0.594704	-0.627593	-0.213467	-0.0440633	0.102699	0.20962	-0.257025	0.0616153
CG12825	MM6	0.308139	0.621476	0.257591	0.641993	0.796299	0.934075	0.634427	0.759989	0.690956	-0.526008	-0.30403	-0.642575	-0.708602	-0.416193	-0.36501	-0.102323	0.126504	-0.18408	0.0905674
CG12934	MM6	-0.0115026	0.694813	0.488453	0.717724	0.635377	0.946095	0.697057	0.730376	0.834651	-0.424428	-0.222729	-0.572017	-0.725135	-0.534613	-0.475589	-0.255721	0.160026	0.00652414	0.33856
CG12945	MM6	-0.122372	0.464201	0.420623	0.626783	0.432848	0.781084	0.669647	0.620477	0.777893	-0.294656	-0.256139	-0.51535	-0.714217	-0.527062	-0.375291	-0.155679	0.338973	0.21897	0.660301
CG12963	MM6	0.362658	0.40022	0.0658895	0.527038	0.684179	0.741778	0.366603	0.56893	0.404031	-0.495792	-0.235224	-0.52724	-0.497906	-0.215424	-0.235191	-0.0450186	-0.0215696	-0.384681	-0.146852
CG12974	MM6	0.199505	0.500476	0.284797	0.595263	0.666658	0.948028	0.699621	0.655039	0.57322	-0.380735	-0.0657091	-0.772078	-0.727512	-0.613825	-0.454883	-0.332717	-0.0710111	-0.33622	0.0757494
CG12985	MM6	-0.0751223	0.272225	0.28946	0.276544	0.439774	0.652881	0.670243	0.356447	0.398776	0.0638175	0.00166137	-0.564574	-0.616261	-0.715175	-0.21842	-0.346057	0.00450156	0.0940133	0.41161
CG13097	MM6	0.124603	0.500415	0.447796	0.691129	0.522801	0.808031	0.784213	0.669912	0.676381	-0.427071	0.0627359	-0.801518	-0.7274	-0.70617	-0.658973	-0.462417	-0.110889	-0.324306	0.0935955
CG13108	MM6	-0.00521833	-0.387421	-0.206356	-0.332886	-0.51808	-0.787874	-0.481346	-0.48404	-0.415471	0.149143	0.318197	0.389373	0.622047	0.41457	0.173019	-0.0325738	-0.267881	-0.265618	-0.41602
CG13321	MM6	0.280009	0.624631	0.297207	0.546265	0.768549	0.935024	0.673901	0.671913	0.618453	-0.360619	-0.155298	-0.680434	-0.650583	-0.526426	-0.367676	-0.233653	0.00536321	-0.194002	-0.00136129
CG13323	MM6	0.0327657	0.646799	0.365089	0.62075	0.683517	0.939644	0.603787	0.712011	0.751036	-0.406585	-0.345906	-0.474545	-0.683875	-0.405324	-0.325733	-0.105524	0.255481	0.0836893	0.329083
CG13324	MM6	0.0100653	0.663021	0.411574	0.646095	0.662462	0.943206	0.63632	0.71146	0.769257	-0.403004	-0.280294	-0.509346	-0.687104	-0.456247	-0.384594	-0.182854	0.198698	0.0370901	0.30228
CG13409	MM6	-0.190931	-0.334066	-0.0997245	-0.518123	-0.697984	-0.890875	-0.769629	-0.847875	-0.700511	0.511429	0.495471	0.634339	0.914976	0.446216	0.273917	-0.0368081	-0.492225	-0.0736882	-0.5413
CG13482	MM6	0.12994	0.519017	0.300899	0.511053	0.637863	0.922442	0.641286	0.590452	0.520738	-0.287092	-0.0522586	-0.666469	-0.644572	-0.576159	-0.402132	-0.333183	-0.0764548	-0.246619	0.0352414
CG13492	MM6	0.154563	0.367504	0.20396	0.429773	0.51824	0.780485	0.469384	0.454303	0.335583	-0.237288	0.00509783	-0.585587	-0.484243	-0.450711	-0.341841	-0.276935	-0.134286	-0.30049	-0.105215
CG13737	MM6	0.0480783	-0.437299	-0.321979	-0.55891	-0.623997	-0.890399	-0.757503	-0.660508	-0.685191	0.293824	0.168783	0.634427	0.775288	0.624577	0.338487	0.352216	-0.119048	0.0870841	-0.406002
CG13760	MM6	-0.0163424	-0.167056	-0.0901195	-0.337732	-0.600208	-0.829556	-0.641521	-0.506082	-0.388287	0.106113	0.208642	0.607464	0.71886	0.578015	0.11413	0.196961	-0.157542	0.00382303	-0.411905
CG13806	MM6	-0.0146284	0.696032	0.464484	0.632966	0.619366	0.935018	0.666363	0.666703	0.785759	-0.326241	-0.233691	-0.533492	-0.689478	-0.52766	-0.397553	-0.206926	0.185398	0.0951876	0.384607
CG13810	MM6	0.00191165	0.680626	0.430381	0.390602	0.548319	0.808538	0.57088	0.473301	0.603846	-0.0780492	-0.167972	-0.416573	-0.52674	-0.509946	-0.261231	-0.150786	0.143048	0.259073	0.314693
CG13827	MM6	-0.0803436	0.737918	0.483821	0.406249	0.552004	0.770657	0.713337	0.643813	0.753513	-0.254434	-0.275695	-0.366047	-0.720551	-0.548666	-0.385699	-0.159431	0.259468	0.323848	0.481938
CG14015	MM6	-0.205887	-0.369071	-0.148369	-0.661956	-0.621302	-0.814627	-0.645144	-0.839869	-0.794274	0.606203	0.563251	0.55809	0.811023	0.287241	0.285956	-0.169946	-0.59555	-0.145059	-0.590163
CG14118	MM6	-0.0277217	0.298803	0.191551	0.318119	0.480524	0.800486	0.459385	0.354239	0.301949	-0.0211616	0.0420088	-0.507486	-0.405726	-0.467596	-0.182061	-0.36867	-0.10411	-0.197242	-0.00661393
CG14120	MM6	0.110476	0.466381	0.331737	0.603735	0.491427	0.846562	0.545842	0.514182	0.472632	-0.335419	0.0561748	-0.689433	-0.588685	-0.556993	-0.505076	-0.365914	-0.192441	-0.38762	0.00233773
CG14125	MM6	0.0100624	0.575912	0.263931	0.550709	0.671507	0.883955	0.460257	0.644973	0.678912	-0.364271	-0.479555	-0.326998	-0.612782	-0.249476	-0.148029	0.0673665	0.376166	0.217266	0.41929
CG14160	MM6	-0.0154203	0.578024	0.389496	0.429285	0.541087	0.903501	0.600002	0.480014	0.531833	-0.0862271	-0.0872953	-0.539513	-0.58747	-0.590162	-0.317346	-0.248675	0.0470758	0.0889355	0.26825
CG14645	MM6	0.179509	0.583272	0.238485	0.48568	0.673524	0.857176	0.468611	0.568403	0.601373	-0.268037	-0.376651	-0.432503	-0.53971	-0.302325	-0.138964	0.0709983	0.289242	0.170838	0.289014
CG14757	MM6	-0.124293	-0.268221	-0.257501	-0.489522	-0.469985	-0.823031	-0.748576	-0.55666	-0.470975	0.215626	0.0704428	0.802075	0.806356	0.738767	0.444821	0.222193	-0.0877348	0.0472669	-0.412987
CG14762	MM6	-0.381839	-0.343008	-0.00866854	-0.688939	-0.758189	-0.850744	-0.539684	-0.857076	-0.691433	0.72404	0.642406	0.582525	0.813336	0.180577	0.215776	-0.278822	-0.521545	0.0353593	-0.421529
CG14778	MM6	-0.195801	-0.0783838	0.0173538	-0.275285	-0.650381	-0.757162	-0.627891	-0.484856	-0.272909	0.121449	0.126132	0.679062	0.640924	0.550993	0.0955324	0.23489	-0.0358269	0.199425	-0.130103
CG14780	MM6	-0.0116752	0.610067	0.380904	0.667267	0.560459	0.883245	0.488736	0.587121	0.724901	-0.337214	-0.336047	-0.447529	-0.618659	-0.371672	-0.279443	-0.0248795	0.2701	0.150009	0.493297
CG15043	MM6	0.01798	0.630749	0.341485	0.582884	0.697264	0.938947	0.598196	0.704241	0.734659	-0.378121	-0.379074	-0.44542	-0.687446	-0.394928	-0.277223	-0.0795322	0.288177	0.132526	0.36211
CG15044	MM6	0.0744216	0.697961	0.3829	0.601979	0.752257	0.956569	0.686553	0.744181	0.768746	-0.413241	-0.303332	-0.531959	-0.732755	-0.48682	-0.358781	-0.188652	0.17569	0.00964032	0.265935
CG15083	MM6	0.426187	0.40411	-0.0470693	0.607099	0.877873	0.832428	0.510341	0.848036	0.684197	-0.7053	-0.650375	-0.509353	-0.725923	-0.101202	-0.0879359	0.227621	0.45503	-0.130104	0.2524
CG15152	MM6	0.217321	0.62964	0.336541	0.691953	0.711686	0.933753	0.62311	0.699186	0.686543	-0.484988	-0.179334	-0.668601	-0.679637	-0.479695	-0.438332	-0.224794	0.00829193	-0.263092	0.08456
CG15418	MM6	0.0305151	0.792354	0.620719	0.604535	0.541678	0.833716	0.792921	0.618931	0.7863	-0.268728	0.0211982	-0.647077	-0.678324	-0.734287	-0.609215	-0.420536	-0.0498237	-0.00849354	0.22375
CG15522	MM6	-0.374356	-0.221878	0.019138	-0.583527	-0.715477	-0.853979	-0.663083	-0.784315	-0.599059	0.553144	0.507308	0.730832	0.879242	0.387239	0.212875	-0.157201	-0.441228	0.0600501	-0.494899
CG15674	MM6	0.0285455	0.713949	0.532522	0.58207	0.581893	0.82875	0.71839	0.647718	0.693159	-0.355768	0.0185885	-0.585632	-0.632649	-0.625523	-0.596846	-0.45705	-0.117989	-0.170956	-0.00310832
CG15704	MM6	0.178888	-0.328735	-0.394972	-0.430483	-0.304321	-0.787945	-0.7748	-0.534371	-0.513987	0.171344	-0.077757	0.661932	0.766833	0.775607	0.563191	0.473048	0.00344682	0.0836262	-0.403117
CG15772	MM6	0.180423	-0.355981	-0.336924	-0.508745	-0.472038	-0.816196	-0.643369	-0.576651	-0.594593	0.224505	0.265608	0.484675	0.777882	0.575055	0.318441	0.162384	-0.26556	-0.214505	-0.631067
CG15818	MM6	-0.02737	0.57974	0.329262	0.602374	0.623186	0.918739	0.52319	0.651605	0.701661	-0.360966	-0.377283	-0.414284	-0.646731	-0.34962	-0.257823	-0.044632	0.302628	0.144068	0.413864
CG15865	MM6	0.155831	0.638151	0.338534	0.412031	0.638826	0.864321	0.652714	0.582542	0.61416	-0.192882	-0.202385	-0.545472	-0.614855	-0.523708	-0.293007	-0.131925	0.163844	0.12657	0.23978
CG15912	MM6	-0.0770357	-0.189071	-0.19165	-0.533472	-0.36098	-0.777159	-0.545154	-0.508181	-0.456542	0.252128	0.0912995	0.665168	0.582216	0.471357	0.361105	0.157853	-0.171494	0.0941091	-0.300009
CG16884	MM6	0.0944252	-0.432114	-0.43334	-0.525273	-0.409872	-0.833695	-0.819559	-0.63158	-0.640614	0.261601	0.0838818	0.679881	0.866343	0.771778	0.564238	0.316114	-0.139813	-0.0749274	-0.548807
CG1703	MM6	0.308619	0.347994	0.0899141	0.63156	0.679774	0.770444	0.670127	0.857954	0.77618	-0.639143	-0.605583	-0.587992	-0.85398	-0.293613	-0.253761	0.221981	0.599904	0.126105	0.589243
CG17167	MM6	0.181007	0.295345	0.106903	0.530097	0.78289	0.858543	0.608149	0.632488	0.532215	-0.323854	-0.318092	-0.620413	-0.695131	-0.447969	-0.123833	-0.128187	0.165686	-0.111731	0.248629
CG17180	MM6	0.145048	-0.351105	-0.179194	-0.533186	-0.487938	-0.791118	-0.441327	-0.614977	-0.666297	0.361818	0.506654	0.288027	0.644816	0.209437	0.105385	-0.0807067	-0.51136	-0.239766	-0.683427
CG17230	MM6	-0.304164	-0.666195	-0.309902	-0.48031	-0.839885	-0.872292	-0.753411	-0.682097	-0.651231	0.329089	0.180063	0.667513	0.700619	0.590978	0.325768	0.250757	-0.00164995	0.131618	-0.0473365
CG17633	MM6	0.0785477	0.229664	0.117555	0.598023	0.417046	0.802457	0.317314	0.436258	0.362876	-0.342338	-0.153158	-0.559691	-0.526467	-0.308833	-0.2631	-0.0848986	0.0316581	-0.285516	0.223678
CG1785	MM6	0.316087	0.327005	0.0571267	0.767049	0.694387	0.799313	0.539475	0.809149	0.746936	-0.715377	-0.542998	-0.614295	-0.773892	-0.210362	-0.234391	0.150593	0.43212	-0.158574	0.458165
CG17985	MM6	0.135045	0.137738	0.00744747	0.343072	0.610412	0.780526	0.480577	0.478401	0.383987	-0.103022	-0.357453	-0.500263	-0.542604	-0.337743	0.0438	0.0569716	0.362806	0.173462	0.372677
CG18180	MM6	0.107097	0.203877	-0.0670734	0.417646	0.625919	0.801836	0.304322	0.556009	0.422369	-0.336074	-0.581198	-0.316317	-0.566333	-0.0824183	0.0853967	0.261588	0.481794	0.14781	0.444064
CG18268	MM6	0.0926256	0.618971	0.341707	0.750131	0.629541	0.847442	0.451506	0.617833	0.753051	-0.457616	-0.370017	-0.470579	-0.613473	-0.306333	-0.267663	0.00223768	0.225221	0.0108117	0.421107
CG18480	MM6	0.0945065	0.679787	0.402988	0.480916	0.68541	0.940337	0.696954	0.608892	0.641245	-0.210738	-0.137026	-0.593197	-0.656394	-0.603046	-0.358844	-0.267785	0.0490519	0.0202277	0.182089
CG18628	MM6	0.326618	0.178725	0.00433778	0.52996	0.668555	0.771199	0.648128	0.640915	0.471009	-0.451406	-0.139685	-0.793064	-0.701753	-0.472968	-0.264527	-0.256886	0.00153289	-0.514684	0.0805518
CG18635	MM6	0.0225225	0.624598	0.513904	0.604281	0.522168	0.901541	0.790942	0.636513	0.679144	-0.300351	0.0733335	-0.732219	-0.709005	-0.742044	-0.631535	-0.487644	-0.101886	-0.193333	0.131082
CG18744	MM6	0.207376	0.418248	0.0980329	0.45648	0.762185	0.94147	0.539299	0.602645	0.49096	-0.289211	-0.342422	-0.570691	-0.662977	-0.395201	-0.110568	-0.0358116	0.181809	-0.0655244	0.235904
CG18745	MM6	0.206719	0.603763	0.298151	0.543484	0.748037	0.963762	0.664397	0.657568	0.616127	-0.326426	-0.181553	-0.656962	-0.672966	-0.534101	-0.338538	-0.221369	0.0435963	-0.136526	0.10015
CG18748	MM6	0.109205	0.628606	0.47945	0.476194	0.540196	0.826947	0.726718	0.528754	0.536271	-0.194942	0.183744	-0.705094	-0.57095	-0.726624	-0.579764	-0.535332	-0.261461	-0.270889	-0.126882
CG2016	MM6	-0.121991	-0.412209	-0.276596	-0.436775	-0.545494	-0.753468	-0.677709	-0.553716	-0.584185	0.181486	0.269321	0.591621	0.721852	0.578773	0.259978	0.033039	-0.289708	-0.24661	-0.540636
CG2162	MM6	0.048773	-0.467257	-0.320394	-0.341978	-0.600112	-0.824229	-0.73266	-0.628774	-0.632715	0.134712	0.287809	0.452315	0.685046	0.545623	0.233578	0.151694	-0.351637	-0.343081	-0.433387
CG2556	MM6	0.21123	0.516929	0.204137	0.541214	0.741185	0.970252	0.622708	0.686021	0.611802	-0.36656	-0.328214	-0.618697	-0.715454	-0.446287	-0.254526	-0.0602285	0.215676	-0.0347202	0.259713
CG2909	MM6	-0.266456	0.259477	0.391385	0.443933	0.272479	0.58142	0.284341	0.0647039	0.315318	0.217168	0.0683607	-0.367314	-0.287782	-0.514747	-0.0833965	-0.287971	-0.103506	0.157982	0.421976
CG30049	MM6	0.0815541	0.557541	0.310293	0.280026	0.664467	0.877676	0.684798	0.516308	0.442298	-0.0788235	-0.0422416	-0.56555	-0.612842	-0.642083	-0.296969	-0.345765	-0.0665153	-0.0355932	0.0364876
CG30281	MM6	0.097339	0.345396	0.265684	0.525821	0.432786	0.787288	0.593957	0.480098	0.39179	-0.308527	0.16713	-0.750973	-0.612293	-0.627239	-0.522204	-0.493129	-0.29691	-0.554798	-0.0345796
CG30339	MM6	0.0496919	0.182352	0.0118746	0.694709	0.456597	0.689715	0.0895289	0.476603	0.476386	-0.491717	-0.555512	-0.270569	-0.460926	0.0636369	-0.00193197	0.315373	0.418921	0.0208985	0.510154
CG30349	MM6	0.429062	0.285632	0.0647763	0.516777	0.721421	0.850557	0.702364	0.707668	0.503092	-0.429504	-0.321402	-0.802149	-0.819664	-0.524576	-0.301708	0.0265577	0.235051	-0.105496	0.264624
CG31077	MM6	0.135028	0.637083	0.409675	0.364641	0.519034	0.754001	0.632524	0.453189	0.550789	-0.0738368	-0.0231388	-0.555187	-0.509487	-0.592063	-0.345098	-0.240956	0.0157242	0.0908261	0.158989
CG31087	MM6	0.326957	0.54251	0.269018	0.593212	0.693125	0.807906	0.648933	0.682398	0.57471	-0.508886	-0.048675	-0.713672	-0.631603	-0.496156	-0.494549	-0.330208	-0.142431	-0.464169	-0.178911
CG31104	MM6	0.189391	0.207889	0.00360636	0.517474	0.553621	0.819668	0.345065	0.515945	0.35374	-0.379861	-0.292343	-0.535712	-0.558982	-0.239881	-0.154264	0.0262594	0.150001	-0.225995	0.182218
CG31106	MM6	-0.0127432	0.310915	0.123454	0.371111	0.630189	0.865126	0.613209	0.572207	0.535693	-0.16964	-0.319282	-0.497563	-0.674725	-0.447562	-0.0689564	-0.130005	0.293185	0.0803145	0.463038
CG31195	MM6	-0.0484694	0.359424	0.319395	0.301803	0.571381	0.761882	0.690338	0.38698	0.363829	0.0348162	0.126085	-0.620757	-0.585558	-0.759433	-0.27894	-0.545792	-0.234635	-0.164331	0.0781604
CG31235	MM6	-0.198666	-0.442349	-0.395361	-0.775968	-0.429061	-0.78734	-0.727627	-0.682156	-0.682336	0.532826	0.100875	0.836392	0.85632	0.66848	0.684495	0.177053	-0.0744845	0.182997	-0.421626
CG32137	MM6	0.253937	0.598054	0.356275	0.538604	0.66335	0.893246	0.781573	0.64228	0.605672	-0.332599	0.0342681	-0.807258	-0.704113	-0.698739	-0.516603	-0.41988	-0.150247	-0.345678	-0.00701841
CG32483	MM6	0.269211	0.151244	-0.0771348	0.539336	0.573701	0.752621	0.256693	0.495048	0.306629	-0.449334	-0.298446	-0.51958	-0.491476	-0.135523	-0.104887	0.0518864	0.0964905	-0.369457	0.06288
CG32557	MM6	-0.0482382	0.614162	0.324833	0.563165	0.641818	0.886583	0.516187	0.650166	0.727686	-0.350898	-0.444161	-0.344138	-0.656938	-0.321589	-0.198048	0.00497848	0.357819	0.228818	0.497149
CG32633	MM6	0.184201	0.587054	0.247313	0.480072	0.707133	0.894089	0.517343	0.584159	0.596291	-0.254245	-0.333386	-0.480378	-0.560794	-0.358655	-0.162496	0.000932743	0.237728	0.119595	0.23352
CG32817	MM6	0.333633	0.408095	0.164852	0.457448	0.692017	0.795942	0.564762	0.511154	0.397912	-0.273521	0.041116	-0.715595	-0.479699	-0.489933	-0.299295	-0.367936	-0.223357	-0.483618	-0.274135
CG33301	MM6	0.376691	0.179642	-0.105274	0.604603	0.694825	0.833474	0.350342	0.624408	0.426206	-0.531484	-0.444882	-0.595061	-0.595647	-0.136818	-0.0796769	0.166953	0.268315	-0.275054	0.172716
CG33346	MM6	0.143386	0.52976	0.269004	0.543602	0.691276	0.933365	0.60721	0.632499	0.55923	-0.349868	-0.166084	-0.616393	-0.660623	-0.496365	-0.345684	-0.239492	0.0114091	-0.197677	0.087678
CG3344	MM6	0.230065	0.421835	0.210055	0.633052	0.624189	0.855035	0.5425	0.605797	0.50834	-0.457442	-0.0700388	-0.699504	-0.608997	-0.448703	-0.40971	-0.287517	-0.113274	-0.468454	-0.0474851
CG34026	MM6	0.288111	0.223333	-0.0117419	0.431168	0.61007	0.765299	0.361556	0.489248	0.282298	-0.340164	-0.191777	-0.553636	-0.47869	-0.257486	-0.155472	-0.0630034	0.0133039	-0.331268	-0.0803875
CG34045	MM6	-0.148954	0.696137	0.492112	0.14723	0.479312	0.692157	0.643009	0.397989	0.53564	0.113401	-0.0595135	-0.284578	-0.478734	-0.601876	-0.250245	-0.298625	0.0877434	0.39939	0.267834
CG34191	MM6	0.344308	-0.0205928	-0.264039	0.502959	0.657469	0.655018	0.32563	0.688858	0.46355	-0.589494	-0.673302	-0.417006	-0.577444	0.0692479	0.0977032	0.358759	0.606989	-0.0568148	0.352382
CG34198	MM6	0.299819	0.406015	0.156505	0.723986	0.674219	0.849666	0.531823	0.691815	0.590068	-0.601841	-0.200401	-0.704044	-0.658051	-0.358728	-0.385932	-0.175291	0.00176947	-0.480407	0.0289881
CG34220	MM6	0.189344	0.57864	0.311095	0.387743	0.564251	0.798836	0.517	0.425765	0.477481	-0.0902888	-0.0980989	-0.539579	-0.469311	-0.48616	-0.242044	-0.129373	0.0383335	0.0574134	0.130983
CG34232	MM6	0.0626659	0.512465	0.337265	0.75197	0.661666	0.924305	0.580123	0.647279	0.668046	-0.450322	-0.175531	-0.642492	-0.693088	-0.491934	-0.392811	-0.274184	-0.00354195	-0.268421	0.221443
CG34236	MM6	0.0806336	0.645225	0.394231	0.595228	0.670617	0.958148	0.661529	0.654634	0.666872	-0.337404	-0.148768	-0.611994	-0.679395	-0.554547	-0.418281	-0.277195	0.0319526	-0.103601	0.16438
CG34288	MM6	0.213814	0.527007	0.379697	0.647216	0.604568	0.852086	0.714698	0.610696	0.60162	-0.370702	0.091221	-0.813196	-0.638302	-0.659217	-0.55359	-0.468034	-0.207029	-0.436902	-0.0618242
CG34324	MM6	0.193467	0.545433	0.233144	0.418309	0.603171	0.802886	0.432416	0.459565	0.502205	-0.160715	-0.269409	-0.450585	-0.469119	-0.339988	-0.130465	0.0341452	0.19249	0.141352	0.233616
CG34367	MM6	-0.204272	-0.268394	-0.177979	-0.609077	-0.550259	-0.833192	-0.722763	-0.689346	-0.625862	0.404719	0.296556	0.767193	0.843229	0.562189	0.362083	0.0354204	-0.322591	0.00425144	-0.547007
CG34452	MM6	-0.00548667	0.633407	0.413866	0.508819	0.601473	0.916423	0.657229	0.588198	0.681913	-0.189451	-0.193646	-0.529797	-0.641684	-0.553585	-0.320141	-0.205965	0.172693	0.146634	0.359472
CG3739	MM6	0.116808	0.203633	0.0718143	0.479624	0.385346	0.697798	0.215994	0.35012	0.237853	-0.283758	-0.123963	-0.459901	-0.401828	-0.224361	-0.207793	-0.0455316	-0.0186637	-0.271325	0.0630376
CG3819	MM6	-0.0483077	0.529685	0.312745	0.673952	0.577912	0.910753	0.483075	0.634388	0.697078	-0.40959	-0.367535	-0.440479	-0.664533	-0.337498	-0.274261	-0.0474674	0.272694	0.0533922	0.473485
CG3868	MM6	0.221682	0.314865	0.0778823	0.526554	0.617888	0.833984	0.399867	0.528407	0.383399	-0.376131	-0.195767	-0.574043	-0.537076	-0.306479	-0.217313	-0.104727	0.0102852	-0.324267	0.0141328
CG3906	MM6	0.222245	0.577542	0.237576	0.467331	0.649299	0.83526	0.469712	0.535777	0.56384	-0.245305	-0.313964	-0.472019	-0.518318	-0.331222	-0.165119	0.045585	0.227473	0.119668	0.232639
CG3921	MM6	0.069494	0.507327	0.282308	0.412897	0.757178	0.874122	0.805916	0.682795	0.638386	-0.256177	-0.144735	-0.613943	-0.724532	-0.622419	-0.28884	-0.400396	0.0482002	-0.125906	0.150334
CG3987	MM6	0.190378	0.659422	0.392523	0.703955	0.665134	0.926741	0.675998	0.715831	0.737103	-0.483818	-0.138739	-0.69103	-0.694641	-0.525992	-0.506443	-0.269575	0.016431	-0.244126	0.11623
CG4098	MM6	-0.319819	-0.598954	-0.324776	-0.380612	-0.699052	-0.821541	-0.867805	-0.662516	-0.58291	0.271709	0.0496848	0.774711	0.772421	0.747941	0.470683	0.313108	0.0329426	0.12975	-0.0799952
CG4199	MM6	0.0770978	0.33558	0.186655	0.265943	0.650264	0.780164	0.806172	0.607945	0.52205	-0.131616	-0.226786	-0.597777	-0.780211	-0.653982	-0.201237	-0.213623	0.222995	0.131852	0.407586
CG42233	MM6	-0.277261	-0.348158	0.0421103	-0.549585	-0.854358	-0.84159	-0.40425	-0.711846	-0.576388	0.530533	0.582365	0.413649	0.597747	0.0802801	-0.0314465	-0.147079	-0.368703	0.10375	-0.19746
CG42300	MM6	-0.204718	0.416946	0.447844	0.495331	0.464003	0.854103	0.711064	0.493294	0.583775	-0.0592283	-0.0137934	-0.587313	-0.665049	-0.720427	-0.375347	-0.425015	0.0454057	0.0876225	0.419018
CG42534	MM6	-0.0562516	-0.400245	-0.194418	-0.614024	-0.756425	-0.883526	-0.613934	-0.703228	-0.703594	0.39101	0.459603	0.516641	0.754518	0.395371	0.132204	0.0391426	-0.349724	-0.082357	-0.504603
CG42714	MM6	-0.0355412	0.400494	0.237138	0.488449	0.487764	0.838081	0.393526	0.483219	0.476167	-0.220186	-0.256507	-0.397355	-0.509315	-0.315467	-0.201431	-0.0496606	0.207149	0.0870266	0.29918
CG43134	MM6	-0.160723	0.740234	0.559875	0.459086	0.492506	0.819227	0.661509	0.540785	0.735082	-0.122263	-0.147179	-0.392754	-0.601514	-0.581199	-0.381473	-0.260715	0.169761	0.307766	0.43248
CG4318	MM6	0.0471264	0.0429933	0.0749851	0.293461	0.458923	0.6091	0.578507	0.387477	0.296943	-0.0593494	-0.142935	-0.581825	-0.645673	-0.570072	-0.118237	-0.155693	0.123274	0.0282013	0.434745
CG4377	MM6	0.363938	0.296296	0.029831	0.525653	0.618408	0.749454	0.344394	0.509874	0.331582	-0.43426	-0.167907	-0.591582	-0.46703	-0.240393	-0.230784	-0.0634049	-0.0485572	-0.428414	-0.149031
CG43896	MM6	0.137731	0.120871	-0.131859	0.275157	0.660029	0.791017	0.436127	0.498857	0.319424	-0.20578	-0.42766	-0.454546	-0.633183	-0.277289	0.114404	0.0694026	0.300809	-0.025677	0.401192
CG4407	MM6	0.207875	-0.339146	-0.417897	-0.448605	-0.336004	-0.794229	-0.773452	-0.510718	-0.568226	0.0962927	-0.0270326	0.637875	0.738647	0.770253	0.469602	0.435003	-0.0768306	-0.0513785	-0.511795
CG44195	MM6	0.507829	0.329391	-0.0343109	0.545869	0.786192	0.839595	0.495279	0.623582	0.426817	-0.49161	-0.275109	-0.73665	-0.637828	-0.329703	-0.181262	-0.0141788	0.0292111	-0.444133	-0.0145421
CG45061	MM6	0.0469456	0.789241	0.542298	0.453519	0.639427	0.863357	0.783503	0.596537	0.695259	-0.176284	0.0127084	-0.590195	-0.628808	-0.70814	-0.484933	-0.444725	-0.0816262	-0.0107526	0.082332
CG45782	MM6	0.314631	0.337439	-0.0778357	0.594622	0.778049	0.788625	0.366442	0.761192	0.629231	-0.661141	-0.719983	-0.377511	-0.667097	0.00837708	0.00346515	0.340545	0.536849	-0.0135824	0.397316
CG46025	MM6	-0.206884	-0.295205	-0.197982	-0.608948	-0.496779	-0.718793	-0.534039	-0.628227	-0.563552	0.433702	0.40147	0.575415	0.732682	0.389638	0.334413	-0.173439	-0.394417	-0.186989	-0.517069
CG4743	MM6	-0.316391	-0.1737	0.181422	-0.247878	-0.845231	-0.819043	-0.505248	-0.577684	-0.339731	0.248593	0.413663	0.52061	0.593898	0.262582	-0.148116	-0.00796393	-0.237343	0.161621	-0.118163
CG4781	MM6	0.160099	0.663719	0.400938	0.549969	0.661598	0.941198	0.76814	0.69709	0.670865	-0.361092	-0.0906288	-0.700645	-0.745163	-0.647052	-0.515405	-0.321428	-0.00171007	-0.152896	0.124317
CG4783	MM6	0.163461	0.563335	0.212915	0.507056	0.688596	0.858953	0.441326	0.588025	0.620891	-0.300576	-0.443025	-0.395336	-0.543451	-0.247043	-0.0977795	0.120142	0.351103	0.199595	0.335051
CG5033	MM6	0.0224786	0.437889	0.208466	0.549502	0.724879	0.867057	0.565725	0.690091	0.702372	-0.342582	-0.561353	-0.397617	-0.725264	-0.326637	-0.0832149	0.107298	0.498985	0.325959	0.597261
CG5096	MM6	0.217728	0.485511	0.258494	0.646914	0.677351	0.952038	0.662176	0.679347	0.599717	-0.439356	-0.129638	-0.757738	-0.725897	-0.54769	-0.431822	-0.26637	-0.012144	-0.332525	0.108084
CG5131	MM6	-0.0438718	-0.102042	-0.177044	-0.322462	-0.338579	-0.712279	-0.640276	-0.400759	-0.297871	0.039126	-0.0950909	0.711482	0.569078	0.652174	0.344349	0.349379	0.00372911	0.133184	-0.186468
CG5399	MM6	0.174544	0.610214	0.28957	0.618345	0.708083	0.944695	0.596251	0.708494	0.699673	-0.43513	-0.320319	-0.565796	-0.674019	-0.397259	-0.322553	-0.0786677	0.211496	-0.0388211	0.235115
CG5506	MM6	0.0955863	0.639105	0.326935	0.488236	0.60978	0.831447	0.477922	0.541718	0.635605	-0.230961	-0.332417	-0.394068	-0.52711	-0.339136	-0.189877	0.0252575	0.271907	0.232859	0.337033
CG5645	MM6	0.108863	0.207425	0.119238	0.556843	0.551361	0.690457	0.625289	0.603992	0.547971	-0.420968	-0.227097	-0.644523	-0.766291	-0.490603	-0.27106	-0.189018	0.120316	-0.247955	0.426938
CG5921	MM6	0.137142	0.581586	0.354287	0.454585	0.656226	0.935741	0.741669	0.599908	0.55818	-0.212336	-0.0121289	-0.703429	-0.668681	-0.673922	-0.424214	-0.385459	-0.0741328	-0.172077	0.0506795
CG6048	MM6	0.091556	0.430308	0.183033	0.54309	0.694678	0.96612	0.59005	0.650087	0.577696	-0.340748	-0.308121	-0.584935	-0.713341	-0.440885	-0.221228	-0.121005	0.191787	-0.0785419	0.314431
CG6283	MM6	0.288071	0.274809	0.0189755	0.528627	0.637909	0.842424	0.480089	0.601027	0.397167	-0.466417	-0.229236	-0.659466	-0.664151	-0.355099	-0.260587	-0.0886887	0.0329096	-0.401456	0.0832758
CG6833	MM6	0.321977	0.296773	0.111737	0.485239	0.719333	0.806726	0.675436	0.591372	0.412607	-0.34983	-0.0696309	-0.798782	-0.718341	-0.602595	-0.320975	-0.303894	-0.132016	-0.434424	0.000218787
CG6839	MM6	-0.028673	0.494211	0.224823	0.555249	0.602736	0.860847	0.398151	0.601213	0.636068	-0.351092	-0.489069	-0.305286	-0.590868	-0.207773	-0.116539	0.106811	0.404675	0.222086	0.485139
CG6951	MM6	0.450781	0.630615	0.198576	0.381923	0.768748	0.692944	0.481497	0.514442	0.506952	-0.263001	-0.232688	-0.496368	-0.423179	-0.319678	-0.144352	-0.00693902	0.0512219	-0.0422898	-0.0989476
CG7017	MM6	-0.0643032	0.774427	0.600692	0.478443	0.576338	0.849178	0.828905	0.636976	0.760013	-0.19554	0.00849115	-0.557015	-0.660712	-0.726435	-0.546564	-0.483053	-0.0135261	0.0637868	0.168421
CG7054	MM6	0.298824	0.404101	0.224051	0.654934	0.637795	0.937821	0.752527	0.746223	0.64231	-0.469848	-0.232634	-0.842536	-0.844112	-0.592883	-0.463588	-0.105206	0.19761	-0.150236	0.327331
CG7142	MM6	-0.0248148	0.731479	0.517964	0.498361	0.595927	0.911839	0.692012	0.571938	0.645494	-0.187514	-0.042776	-0.551244	-0.639818	-0.656183	-0.465643	-0.366139	-0.0395493	0.0272035	0.169088
CG7544	MM6	0.0273114	0.380907	0.218743	0.637501	0.668571	0.930815	0.588377	0.633968	0.658801	-0.323391	-0.350134	-0.583672	-0.716315	-0.443075	-0.176722	-0.0967454	0.275109	0.0167275	0.497807
CG7567	MM6	-0.0323664	0.584923	0.289861	0.572899	0.630945	0.863444	0.435098	0.627869	0.694113	-0.368431	-0.485684	-0.296742	-0.60924	-0.238123	-0.157741	0.0803555	0.386568	0.245527	0.478984
CG7589	MM6	0.105181	0.499059	0.279662	0.613938	0.570903	0.925746	0.666054	0.742473	0.705336	-0.46312	-0.327982	-0.612209	-0.789636	-0.462532	-0.415457	-0.0547153	0.318316	0.0238274	0.440137
CG7705	MM6	-0.228762	-0.696733	-0.43604	-0.354663	-0.611997	-0.686621	-0.683608	-0.487093	-0.468014	0.208087	-0.220796	0.626231	0.482973	0.666587	0.528032	0.562269	0.406012	0.388563	0.364249
CG7728	MM6	0.0357586	0.125599	0.118519	0.610364	0.494565	0.800727	0.590433	0.582277	0.528755	-0.347151	-0.275735	-0.672	-0.776077	-0.493698	-0.24503	-0.0967267	0.252345	-0.0898231	0.584688
CG7759	MM6	0.250874	0.548263	0.250183	0.470893	0.624633	0.813119	0.681374	0.681321	0.678288	-0.355731	-0.262639	-0.597021	-0.649012	-0.442024	-0.320081	-0.0797134	0.266887	0.0235696	0.249686
CG7772	MM6	0.107859	-0.518643	-0.568836	-0.575327	-0.406815	-0.788354	-0.687143	-0.421865	-0.52567	0.105489	-0.266528	0.696891	0.568835	0.807684	0.599709	0.633722	0.318943	0.235558	-0.062507
CG7839	MM6	-0.308109	0.204433	0.392688	0.532447	0.199885	0.629645	0.503188	0.383738	0.538485	-0.0808757	-0.126194	-0.415072	-0.564558	-0.515494	-0.311281	-0.18225	0.267007	0.297678	0.690048
CG7953	MM6	0.200961	0.412959	0.246285	0.554662	0.537842	0.806353	0.482752	0.450539	0.373302	-0.301813	0.0905767	-0.699404	-0.513176	-0.515898	-0.41802	-0.370016	-0.287044	-0.50324	-0.141289
CG7992	MM6	0.17491	0.445135	0.282818	0.53241	0.569058	0.845422	0.582798	0.508854	0.426495	-0.289248	0.0874688	-0.722599	-0.572199	-0.585047	-0.451682	-0.416365	-0.248739	-0.445222	-0.113723
CG8170	MM6	0.0638349	-0.760077	-0.670678	-0.662412	-0.464566	-0.782116	-0.74169	-0.572173	-0.816882	0.240362	0.00355672	0.590173	0.651614	0.711623	0.593258	0.379608	-0.0110167	-0.109342	-0.368366
CG8560	MM6	-0.235443	0.643286	0.470386	0.393164	0.475302	0.794291	0.563055	0.466494	0.648091	-0.0580158	-0.207215	-0.297813	-0.568258	-0.50579	-0.235568	-0.202864	0.203483	0.345315	0.516761
CG8791	MM6	-0.108064	-0.352939	-0.117436	-0.555074	-0.603624	-0.738716	-0.231383	-0.470487	-0.488912	0.298743	0.562236	0.28324	0.500253	0.110096	-0.0323265	-0.323048	-0.428289	-0.306246	-0.502184
CG8907	MM6	0.199167	0.599775	0.328935	0.530874	0.708901	0.957969	0.719022	0.67015	0.607991	-0.326303	-0.164349	-0.693671	-0.744948	-0.613051	-0.415322	-0.220501	0.0469306	-0.091681	0.161917
CG8925	MM6	0.0364099	0.393151	0.148516	0.461233	0.636324	0.867652	0.382955	0.480178	0.46873	-0.187296	-0.413966	-0.388554	-0.572678	-0.300387	-0.0183255	0.0902828	0.288842	0.1881	0.443191
CG8952	MM6	0.248806	0.335871	0.0379591	0.563876	0.719762	0.892305	0.445453	0.637242	0.485643	-0.456876	-0.36492	-0.562791	-0.62652	-0.260781	-0.153082	0.00470436	0.18008	-0.227062	0.14986
CG9143	MM6	-0.222183	0.258248	0.264717	0.508654	0.380269	0.700373	0.209813	0.17111	0.37416	0.0760523	-0.163785	-0.315786	-0.333081	-0.332682	0.0416085	-0.0951108	0.0910005	0.173612	0.517856
CG9498	MM6	0.178952	0.000740595	-0.183116	0.206594	0.622234	0.639979	0.483519	0.575086	0.395273	-0.218373	-0.575935	-0.364795	-0.588571	-0.161336	0.18213	0.235992	0.622287	0.270378	0.488327
CG9701	MM6	0.10135	0.509657	0.266456	0.476315	0.626145	0.816291	0.441195	0.48365	0.567577	-0.141379	-0.378809	-0.402444	-0.509036	-0.335658	-0.0744802	0.10198	0.333059	0.337003	0.414844
CG9766	MM6	-0.0735393	-0.487591	-0.257565	-0.472776	-0.723195	-0.818702	-0.774	-0.794096	-0.745227	0.408875	0.478366	0.490792	0.869985	0.494542	0.266059	0.0194707	-0.438541	-0.261789	-0.548674
CG9839	MM6	-0.133403	0.0468633	0.19487	-0.479883	-0.458432	-0.71085	-0.324242	-0.576972	-0.371133	0.489802	0.466194	0.46368	0.621143	0.0844089	0.0318108	-0.159142	-0.413507	0.20356	-0.443137
CG9903	MM6	0.0219304	0.119877	-0.033686	0.440905	0.448973	0.744161	0.203977	0.37053	0.271762	-0.242964	-0.350949	-0.37144	-0.494843	-0.164637	0.0110263	0.111584	0.215844	-0.0639238	0.400031
CG9967	MM6	0.0242924	0.497874	0.347567	0.743019	0.608231	0.91425	0.52696	0.604079	0.641578	-0.408494	-0.153798	-0.60282	-0.626456	-0.454608	-0.381855	-0.266312	0.0040249	-0.234369	0.202741
Cht2	MM6	-0.0916025	0.768146	0.573535	0.226502	0.508516	0.696296	0.684678	0.384707	0.560635	0.100837	0.0762017	-0.390031	-0.463317	-0.695683	-0.347555	-0.435603	-0.0944808	0.237643	0.127781
Cht6	MM6	-0.152325	-0.281905	-0.0288702	-0.49809	-0.690477	-0.725514	-0.538441	-0.768762	-0.695475	0.497282	0.733852	0.350999	0.75603	0.158401	0.0206462	-0.322228	-0.721291	-0.361302	-0.677154
Cht8	MM6	0.0184266	0.676271	0.463298	0.428344	0.50229	0.805776	0.60205	0.4618	0.599556	-0.0883739	-0.076866	-0.498218	-0.543055	-0.579314	-0.349595	-0.220812	0.0595727	0.164722	0.287704
Cht9	MM6	0.184679	0.632962	0.296118	0.47319	0.674557	0.847929	0.555094	0.555118	0.605462	-0.243641	-0.256004	-0.513194	-0.584741	-0.437423	-0.221142	-0.0713397	0.140998	0.0601398	0.247196
cid	MM6	0.081803	-0.117299	-0.021704	0.472988	0.239449	0.640079	0.272204	0.275701	0.160911	-0.15944	-0.0315633	-0.611781	-0.406622	-0.318031	-0.169518	-0.0955654	0.0456462	-0.278778	0.220962
coil	MM6	-0.00843687	0.557066	0.399102	0.84189	0.581607	0.807953	0.585716	0.749455	0.88268	-0.592692	-0.430519	-0.494992	-0.785816	-0.379705	-0.399661	-0.0245055	0.345202	0.0760782	0.627125
Coop	MM6	0.351368	0.174687	0.00724536	0.611669	0.713078	0.84295	0.570281	0.631862	0.458695	-0.440481	-0.283556	-0.779142	-0.729134	-0.434669	-0.206411	-0.0496248	0.128715	-0.30644	0.220162
CR14033	MM6	-0.191732	0.72892	0.657171	0.604012	0.526789	0.843975	0.810914	0.628255	0.82871	-0.212827	-0.0440984	-0.541267	-0.717341	-0.744608	-0.547998	-0.459784	0.049792	0.149729	0.403295
CR30055	MM6	-0.144049	-0.548544	-0.427426	-0.703705	-0.534456	-0.865881	-0.562582	-0.482737	-0.530491	0.296917	-0.0501704	0.751105	0.621565	0.64507	0.516727	0.329605	0.21617	0.294717	-0.112794
CR34044	MM6	0.158261	0.573856	0.267151	0.6392	0.653641	0.898844	0.608813	0.732426	0.752721	-0.488522	-0.36761	-0.559857	-0.715333	-0.372676	-0.322959	-0.0365424	0.295763	-0.0243745	0.3777
CR42839	MM6	0.0907579	0.681232	0.422619	0.381693	0.610403	0.839272	0.694601	0.52397	0.60103	-0.104483	-0.0732735	-0.559418	-0.596335	-0.631794	-0.340699	-0.278861	0.0265087	0.0911048	0.195022
CR43423	MM6	0.218863	0.339358	0.239758	0.504819	0.500276	0.766883	0.467117	0.358923	0.292633	-0.17163	0.181095	-0.731995	-0.425395	-0.552168	-0.380836	-0.405037	-0.335305	-0.481158	-0.209215
CR43480	MM6	0.288964	0.572727	0.194039	0.689471	0.759034	0.851661	0.561949	0.809957	0.725588	-0.689587	-0.423201	-0.549293	-0.739147	-0.27693	-0.35317	-0.00226987	0.215504	-0.219889	0.180421
CR43812	MM6	-0.0558241	-0.102425	-0.0407247	0.296255	0.138118	0.573133	0.187964	0.224764	0.13512	-0.0568715	-0.124229	-0.375271	-0.312604	-0.18213	-0.0562634	0.0151446	0.223319	-0.018327	0.322495
CR43916	MM6	0.213149	0.414962	0.0388804	0.553153	0.725683	0.807568	0.286524	0.552963	0.512785	-0.425417	-0.415873	-0.381331	-0.452547	-0.0808961	8.01173e-05	0.0592908	0.189716	-0.18906	0.119585
CR44431	MM6	0.280117	0.0404425	-0.138635	0.489436	0.694873	0.69641	0.353136	0.477531	0.341544	-0.329587	-0.301503	-0.561706	-0.473801	-0.192566	0.081183	-0.0416818	0.116874	-0.355339	0.101869
CR44775	MM6	0.0295198	0.759035	0.469493	0.481504	0.650065	0.875314	0.6756	0.608111	0.724895	-0.212449	-0.200843	-0.478056	-0.630899	-0.550859	-0.343466	-0.210701	0.14028	0.17574	0.291429
CR44813	MM6	-0.133658	-0.347559	-0.185225	-0.674764	-0.485918	-0.744197	-0.244054	-0.438273	-0.474928	0.36419	0.17255	0.468183	0.340571	0.163899	0.204741	0.0713199	-0.0523462	0.248818	-0.0509574
CR45009	MM6	-0.0841821	-0.331802	-0.127193	-0.518663	-0.635804	-0.753238	-0.636551	-0.785028	-0.723686	0.496395	0.635353	0.421128	0.850496	0.309283	0.16905	-0.201109	-0.63315	-0.323158	-0.725552
CR45133	MM6	0.275778	0.267893	0.136896	0.5464	0.496615	0.789226	0.539786	0.539409	0.362873	-0.406335	0.0222228	-0.771747	-0.60851	-0.497553	-0.458164	-0.280931	-0.149176	-0.515976	-0.0694521
CR45149	MM6	0.159567	-0.396857	-0.435133	-0.593852	-0.323381	-0.669294	-0.173953	-0.116201	-0.342956	-0.0594504	-0.112465	0.378041	0.167418	0.379878	0.192431	0.300054	0.217346	0.049918	-0.0871297
CR45272	MM6	-0.0656619	0.353819	0.248061	0.701326	0.370279	0.805213	0.295218	0.48283	0.556052	-0.37653	-0.292433	-0.420487	-0.526057	-0.231021	-0.262564	0.0208582	0.242515	-0.0135457	0.47603
CR45290	MM6	-0.151655	-0.0979563	0.0707423	-0.424325	-0.63876	-0.849737	-0.429492	-0.479555	-0.308702	0.233443	0.241313	0.596006	0.569521	0.335149	0.0118675	0.112816	-0.099828	0.282165	-0.187119
CR45669	MM6	-0.316871	-0.30349	0.0241437	-0.698362	-0.651927	-0.73735	-0.274813	-0.709846	-0.611571	0.688853	0.699873	0.380832	0.617793	-0.0445106	0.0813452	-0.428969	-0.55546	-0.0431504	-0.436141
CR45713	MM6	-0.205564	-0.548277	-0.360848	-0.189408	-0.552122	-0.637694	-0.80425	-0.466361	-0.471368	0.0219501	-0.0977679	0.638496	0.575609	0.751296	0.382853	0.403797	0.104188	0.0109517	-0.0252762
CR46094	MM6	0.108477	0.359311	0.22091	0.485785	0.682619	0.867248	0.805433	0.67005	0.587493	-0.303697	-0.146217	-0.735475	-0.820283	-0.673954	-0.33351	-0.339726	0.0618034	-0.187181	0.298718
CS-2	MM6	-0.14382	0.626591	0.471566	0.493819	0.576208	0.92937	0.62429	0.5068	0.600964	-0.104873	-0.0897598	-0.495742	-0.625255	-0.62567	-0.339013	-0.342003	0.00881226	0.0916834	0.310133
Cyp313a4	MM6	-0.108458	0.687978	0.602103	0.445115	0.513986	0.799872	0.877059	0.59433	0.724736	-0.130999	0.0851325	-0.602599	-0.682762	-0.814323	-0.563485	-0.560551	-0.0546778	0.0467415	0.222027
D19A	MM6	-0.390977	-0.361546	0.0127621	-0.534407	-0.817743	-0.765435	-0.633904	-0.826385	-0.682461	0.630862	0.467809	0.585149	0.712664	0.231796	0.158406	-0.00452136	-0.333767	0.251298	-0.165703
Decay	MM6	0.259126	0.486371	0.164632	0.472516	0.77197	0.939229	0.600335	0.626094	0.50045	-0.319348	-0.215063	-0.640841	-0.648184	-0.465962	-0.238735	-0.167304	0.0402804	-0.199803	0.0406319
Def	MM6	-0.0152922	0.72828	0.533991	0.455314	0.620249	0.862325	0.844895	0.662207	0.750852	-0.203309	-0.0457774	-0.57763	-0.685958	-0.709625	-0.490892	-0.434632	0.0441518	0.0735339	0.190916
Dhod	MM6	0.127786	0.0206165	-0.145415	0.567082	0.588233	0.73388	0.200998	0.462189	0.346084	-0.394145	-0.457986	-0.424022	-0.509868	-0.0630258	0.108404	0.142482	0.269502	-0.213444	0.368251
Dis3	MM6	-0.0640082	0.39	0.366573	0.624057	0.478239	0.814526	0.635964	0.555246	0.669413	-0.22681	-0.244762	-0.585845	-0.727068	-0.575514	-0.315488	-0.121709	0.273675	0.196017	0.654386
dmt	MM6	0.13904	0.490983	0.29526	0.704785	0.742154	0.940812	0.686503	0.718737	0.695545	-0.450242	-0.278465	-0.692326	-0.80747	-0.551068	-0.358933	-0.183825	0.123385	-0.133707	0.337021
Drak	MM6	-0.230852	-0.565232	-0.17156	-0.298854	-0.885708	-0.761504	-0.694949	-0.679049	-0.632789	0.266675	0.370601	0.435483	0.62964	0.408056	0.0628106	0.126009	-0.224384	-0.080046	-0.133557
drm	MM6	0.165244	0.710267	0.459942	0.395347	0.62124	0.840814	0.776001	0.555686	0.593327	-0.145467	0.04949	-0.669064	-0.621866	-0.727524	-0.473424	-0.401038	-0.112006	-0.0653296	0.0293417
Dtg	MM6	-0.0614089	0.560632	0.38835	0.616674	0.684412	0.90357	0.715698	0.716019	0.784148	-0.348948	-0.366168	-0.51143	-0.81138	-0.544637	-0.307007	-0.149971	0.298443	0.189853	0.561332
Eip55E	MM6	0.260663	0.20381	-0.0361805	0.432168	0.708452	0.769076	0.600278	0.7145	0.551273	-0.420538	-0.60672	-0.529084	-0.818605	-0.316039	-0.0513233	0.246365	0.556036	0.202001	0.596253
EndoB	MM6	-0.100373	-0.38345	-0.235353	-0.60799	-0.597692	-0.802302	-0.665064	-0.73575	-0.66672	0.493421	0.426947	0.573243	0.879894	0.478924	0.361081	-0.0315404	-0.360414	-0.114872	-0.584893
epsilonTry	MM6	0.249052	0.446738	0.135234	0.510995	0.696708	0.82294	0.446959	0.613804	0.484458	-0.426694	-0.281073	-0.498212	-0.544251	-0.270062	-0.229474	-0.057501	0.0978419	-0.193371	-0.0169944
ETHR	MM6	-0.103632	-0.380408	-0.0520924	-0.172322	-0.780662	-0.72538	-0.551443	-0.588115	-0.517433	0.125839	0.562011	0.252287	0.584794	0.264326	-0.150351	-0.137389	-0.512322	-0.441499	-0.411883
exex	MM6	0.0144575	0.419777	0.272411	0.34293	0.499278	0.824342	0.508995	0.358926	0.310091	-0.0485795	0.123127	-0.575144	-0.464309	-0.575606	-0.302029	-0.439594	-0.249415	-0.285574	-0.0641348
fal	MM6	0.15599	0.362971	0.0307439	0.49399	0.805795	0.755708	0.515179	0.737262	0.687122	-0.480861	-0.563037	-0.354524	-0.608075	-0.132564	0.023917	0.0466677	0.441483	0.010789	0.308489
Fer3	MM6	0.422654	-0.266177	-0.41795	-0.57502	-0.201102	-0.636689	-0.490632	-0.38423	-0.534529	0.192901	-0.0460527	0.408664	0.568783	0.537819	0.406397	0.487471	0.0540372	0.144924	-0.489893
Fip1	MM6	0.286093	0.407715	0.20313	0.627341	0.679393	0.862751	0.684453	0.671709	0.538946	-0.491527	-0.0736919	-0.813166	-0.76087	-0.584977	-0.461871	-0.321712	-0.122516	-0.495073	0.0354064
FK506-bp1	MM6	0.186885	0.412126	0.251435	0.74913	0.698536	0.861039	0.682091	0.751205	0.698635	-0.563855	-0.266804	-0.721846	-0.81775	-0.511349	-0.413537	-0.188205	0.113242	-0.258112	0.300279
Fst	MM6	0.156774	0.592227	0.3655	0.639887	0.63128	0.89707	0.630065	0.642197	0.612198	-0.42431	-0.0567371	-0.675155	-0.655429	-0.544473	-0.501724	-0.333575	-0.101403	-0.31972	0.0134545
GATAe	MM6	0.186176	0.594324	0.328133	0.475582	0.70737	0.947839	0.712181	0.605518	0.566161	-0.229645	-0.0700358	-0.69743	-0.662413	-0.632777	-0.372665	-0.318878	-0.0435003	-0.153453	0.0593084
GstD5	MM6	0.046751	0.351796	0.115224	0.470653	0.614328	0.854301	0.54483	0.714435	0.613739	-0.412257	-0.505991	-0.404933	-0.707152	-0.263157	-0.16239	0.0921673	0.492584	0.178401	0.468864
GstD8	MM6	0.268477	0.234538	0.0959197	0.475552	0.477084	0.75469	0.362558	0.347916	0.213509	-0.223937	0.0763346	-0.691959	-0.419323	-0.421361	-0.289787	-0.250122	-0.24444	-0.498625	-0.158994
GstE13	MM6	0.0299058	-0.462361	-0.373837	-0.424863	-0.536106	-0.828716	-0.751218	-0.537983	-0.576126	0.112076	0.136158	0.616844	0.769381	0.726428	0.34454	0.248033	-0.130012	-0.165839	-0.50821
hebe	MM6	0.20905	0.36082	-0.00535577	0.511528	0.724608	0.824718	0.424697	0.679095	0.533643	-0.531476	-0.481023	-0.434282	-0.653209	-0.162074	-0.0922728	0.0713962	0.275455	-0.183276	0.24451
Hr96	MM6	0.173681	-0.403246	-0.313577	-0.492135	-0.565705	-0.739602	-0.474273	-0.513258	-0.646635	0.144217	0.358644	0.271438	0.487982	0.311071	0.0602802	0.0850808	-0.366712	-0.342394	-0.469808
Hsp67Bc	MM6	0.158151	-0.187701	-0.293144	-0.59372	-0.25636	-0.709185	-0.656255	-0.575511	-0.572544	0.362512	0.133474	0.619971	0.822949	0.601984	0.498143	0.233405	-0.198932	0.048704	-0.670151
ImpL3	MM6	0.21906	0.552643	0.303877	0.645872	0.680301	0.95149	0.68627	0.71373	0.675184	-0.42974	-0.298465	-0.703058	-0.813276	-0.552449	-0.409926	-0.0577218	0.20229	-0.00846462	0.37472
Inx7	MM6	0.263775	0.250233	0.0751084	0.46267	0.551627	0.854878	0.557417	0.522484	0.333324	-0.312712	-0.0232479	-0.768982	-0.627242	-0.51284	-0.339615	-0.257989	-0.0993688	-0.455811	0.00213351
Itgbetanu	MM6	0.138597	0.482121	0.340401	0.579927	0.643146	0.918261	0.890133	0.756215	0.684457	-0.40497	-0.0987256	-0.81847	-0.893948	-0.751796	-0.543369	-0.369156	0.0481848	-0.202498	0.285223
Jon65Aiii	MM6	0.0845675	0.489694	0.185614	0.553111	0.67928	0.891763	0.433538	0.628949	0.592936	-0.387532	-0.434781	-0.397904	-0.602624	-0.243244	-0.148489	0.0509538	0.299753	0.0655517	0.310501
Jon65Aiv	MM6	0.12315	0.47491	0.163976	0.53265	0.704087	0.901523	0.454166	0.63063	0.566754	-0.377655	-0.411075	-0.434964	-0.607156	-0.266951	-0.147827	0.0287561	0.267209	0.0229123	0.257135
Jon74E	MM6	0.173699	0.258571	-0.039992	0.444732	0.613729	0.7678	0.228919	0.495338	0.356852	-0.360219	-0.46352	-0.33321	-0.479843	-0.0680374	0.020934	0.19604	0.286703	-0.0323976	0.226371
Jon99Ciii	MM6	0.143131	0.14298	-0.157476	0.361741	0.550133	0.64975	0.0713313	0.421743	0.281599	-0.332554	-0.5964	-0.160034	-0.385766	0.122008	0.195929	0.381103	0.437226	0.106511	0.326684
Jra	MM6	0.0131175	0.332986	0.142799	0.365838	0.664194	0.741609	0.741798	0.769002	0.696922	-0.36624	-0.464741	-0.415444	-0.770337	-0.389185	-0.15484	-0.0684017	0.496253	0.211095	0.494856
Jupiter	MM6	0.244219	-0.388933	-0.307819	-0.602436	-0.468752	-0.735794	-0.307274	-0.443295	-0.586166	0.231631	0.442223	0.215306	0.562297	0.257253	0.080421	-0.0696844	-0.347046	-0.336097	-0.698575
kappaTry	MM6	0.251654	0.255349	-0.00587987	0.544404	0.592592	0.765438	0.279152	0.519389	0.358619	-0.457022	-0.311231	-0.485496	-0.503312	-0.151605	-0.144376	0.0516811	0.102422	-0.301214	0.0654132
Kaz-m1	MM6	0.0685458	0.670355	0.397683	0.556895	0.655141	0.930298	0.646252	0.654989	0.720976	-0.292737	-0.262582	-0.527081	-0.656175	-0.491114	-0.337501	-0.137496	0.215524	0.130409	0.313166
kst	MM6	0.326172	0.367537	0.0798213	0.619081	0.656098	0.880126	0.526442	0.657512	0.508645	-0.531148	-0.24243	-0.712042	-0.699501	-0.37548	-0.323785	-0.0827558	0.0596002	-0.405119	0.128539
l(2)k01209	MM6	0.372918	0.431681	0.206907	0.625425	0.735875	0.896847	0.797697	0.768491	0.632569	-0.507625	-0.136281	-0.874723	-0.804372	-0.609878	-0.473791	-0.2669	0.0244185	-0.375455	0.0680909
l(2)k09022	MM6	-0.293564	0.46039	0.434045	0.133324	0.376687	0.706606	0.486326	0.159966	0.297484	0.349664	0.0952106	-0.308544	-0.357325	-0.645177	-0.124145	-0.395828	-0.0886902	0.314249	0.262119
lectin-37Db	MM6	0.0319616	0.780205	0.580048	0.517964	0.585343	0.875338	0.796771	0.59583	0.696527	-0.212005	0.0795058	-0.653935	-0.660438	-0.761268	-0.582499	-0.498326	-0.147933	-0.094998	0.0850367
Lint-1	MM6	-0.275076	-0.400245	-0.176339	-0.578201	-0.562802	-0.757828	-0.532836	-0.634292	-0.480206	0.541351	0.0804866	0.655664	0.610928	0.393936	0.472035	0.242196	0.0899471	0.488141	0.103625
lkb1	MM6	-0.23218	-0.54309	-0.306237	-0.622864	-0.665643	-0.904067	-0.798623	-0.788985	-0.684847	0.542162	0.112499	0.779645	0.822276	0.612312	0.571709	0.332838	-0.000360726	0.356653	-0.095011
Lon	MM6	-0.2298	-0.398302	-0.159202	-0.679192	-0.791869	-0.84481	-0.626187	-0.778835	-0.740501	0.528724	0.483955	0.584893	0.748773	0.338376	0.192909	-0.0250947	-0.374901	0.00195053	-0.383919
Mco1	MM6	-0.0602945	0.609797	0.408797	0.535873	0.596213	0.944999	0.663682	0.632045	0.695496	-0.243753	-0.235644	-0.513418	-0.698178	-0.545325	-0.34553	-0.198765	0.209676	0.149566	0.412071
melt	MM6	0.214319	0.324088	0.0657433	0.204795	0.680801	0.835665	0.581317	0.437749	0.273811	-0.0496557	-0.0192668	-0.62137	-0.505034	-0.524117	-0.114201	-0.323339	-0.110792	-0.269273	-0.109058
mesh	MM6	0.0984545	0.596833	0.400366	0.379648	0.618311	0.866041	0.688558	0.467136	0.467118	-0.0694989	0.137957	-0.662773	-0.534316	-0.704931	-0.399829	-0.50646	-0.246733	-0.217052	-0.105239
Mio	MM6	0.381325	0.510775	0.248853	0.445452	0.519105	0.714138	0.693379	0.644168	0.600231	-0.374119	-0.217257	-0.680951	-0.695786	-0.510784	-0.438867	0.0175614	0.247153	0.051736	0.279875
mir-9c	MM6	-0.00619621	0.0744664	0.166636	0.625587	0.379068	0.697528	0.468802	0.416276	0.409475	-0.259388	0.00512605	-0.670663	-0.537066	-0.474896	-0.292818	-0.33074	-0.0491976	-0.361569	0.247993
Mob2	MM6	0.282739	0.399604	0.123267	0.503521	0.735511	0.863273	0.713546	0.701288	0.559234	-0.445471	-0.133588	-0.744003	-0.72119	-0.516155	-0.331003	-0.320299	-0.0227906	-0.450694	0.0173596
mRpL13	MM6	0.212134	-0.232289	-0.193852	-0.146614	-0.436843	-0.621738	-0.457742	-0.283456	-0.279582	-0.120341	0.20261	0.268867	0.540732	0.497112	0.0026759	0.132292	-0.153145	-0.329872	-0.505007
mRpS14	MM6	-0.0859543	-0.457534	-0.37285	-0.655294	-0.542572	-0.915365	-0.810023	-0.714788	-0.680352	0.409929	0.142501	0.793121	0.898826	0.722226	0.568554	0.254897	-0.121148	0.0896486	-0.446539
mRpS22	MM6	0.087055	-0.419148	-0.461015	-0.474558	-0.370911	-0.729255	-0.723536	-0.45164	-0.557676	0.072527	0.0116167	0.637056	0.71777	0.777201	0.45072	0.299374	-0.0638957	-0.170322	-0.541292
Ms	MM6	-0.306817	0.502174	0.488996	0.75814	0.410159	0.770185	0.440716	0.518918	0.738125	-0.325001	-0.302247	-0.333369	-0.645328	-0.409161	-0.327956	-0.124614	0.236156	0.213791	0.702928
msk	MM6	0.194245	0.458122	0.179644	0.509034	0.758622	0.915151	0.801363	0.869838	0.737579	-0.500773	-0.437815	-0.614184	-0.867749	-0.466434	-0.31888	-0.056271	0.41116	0.0519202	0.372883
mthl14	MM6	0.08587	0.697682	0.496635	0.560216	0.675794	0.888076	0.771532	0.609251	0.659077	-0.262093	0.0710306	-0.695664	-0.65455	-0.726496	-0.520541	-0.529838	-0.211732	-0.253803	-0.017802
Mtr3	MM6	-0.117248	0.0757055	0.135452	0.581884	0.399219	0.726282	0.296819	0.332637	0.394	-0.119215	-0.247682	-0.447301	-0.46844	-0.311108	-0.0305753	-0.0359403	0.222292	0.064486	0.531002
Muc68D	MM6	0.191346	0.589212	0.315167	0.355306	0.577544	0.794234	0.560018	0.449842	0.494191	-0.083925	-0.10606	-0.537543	-0.488689	-0.505774	-0.246516	-0.137999	0.0636498	0.0914312	0.1354
Mur29B	MM6	0.142404	0.699236	0.45944	0.48074	0.613364	0.870108	0.722803	0.549041	0.617779	-0.178125	0.0226984	-0.6703	-0.611859	-0.685322	-0.45648	-0.374114	-0.0982624	-0.0917468	0.0815869
Myo28B1	MM6	0.219078	0.495771	0.217869	0.537683	0.70937	0.959367	0.624128	0.616329	0.539849	-0.320272	-0.164702	-0.697123	-0.677844	-0.525049	-0.305868	-0.209743	0.0184173	-0.225185	0.125698
Mys45A	MM6	-0.0727592	0.393297	0.413385	0.618094	0.427697	0.712464	0.768261	0.665647	0.67716	-0.421228	-0.115591	-0.634081	-0.855766	-0.680095	-0.5792	-0.32377	0.0955058	-0.0625255	0.489049
Nat1	MM6	-0.123209	0.445427	0.345805	0.61823	0.535443	0.816155	0.281578	0.316312	0.461808	-0.0959235	-0.184468	-0.380331	-0.428999	-0.372826	-0.10827	-0.128699	0.00521911	0.0653858	0.345807
Ndc1	MM6	0.243578	0.352325	0.178903	0.441907	0.722262	0.864947	0.857485	0.70755	0.562946	-0.322143	-0.130692	-0.807047	-0.825186	-0.690954	-0.360617	-0.320941	0.0626078	-0.220718	0.182385
Ndfip	MM6	0.0124658	-0.184909	-0.192893	-0.647905	-0.398962	-0.706023	-0.509477	-0.570155	-0.543274	0.423418	0.33923	0.553463	0.786805	0.434656	0.325426	-0.0249154	-0.299997	-0.0434261	-0.682513
NijC	MM6	0.0535111	0.720383	0.411883	0.593952	0.670829	0.904439	0.553548	0.620675	0.725179	-0.317423	-0.259807	-0.453745	-0.572587	-0.405587	-0.302257	-0.147049	0.153115	0.0677177	0.231226
ninaD	MM6	0.321401	-0.0812738	-0.348116	-0.5281	-0.0635421	-0.603346	-0.516448	-0.2992	-0.409894	0.0833025	-0.146975	0.575246	0.56432	0.631558	0.439108	0.440846	0.0348572	0.13064	-0.543655
Nop60B	MM6	0.32851	0.416909	0.262704	0.577913	0.618071	0.847363	0.904478	0.80208	0.656556	-0.506509	-0.137523	-0.89692	-0.925451	-0.719704	-0.600789	-0.233678	0.119263	-0.217637	0.25435
NT5E-2	MM6	0.0216156	0.503209	0.325952	0.429021	0.671123	0.91099	0.832602	0.710396	0.675083	-0.245359	-0.190312	-0.616234	-0.771002	-0.642222	-0.351113	-0.312963	0.193748	0.0541506	0.305488
Oatp33Eb	MM6	0.201196	0.543483	0.278754	0.409645	0.71884	0.934951	0.715532	0.585244	0.50787	-0.188448	-0.0558706	-0.699519	-0.651128	-0.638412	-0.331187	-0.331522	-0.0598024	-0.170366	0.0178145
odd	MM6	0.135332	0.863179	0.606709	0.4231	0.573807	0.711642	0.674071	0.477833	0.613339	-0.138525	0.10164	-0.52969	-0.491014	-0.673895	-0.530545	-0.403451	-0.212069	0.0058387	-0.0820795
Orc1	MM6	-0.159739	0.398175	0.327989	0.747682	0.367613	0.771855	0.438042	0.610394	0.742784	-0.464028	-0.43065	-0.386603	-0.702819	-0.29335	-0.319483	0.0689155	0.439342	0.196034	0.788152
p38c	MM6	0.4066	0.410124	0.07603	0.613596	0.75898	0.911073	0.649862	0.811983	0.663362	-0.580262	-0.412205	-0.709313	-0.75436	-0.340582	-0.289282	0.0458194	0.331641	-0.168578	0.212383
par-6	MM6	-0.0198607	0.405869	0.24315	0.682281	0.584092	0.817228	0.637018	0.783741	0.802656	-0.559238	-0.502765	-0.483747	-0.854896	-0.368106	-0.303501	0.0162055	0.466353	0.110806	0.699488
pgant4	MM6	0.0552464	0.599821	0.395803	0.407594	0.511456	0.820257	0.587378	0.436024	0.536535	-0.0613464	-0.0536209	-0.543682	-0.527839	-0.578551	-0.306966	-0.229334	0.0312073	0.0929929	0.246048
Phae1	MM6	0.124991	0.486792	0.166527	0.576531	0.705719	0.90647	0.448938	0.653117	0.604281	-0.424436	-0.443993	-0.435969	-0.628641	-0.247899	-0.155178	0.0545693	0.294026	0.0166921	0.304841
Phae2	MM6	0.0450461	0.52471	0.259617	0.600972	0.642573	0.914897	0.48489	0.638138	0.630798	-0.392283	-0.360322	-0.451773	-0.63413	-0.323768	-0.244845	-0.0363944	0.241469	0.0240109	0.320172
Pld	MM6	0.139594	0.384709	0.121963	0.551398	0.759863	0.885767	0.665714	0.83017	0.706536	-0.522844	-0.531994	-0.510052	-0.813117	-0.332689	-0.204058	0.0347381	0.462124	0.0769293	0.425557
Pnn	MM6	0.0517991	0.366949	0.283532	0.739857	0.59301	0.870689	0.710577	0.733297	0.729284	-0.502956	-0.228492	-0.710153	-0.819072	-0.543545	-0.42904	-0.248901	0.167229	-0.204582	0.426921
Poc1	MM6	-0.203603	0.413993	0.507729	0.529338	0.290474	0.737728	0.775534	0.532935	0.651085	-0.165557	-0.022133	-0.616892	-0.782968	-0.777162	-0.554348	-0.349189	0.135106	0.167433	0.638215
Proc	MM6	0.0316282	-0.0531307	-0.0568313	-0.373243	-0.410309	-0.659633	-0.497532	-0.480559	-0.357165	0.22123	0.340295	0.467242	0.724055	0.425646	0.144782	-0.038747	-0.329761	-0.154153	-0.622465
Psc	MM6	-0.194962	-0.45234	-0.23858	-0.649556	-0.53457	-0.728392	-0.574538	-0.767868	-0.733363	0.603734	0.554383	0.48614	0.82562	0.314274	0.380824	-0.260481	-0.536535	-0.261253	-0.639124
Ptp52F	MM6	0.349711	0.505201	0.21031	0.458174	0.779626	0.920734	0.841251	0.771052	0.587699	-0.413711	-0.176926	-0.795212	-0.832529	-0.645669	-0.434172	-0.236078	0.0655524	-0.211079	0.0674744
Rab19	MM6	0.193488	0.654123	0.383884	0.725671	0.735578	0.886438	0.728551	0.811468	0.842734	-0.558674	-0.255622	-0.64116	-0.727413	-0.473128	-0.466177	-0.224325	0.154248	-0.150897	0.17038
RagA-B	MM6	-0.10935	0.494013	0.299369	0.588578	0.619392	0.794997	0.335959	0.484464	0.661861	-0.193867	-0.483045	-0.231582	-0.470285	-0.203035	0.0190221	0.0981182	0.404577	0.383022	0.555641
RanGAP	MM6	0.211037	0.197174	0.127081	0.38911	0.486094	0.720324	0.596776	0.475714	0.372184	-0.164707	-0.226834	-0.668902	-0.715172	-0.569151	-0.238933	0.0277535	0.224983	0.126205	0.468656
Rbm13	MM6	0.27908	0.316863	0.117387	0.744366	0.720301	0.843876	0.555897	0.683564	0.631876	-0.537669	-0.306347	-0.713067	-0.696751	-0.370478	-0.247914	-0.0954826	0.141177	-0.326658	0.246847
Rcd2	MM6	0.0765978	0.693982	0.41904	0.443997	0.696638	0.920284	0.757499	0.625393	0.667562	-0.194693	-0.112121	-0.595134	-0.6733	-0.644569	-0.366867	-0.331264	0.0362719	0.0160492	0.177522
retn	MM6	0.395938	0.411349	-0.026232	0.394618	0.828578	0.863857	0.512809	0.651189	0.501325	-0.371599	-0.440172	-0.542403	-0.604111	-0.247853	-0.0190551	0.0954539	0.281588	-0.089371	0.133356
Rh50	MM6	-0.284868	-0.504277	-0.37127	-0.728171	-0.576416	-0.804564	-0.782132	-0.730381	-0.712644	0.527992	0.15246	0.835748	0.863321	0.669206	0.612297	0.172687	-0.0844011	0.16408	-0.33945
RIOK2	MM6	-0.208204	0.43838	0.540726	0.708439	0.315289	0.836777	0.670952	0.485785	0.624441	-0.220052	0.10969	-0.699093	-0.704635	-0.761191	-0.606464	-0.490157	-0.104795	-0.145947	0.438469
RNaseX25	MM6	0.0223916	0.359566	0.0732433	0.385247	0.712884	0.842878	0.553397	0.650715	0.608112	-0.285996	-0.497476	-0.370914	-0.658001	-0.276323	0.0187939	0.0124546	0.437738	0.154413	0.472996
RnpS1	MM6	-0.260971	-0.483065	-0.230032	-0.543372	-0.765639	-0.858596	-0.861119	-0.809802	-0.692863	0.504102	0.208716	0.763682	0.878386	0.628291	0.435608	0.292529	-0.0826683	0.270421	-0.193034
RnrS	MM6	0.448931	0.575623	0.24142	0.75111	0.705529	0.818077	0.597814	0.792397	0.713692	-0.695199	-0.36812	-0.694734	-0.762482	-0.366533	-0.476033	0.0780564	0.205326	-0.176223	0.186974
RpL24	MM6	-0.432258	-0.469473	-0.240567	-0.243764	-0.454059	-0.608327	-0.547613	-0.337957	-0.267668	0.073722	-0.13299	0.687918	0.417976	0.582032	0.38855	0.193326	0.187993	0.165943	0.171435
Sans	MM6	0.0825284	0.73644	0.452525	0.671713	0.629162	0.897546	0.664885	0.723296	0.776816	-0.489241	-0.214932	-0.566515	-0.739365	-0.512602	-0.516036	-0.2133	0.0877526	-0.0838776	0.261602
Scgalpha	MM6	-0.239939	-0.251966	0.00767709	-0.501968	-0.701704	-0.816828	-0.722574	-0.893196	-0.692362	0.619672	0.591875	0.575269	0.907479	0.314774	0.221415	-0.127886	-0.581434	-0.0376474	-0.52908
sel	MM6	0.244296	0.293	0.0758428	0.515943	0.77845	0.792992	0.662353	0.728387	0.638186	-0.408081	-0.446285	-0.586991	-0.727586	-0.374704	-0.112821	0.000325216	0.378558	0.0274758	0.356096
sgl	MM6	-0.033892	0.637599	0.337678	0.480273	0.737883	0.809519	0.668088	0.723505	0.802304	-0.349229	-0.475026	-0.333613	-0.73323	-0.400112	-0.177162	-0.0602801	0.389369	0.293154	0.516754
SIDL	MM6	-0.478331	-0.0916246	0.157832	-0.7097	-0.667382	-0.691121	-0.394858	-0.731731	-0.564602	0.721988	0.597288	0.620309	0.682885	0.0612857	0.0951745	-0.326793	-0.478436	0.218609	-0.380547
Skp2	MM6	0.0814408	0.574268	0.246848	0.57736	0.77737	0.888012	0.659254	0.820029	0.819945	-0.498759	-0.495967	-0.431852	-0.732431	-0.314357	-0.21383	-0.0411591	0.417274	0.103441	0.381736
snoRNA:291	MM6	-0.145076	-0.679163	-0.315069	-0.673107	-0.699286	-0.870825	-0.512324	-0.728593	-0.762606	0.547586	0.396457	0.439816	0.641335	0.272857	0.321638	0.0196137	-0.238146	0.0349234	-0.246663
snoRNA:Or-CD1	MM6	0.209996	0.439751	0.298706	0.560034	0.667509	0.851281	0.850343	0.727511	0.614806	-0.421783	-0.041551	-0.821558	-0.82428	-0.71687	-0.533731	-0.4108	-0.0570962	-0.330287	0.0965973
snoRNA:Psi18S-1377d	MM6	-0.443335	0.433342	0.574258	0.577953	0.291712	0.700564	0.529673	0.362091	0.6181	-0.0261715	-0.053684	-0.35824	-0.569889	-0.617852	-0.347954	-0.358068	0.0826683	0.282686	0.647293
snoRNA:U3:54Ab	MM6	0.292937	0.0801847	-0.10207	0.565465	0.707696	0.770457	0.428165	0.567256	0.392057	-0.435202	-0.311175	-0.644183	-0.601865	-0.264499	-0.0468254	-0.0543135	0.111828	-0.405372	0.144606
sob	MM6	0.143912	0.659063	0.385059	0.232081	0.518832	0.683828	0.658444	0.433552	0.479764	-0.0608693	0.0207846	-0.515832	-0.534668	-0.629326	-0.357719	-0.295282	-0.0804296	0.0301909	0.0881363
Spn55B	MM6	0.0868521	0.423543	0.322918	0.642984	0.616799	0.954794	0.738989	0.637546	0.615662	-0.315352	-0.0812282	-0.792358	-0.775573	-0.681866	-0.436679	-0.341295	0.00974283	-0.212372	0.288676
sprt	MM6	0.395332	0.506668	0.187869	0.38624	0.595135	0.71072	0.632224	0.603163	0.566327	-0.313208	-0.217726	-0.617908	-0.578619	-0.422938	-0.296377	-0.0124469	0.214021	0.000182228	0.143164
SRPK	MM6	0.147496	-0.55845	-0.375114	-0.689629	-0.595593	-0.728854	-0.330327	-0.562984	-0.744825	0.37189	0.534432	0.168612	0.538852	0.16951	0.110645	-0.117785	-0.407261	-0.37092	-0.585761
SrpRbeta	MM6	0.114783	0.327186	0.191088	0.671996	0.642577	0.837363	0.665142	0.749708	0.740386	-0.476702	-0.446278	-0.611205	-0.809941	-0.418471	-0.255423	0.00989958	0.431358	0.0769096	0.589743
Sse	MM6	-0.222142	0.471872	0.446441	0.547144	0.398235	0.752724	0.669709	0.622921	0.700075	-0.309471	-0.281136	-0.424598	-0.810764	-0.573014	-0.442703	-0.143793	0.30858	0.294314	0.706873
sut2	MM6	-0.0693302	0.660045	0.395949	0.492395	0.63439	0.879242	0.6761	0.698122	0.777543	-0.306237	-0.389263	-0.391242	-0.736537	-0.464513	-0.28685	-0.0856585	0.365463	0.304589	0.528891
T-cp1	MM6	-0.350699	0.259682	0.318316	0.391068	0.367014	0.633933	0.429877	0.330203	0.438651	-0.0137744	-0.214797	-0.261068	-0.567418	-0.472306	-0.111976	-0.174781	0.174332	0.296892	0.645921
Taz	MM6	-0.310814	-0.175487	-0.116934	-0.601372	-0.428799	-0.793302	-0.542787	-0.479453	-0.33549	0.35856	-0.0730864	0.894966	0.628413	0.566198	0.462729	0.265945	0.159862	0.546647	-0.0490069
tgy	MM6	0.070779	0.480346	0.27338	0.257847	0.596438	0.854354	0.629005	0.424147	0.416245	0.0416864	-0.0522773	-0.561421	-0.53817	-0.611587	-0.18614	-0.271146	0.0188343	0.0730305	0.163489
tra2	MM6	0.307813	0.0646617	-0.0567851	0.355032	0.588735	0.815426	0.628283	0.546381	0.279147	-0.255767	-0.0878387	-0.800734	-0.664262	-0.523391	-0.225868	-0.210748	0.0309953	-0.373636	0.0562144
Traf-like	MM6	0.380404	0.361579	0.0574592	0.67647	0.667487	0.867325	0.465576	0.668228	0.533344	-0.58137	-0.297954	-0.693444	-0.647318	-0.280733	-0.29259	0.00165426	0.119723	-0.391734	0.107511
Trip1	MM6	0.0706626	-0.515112	-0.553292	-0.714127	-0.358384	-0.767081	-0.785829	-0.596914	-0.71647	0.36228	-0.0707029	0.753702	0.810113	0.79929	0.708982	0.458263	0.0766148	0.172375	-0.440268
Tsp29Fa	MM6	0.313553	0.494278	0.240172	0.50822	0.643873	0.867531	0.699369	0.666322	0.520662	-0.414653	-0.0327943	-0.764958	-0.675557	-0.568371	-0.494736	-0.310006	-0.0846877	-0.380517	-0.0946036
Tsp29Fb	MM6	0.36269	0.524067	0.161174	0.515282	0.771831	0.943671	0.707075	0.764422	0.620181	-0.462658	-0.32506	-0.706735	-0.782112	-0.476068	-0.332963	-0.0435323	0.213144	-0.119317	0.181402
Tsp2A	MM6	0.300728	0.631092	0.305263	0.575559	0.772695	0.911026	0.763174	0.767345	0.668104	-0.494543	-0.151374	-0.72792	-0.762416	-0.574452	-0.485414	-0.285146	-0.0180764	-0.296725	-0.00417012
Tsp42Ec	MM6	0.306959	0.547235	0.314171	0.530016	0.624619	0.829635	0.781136	0.703536	0.570299	-0.465233	0.0305678	-0.802672	-0.734271	-0.653823	-0.615602	-0.398938	-0.153891	-0.432834	-0.109415
Tsp42Eq	MM6	0.418259	0.345955	0.0402986	0.717272	0.742307	0.836633	0.456977	0.72305	0.567624	-0.653063	-0.394155	-0.65631	-0.657875	-0.220957	-0.260135	0.0722075	0.188584	-0.337825	0.0940452
Tsp42Er	MM6	0.165814	0.63134	0.278935	0.66304	0.793858	0.863788	0.446109	0.650751	0.672434	-0.466564	-0.361639	-0.430987	-0.557635	-0.261486	-0.207553	-0.0661402	0.118381	-0.100402	0.104224
TTLL3A	MM6	-0.202616	-0.261652	0.0234534	-0.44306	-0.803043	-0.759784	-0.609272	-0.754245	-0.629765	0.457023	0.609324	0.453856	0.770965	0.260544	-0.008769	-0.124403	-0.505329	-0.102357	-0.490414
Ugt86De	MM6	-0.350615	-0.523302	-0.292363	-0.324473	-0.613523	-0.708115	-0.713805	-0.452735	-0.407253	0.126081	-0.113549	0.761366	0.581441	0.719996	0.396749	0.365228	0.236834	0.254855	0.0843363
Ugt86Dh	MM6	0.242016	0.300006	0.0740915	0.376313	0.66822	0.830754	0.583577	0.568105	0.358397	-0.295087	-0.0858258	-0.654006	-0.592355	-0.46449	-0.257567	-0.280092	-0.0639712	-0.371576	-0.105644
vanin-like	MM6	-0.0142373	0.734829	0.511107	0.395784	0.539708	0.81584	0.668671	0.485858	0.624223	-0.0716316	-0.0433796	-0.493748	-0.572256	-0.643173	-0.381555	-0.306225	0.0107961	0.16219	0.249318
Vha100-5	MM6	0.2714	0.277007	0.04541	0.491124	0.652779	0.845236	0.470176	0.552636	0.363543	-0.366042	-0.16768	-0.644854	-0.576777	-0.366929	-0.226539	-0.146344	-0.0112621	-0.370662	-0.0256058
vnd	MM6	0.240792	0.42558	0.176525	0.526636	0.702946	0.934618	0.600641	0.596475	0.475901	-0.324559	-0.12001	-0.715156	-0.647058	-0.513282	-0.306022	-0.245256	-0.0422795	-0.317224	0.0249375
Vps37B	MM6	-0.136847	-0.515258	-0.418825	-0.331631	-0.342494	-0.727625	-0.6443	-0.354904	-0.345331	0.0379611	-0.226698	0.710125	0.555659	0.768846	0.558426	0.384465	0.242597	0.132288	-0.041431
wac	MM6	0.198233	0.533486	0.277307	0.628005	0.718724	0.950851	0.815399	0.821636	0.746212	-0.520176	-0.284189	-0.743728	-0.906733	-0.59825	-0.457235	-0.18774	0.192118	-0.146071	0.357608
wbl	MM6	0.288386	0.495675	0.259658	0.0133677	0.378541	0.433657	0.511799	0.238021	0.249976	0.105482	0.0937802	-0.435973	-0.304196	-0.515776	-0.237537	-0.163748	-0.0829742	0.116306	-0.0752265
Wnt2	MM6	0.194207	0.834038	0.534116	0.369865	0.617293	0.671917	0.799882	0.601814	0.661854	-0.267732	0.0670847	-0.568885	-0.609304	-0.694125	-0.574175	-0.446374	-0.18043	-0.108074	-0.0901152
XRCC1	MM6	0.0151715	0.183804	0.255273	0.486666	0.355781	0.72207	0.77867	0.544313	0.486301	-0.258383	0.0995137	-0.806802	-0.756872	-0.745682	-0.515554	-0.472548	-0.0553004	-0.32491	0.310691
yip7	MM6	0.105987	0.554338	0.230567	0.531937	0.715807	0.912676	0.522529	0.671291	0.626843	-0.388378	-0.397925	-0.43931	-0.645918	-0.321043	-0.210225	-0.013152	0.265175	0.0580145	0.265167
7B2	MM7	-0.433977	-0.34828	-0.141582	-0.484418	-0.566463	-0.717364	-0.885752	-0.841506	-0.587804	0.647211	0.112166	0.87225	0.906534	0.620233	0.65021	0.238404	-0.0760609	0.425684	-0.0750607
AANATL2	MM7	-0.1936	-0.470377	-0.378915	-0.157558	-0.260631	-0.407158	-0.877585	-0.554291	-0.469573	0.270116	-0.172797	0.635833	0.710821	0.773212	0.71978	0.415611	0.0957022	0.125234	-0.0770853
aay	MM7	0.189096	0.390507	0.130214	0.341824	0.645852	0.72505	0.820153	0.860204	0.725647	-0.473734	-0.522928	-0.491227	-0.871013	-0.413168	-0.277256	0.0774924	0.597758	0.277201	0.526882
Acon	MM7	-0.0987447	-0.475897	-0.466539	-0.338574	-0.265552	-0.430446	-0.90313	-0.647842	-0.614652	0.391624	-0.127406	0.629883	0.750071	0.753835	0.797672	0.451641	0.0312962	0.112539	-0.144902
Act42A	MM7	0.396879	0.458073	0.199233	0.226084	0.594777	0.545889	0.929233	0.775871	0.554872	-0.481194	-0.0845288	-0.684288	-0.816268	-0.642484	-0.570026	-0.287951	0.0500445	-0.218694	-0.025104
Alas	MM7	0.0411561	-0.566736	-0.583082	-0.544483	-0.428408	-0.734193	-0.854247	-0.591475	-0.675105	0.226851	-0.0592276	0.689267	0.777502	0.847987	0.66497	0.43942	0.0318246	-0.0522807	-0.344843
alphaTub84B	MM7	-0.153601	-0.367245	-0.348316	-0.449131	-0.301138	-0.628368	-0.916713	-0.707925	-0.614043	0.449713	-0.0281735	0.798844	0.890027	0.772393	0.761763	0.341189	-0.080096	0.175538	-0.342528
alphaTub84D	MM7	-0.126788	-0.402411	-0.325344	-0.500053	-0.447432	-0.703018	-0.92874	-0.827549	-0.719884	0.535406	0.16201	0.720262	0.94159	0.680815	0.670421	0.255162	-0.24166	0.0648288	-0.406298
alt	MM7	0.212637	0.503705	0.402588	0.382311	0.44385	0.598417	0.967304	0.717789	0.635181	-0.414316	0.101653	-0.766694	-0.811754	-0.796538	-0.743778	-0.479813	-0.0660908	-0.245088	0.0709309
Ama	MM7	-0.275605	0.678181	0.627219	0.0999807	0.309771	0.448513	0.779341	0.448101	0.583621	0.0121604	0.169585	-0.239954	-0.471691	-0.693274	-0.526554	-0.610272	-0.0835683	0.227611	0.0664514
AP-2mu	MM7	-0.0613121	-0.412673	-0.389501	-0.694951	-0.33494	-0.681082	-0.796297	-0.776609	-0.759234	0.633146	0.152846	0.707685	0.920286	0.619628	0.740401	0.217688	-0.194679	0.144472	-0.518952
Arc1	MM7	-0.0587185	0.532521	0.496417	0.37735	0.451296	0.691043	0.938655	0.66148	0.683255	-0.230355	-0.0175814	-0.616277	-0.831327	-0.823091	-0.600922	-0.430772	0.0873428	0.115053	0.38484
Arc2	MM7	0.0809247	0.544348	0.490872	0.558918	0.494466	0.715321	0.897944	0.686434	0.685997	-0.39553	0.0428803	-0.754725	-0.848943	-0.820379	-0.705453	-0.463124	-0.0807917	-0.176349	0.239802
Argk	MM7	-0.157359	-0.512832	-0.462421	-0.5928	-0.39972	-0.711433	-0.917225	-0.735687	-0.69667	0.498571	-0.0565056	0.83334	0.889616	0.807886	0.822126	0.412175	0.03298	0.245045	-0.255444
Art1	MM7	0.248831	0.638169	0.388412	0.582545	0.718488	0.828251	0.877683	0.801237	0.769232	-0.493765	-0.0873929	-0.746523	-0.780807	-0.651693	-0.565766	-0.395097	-0.00305202	-0.266924	0.0409397
Art3	MM7	0.240174	0.500521	0.441005	0.508132	0.395917	0.651567	0.833776	0.640408	0.628036	-0.353768	-0.018879	-0.765799	-0.781287	-0.745702	-0.691866	-0.211381	0.0929227	0.0332451	0.29329
Atf6	MM7	0.0355146	0.55099	0.506985	0.440652	0.433338	0.721124	0.917925	0.61192	0.637362	-0.242098	0.214438	-0.75835	-0.714579	-0.852185	-0.695354	-0.632566	-0.177224	-0.245767	0.0687629
Atg101	MM7	0.0470511	0.502391	0.444246	0.195986	0.33678	0.497527	0.902509	0.536115	0.508399	-0.18744	0.296447	-0.63342	-0.632992	-0.817574	-0.680088	-0.678702	-0.252003	-0.274758	-0.0741691
Atg17	MM7	0.26896	0.399901	0.157812	0.0230381	0.477735	0.559432	0.874057	0.618886	0.382455	-0.252568	0.0432032	-0.62464	-0.725903	-0.678502	-0.490727	-0.377312	-0.0374413	-0.212733	-0.0464133
Axs	MM7	-0.131577	0.279727	0.302843	0.109311	0.337837	0.504252	0.81969	0.469353	0.427758	-0.0439714	0.0407993	-0.48746	-0.710961	-0.753501	-0.387672	-0.450081	0.0294615	0.0745426	0.365218
bc10	MM7	0.505653	0.420647	0.173618	0.456633	0.568461	0.542028	0.825356	0.816046	0.607681	-0.690324	-0.079459	-0.764022	-0.762637	-0.513002	-0.64926	-0.249562	0.0134269	-0.459023	-0.127879
betaTub60D	MM7	0.194312	0.422315	0.258626	0.219404	0.553873	0.594029	0.941008	0.732988	0.55097	-0.369435	-0.0563166	-0.638068	-0.831474	-0.709633	-0.545486	-0.379197	0.0495627	-0.127624	0.0958697
blw	MM7	0.00295075	-0.464698	-0.546499	-0.474171	-0.240199	-0.556155	-0.900424	-0.594363	-0.635628	0.312675	-0.209915	0.73003	0.759558	0.854908	0.822919	0.54486	0.103506	0.146309	-0.238096
cact	MM7	0.475343	0.292386	-0.159565	-0.0696423	0.759125	0.535629	0.706431	0.752387	0.390437	-0.377397	-0.458553	-0.377592	-0.64262	-0.239035	-0.0603379	0.099996	0.426628	0.0732397	-0.042772
Cct1	MM7	0.0361166	0.554279	0.407197	0.2672	0.588086	0.75062	0.943034	0.64735	0.625653	-0.149346	0.00473011	-0.630671	-0.753019	-0.796127	-0.46761	-0.481572	0.0238869	0.0211181	0.182278
CecB	MM7	-0.0694553	0.310525	0.436399	0.274018	0.231485	0.282723	0.604263	0.277031	0.376208	-0.0377104	0.202034	-0.44346	-0.465013	-0.67753	-0.450539	-0.461178	-0.206671	-0.0134459	0.156643
cerv	MM7	-0.206394	-0.103499	-0.0555071	0.104426	-0.368989	-0.513325	-0.753908	-0.319745	-0.0543956	-0.0900814	-0.267023	0.700841	0.576034	0.786305	0.330701	0.490565	0.258201	0.289293	0.114237
CG10092	MM7	-0.533316	-0.0205624	0.204875	-0.0723082	-0.42999	-0.397546	-0.698904	-0.744861	-0.331903	0.544831	0.321438	0.572254	0.699414	0.268795	0.329159	-0.122925	-0.431768	0.126607	-0.0521796
CG10344	MM7	0.434078	-0.121693	-0.202107	-0.185234	0.195787	0.159576	0.638871	0.488716	0.0907609	-0.262445	-0.13816	-0.482642	-0.587754	-0.365352	-0.296578	0.0754769	0.312247	0.00596772	0.0845151
CG10383	MM7	0.000387834	0.596461	0.456341	0.196313	0.539194	0.689517	0.942978	0.627108	0.607738	-0.114467	0.0125178	-0.555442	-0.73843	-0.804753	-0.503221	-0.464215	0.0360021	0.135235	0.181025
CG10566	MM7	-0.106891	-0.601939	-0.40645	-0.302645	-0.590755	-0.798066	-0.946264	-0.67589	-0.624265	0.213586	0.0132001	0.687204	0.815543	0.814862	0.533386	0.421805	-0.0155742	0.0118437	-0.20165
CG10585	MM7	-0.515144	-0.320192	-0.0591502	-0.22534	-0.472078	-0.396349	-0.77855	-0.779453	-0.570912	0.563984	0.286109	0.572006	0.695507	0.35885	0.454023	-0.0562382	-0.39133	0.0102059	-0.10376
CG11095	MM7	-0.0996541	-0.496685	-0.393033	-0.0163094	-0.255132	-0.40475	-0.816059	-0.434909	-0.362253	0.0840718	-0.210882	0.52675	0.62788	0.785499	0.616746	0.441105	0.155221	0.014799	-0.0470072
CG1146	MM7	-0.02446	0.532158	0.373495	0.121615	0.401143	0.452896	0.852514	0.676954	0.600561	-0.320723	-0.0741077	-0.351563	-0.711683	-0.591896	-0.545742	-0.373321	0.126196	0.0882028	0.159452
CG11474	MM7	-0.167359	-0.194746	-0.20284	-0.197298	-0.294302	-0.548465	-0.876068	-0.531089	-0.33355	0.233624	-0.250322	0.811003	0.746157	0.819873	0.632346	0.550336	0.193437	0.419852	-0.0302241
CG11596	MM7	0.247265	0.357834	0.221378	0.43794	0.563727	0.751169	0.87793	0.688678	0.527373	-0.414722	0.0299348	-0.852689	-0.855054	-0.754769	-0.56565	-0.437138	-0.106609	-0.431309	0.110229
CG11671	MM7	0.069194	0.608873	0.520998	0.445008	0.532234	0.743505	0.93966	0.662825	0.666289	-0.271522	0.133898	-0.732211	-0.754138	-0.848886	-0.677515	-0.578874	-0.139279	-0.164547	0.0593994
CG11771	MM7	0.0295673	-0.57488	-0.586969	-0.395075	-0.268011	-0.570207	-0.896916	-0.571444	-0.680087	0.208146	-0.148139	0.636252	0.710654	0.82946	0.733787	0.478511	0.00559852	-0.0620121	-0.306063
CG11777	MM7	0.0889852	0.474198	0.333141	0.314575	0.586956	0.795444	0.868844	0.579838	0.496204	-0.171067	0.148327	-0.741656	-0.711552	-0.807643	-0.487815	-0.603627	-0.215267	-0.323865	-0.0154379
CG11802	MM7	-0.393353	-0.197916	-0.0734099	-0.303524	-0.440286	-0.609861	-0.876583	-0.70539	-0.43302	0.469196	-0.05057	0.869893	0.798932	0.65963	0.596722	0.355687	0.0153254	0.485362	0.0102461
CG12034	MM7	0.0354394	-0.600345	-0.545735	-0.449765	-0.321238	-0.627453	-0.919935	-0.710664	-0.770901	0.382746	-0.0319868	0.607948	0.79254	0.745052	0.759262	0.442941	-0.0911037	-0.00178587	-0.329529
CG12162	MM7	-0.266416	-0.618399	-0.429749	-0.534888	-0.569215	-0.714902	-0.889398	-0.741787	-0.672603	0.50702	-0.0858166	0.7937	0.785371	0.741379	0.743699	0.489292	0.176769	0.400969	0.0613341
CG12320	MM7	-0.222556	-0.300945	-0.133367	-0.233518	-0.488269	-0.612157	-0.88086	-0.793824	-0.556903	0.463223	0.156855	0.617043	0.798825	0.542601	0.507307	0.249512	-0.242953	0.130063	-0.126694
CG12333	MM7	0.0617988	-0.710151	-0.640823	-0.136614	-0.20274	-0.314265	-0.788547	-0.458439	-0.55866	0.139692	-0.27122	0.353176	0.485768	0.715021	0.740077	0.571208	0.190206	-0.0604586	0.0629035
CG12576	MM7	0.320353	0.46754	0.14422	0.231422	0.768766	0.785968	0.880259	0.74263	0.529389	-0.325596	-0.230553	-0.670583	-0.848585	-0.644223	-0.32919	-0.200103	0.137669	-0.063826	0.141084
CG1307	MM7	-0.042533	-0.73833	-0.601541	-0.238807	-0.361822	-0.54171	-0.841946	-0.486561	-0.542587	0.144417	-0.321375	0.572766	0.573647	0.831805	0.73456	0.654787	0.33749	0.173409	0.131358
CG13624	MM7	0.0896709	0.538133	0.444753	0.259832	0.377373	0.585529	0.900064	0.574916	0.517811	-0.243857	0.291985	-0.689894	-0.660856	-0.819155	-0.721921	-0.672508	-0.277745	-0.34715	-0.122555
CG13641	MM7	0.260301	0.3943	0.244945	0.185418	0.512359	0.511868	0.939165	0.721912	0.542601	-0.364188	-0.0434965	-0.635053	-0.778406	-0.679025	-0.552683	-0.339615	0.0883376	-0.0898682	0.0515647
CG13850	MM7	0.121648	-0.226327	-0.365585	-0.165321	-0.153158	-0.453165	-0.835909	-0.416934	-0.411226	0.0339058	-0.244448	0.606287	0.646147	0.820626	0.560564	0.567299	0.0726496	0.0609146	-0.283493
CG13937	MM7	-0.0908323	-0.602435	-0.502705	-0.576502	-0.526499	-0.823318	-0.915769	-0.725834	-0.774369	0.347624	0.0586878	0.754674	0.839764	0.785031	0.640537	0.34971	-0.10815	-0.0172639	-0.360417
CG14340	MM7	-0.107501	-0.511744	-0.401864	-0.531344	-0.498254	-0.714289	-0.887408	-0.807716	-0.797352	0.471604	0.272253	0.630414	0.900106	0.639042	0.586013	0.12806	-0.360969	-0.191781	-0.524581
CG1444	MM7	-0.345856	-0.342511	-0.264705	-0.367305	-0.430286	-0.593941	-0.93465	-0.69312	-0.535494	0.407019	-0.0635332	0.860697	0.819947	0.770239	0.682179	0.350478	-0.000827711	0.25934	-0.100238
CG14688	MM7	-0.189877	-0.618742	-0.507295	-0.520879	-0.533282	-0.688468	-0.834465	-0.582105	-0.594026	0.319129	-0.229761	0.789133	0.674608	0.819994	0.702908	0.600852	0.340291	0.39189	0.111892
CG14812	MM7	0.36725	0.497187	0.176875	0.131971	0.723829	0.644553	0.900083	0.730499	0.534425	-0.292201	-0.216163	-0.597757	-0.774966	-0.618937	-0.348012	-0.167557	0.186083	0.0668917	0.0693716
CG15661	MM7	0.0772684	0.46334	0.304839	0.227332	0.598926	0.690122	0.953747	0.712287	0.605711	-0.253872	-0.0871606	-0.605147	-0.820373	-0.737038	-0.449863	-0.408557	0.103778	-0.00214253	0.212049
CG1572	MM7	0.340352	0.494702	0.230521	0.382888	0.686595	0.718998	0.94683	0.879013	0.71138	-0.520381	-0.300388	-0.687816	-0.914496	-0.609622	-0.501812	-0.123625	0.306232	0.0208144	0.255604
CG15784	MM7	0.223648	0.400899	0.267471	0.454264	0.566264	0.646348	0.841784	0.762996	0.655133	-0.471577	-0.277114	-0.648948	-0.893277	-0.615937	-0.495342	-0.0972708	0.272745	0.0720586	0.41003
CG1667	MM7	0.0808698	0.384075	0.308419	0.162524	0.344277	0.486447	0.921963	0.680372	0.572885	-0.300318	-0.0839413	-0.542204	-0.812855	-0.690091	-0.57345	-0.273168	0.227694	0.133575	0.341898
CG1673	MM7	-0.0010794	0.598061	0.492549	0.458582	0.50866	0.803387	0.959463	0.73745	0.746669	-0.31809	-0.0552321	-0.683517	-0.879993	-0.811693	-0.638074	-0.408143	0.108249	0.0438008	0.377336
CG16941	MM7	-0.335018	-0.117265	0.0757056	-0.0134414	-0.567634	-0.47653	-0.822253	-0.681843	-0.375345	0.312263	0.175271	0.565507	0.681054	0.46695	0.237428	0.206604	-0.230929	0.143755	-0.0050782
CG16974	MM7	-0.31115	-0.527952	-0.362878	-0.491856	-0.513684	-0.678353	-0.947819	-0.801065	-0.679401	0.552607	0.0165954	0.818545	0.890399	0.744597	0.759656	0.347376	-0.00744124	0.268592	-0.120715
CG17029	MM7	0.250441	-0.583378	-0.639501	-0.300901	-0.167091	-0.579288	-0.858772	-0.485731	-0.606141	0.0940332	-0.226379	0.523794	0.694044	0.870283	0.740062	0.591251	0.0887343	-0.0898161	-0.349708
CG17224	MM7	0.252059	0.319065	0.218152	0.329685	0.422996	0.555068	0.878178	0.746142	0.610901	-0.434424	-0.235138	-0.655965	-0.875192	-0.61586	-0.533527	-0.0655588	0.356154	0.123792	0.44128
CG17560	MM7	0.0684087	0.500275	0.328646	0.246264	0.389007	0.517835	0.828682	0.665226	0.618964	-0.368497	-0.134029	-0.486417	-0.80346	-0.618463	-0.536549	-0.241435	0.171019	0.0563301	0.376404
CG17565	MM7	-0.407174	-0.231724	-0.0617723	-0.273583	-0.508679	-0.676336	-0.864374	-0.673069	-0.399556	0.395402	-0.0634321	0.88066	0.771661	0.676	0.529747	0.3758	0.0633073	0.495706	0.0622999
CG1943	MM7	0.269602	0.57043	0.279312	0.390009	0.708271	0.767739	0.960605	0.885656	0.75564	-0.50283	-0.281077	-0.660407	-0.910982	-0.62535	-0.502651	-0.196329	0.271506	0.00486353	0.252463
CG30026	MM7	0.477498	0.483395	0.154387	0.486976	0.728858	0.709395	0.871428	0.936503	0.756306	-0.674562	-0.421197	-0.697414	-0.903286	-0.465535	-0.470855	0.0361597	0.399548	-0.0283634	0.252962
CG30154	MM7	0.459184	0.274236	0.0405468	0.332079	0.707548	0.727123	0.908808	0.791872	0.511728	-0.469232	-0.174271	-0.843648	-0.875981	-0.634773	-0.416878	-0.214526	0.124562	-0.301138	0.0772432
CG30395	MM7	0.231302	-0.506063	-0.482052	0.0129103	-0.204302	-0.515338	-0.78362	-0.371314	-0.416663	-0.12444	-0.214661	0.3713	0.530257	0.767514	0.490494	0.552696	0.0611543	-0.191088	-0.188408
CG30466	MM7	0.105174	0.654796	0.479014	0.642222	0.501232	0.712297	0.86104	0.838779	0.881611	-0.60863	-0.225945	-0.622793	-0.901391	-0.615201	-0.691102	-0.207814	0.229486	0.0042233	0.449674
CG31832	MM7	-0.245918	0.302785	0.40921	0.147542	0.243292	0.538799	0.729729	0.337247	0.436325	0.155796	0.086547	-0.438536	-0.557829	-0.74349	-0.325432	-0.423553	0.0842724	0.294047	0.453302
CG31955	MM7	0.414603	0.256823	0.0433346	0.0981031	0.390766	0.342704	0.766349	0.710108	0.49901	-0.442425	-0.320852	-0.485162	-0.7134	-0.382972	-0.39099	0.118402	0.47302	0.185263	0.271706
CG32095	MM7	-0.171704	-0.107213	0.0441441	-0.0223837	-0.581352	-0.656013	-0.770625	-0.534512	-0.240205	0.118394	0.0477182	0.626963	0.703106	0.619625	0.182511	0.359119	-0.00508489	0.244979	-0.054126
CG32428	MM7	0.325973	0.424773	0.261398	0.278925	0.487362	0.66166	0.841968	0.610009	0.39129	-0.329417	0.138713	-0.800647	-0.753023	-0.767007	-0.650806	-0.41814	-0.199325	-0.36368	-0.115106
CG32579	MM7	0.0984733	0.60635	0.450632	0.241917	0.447509	0.516709	0.864015	0.66637	0.690821	-0.256327	-0.146615	-0.448136	-0.701918	-0.630035	-0.522746	-0.201192	0.261574	0.328097	0.30119
CG32590	MM7	0.187196	0.0188258	-0.00214479	-0.231095	0.174426	0.294405	0.758323	0.381779	0.0843597	-0.0235189	0.222042	-0.555901	-0.533809	-0.63499	-0.397859	-0.414808	-0.0652629	-0.213361	-0.0949981
CG32699	MM7	-0.204676	0.575036	0.632147	0.27245	0.249751	0.564967	0.859473	0.426129	0.580606	0.0139257	0.304804	-0.549804	-0.583891	-0.885439	-0.644613	-0.687425	-0.185422	0.0316276	0.190178
CG33080	MM7	-0.0241587	-0.652118	-0.62071	-0.423271	-0.382057	-0.613011	-0.870342	-0.506601	-0.595798	0.184061	-0.353315	0.712702	0.622852	0.896874	0.765685	0.723158	0.371577	0.28313	0.0645742
CG3731	MM7	-0.195706	-0.403113	-0.404666	-0.547495	-0.252329	-0.542665	-0.861881	-0.691354	-0.633373	0.546432	-0.127783	0.808779	0.809498	0.731627	0.867869	0.412722	0.0562754	0.349223	-0.176468
CG3770	MM7	0.0519968	0.423441	0.308985	0.202166	0.562289	0.726658	0.928429	0.624545	0.512318	-0.145367	0.0581175	-0.659065	-0.743819	-0.790181	-0.454403	-0.528931	-0.038855	-0.113291	0.084459
CG4038	MM7	0.211866	0.421133	0.207351	0.297202	0.646327	0.730792	0.908437	0.792695	0.653696	-0.356953	-0.333632	-0.611698	-0.887166	-0.613051	-0.369807	-0.0909696	0.38438	0.193426	0.411669
CG4169	MM7	-0.0483186	-0.535844	-0.543795	-0.574955	-0.362942	-0.672893	-0.90984	-0.666659	-0.703432	0.395186	-0.173683	0.784003	0.783217	0.833363	0.816577	0.564199	0.129026	0.25729	-0.169421
CG42326	MM7	-0.150153	-0.519887	-0.48986	-0.474412	-0.37947	-0.722452	-0.916866	-0.600615	-0.587193	0.274571	-0.226801	0.86612	0.769278	0.899136	0.777748	0.536402	0.177894	0.252631	-0.111814
CG42666	MM7	-0.183148	0.542678	0.510195	0.30238	0.489094	0.742223	0.859	0.507698	0.57846	-0.018409	0.13688	-0.564307	-0.669525	-0.842978	-0.465722	-0.634999	-0.12919	-0.00167908	0.207604
CG42764	MM7	-0.235069	0.460719	0.560859	0.489248	0.224772	0.591779	0.83706	0.611877	0.726759	-0.287243	-0.00381553	-0.529242	-0.79497	-0.748494	-0.68001	-0.412153	0.14596	0.148351	0.573191
CG42807	MM7	0.181993	0.543979	0.400654	0.539063	0.586927	0.84882	0.942469	0.797135	0.712215	-0.443787	-0.0747543	-0.802942	-0.896565	-0.767789	-0.664028	-0.351726	0.0787216	-0.128541	0.227824
CG42867	MM7	-0.0369604	0.250127	0.190056	-0.0150663	0.359131	0.389357	0.809529	0.526681	0.418801	-0.120674	-0.0738219	-0.385656	-0.690674	-0.617706	-0.318291	-0.329173	0.159436	0.123156	0.316205
CG43064	MM7	0.273848	0.476309	0.314811	0.352781	0.450502	0.524762	0.91034	0.798038	0.68361	-0.520658	-0.185918	-0.625281	-0.86218	-0.619739	-0.648173	-0.145273	0.263227	0.052372	0.291025
CG4329	MM7	-0.197733	-0.373523	-0.345371	-0.46438	-0.335436	-0.506772	-0.818196	-0.717014	-0.654492	0.488092	0.163537	0.636665	0.821495	0.607774	0.65998	0.104151	-0.278528	-0.0995336	-0.406453
CG43448	MM7	0.518843	-0.0391932	-0.230331	0.0641005	0.428081	0.324752	0.661699	0.692932	0.350687	-0.47508	-0.371962	-0.522117	-0.634841	-0.217363	-0.200816	0.178944	0.516654	-0.0169691	0.148966
CG45050	MM7	0.30088	0.500913	0.232742	0.350246	0.524096	0.644767	0.837831	0.777626	0.640301	-0.518585	-0.0682223	-0.654993	-0.715902	-0.525571	-0.575944	-0.318802	0.0847312	-0.296336	-0.0244679
CG4714	MM7	0.192935	0.404308	0.227481	0.279817	0.701383	0.690147	0.851636	0.635794	0.524902	-0.224005	-0.106005	-0.647614	-0.754259	-0.691366	-0.317409	-0.347786	0.0245039	-0.0832305	0.134626
CG4882	MM7	-0.264183	-0.160558	-0.0819739	-0.271628	-0.360564	-0.568643	-0.879722	-0.712914	-0.479593	0.450271	0.0402081	0.770463	0.836902	0.630801	0.561224	0.287033	-0.146704	0.29913	-0.217797
CG4901	MM7	0.398301	0.476022	0.184172	0.478635	0.765269	0.865937	0.846779	0.823978	0.607417	-0.513132	-0.236359	-0.788805	-0.873442	-0.605738	-0.473112	-0.162443	0.13103	-0.199654	0.0931194
CG5118	MM7	0.227006	0.473681	0.336433	0.395737	0.485842	0.638624	0.971037	0.802908	0.688523	-0.483797	-0.107639	-0.726691	-0.910895	-0.725728	-0.673742	-0.278695	0.168337	-0.0621243	0.284166
CG5214	MM7	0.00127835	-0.393158	-0.466704	-0.443481	-0.282806	-0.586494	-0.898237	-0.599916	-0.587313	0.31186	-0.222467	0.748558	0.754757	0.838016	0.767338	0.5991	0.142238	0.263916	-0.164301
CG5346	MM7	0.489233	0.242965	-0.0605063	0.280242	0.806955	0.813006	0.773511	0.739831	0.431933	-0.364322	-0.316179	-0.75169	-0.772736	-0.491456	-0.191548	-0.0354954	0.249982	-0.13711	0.0649096
CG5953	MM7	-0.00324543	0.549831	0.427661	0.230763	0.492584	0.690125	0.952298	0.672589	0.616645	-0.20303	-0.0316881	-0.577099	-0.819635	-0.798238	-0.557969	-0.413248	0.0910365	0.117211	0.2772
CG5961	MM7	-0.419608	-0.0247859	0.0895291	-0.0205422	-0.481647	-0.577188	-0.738372	-0.499484	-0.129302	0.139171	0.0100359	0.755332	0.667185	0.618468	0.289649	0.176695	-0.0407543	0.201533	0.0354928
CG6020	MM7	-0.175796	-0.482731	-0.459132	-0.51397	-0.378637	-0.665077	-0.904652	-0.643838	-0.59731	0.392004	-0.231872	0.860704	0.76826	0.845011	0.81902	0.568021	0.214432	0.389849	-0.0231815
CG6125	MM7	0.0416146	-0.498291	-0.507419	-0.64437	-0.354293	-0.748801	-0.842904	-0.661503	-0.723861	0.414302	-0.116268	0.758384	0.788907	0.769377	0.747707	0.543808	0.083951	0.291155	-0.285574
CG6179	MM7	-0.0761902	-0.68842	-0.547985	-0.503421	-0.370996	-0.577984	-0.823103	-0.672562	-0.713697	0.488971	-0.144839	0.617807	0.705959	0.691809	0.817738	0.537226	0.181752	0.318157	-0.0213551
CG6272	MM7	0.153292	0.620469	0.508167	0.543286	0.433807	0.670608	0.944408	0.789872	0.782152	-0.515836	-0.0188876	-0.726875	-0.867869	-0.753293	-0.809624	-0.364662	0.0694129	-0.0953459	0.251518
CG6353	MM7	0.316158	0.158318	0.060639	0.103844	0.407369	0.488001	0.835403	0.657114	0.36448	-0.331062	-0.0306614	-0.657946	-0.698957	-0.574082	-0.479531	-0.252897	0.14062	-0.162714	-0.0122121
CG6404	MM7	-0.177007	-0.469627	-0.287654	-0.181722	-0.592989	-0.64689	-0.926245	-0.659819	-0.552031	0.201402	0.109017	0.616791	0.803936	0.742996	0.4198	0.29252	-0.127739	-0.0982347	-0.237853
CG6418	MM7	-0.0879141	-0.179428	-0.0791549	0.0812011	-0.389439	-0.523307	-0.821607	-0.555851	-0.315875	0.084847	0.123119	0.48349	0.726929	0.620886	0.296987	0.198459	-0.258316	-0.178226	-0.281712
CG6420	MM7	-0.406335	-0.524363	-0.287228	-0.537672	-0.641889	-0.792325	-0.914254	-0.848147	-0.721188	0.5497	0.176463	0.832879	0.871055	0.647376	0.61322	0.17934	-0.182272	0.148251	-0.16601
CG6506	MM7	-0.0426573	-0.653725	-0.509081	-0.351307	-0.283183	-0.446898	-0.82891	-0.689133	-0.742805	0.45162	0.0336388	0.452931	0.721215	0.602005	0.734013	0.314648	-0.122067	-0.0485338	-0.267897
CG6664	MM7	-0.24185	-0.38491	-0.284573	-0.294785	-0.33206	-0.525907	-0.89695	-0.675427	-0.501908	0.450603	-0.0999944	0.748039	0.827668	0.742709	0.749927	0.401949	0.0676647	0.319972	-0.0907736
CG6678	MM7	-0.149481	-0.476615	-0.278008	-0.232051	-0.579095	-0.502664	-0.830645	-0.740419	-0.684986	0.355356	0.262035	0.404835	0.676198	0.474867	0.361935	0.181336	-0.327052	-0.196577	-0.197771
CG6701	MM7	0.266537	0.366192	0.0611364	0.100379	0.763474	0.615947	0.849019	0.743754	0.518878	-0.316997	-0.294834	-0.493769	-0.750463	-0.50186	-0.195677	-0.195659	0.236714	0.00134602	0.0855791
CG6753	MM7	-0.207545	0.640616	0.579314	0.314997	0.416029	0.730434	0.802875	0.49706	0.645191	-0.000342724	-0.0133789	-0.460282	-0.682985	-0.78475	-0.45654	-0.394656	0.0868852	0.335951	0.464346
CG6758	MM7	-0.3377	-0.531989	-0.288044	-0.482463	-0.673667	-0.835479	-0.902274	-0.767743	-0.613656	0.467392	0.00834129	0.855972	0.835204	0.728452	0.607441	0.404461	0.0878717	0.391063	0.0206997
CG6891	MM7	0.172033	0.312818	0.173596	0.144915	0.414641	0.502765	0.90182	0.739395	0.567206	-0.370992	-0.222703	-0.537761	-0.842881	-0.588777	-0.469777	-0.138803	0.358632	0.1386	0.378791
CG7059	MM7	0.0554802	0.695289	0.529006	0.425981	0.590591	0.777707	0.952836	0.710788	0.754116	-0.270656	-0.0288678	-0.652915	-0.804811	-0.806638	-0.596121	-0.437644	0.037253	0.0512421	0.242567
CG7099	MM7	-0.237186	-0.610743	-0.258513	-0.448261	-0.811401	-0.765256	-0.823833	-0.863427	-0.821525	0.493607	0.45417	0.50307	0.808216	0.444253	0.292285	0.0573983	-0.396243	-0.14876	-0.323007
CG7289	MM7	-0.132472	-0.460745	-0.391706	-0.144377	-0.333655	-0.522296	-0.924605	-0.533825	-0.453964	0.153065	-0.289742	0.69612	0.651551	0.842122	0.67419	0.612477	0.209214	0.236735	0.0738874
CG7430	MM7	-0.154711	-0.560332	-0.514358	-0.614493	-0.434222	-0.706887	-0.894577	-0.687538	-0.684008	0.45301	-0.14197	0.835955	0.815319	0.828885	0.821771	0.507093	0.162955	0.316003	-0.120156
CG7441	MM7	0.0125424	-0.719624	-0.520451	-0.187146	-0.550457	-0.60811	-0.893276	-0.605195	-0.655141	0.129808	-0.00125715	0.439874	0.668632	0.742222	0.490772	0.460016	-0.00320993	-0.170526	-0.132991
CG7497	MM7	0.0932442	-0.430288	-0.543075	-0.377303	-0.145211	-0.63419	-0.838121	-0.440203	-0.502576	0.0879967	-0.322805	0.739811	0.678403	0.912538	0.75991	0.588539	0.171152	0.10757	-0.264647
CG7927	MM7	-0.17112	-0.353052	-0.327398	-0.440988	-0.20668	-0.47983	-0.844142	-0.701524	-0.625965	0.542043	0.00322275	0.703495	0.836804	0.651965	0.781449	0.267499	-0.125686	0.182072	-0.34554
CG8066	MM7	0.276143	0.385616	0.186472	0.389308	0.572338	0.671604	0.925948	0.892012	0.69039	-0.590934	-0.252399	-0.676476	-0.900395	-0.558701	-0.559314	-0.184223	0.30222	-0.108528	0.230629
CG8121	MM7	0.0949228	0.526939	0.304118	0.0448783	0.382193	0.340611	0.778943	0.584711	0.51597	-0.293867	-0.0453131	-0.340298	-0.643241	-0.548531	-0.480337	-0.31839	0.0487473	0.0145889	0.103617
CG8187	MM7	0.0157745	-0.447441	-0.405201	-0.371828	-0.320174	-0.602238	-0.912039	-0.728567	-0.674175	0.414259	0.0684644	0.598808	0.885005	0.71993	0.695422	0.334737	-0.177714	-0.0242487	-0.430772
CG8213	MM7	-0.150532	-0.711001	-0.461444	-0.103513	-0.452276	-0.499193	-0.835668	-0.584464	-0.553974	0.19423	-0.0228067	0.437834	0.628028	0.675419	0.574645	0.334783	0.00183501	-0.140495	-0.0108912
CG8399	MM7	0.21762	0.353282	0.142866	0.186854	0.518137	0.614459	0.784592	0.647549	0.533882	-0.251397	-0.325104	-0.533012	-0.792372	-0.544798	-0.277748	0.0191975	0.401718	0.267916	0.486201
CG8481	MM7	-0.426137	-0.0729365	0.0573443	-0.703217	-0.495042	-0.738779	-0.526964	-0.716228	-0.530245	0.66302	0.410538	0.787585	0.791319	0.291976	0.333528	-0.201767	-0.394155	0.242149	-0.452287
CG8745	MM7	0.0151418	0.334536	0.173269	0.0354183	0.498564	0.537729	0.850315	0.621713	0.488917	-0.17977	-0.158587	-0.429604	-0.752459	-0.608437	-0.291271	-0.301725	0.204474	0.10155	0.305312
CG9140	MM7	-0.114224	-0.524177	-0.501563	-0.519479	-0.40926	-0.685515	-0.920179	-0.652649	-0.628584	0.372606	-0.190918	0.821336	0.805139	0.870736	0.803939	0.563159	0.190967	0.301064	-0.100177
CG9257	MM7	-0.168397	-0.235667	-0.227967	-0.16586	-0.300052	-0.586405	-0.844685	-0.515986	-0.30021	0.179747	-0.163033	0.762655	0.768587	0.819759	0.614877	0.402099	0.0969315	0.195379	-0.118521
CG9449	MM7	0.438776	0.17317	-0.0761302	-0.130668	0.532494	0.475511	0.792755	0.579729	0.264595	-0.143847	-0.165581	-0.566977	-0.631332	-0.505988	-0.199734	-0.063311	0.263126	0.0625359	0.0158196
CG9507	MM7	-0.256646	-0.439874	-0.389975	-0.447742	-0.401742	-0.701351	-0.898935	-0.604868	-0.519874	0.312141	-0.232951	0.913419	0.753383	0.860345	0.752578	0.514671	0.202507	0.369032	-0.00627432
CG9759	MM7	0.339402	0.524707	0.248662	0.246113	0.681276	0.684584	0.901425	0.665851	0.538602	-0.280716	-0.0241819	-0.72401	-0.752168	-0.721604	-0.440748	-0.367004	-0.0502878	-0.195869	-0.0050101
Chi	MM7	-0.166371	-0.608085	-0.484029	-0.407513	-0.498837	-0.786174	-0.915505	-0.637439	-0.60094	0.23679	-0.121302	0.784001	0.755383	0.851249	0.687288	0.459506	0.0932381	0.101874	-0.0745873
CHKov2	MM7	0.519701	0.259298	-0.0756274	0.100057	0.750069	0.635993	0.84022	0.727413	0.376811	-0.378279	-0.145205	-0.713596	-0.715475	-0.516672	-0.272603	-0.233939	0.0686497	-0.348124	-0.193606
CLIP-190	MM7	0.386859	0.287213	-0.0148441	-0.0948339	0.505517	0.356031	0.732741	0.588768	0.358977	-0.25559	-0.0788042	-0.440547	-0.486307	-0.375445	-0.242075	-0.224751	0.13185	-0.152909	-0.203279
Cont	MM7	0.171098	0.310232	0.177446	0.131831	0.582198	0.696786	0.886211	0.55776	0.372789	-0.107967	0.103507	-0.726783	-0.710868	-0.782699	-0.377726	-0.519649	-0.128574	-0.260367	-0.0201695
Cpr73D	MM7	0.47721	0.136378	-0.091137	0.043947	0.522866	0.617201	0.774393	0.574004	0.199349	-0.252693	-0.0671687	-0.775545	-0.760675	-0.617648	-0.336796	-0.138804	0.0494165	-0.26334	0.0180628
CR44029	MM7	0.162389	0.164322	0.109193	0.00230932	0.229953	0.435706	0.770065	0.541501	0.35711	-0.153285	-0.118874	-0.511444	-0.679413	-0.558739	-0.397564	-0.070616	0.35388	0.234881	0.355482
CR44138	MM7	0.260105	0.72135	0.475524	0.483481	0.601372	0.736274	0.857917	0.685166	0.653807	-0.413782	0.107756	-0.74434	-0.723181	-0.747463	-0.70079	-0.493825	-0.225298	-0.336532	-0.113064
CR44620	MM7	-0.102878	0.313868	0.355761	0.141371	0.279743	0.55854	0.883056	0.514523	0.475647	-0.055559	0.0613727	-0.563095	-0.746025	-0.804952	-0.499011	-0.424103	0.0989273	0.142832	0.40377
CR44811	MM7	0.214664	0.245424	0.0993342	-0.125199	0.357633	0.473422	0.850031	0.539678	0.285879	-0.0976592	0.0273881	-0.554782	-0.659001	-0.652546	-0.403846	-0.290444	0.111574	0.0124054	0.0473683
CR44912	MM7	0.367575	0.544792	0.0639425	0.151355	0.858628	0.719327	0.750152	0.770452	0.590726	-0.357161	-0.411871	-0.435169	-0.665052	-0.350996	-0.119111	-0.0393592	0.322991	0.0666834	0.0314681
CR45046	MM7	-0.154004	0.479697	0.463173	0.140819	0.292074	0.576004	0.763704	0.434128	0.526128	0.0697536	0.0773297	-0.414182	-0.51441	-0.682821	-0.410536	-0.413681	0.112886	0.293474	0.270795
CR45517	MM7	0.328301	0.411892	0.141987	0.244067	0.63279	0.694295	0.905054	0.840743	0.610503	-0.449292	-0.339538	-0.619958	-0.88408	-0.554492	-0.427235	-0.0388271	0.393301	0.118941	0.276758
CR45614	MM7	-0.0842844	0.375567	0.304802	-0.126234	0.304027	0.482514	0.747296	0.329361	0.313448	0.208134	0.0879669	-0.376608	-0.514235	-0.70747	-0.267797	-0.374182	0.0540103	0.294582	0.234574
Csat	MM7	-0.0177667	0.232781	0.170968	0.0241861	0.41594	0.603804	0.800122	0.485064	0.389746	0.0319748	-0.0866845	-0.5008	-0.675378	-0.668179	-0.222839	-0.273521	0.220859	0.218184	0.386839
CtBP	MM7	0.0579775	0.603132	0.526416	0.392131	0.34675	0.62608	0.94093	0.65961	0.668987	-0.336874	0.177687	-0.701814	-0.764244	-0.826747	-0.797846	-0.558278	-0.108882	-0.184877	0.122623
cv-c	MM7	0.27151	0.577485	0.399482	0.158267	0.490724	0.546846	0.854952	0.488387	0.453303	-0.090832	0.22463	-0.676253	-0.562467	-0.791798	-0.544334	-0.502721	-0.22432	-0.147683	-0.164989
cwo	MM7	0.19513	0.49132	0.393592	0.317213	0.448213	0.67001	0.932813	0.582688	0.519383	-0.218873	0.211379	-0.81986	-0.750317	-0.880431	-0.660829	-0.549559	-0.196461	-0.275792	0.0377116
Cyp28c1	MM7	-0.181501	-0.620137	-0.486291	-0.577403	-0.506664	-0.743216	-0.928691	-0.745376	-0.735826	0.477018	-0.040255	0.805955	0.866183	0.804138	0.766979	0.439271	0.0700674	0.244516	-0.188939
Cyp4ac3	MM7	-0.086469	0.656883	0.473165	0.245033	0.526203	0.631324	0.857273	0.709372	0.733502	-0.250518	-0.2177	-0.338431	-0.739822	-0.605749	-0.45636	-0.268314	0.279838	0.357316	0.351724
Cyp9b1	MM7	0.359582	0.467732	0.188093	0.269974	0.678891	0.678918	0.931953	0.832286	0.647262	-0.433649	-0.300518	-0.646179	-0.864573	-0.592549	-0.431103	-0.0918696	0.329985	0.0924807	0.228206
D19B	MM7	-0.206193	-0.478197	-0.319095	-0.256818	-0.384448	-0.578773	-0.903164	-0.728237	-0.626476	0.380749	0.0436171	0.625091	0.745941	0.633821	0.633727	0.282433	-0.188586	0.0124371	-0.159184
Dcr-2	MM7	0.344645	0.325562	0.106518	0.230318	0.424755	0.527862	0.770563	0.760915	0.563758	-0.473377	-0.388081	-0.53095	-0.811113	-0.424267	-0.43476	0.162033	0.525801	0.248571	0.418581
Diedel	MM7	-0.0265655	0.49889	0.399893	0.140847	0.501126	0.574539	0.798169	0.435478	0.456945	0.0213482	0.0604418	-0.495025	-0.638672	-0.781919	-0.352038	-0.453201	-0.0916708	0.103901	0.204578
dm	MM7	0.0863492	0.575854	0.493532	0.538622	0.477588	0.810025	0.954734	0.739358	0.730606	-0.379649	0.0325247	-0.793746	-0.863787	-0.829747	-0.733621	-0.447702	0.0180852	-0.118175	0.264924
drk	MM7	0.131876	0.720764	0.474928	0.479322	0.514984	0.625383	0.868395	0.852505	0.848103	-0.592549	-0.194299	-0.504155	-0.805132	-0.550135	-0.692128	-0.249515	0.207528	0.0213872	0.216166
drongo	MM7	0.236753	0.397124	0.108697	0.253939	0.739062	0.80278	0.853634	0.759223	0.518362	-0.37003	-0.232094	-0.644754	-0.855725	-0.603103	-0.327644	-0.246387	0.135116	-0.149098	0.144524
drpr	MM7	-0.284352	0.473619	0.508742	-0.0847414	0.176556	0.347808	0.786084	0.32825	0.388489	0.150072	0.274915	-0.280895	-0.477029	-0.771482	-0.488036	-0.644793	-0.141218	0.183499	0.10636
e(y)2	MM7	-0.260168	-0.132042	-0.0144926	-0.0630145	-0.537691	-0.626627	-0.801919	-0.555535	-0.265508	0.145128	-0.0409378	0.694315	0.63989	0.632492	0.303456	0.388369	0.0173343	0.269276	0.101346
ec	MM7	0.155648	-0.515435	-0.571348	-0.0720772	-0.120553	-0.25359	-0.768248	-0.386	-0.433866	0.0663484	-0.314641	0.347139	0.499316	0.750793	0.700345	0.61419	0.218407	-0.0413277	0.0028279
edl	MM7	0.19109	0.491868	0.303495	0.298774	0.606932	0.686479	0.971051	0.788323	0.643816	-0.393311	-0.0762758	-0.669068	-0.832389	-0.706926	-0.557767	-0.396765	0.0873021	-0.119287	0.0929113
EfTuM	MM7	-0.0537031	-0.44434	-0.479663	-0.514911	-0.362429	-0.670564	-0.914672	-0.641372	-0.660541	0.31696	-0.117285	0.786753	0.796229	0.83736	0.723818	0.485235	0.0288728	0.137641	-0.276559
egg	MM7	-0.610013	-0.281561	0.00674166	-0.262901	-0.601775	-0.544523	-0.801144	-0.730154	-0.403615	0.559039	0.0151987	0.812576	0.701936	0.513273	0.51167	0.267781	0.0673319	0.579139	0.28967
eIF2B-gamma	MM7	-0.0671854	-0.581371	-0.554405	-0.476746	-0.270839	-0.641092	-0.858105	-0.562296	-0.60109	0.309658	-0.311883	0.77825	0.693833	0.850519	0.853652	0.620314	0.268605	0.340796	-0.0432535
Eip93F	MM7	0.341212	0.486623	0.274138	0.359911	0.517288	0.642129	0.93496	0.772729	0.616101	-0.497902	0.0257285	-0.783345	-0.801483	-0.68699	-0.676948	-0.396675	-0.0166407	-0.348508	-0.0201627
Ero1L	MM7	0.173029	0.559154	0.455116	0.49724	0.504003	0.772128	0.922808	0.685117	0.618792	-0.373807	0.156772	-0.838602	-0.801755	-0.845274	-0.752309	-0.5473	-0.186873	-0.334904	0.018218
Ets21C	MM7	-0.205021	0.766644	0.677854	0.245304	0.35419	0.618472	0.833452	0.475805	0.652269	-0.0110962	0.186283	-0.423659	-0.574398	-0.808388	-0.59758	-0.602569	-0.119908	0.163082	0.175592
Fas3	MM7	0.245193	0.377342	0.286782	0.260409	0.445492	0.596646	0.881795	0.545128	0.419557	-0.230501	0.279604	-0.819354	-0.66652	-0.815281	-0.611756	-0.617612	-0.29607	-0.472627	-0.153371
FKBP59	MM7	0.0116154	-0.585735	-0.571458	-0.261013	-0.254098	-0.499852	-0.90391	-0.504653	-0.552756	0.163741	-0.332288	0.638231	0.652886	0.885798	0.781284	0.668926	0.261243	0.170581	-0.0367295
Gadd45	MM7	0.0466624	0.444868	0.376885	0.309893	0.489732	0.711915	0.945237	0.622625	0.54873	-0.215442	0.136147	-0.738718	-0.792119	-0.857882	-0.587742	-0.586817	-0.128879	-0.225236	0.125698
galectin	MM7	-0.0838803	0.590374	0.581077	0.50358	0.367923	0.801275	0.822616	0.502509	0.627588	-0.118833	0.2131	-0.729019	-0.67985	-0.869079	-0.649577	-0.581431	-0.166629	-0.110937	0.249386
Galphaf	MM7	-0.125215	0.490222	0.513568	0.386597	0.373862	0.741526	0.914904	0.596365	0.620981	-0.16179	0.139162	-0.670115	-0.760943	-0.862323	-0.647129	-0.57839	-0.0445232	-0.0344119	0.273189
gatA	MM7	-0.582765	-0.169341	0.0668743	-0.139466	-0.450074	-0.392022	-0.797946	-0.722364	-0.349399	0.575765	0.0482473	0.731038	0.719188	0.467954	0.535767	0.182148	-0.0511682	0.476781	0.18869
GC1	MM7	-0.225093	-0.423499	-0.380985	-0.453182	-0.421168	-0.661448	-0.874552	-0.585043	-0.493945	0.336393	-0.273473	0.889181	0.739803	0.854171	0.743294	0.598987	0.312141	0.495624	0.066982
GILT2	MM7	0.0095643	0.502501	0.335812	0.122559	0.515684	0.483603	0.852389	0.641893	0.634638	-0.196655	-0.165447	-0.358765	-0.671459	-0.580509	-0.345384	-0.29665	0.234515	0.244146	0.26723
glec	MM7	0.153993	0.558525	0.418889	0.40625	0.432402	0.636302	0.905529	0.714979	0.660505	-0.43386	0.124018	-0.705225	-0.732059	-0.714529	-0.735976	-0.531312	-0.0969339	-0.321337	-0.0161366
GstD2	MM7	0.102054	0.665192	0.494922	0.483198	0.622125	0.744548	0.912709	0.702455	0.755088	-0.321808	-0.0407232	-0.66838	-0.789333	-0.767249	-0.563362	-0.42833	-0.000855972	-0.0416528	0.218912
Gyc-89Db	MM7	-0.403171	-0.092669	0.115256	0.0150497	-0.404759	-0.442164	-0.751084	-0.686321	-0.291374	0.410447	0.179705	0.560186	0.693284	0.398335	0.374669	0.0623148	-0.281926	0.14712	0.00518798
h	MM7	0.256738	0.591432	0.307584	0.431196	0.739305	0.81916	0.945726	0.842885	0.72599	-0.468673	-0.153043	-0.71634	-0.852212	-0.666387	-0.519982	-0.351083	0.0908367	-0.18053	0.0884742
hdly	MM7	0.494754	0.560376	0.136498	0.114857	0.690926	0.583539	0.759326	0.654216	0.42674	-0.360495	-0.0344895	-0.592974	-0.582937	-0.500801	-0.403096	-0.281306	-0.0916078	-0.312575	-0.351312
Hip1	MM7	-0.066971	0.632882	0.661903	0.448721	0.305576	0.619198	0.876164	0.502263	0.640236	-0.154628	0.336655	-0.690463	-0.629697	-0.902593	-0.779011	-0.704602	-0.280631	-0.170212	0.0748769
hoip	MM7	0.158446	0.168849	0.214944	0.366261	0.32557	0.66127	0.845694	0.583328	0.440138	-0.265369	0.118826	-0.844074	-0.752785	-0.755432	-0.583438	-0.414664	0.000678837	-0.274398	0.19288
Hsp60	MM7	-0.375084	-0.558636	-0.310588	-0.532468	-0.618309	-0.654602	-0.86384	-0.847238	-0.756163	0.624926	0.129998	0.716069	0.761586	0.541646	0.628195	0.270648	-0.105153	0.265305	0.00185473
iav	MM7	-0.386653	-0.273866	0.0123831	-0.13453	-0.694446	-0.654188	-0.824899	-0.734881	-0.431638	0.356957	0.348054	0.615771	0.855782	0.535237	0.250635	0.00535577	-0.309095	-0.0403538	-0.23418
ico	MM7	-0.543857	-0.0882747	0.126301	-0.0870479	-0.404596	-0.409199	-0.763385	-0.725271	-0.360445	0.49938	0.303889	0.638417	0.784869	0.397764	0.393096	-0.145864	-0.424993	0.0280783	-0.204148
IM2	MM7	0.620798	0.196765	-0.114241	0.298199	0.632813	0.431301	0.685769	0.820211	0.550816	-0.6562	-0.458099	-0.570532	-0.686521	-0.201924	-0.259625	0.193112	0.4769	-0.0849555	0.089028
IM3	MM7	0.594661	0.114415	-0.132305	0.266681	0.574583	0.39736	0.691711	0.787414	0.493069	-0.620595	-0.441694	-0.585478	-0.718123	-0.244734	-0.270649	0.204063	0.482022	-0.0511749	0.15686
Imp	MM7	0.0906578	0.633432	0.498379	0.360755	0.434265	0.654729	0.937955	0.673865	0.661473	-0.329029	0.163919	-0.68365	-0.733946	-0.797568	-0.740104	-0.578329	-0.134177	-0.22113	0.0173747
InR	MM7	0.000694607	0.593951	0.558887	0.31993	0.350899	0.613358	0.898599	0.519528	0.542235	-0.165927	0.357948	-0.697789	-0.645794	-0.898463	-0.758186	-0.739241	-0.344111	-0.293058	-0.0735844
insc	MM7	0.305828	0.488809	0.160057	0.109006	0.684036	0.636707	0.856438	0.747505	0.548304	-0.310059	-0.330295	-0.496723	-0.791865	-0.541182	-0.311266	-0.0457773	0.331775	0.220584	0.203801
IP3K1	MM7	0.191887	0.508457	0.207348	0.196843	0.724435	0.705598	0.884274	0.775724	0.655118	-0.301712	-0.35561	-0.490303	-0.808751	-0.553321	-0.269225	-0.117041	0.364977	0.232406	0.308746
Irp-1A	MM7	-0.243274	-0.582626	-0.444567	-0.492265	-0.32033	-0.55924	-0.811417	-0.734584	-0.725626	0.524298	0.112596	0.634316	0.776757	0.596071	0.764353	0.117503	-0.226288	-0.0691518	-0.308751
kay	MM7	0.0273461	0.600908	0.461641	0.303328	0.480461	0.616754	0.891117	0.653874	0.631539	-0.297776	0.143684	-0.576185	-0.663969	-0.723799	-0.636922	-0.618949	-0.148197	-0.228265	-0.0651345
key	MM7	0.401198	0.369621	0.118111	0.181996	0.689391	0.636298	0.909159	0.710022	0.447113	-0.350344	-0.0536384	-0.738273	-0.785262	-0.67927	-0.431047	-0.340186	-0.0251779	-0.27916	-0.091476
l(1)G0255	MM7	-0.0967605	-0.529353	-0.486867	-0.428733	-0.393503	-0.665228	-0.922841	-0.618448	-0.628727	0.278953	-0.220659	0.777541	0.715551	0.840313	0.731602	0.5969	0.161487	0.260388	-0.0576513
l(1)G0289	MM7	0.0891663	0.503327	0.26583	0.157211	0.52634	0.561429	0.870197	0.738678	0.61476	-0.37269	-0.0990361	-0.449578	-0.709587	-0.548482	-0.471009	-0.390497	0.122487	-0.0860663	0.0501882
l(2)08717	MM7	0.240381	0.369805	0.127025	0.258949	0.597316	0.704371	0.928428	0.85418	0.626271	-0.483731	-0.277794	-0.63416	-0.905284	-0.569417	-0.451523	-0.173419	0.326322	-0.0458097	0.275599
l(2)gl	MM7	0.285269	0.575607	0.308134	0.343412	0.678105	0.7516	0.961503	0.819764	0.657124	-0.445076	-0.106561	-0.709858	-0.853036	-0.699773	-0.578848	-0.343458	0.0661148	-0.150591	0.0397834
l(2)tid	MM7	0.00637651	-0.675546	-0.628328	-0.349568	-0.33032	-0.557114	-0.898717	-0.557903	-0.677415	0.179253	-0.211593	0.599973	0.638017	0.828956	0.732551	0.565945	0.115737	-0.00655135	-0.118319
Lac	MM7	0.559062	0.540318	0.131338	0.246969	0.759587	0.6042	0.83786	0.789646	0.571061	-0.500376	-0.172068	-0.656445	-0.688986	-0.486123	-0.423792	-0.184544	0.0787594	-0.244755	-0.212887
loqs	MM7	-0.390626	-0.50104	-0.334872	-0.227376	-0.391918	-0.494465	-0.871279	-0.621353	-0.464709	0.350812	-0.160688	0.73768	0.674528	0.726198	0.734384	0.372699	0.122442	0.23601	0.158712
MAPk-Ak2	MM7	0.155725	0.465797	0.168292	0.429355	0.754724	0.780358	0.821068	0.903308	0.785875	-0.543991	-0.490784	-0.487794	-0.856901	-0.401375	-0.284029	-0.0614518	0.469598	0.0991456	0.384433
MCPH1	MM7	0.185038	0.407556	0.230741	0.291882	0.440082	0.572	0.829131	0.702764	0.568797	-0.435435	-0.190467	-0.593459	-0.878687	-0.620223	-0.527438	-0.151384	0.198466	-0.00998542	0.390458
Mmp1	MM7	-0.153707	0.624663	0.58452	0.377286	0.478003	0.756661	0.879379	0.552549	0.676783	-0.0579462	0.0723613	-0.570724	-0.69489	-0.839988	-0.520775	-0.535188	-0.0174459	0.146374	0.309137
Mob4	MM7	0.0568463	-0.416165	-0.425959	-0.52259	-0.342223	-0.676767	-0.825362	-0.603584	-0.638369	0.345878	-0.134958	0.713665	0.758153	0.755484	0.654672	0.570475	0.113751	0.322579	-0.268379
mrn	MM7	-0.53075	-0.245982	-0.00550013	-0.237557	-0.502181	-0.483787	-0.782111	-0.738906	-0.425602	0.569667	0.0355529	0.727049	0.665914	0.449534	0.532477	0.242093	-0.0331281	0.486927	0.243476
mRNA-cap	MM7	-0.103776	-0.200552	-0.232566	-0.287339	-0.271026	-0.616715	-0.844626	-0.579271	-0.424198	0.262486	-0.165406	0.770704	0.717777	0.735089	0.622238	0.474755	0.0313064	0.294587	-0.117499
mRpL2	MM7	-0.0939777	-0.332971	-0.344699	-0.218719	-0.186262	-0.496467	-0.860142	-0.550653	-0.483474	0.213953	-0.064724	0.658693	0.766768	0.76653	0.656545	0.283668	-0.122613	-0.0743077	-0.37628
mRpL48	MM7	-0.344068	-0.366296	-0.172914	-0.177462	-0.499383	-0.690478	-0.861735	-0.646984	-0.443412	0.233229	0.0826174	0.73061	0.755987	0.675392	0.466163	0.163855	-0.177176	-0.0194001	-0.144452
mRpL49	MM7	-0.24692	-0.224291	-0.0839385	0.0107829	-0.438839	-0.570127	-0.829483	-0.523285	-0.231637	0.137574	-0.0576024	0.673709	0.741982	0.731753	0.421346	0.333793	0.0484774	0.170249	-0.0357341
mthl10	MM7	0.431061	0.355599	-0.00519781	0.195646	0.773026	0.772998	0.823964	0.781144	0.448186	-0.422031	-0.244809	-0.682279	-0.795167	-0.513813	-0.307255	-0.160242	0.151273	-0.230403	-0.0482449
Myo31DF	MM7	0.145119	0.556771	0.364003	0.322246	0.62473	0.743857	0.970586	0.77025	0.658733	-0.348435	-0.0548371	-0.667509	-0.829556	-0.746	-0.566318	-0.429739	0.0504027	-0.0885257	0.101662
mys	MM7	0.155177	0.4644	0.380659	0.160241	0.389246	0.566234	0.881579	0.501008	0.388095	-0.138162	0.350544	-0.721415	-0.608062	-0.845303	-0.663317	-0.678006	-0.342741	-0.365158	-0.232568
ND75	MM7	-0.104733	-0.505774	-0.50095	-0.518786	-0.332301	-0.62187	-0.930519	-0.695854	-0.681734	0.435875	-0.133161	0.779588	0.823124	0.819867	0.842324	0.487269	0.0627397	0.21392	-0.195684
Nmdmc	MM7	0.315942	0.33741	0.0543173	0.149027	0.604646	0.59148	0.7549	0.704062	0.560518	-0.293275	-0.429072	-0.470805	-0.708188	-0.393242	-0.166683	0.111992	0.527457	0.306577	0.371285
NUCB1	MM7	0.444875	0.485948	0.198859	0.331925	0.567661	0.506065	0.878318	0.835315	0.645551	-0.633188	-0.132652	-0.658904	-0.775531	-0.515324	-0.612998	-0.230231	0.110453	-0.283379	-0.0543763
Ork1	MM7	-0.280905	-0.549331	-0.420796	-0.569267	-0.513386	-0.667609	-0.875077	-0.720345	-0.682521	0.499068	-0.107788	0.818968	0.737858	0.718864	0.740373	0.479035	0.141643	0.398018	0.0452011
Oscp	MM7	-0.0422512	-0.568792	-0.542776	-0.641575	-0.413796	-0.746786	-0.900037	-0.704048	-0.736555	0.449579	-0.102581	0.794609	0.848428	0.827212	0.809707	0.516606	0.103434	0.256756	-0.2472
Ote	MM7	0.403399	0.503332	0.136681	0.362165	0.756303	0.827726	0.804862	0.775818	0.565666	-0.452859	-0.30187	-0.702573	-0.863647	-0.563695	-0.376254	-0.0644464	0.186731	-0.0948026	0.180679
P5cr	MM7	0.200306	-0.453306	-0.513434	-0.211168	-0.198641	-0.474012	-0.840373	-0.444968	-0.522571	0.078003	-0.306039	0.521691	0.597496	0.815234	0.637657	0.711388	0.201077	0.133493	-0.147753
Pak3	MM7	-0.0991419	0.582725	0.583157	0.18991	0.214022	0.454722	0.847974	0.476139	0.513634	-0.127117	0.36118	-0.514427	-0.552666	-0.811991	-0.76403	-0.714761	-0.274536	-0.145538	-0.0825578
Patj	MM7	-0.186791	-0.390732	-0.350808	-0.402616	-0.296628	-0.494601	-0.887905	-0.724578	-0.661558	0.474662	0.0843602	0.669427	0.840649	0.66636	0.709837	0.203508	-0.227317	-0.0192243	-0.381687
pck	MM7	0.194816	0.00368476	-0.0933505	-0.132612	0.39384	0.409878	0.774708	0.50895	0.219775	-0.107638	-0.124019	-0.518089	-0.698134	-0.557021	-0.180826	-0.176017	0.223069	0.0062691	0.245538
Pdsw	MM7	0.222151	-0.519148	-0.547255	-0.185427	-0.272441	-0.617058	-0.797189	-0.400235	-0.52701	-0.114294	-0.115886	0.461465	0.600587	0.813557	0.471464	0.451606	-0.0439314	-0.330245	-0.400034
Pect	MM7	0.272185	0.364597	0.0318934	0.0789363	0.614586	0.499753	0.774393	0.782849	0.599467	-0.406806	-0.510431	-0.340187	-0.754777	-0.321067	-0.177568	0.119462	0.578036	0.311581	0.370595
Pex19	MM7	-0.256721	-0.519231	-0.363678	-0.460551	-0.594186	-0.799286	-0.954078	-0.726359	-0.652808	0.350221	0.00178419	0.848215	0.845872	0.808294	0.608159	0.387685	-0.00599315	0.174201	-0.166801
Pfk	MM7	-0.267168	-0.499417	-0.424627	-0.449606	-0.416388	-0.666341	-0.921541	-0.637793	-0.559668	0.359531	-0.192871	0.882443	0.795696	0.86661	0.7874	0.482113	0.182729	0.317328	-0.0407179
PGRP-LF	MM7	0.226828	0.441471	0.209844	0.291442	0.631358	0.599799	0.846527	0.747387	0.646421	-0.393518	-0.331543	-0.537525	-0.843481	-0.560228	-0.348611	-0.0823429	0.320037	0.147846	0.388797
PIG-S	MM7	-0.423409	-0.63362	-0.206376	-0.235277	-0.758875	-0.608095	-0.793142	-0.753753	-0.648685	0.408426	0.327703	0.498603	0.701691	0.453546	0.309386	0.0392195	-0.252923	-0.0943825	-0.0794958
PKD	MM7	0.0657978	-0.594271	-0.429425	-0.269792	-0.604377	-0.728537	-0.891487	-0.638955	-0.64574	0.16583	0.0640858	0.510749	0.763864	0.749043	0.419275	0.463427	-0.0344059	-0.0758001	-0.260258
PPO1	MM7	0.351039	-0.579895	-0.721775	-0.275068	-0.0940876	-0.562404	-0.758507	-0.275385	-0.498451	-0.149161	-0.43294	0.506911	0.49616	0.92231	0.68257	0.746236	0.293711	-0.061954	-0.224108
PPO2	MM7	0.315407	-0.581618	-0.710612	-0.360552	-0.105003	-0.577539	-0.78719	-0.356544	-0.573882	-0.0249383	-0.345759	0.543933	0.593069	0.909331	0.725919	0.670086	0.209618	-0.0605252	-0.342953
puc	MM7	0.0139363	0.625968	0.509745	0.302338	0.483775	0.687384	0.96807	0.666524	0.663669	-0.22534	0.104366	-0.631244	-0.751238	-0.828622	-0.651486	-0.560045	-0.0543277	-0.0430981	0.109542
Pvf1	MM7	0.495761	0.430986	0.0890003	0.270887	0.795665	0.742775	0.858222	0.760658	0.510051	-0.402826	-0.134358	-0.75521	-0.724175	-0.568968	-0.364434	-0.258465	0.0435452	-0.295525	-0.171862
QC	MM7	0.22488	0.277417	0.00786188	0.210908	0.642746	0.650318	0.793013	0.823207	0.629268	-0.427705	-0.524915	-0.451629	-0.815296	-0.353164	-0.171715	0.0882251	0.609215	0.241443	0.454462
rho-4	MM7	0.268389	0.710762	0.48115	0.408738	0.508738	0.573593	0.856693	0.688916	0.653344	-0.459009	0.122732	-0.659919	-0.682813	-0.694963	-0.755812	-0.480533	-0.19714	-0.305641	-0.158505
RhoGAP15B	MM7	-0.0159987	0.641643	0.457837	0.413106	0.622089	0.820403	0.894949	0.739252	0.767991	-0.272058	-0.228496	-0.542646	-0.842113	-0.700141	-0.455369	-0.263849	0.250773	0.251001	0.445942
Rlb1	MM7	0.403146	0.34574	0.211244	0.532546	0.471817	0.641198	0.870556	0.804784	0.656192	-0.609392	-0.0925129	-0.850211	-0.830938	-0.599123	-0.664663	-0.215054	0.150282	-0.309114	0.153387
Rlip	MM7	-0.149096	-0.432045	-0.172347	-0.391326	-0.611221	-0.735125	-0.699593	-0.811504	-0.642064	0.518987	0.475626	0.436874	0.831711	0.374603	0.351755	-0.0672414	-0.456667	-0.187265	-0.401949
RpLP0-like	MM7	0.306922	0.689717	0.390797	0.519177	0.711598	0.652107	0.842094	0.842329	0.826857	-0.566834	-0.261189	-0.572105	-0.759997	-0.516494	-0.528791	-0.178998	0.194884	-0.00541079	0.116037
Saf6	MM7	-0.396863	-0.268393	-0.00436562	-0.231466	-0.488714	-0.578493	-0.770949	-0.746925	-0.535504	0.475685	0.243576	0.629891	0.714076	0.397453	0.369785	0.0546603	-0.34092	0.137877	-0.163861
Scamp	MM7	0.320203	0.37592	0.0487071	0.0567078	0.669057	0.566671	0.849599	0.754315	0.55254	-0.321999	-0.352317	-0.472792	-0.738919	-0.450618	-0.210442	-0.0538765	0.400215	0.151913	0.197149
scb	MM7	0.140219	0.539973	0.30492	0.210095	0.675041	0.6807	0.916658	0.73439	0.617466	-0.282089	-0.104776	-0.544434	-0.733708	-0.649634	-0.420941	-0.39881	0.0878611	-0.0185753	0.0282461
Sclp	MM7	0.605165	0.293149	-0.0217105	0.208299	0.610639	0.517894	0.798613	0.806133	0.467487	-0.579308	-0.221352	-0.678405	-0.715583	-0.401392	-0.44811	-0.0475314	0.224703	-0.248165	-0.147098
SdhA	MM7	-0.371032	-0.487515	-0.219723	-0.378364	-0.687794	-0.667012	-0.924274	-0.875574	-0.711487	0.539976	0.269376	0.666659	0.841524	0.556782	0.495852	0.155351	-0.27661	0.0416518	-0.135656
Sema-1b	MM7	-0.0734664	0.544265	0.53259	0.282811	0.331328	0.625437	0.950657	0.585517	0.591391	-0.174131	0.197842	-0.642661	-0.763162	-0.894447	-0.719624	-0.605216	-0.113768	-0.0564099	0.195094
SH3PX1	MM7	0.350684	0.3473	0.122192	0.270231	0.611515	0.651671	0.827237	0.771043	0.489724	-0.469788	-0.173359	-0.656551	-0.787128	-0.54508	-0.480539	-0.189849	0.14546	-0.167251	-0.00636059
Sirt2	MM7	0.240956	-0.547825	-0.568882	-0.118839	-0.174971	-0.486521	-0.797482	-0.364271	-0.491108	-0.071472	-0.237556	0.426477	0.584679	0.832729	0.57024	0.568486	0.111093	-0.165443	-0.305281
Sirt4	MM7	0.0113097	-0.619258	-0.570131	-0.252111	-0.384858	-0.633909	-0.927917	-0.541899	-0.571262	0.0891637	-0.239589	0.63299	0.660095	0.888709	0.686116	0.610554	0.160884	0.00940829	-0.0452635
snoRNA:Psi28S-1135e	MM7	-0.336835	0.428418	0.556877	0.00160673	0.0457301	0.315976	0.743606	0.320675	0.426399	0.121699	0.275338	-0.269508	-0.442886	-0.729389	-0.558594	-0.590745	-0.0514139	0.263839	0.193318
snoRNA:SC35-b	MM7	0.359853	0.547094	0.272868	0.291952	0.56671	0.533578	0.798658	0.71823	0.604259	-0.451018	-0.0171426	-0.58332	-0.577064	-0.491372	-0.538905	-0.34045	0.00937203	-0.249893	-0.231532
spin	MM7	0.596254	0.224182	-0.126971	0.192057	0.696446	0.647999	0.850171	0.855659	0.457674	-0.573677	-0.345744	-0.738743	-0.868372	-0.444691	-0.347178	0.0245304	0.32647	-0.217211	0.0597494
Spn88Eb	MM7	0.234078	0.510707	0.30896	0.317028	0.613648	0.646736	0.93179	0.783631	0.690264	-0.380048	-0.230796	-0.610359	-0.838872	-0.648231	-0.481914	-0.179275	0.276036	0.144406	0.284066
spoon	MM7	0.397406	0.50491	0.314206	0.295131	0.436097	0.585777	0.837259	0.597527	0.457959	-0.344822	0.231421	-0.80582	-0.626901	-0.720435	-0.704175	-0.471635	-0.23844	-0.432618	-0.258679
spri	MM7	-0.372327	-0.557543	-0.338205	-0.568173	-0.622397	-0.807765	-0.922668	-0.828426	-0.727961	0.536525	0.130451	0.854817	0.888173	0.700649	0.658021	0.226368	-0.121258	0.17111	-0.186279
sqd	MM7	0.300532	0.50065	0.282257	0.57533	0.566647	0.792369	0.905859	0.902185	0.766674	-0.654494	-0.225059	-0.781337	-0.937892	-0.603302	-0.666769	-0.174733	0.24464	-0.175661	0.285507
step	MM7	-0.396458	0.705791	0.725898	0.335952	0.308509	0.569522	0.761193	0.490809	0.727853	-0.0447117	0.0529806	-0.26373	-0.567219	-0.707992	-0.547847	-0.526899	0.0435611	0.364941	0.368724
Strica	MM7	0.15339	0.626579	0.449756	0.314474	0.588236	0.780513	0.941205	0.636531	0.578555	-0.192191	0.0968084	-0.734933	-0.767491	-0.862467	-0.599024	-0.497212	-0.122464	-0.0998104	0.0435828
sty	MM7	-0.122199	0.501039	0.492985	0.105506	0.225829	0.467009	0.865888	0.502903	0.505158	-0.0926134	0.254616	-0.471827	-0.582543	-0.768502	-0.656124	-0.630039	-0.113213	-0.0239208	0.0365779
Tbce	MM7	-0.270076	-0.501106	-0.313243	-0.366305	-0.477539	-0.626356	-0.842782	-0.66846	-0.518088	0.44967	-0.0553759	0.73896	0.814632	0.726384	0.684236	0.385312	0.140314	0.34276	-0.0335031
Tcp-1eta	MM7	0.0466063	0.597606	0.436021	0.486765	0.616124	0.792116	0.88261	0.752068	0.700283	-0.41119	-0.0640637	-0.642209	-0.833809	-0.720253	-0.597473	-0.445832	-0.0136983	-0.145906	0.162422
Tektin-C	MM7	-0.136007	-0.276117	-0.212264	-0.185939	-0.34614	-0.457308	-0.830084	-0.588719	-0.409866	0.335048	-0.0366661	0.621274	0.799625	0.704086	0.56942	0.371612	0.0381195	0.21297	-0.185893
Tep3	MM7	0.582432	0.242053	-0.148773	0.154984	0.821221	0.676465	0.816291	0.818536	0.424374	-0.494162	-0.378888	-0.685593	-0.825889	-0.428542	-0.209261	0.00845724	0.283487	-0.193519	0.00233552
Tina-1	MM7	-0.0797464	0.600904	0.582741	0.453003	0.438208	0.727038	0.898697	0.597456	0.676018	-0.195039	0.189168	-0.666828	-0.689907	-0.844991	-0.672046	-0.64646	-0.151005	-0.12111	0.117608
Tom40	MM7	0.202721	-0.295601	-0.429785	-0.369371	-0.217742	-0.424223	-0.744186	-0.489744	-0.55161	0.226998	-0.0649544	0.477138	0.693934	0.694797	0.552171	0.464583	-0.000402707	0.00889381	-0.422592
TotA	MM7	0.194344	0.384791	0.209035	0.201967	0.546829	0.614482	0.917788	0.716136	0.561413	-0.318005	-0.191686	-0.615515	-0.872259	-0.680891	-0.434406	-0.205061	0.227956	0.0713861	0.340166
TotC	MM7	0.0442828	0.341342	0.289999	0.126581	0.411066	0.566989	0.896331	0.550751	0.435581	-0.125694	0.0388778	-0.614065	-0.787206	-0.808009	-0.480825	-0.409666	0.0118785	0.0118965	0.269687
Tre1	MM7	-0.0297941	0.43667	0.377107	-0.137717	0.22483	0.337162	0.81556	0.40631	0.331985	0.0386874	0.175165	-0.372315	-0.560496	-0.739467	-0.51058	-0.44686	-0.0453372	0.180088	0.0699839
Tsf3	MM7	0.338944	0.443615	0.0951085	0.0740882	0.742844	0.631553	0.802862	0.713536	0.494927	-0.265859	-0.371827	-0.465361	-0.740586	-0.485987	-0.196998	0.00165915	0.344311	0.239743	0.161759
Tsp42Ed	MM7	0.0760799	0.613761	0.400038	0.48144	0.647827	0.838989	0.940416	0.845642	0.808301	-0.443517	-0.240749	-0.629703	-0.913394	-0.677738	-0.537199	-0.278049	0.244789	0.0624795	0.381254
UbcE2H	MM7	0.602121	0.219612	-0.149443	0.0684186	0.574008	0.443192	0.767806	0.804138	0.428281	-0.580518	-0.309017	-0.579685	-0.70607	-0.295911	-0.335376	0.0387682	0.342243	-0.211042	-0.0739553
Ude	MM7	0.571857	0.0849679	-0.163874	-0.041566	0.561795	0.457152	0.824403	0.668028	0.255323	-0.34123	-0.16035	-0.693447	-0.723355	-0.502131	-0.292068	-0.0765044	0.198484	-0.197195	-0.0700021
Uhg1	MM7	-0.0264956	0.583242	0.565748	0.26783	0.301306	0.643084	0.895658	0.473182	0.493193	-0.0746669	0.350871	-0.70064	-0.667686	-0.945165	-0.748036	-0.678815	-0.298374	-0.163207	0.0342156
Unc-13-4B	MM7	0.188122	0.653177	0.47648	0.390985	0.53942	0.633017	0.933054	0.751839	0.746754	-0.377874	-0.0627307	-0.620667	-0.756502	-0.699991	-0.642661	-0.332702	0.116148	0.0600337	0.138935
ver	MM7	-0.149914	0.682799	0.649742	0.232166	0.25247	0.493276	0.844127	0.471446	0.622359	-0.0684629	0.172344	-0.447118	-0.632569	-0.8232	-0.66508	-0.515037	-0.0726996	0.196361	0.27835
vir-1	MM7	0.224205	0.505401	0.199981	0.421741	0.738975	0.789518	0.864663	0.892909	0.785321	-0.511408	-0.484784	-0.555557	-0.905691	-0.480512	-0.330098	-0.00227343	0.486987	0.182297	0.457713
wds	MM7	0.442203	0.590911	0.287827	0.400973	0.700358	0.677367	0.898411	0.770773	0.662802	-0.464265	-0.0902901	-0.753936	-0.761113	-0.642818	-0.539227	-0.283126	0.0233112	-0.218713	-0.0381945
Xrp1	MM7	0.208541	0.507277	0.353184	0.47115	0.592552	0.783675	0.951817	0.789337	0.658861	-0.459498	-0.0253529	-0.796396	-0.884752	-0.766669	-0.663077	-0.418578	-0.00486528	-0.247605	0.117207
zfh1	MM7	-0.256456	0.397964	0.452714	0.141484	0.234634	0.492938	0.843853	0.518445	0.552275	-0.0704733	0.0856913	-0.395918	-0.645055	-0.721023	-0.520706	-0.519733	0.0889645	0.172498	0.328439
Zip102B	MM7	-0.250762	0.656742	0.665366	0.402121	0.341977	0.59419	0.820228	0.548227	0.716758	-0.163395	0.174625	-0.442897	-0.582893	-0.744043	-0.647699	-0.658722	-0.108866	0.0220122	0.15013
Zip99C	MM7	0.45871	0.227364	-0.0175645	0.117429	0.537704	0.418147	0.86223	0.779654	0.470915	-0.524159	-0.24105	-0.612985	-0.813229	-0.48075	-0.419989	-0.0840547	0.265816	-0.147426	0.0952046
Akt1	MM8	0.260968	0.528702	0.186492	0.324217	0.683679	0.702409	0.891033	0.897622	0.730561	-0.567751	-0.334232	-0.553268	-0.860965	-0.483442	-0.440947	-0.159603	0.315669	-0.0560508	0.203566
alph	MM8	0.446235	0.492701	0.112979	0.456846	0.647361	0.569148	0.688536	0.858217	0.655412	-0.778714	-0.272351	-0.556693	-0.709263	-0.284811	-0.500236	-0.120352	0.136345	-0.404511	-0.108183
alpha-catenin-related	MM8	-0.425784	-0.541801	-0.0861747	-0.464821	-0.763644	-0.666595	-0.667349	-0.951414	-0.790781	0.756119	0.641616	0.411639	0.766272	0.146775	0.292319	-0.237528	-0.582133	-0.105284	-0.244869
alpha-Man-Ib	MM8	-0.35652	-0.514203	-0.218097	-0.623177	-0.617736	-0.709566	-0.76494	-0.952949	-0.816863	0.798445	0.484616	0.604375	0.912974	0.366829	0.553017	-0.110911	-0.460279	-0.00238446	-0.381701
AnxB11	MM8	0.248953	0.370429	-4.87187e-05	0.455372	0.83441	0.753427	0.616711	0.864184	0.739544	-0.573387	-0.721413	-0.371049	-0.759758	-0.147766	-0.0239519	0.225462	0.650385	0.203826	0.45626
AP-1sigma	MM8	0.494869	0.384323	-0.00830392	0.402253	0.681595	0.578816	0.670984	0.923804	0.665206	-0.781916	-0.499749	-0.489679	-0.724759	-0.154438	-0.355939	0.133883	0.457581	-0.131231	0.0461881
AP-2alpha	MM8	-0.299279	-0.375501	-0.121923	-0.706463	-0.562124	-0.668493	-0.590614	-0.890621	-0.786323	0.83345	0.624852	0.516498	0.880513	0.206906	0.408704	-0.285622	-0.580918	-0.0529587	-0.58692
Aplip1	MM8	-0.524992	-0.241122	0.14858	-0.405338	-0.769994	-0.695809	-0.729051	-0.960679	-0.627932	0.769769	0.640168	0.60414	0.911919	0.226017	0.236351	-0.246927	-0.575958	0.0904508	-0.314348
Arf79F	MM8	0.655684	0.242967	-0.218568	0.49644	0.765049	0.624486	0.472017	0.881448	0.602524	-0.827319	-0.714591	-0.499942	-0.672716	0.0590751	-0.106069	0.43926	0.617683	-0.120764	0.163967
aux	MM8	-0.129424	-0.308263	-0.0497647	-0.549674	-0.587759	-0.635265	-0.521833	-0.8629	-0.734003	0.737819	0.70057	0.295133	0.782826	0.0750084	0.219289	-0.265335	-0.664208	-0.161619	-0.554223
beta-Spec	MM8	-0.351512	-0.276953	-0.00789807	-0.512138	-0.561579	-0.629891	-0.61618	-0.860013	-0.681073	0.715632	0.677241	0.492037	0.881256	0.206711	0.294039	-0.383207	-0.693162	-0.202618	-0.626391
blue	MM8	-0.452768	-0.321712	0.0317306	-0.606675	-0.748823	-0.758888	-0.668496	-0.966844	-0.738182	0.829821	0.610853	0.608046	0.854065	0.187398	0.303493	-0.199892	-0.542065	0.139239	-0.308292
bocksbeutel	MM8	0.437547	0.452919	0.182287	0.608597	0.596262	0.639097	0.767232	0.893877	0.70763	-0.819817	-0.235542	-0.718902	-0.831122	-0.420601	-0.639495	-0.137035	0.14125	-0.410444	0.0413136
BRWD3	MM8	-0.444456	-0.424883	-0.0133497	-0.602294	-0.71822	-0.636178	-0.557002	-0.935406	-0.769391	0.875826	0.727738	0.431912	0.812812	0.067992	0.272541	-0.366717	-0.616625	-0.0336723	-0.398004
bsf	MM8	-0.417163	-0.256218	0.0333413	-0.591087	-0.680946	-0.655123	-0.683475	-0.954239	-0.746629	0.835282	0.633631	0.58007	0.887979	0.199294	0.307402	-0.23026	-0.596746	0.0683539	-0.438691
capu	MM8	-0.443711	-0.398174	-0.0943717	-0.558365	-0.673224	-0.723824	-0.791948	-0.955999	-0.726522	0.783983	0.488283	0.680706	0.949473	0.388405	0.489674	-0.116713	-0.443494	0.0859857	-0.334753
Cdc42	MM8	0.45955	0.389355	-0.0352453	0.375234	0.828494	0.715265	0.770155	0.969193	0.703513	-0.700149	-0.615389	-0.529602	-0.857977	-0.250619	-0.23352	0.163427	0.55528	0.0093524	0.241219
Cdk5alpha	MM8	-0.116207	-0.334764	-0.107583	-0.403739	-0.518147	-0.652599	-0.694569	-0.838548	-0.703835	0.584815	0.596767	0.398068	0.892915	0.30623	0.308236	-0.195196	-0.649899	-0.280829	-0.674999
cdm	MM8	-0.331226	-0.585124	-0.282944	-0.626081	-0.679503	-0.729227	-0.817481	-0.935031	-0.835818	0.747938	0.415273	0.633136	0.927721	0.463234	0.562561	0.00888173	-0.339011	0.0458327	-0.340674
CG10126	MM8	0.11983	0.395708	0.118326	0.394032	0.683525	0.680818	0.752702	0.895809	0.771911	-0.580076	-0.580784	-0.375361	-0.835658	-0.291252	-0.237516	0.0514747	0.589252	0.196542	0.475526
CG10132	MM8	-0.666172	-0.31183	0.137253	-0.448815	-0.779469	-0.652438	-0.687805	-0.958665	-0.627921	0.847165	0.571572	0.641067	0.828988	0.17555	0.303134	-0.235451	-0.470007	0.24223	-0.101988
CG10137	MM8	-0.555612	-0.444421	0.00426297	-0.419187	-0.714514	-0.553534	-0.680856	-0.949737	-0.722201	0.826707	0.559568	0.483906	0.74896	0.135222	0.343567	-0.201239	-0.501745	0.095084	-0.102872
CG10151	MM8	-0.61314	-0.233812	0.172006	-0.501814	-0.843151	-0.730762	-0.649404	-0.91282	-0.62285	0.752469	0.606162	0.659924	0.794959	0.166914	0.156461	-0.234821	-0.501019	0.20899	-0.178771
CG10249	MM8	-0.26516	-0.416738	-0.158054	-0.73044	-0.575237	-0.63464	-0.576021	-0.877383	-0.845127	0.821617	0.634655	0.467794	0.836933	0.178271	0.368268	-0.266632	-0.587302	-0.0795176	-0.608685
CG10254	MM8	-0.52177	-0.186299	0.238383	-0.316605	-0.637568	-0.486819	-0.551418	-0.91377	-0.59587	0.833868	0.723859	0.376357	0.740904	-0.0469582	0.147943	-0.39718	-0.702326	0.0376563	-0.275459
CG10395	MM8	0.254275	0.58333	0.299842	0.722539	0.611291	0.764691	0.689176	0.897236	0.863324	-0.760831	-0.36605	-0.578303	-0.764443	-0.322541	-0.544864	-0.0562329	0.323048	-0.145397	0.235795
CG11686	MM8	0.298646	0.46261	0.130607	0.416421	0.78253	0.72386	0.827675	0.923091	0.746595	-0.610637	-0.52781	-0.5277	-0.905654	-0.407293	-0.318829	0.0379609	0.466511	0.0966407	0.355787
CG11753	MM8	0.59579	0.468671	0.021617	0.332409	0.772695	0.528304	0.740577	0.885839	0.67248	-0.691457	-0.45515	-0.529393	-0.713053	-0.245892	-0.31018	0.0949198	0.376659	-0.10627	-0.00431402
CG11791	MM8	0.536546	0.241074	-0.179205	0.185906	0.625171	0.414106	0.615363	0.874078	0.508052	-0.76816	-0.544389	-0.381963	-0.703865	-0.0625205	-0.252557	0.220274	0.493098	-0.135292	0.0236075
CG11920	MM8	0.46116	0.56245	0.22044	0.592251	0.712539	0.68894	0.812122	0.945294	0.806989	-0.772105	-0.422573	-0.6601	-0.888723	-0.419124	-0.539387	0.0388904	0.347461	-0.08485	0.23084
CG12502	MM8	-0.337812	-0.454157	-0.0518734	-0.467582	-0.768927	-0.743513	-0.705381	-0.936226	-0.746157	0.70948	0.659826	0.4701	0.895679	0.25196	0.261237	-0.215793	-0.574164	-0.104315	-0.433941
CG12883	MM8	0.360566	0.504439	0.18789	0.694368	0.743009	0.775836	0.771351	0.962239	0.849985	-0.80213	-0.489197	-0.653716	-0.916135	-0.374361	-0.462002	0.0314573	0.39133	-0.129474	0.352645
CG13248	MM8	-0.555579	-0.0999668	0.245599	-0.450398	-0.670825	-0.605622	-0.590269	-0.92161	-0.581997	0.833094	0.727338	0.553855	0.855382	0.0703281	0.177234	-0.42058	-0.693984	0.0630258	-0.403183
CG13298	MM8	0.317751	0.578795	0.185202	0.671156	0.815651	0.81579	0.653394	0.937383	0.857972	-0.748986	-0.593978	-0.494354	-0.793626	-0.223873	-0.314995	0.123504	0.473742	0.0126872	0.303745
CG13364	MM8	0.228431	0.493194	0.221663	0.406216	0.618354	0.598462	0.847966	0.870743	0.743205	-0.637643	-0.249978	-0.543271	-0.807465	-0.457278	-0.505694	-0.25353	0.205922	-0.206731	0.127759
CG13759	MM8	-0.358862	-0.544652	-0.108667	-0.49759	-0.867271	-0.789099	-0.679075	-0.879494	-0.706599	0.663069	0.444904	0.515418	0.743453	0.280466	0.280231	0.05397	-0.253862	0.204476	-0.0309861
CG13887	MM8	0.515526	0.434475	0.0284211	0.541451	0.826526	0.754015	0.765234	0.985126	0.755207	-0.790017	-0.551375	-0.640463	-0.870899	-0.28602	-0.346267	0.121574	0.456643	-0.135242	0.195467
CG14207	MM8	0.678155	0.298649	-0.20246	0.290898	0.886963	0.647476	0.659574	0.880584	0.526888	-0.683513	-0.531226	-0.577278	-0.703244	-0.151006	-0.126933	0.162698	0.39032	-0.251696	-0.0911741
CG14562	MM8	-0.510978	-0.192486	0.175166	-0.430119	-0.701168	-0.679044	-0.638093	-0.923988	-0.609956	0.769928	0.60941	0.569938	0.790721	0.118034	0.213541	-0.249722	-0.588704	0.14274	-0.233458
CG14786	MM8	-0.470526	-0.481821	-0.235372	-0.679256	-0.626461	-0.662563	-0.742294	-0.834021	-0.707727	0.754991	0.157193	0.778125	0.755609	0.455393	0.629855	0.189788	-0.0453308	0.449957	0.0402894
CG15019	MM8	0.410273	0.546928	0.215371	0.617677	0.744425	0.75943	0.830137	0.972684	0.828161	-0.769171	-0.427202	-0.672756	-0.901457	-0.424119	-0.521378	-0.00988735	0.356041	-0.113223	0.231689
CG15087	MM8	-0.398329	-0.546518	-0.231029	-0.68797	-0.623913	-0.757584	-0.681329	-0.901424	-0.820063	0.755618	0.471171	0.618055	0.805135	0.306953	0.506459	-0.152381	-0.456558	-0.00615536	-0.327702
CG1529	MM8	0.109655	0.456549	0.266805	0.78729	0.494222	0.658891	0.559603	0.859946	0.869349	-0.81449	-0.561432	-0.426329	-0.824275	-0.209173	-0.463462	0.164142	0.524922	0.0733788	0.615586
CG15537	MM8	-0.57677	-0.248967	0.139222	-0.360835	-0.711353	-0.631812	-0.741861	-0.956753	-0.604392	0.785211	0.544734	0.617141	0.85056	0.219919	0.316472	-0.188187	-0.515057	0.172095	-0.15526
CG15725	MM8	-0.295868	-0.435122	-0.0691759	-0.535584	-0.758214	-0.731488	-0.705046	-0.971604	-0.814543	0.761939	0.642396	0.457918	0.849686	0.201691	0.276338	-0.148689	-0.585488	-0.0385221	-0.384642
CG1597	MM8	-0.429633	-0.589848	-0.278645	-0.53583	-0.658723	-0.712714	-0.868582	-0.89145	-0.729087	0.697438	0.194364	0.744227	0.864842	0.557313	0.663036	0.191019	-0.109546	0.280624	-0.0366216
CG16952	MM8	-0.316123	-0.278199	0.0465421	-0.523687	-0.720678	-0.706034	-0.627323	-0.937393	-0.726921	0.760645	0.728395	0.448317	0.859256	0.133172	0.18938	-0.290184	-0.683202	-0.0888564	-0.492035
CG16984	MM8	-0.399065	-0.433427	-0.0949246	-0.513933	-0.754106	-0.777902	-0.766019	-0.899093	-0.768868	0.61134	0.514041	0.61839	0.814269	0.337326	0.29048	-0.103339	-0.513193	-0.0431	-0.335202
CG17278	MM8	0.371679	0.291875	-0.0182843	0.427289	0.692083	0.709486	0.785242	0.949091	0.712891	-0.688731	-0.610532	-0.574979	-0.927563	-0.306573	-0.288661	0.190844	0.63058	0.075916	0.470713
CG17454	MM8	0.370804	0.542682	0.299531	0.560935	0.51637	0.606061	0.81271	0.860326	0.74921	-0.728875	-0.132789	-0.688957	-0.768057	-0.478497	-0.711277	-0.227571	0.116785	-0.325051	0.011005
CG17734	MM8	0.422266	0.314823	-0.0872854	0.366025	0.57183	0.48342	0.469153	0.827806	0.633547	-0.746894	-0.600516	-0.296014	-0.561214	0.0799921	-0.186671	0.29295	0.603495	-0.0173028	0.140027
CG17839	MM8	-0.225262	-0.44221	-0.232936	-0.632903	-0.522701	-0.607625	-0.640894	-0.845242	-0.807608	0.708823	0.582528	0.456581	0.854228	0.286268	0.427651	-0.250631	-0.592255	-0.249212	-0.63224
CG18619	MM8	0.32232	0.563866	0.283207	0.530529	0.53059	0.545927	0.791337	0.902687	0.797222	-0.788623	-0.276787	-0.556339	-0.808706	-0.395832	-0.655762	-0.120595	0.245023	-0.191079	0.140801
CG1890	MM8	0.346299	0.425963	0.267561	0.766054	0.519791	0.619702	0.72173	0.854597	0.789332	-0.813109	-0.245896	-0.720203	-0.81043	-0.418046	-0.65075	-0.111696	0.194827	-0.322201	0.220817
CG2144	MM8	-0.585349	-0.158817	0.109848	-0.33453	-0.391477	-0.290003	-0.561998	-0.812957	-0.515369	0.830223	0.425752	0.480448	0.647351	0.0677533	0.436562	-0.257447	-0.478538	0.178198	-0.0679012
CG2747	MM8	-0.519728	-0.386563	0.0384931	-0.58225	-0.736476	-0.623325	-0.570399	-0.938573	-0.741954	0.884574	0.722165	0.479105	0.817957	0.0709974	0.257861	-0.379722	-0.608193	0.0177133	-0.362698
CG2789	MM8	0.59738	0.26698	-0.0605426	0.28662	0.652259	0.568913	0.787596	0.862394	0.489517	-0.683612	-0.296459	-0.696272	-0.799717	-0.377652	-0.448941	-0.0131895	0.245428	-0.31587	-0.0773345
CG2938	MM8	-0.58458	-0.256412	0.118726	-0.600506	-0.763734	-0.646822	-0.576165	-0.931728	-0.671227	0.881014	0.640029	0.586488	0.77902	0.0804761	0.244317	-0.294394	-0.525688	0.201609	-0.201307
CG30022	MM8	0.305759	0.444263	0.0890471	0.565416	0.858391	0.846449	0.709655	0.913467	0.772646	-0.634967	-0.574783	-0.544311	-0.815857	-0.286855	-0.210937	0.0685807	0.475867	0.00315963	0.30877
CG30197	MM8	0.362324	0.319666	0.0445025	0.430973	0.602854	0.598585	0.773227	0.937249	0.677258	-0.771629	-0.480513	-0.556455	-0.903216	-0.323731	-0.453488	0.0784817	0.462752	-0.0813881	0.299983
CG31125	MM8	-0.459157	-0.345255	0.0570648	-0.557526	-0.676077	-0.708234	-0.58051	-0.931278	-0.711312	0.837126	0.673154	0.513925	0.815967	0.0915728	0.275753	-0.33208	-0.618574	0.0487498	-0.372386
CG31688	MM8	-0.593097	-0.439229	0.0519642	-0.501008	-0.815238	-0.590749	-0.578531	-0.935224	-0.71293	0.861572	0.6485	0.45732	0.716773	0.0431826	0.232144	-0.282261	-0.499039	0.125304	-0.0907024
CG32105	MM8	-0.271944	-0.218173	0.0421596	-0.37302	-0.522412	-0.621959	-0.696941	-0.87746	-0.602129	0.712628	0.518934	0.504858	0.896131	0.269036	0.360434	-0.134541	-0.528931	0.0537353	-0.436688
CG34163	MM8	0.430589	0.389885	0.00382585	0.524197	0.577729	0.50408	0.488948	0.840852	0.733678	-0.8116	-0.561775	-0.375301	-0.594674	0.0250047	-0.267324	0.24298	0.533218	-0.0994894	0.192438
CG34169	MM8	-0.541908	-0.011765	0.280649	-0.188426	-0.608558	-0.461264	-0.651921	-0.816909	-0.441272	0.632964	0.488638	0.529844	0.688192	0.129933	0.146529	-0.174818	-0.526988	0.16837	-0.0924602
CG3476	MM8	0.303675	0.533417	0.245264	0.651719	0.761945	0.807671	0.771704	0.901222	0.815801	-0.661283	-0.492713	-0.62449	-0.908149	-0.441424	-0.415581	0.051789	0.400928	0.0523316	0.415281
CG3530	MM8	-0.417616	-0.229865	0.0703795	-0.482647	-0.607831	-0.607348	-0.673563	-0.935488	-0.695696	0.800868	0.680506	0.525269	0.904333	0.180135	0.295206	-0.335155	-0.693442	-0.0655472	-0.528154
CG3703	MM8	-0.490069	-0.284241	0.103748	-0.510706	-0.644176	-0.628889	-0.588342	-0.945785	-0.684746	0.875008	0.696368	0.495932	0.833841	0.0683655	0.283902	-0.37174	-0.657091	0.0407754	-0.378822
CG40160	MM8	0.637141	0.125157	-0.273863	0.333063	0.759751	0.683249	0.637788	0.864705	0.497408	-0.664366	-0.673066	-0.627861	-0.834947	-0.166931	-0.095877	0.394995	0.632704	-0.0291535	0.321159
CG42445	MM8	0.609149	0.322295	-0.127213	0.424334	0.682993	0.511301	0.506455	0.862699	0.549569	-0.868014	-0.594568	-0.455815	-0.722638	-0.0353407	-0.283209	0.32478	0.435339	-0.199714	0.0717022
CG44008	MM8	0.603152	0.459677	0.0849855	0.64131	0.753119	0.770164	0.724723	0.915932	0.703799	-0.796591	-0.411357	-0.773778	-0.843642	-0.355674	-0.477106	0.0933369	0.295736	-0.274777	0.111416
CG4660	MM8	-0.455055	-0.570905	-0.158411	-0.395118	-0.646306	-0.377777	-0.590199	-0.816716	-0.735093	0.723692	0.443267	0.313283	0.558401	0.105251	0.349178	-0.103011	-0.362233	0.0195636	0.0210105
CG5010	MM8	0.678815	0.299062	-0.160828	0.445405	0.759531	0.581851	0.629841	0.946304	0.621436	-0.883779	-0.627844	-0.575494	-0.808243	-0.102429	-0.272609	0.315851	0.511698	-0.204327	0.13358
CG5174	MM8	0.342427	0.553716	0.19639	0.58853	0.68759	0.656333	0.732345	0.970453	0.879821	-0.802919	-0.585596	-0.477652	-0.850691	-0.25353	-0.426257	0.158006	0.549594	0.0867951	0.386244
CG5281	MM8	-0.517595	-0.481085	-0.106519	-0.572506	-0.79431	-0.786934	-0.793651	-0.923219	-0.693984	0.753306	0.344406	0.758708	0.871845	0.432376	0.481022	0.066687	-0.194129	0.347415	-0.0476463
CG5447	MM8	0.4755	0.467906	0.167255	0.628845	0.628501	0.676227	0.715617	0.80936	0.680838	-0.735268	-0.158847	-0.768469	-0.736747	-0.419398	-0.557863	-0.195565	0.0338455	-0.523622	-0.0338046
CG5830	MM8	0.522298	0.459115	0.0988059	0.388582	0.615127	0.552674	0.69826	0.8009	0.566839	-0.693811	-0.155768	-0.624175	-0.640092	-0.330598	-0.524664	-0.168701	0.0541961	-0.454376	-0.25909
CG5869	MM8	0.429243	0.191755	-0.0062052	0.412659	0.345656	0.336294	0.652933	0.831293	0.608162	-0.831141	-0.331684	-0.531847	-0.724648	-0.193935	-0.531512	0.0682505	0.396427	-0.266045	0.175605
CG6044	MM8	-0.275698	-0.559917	-0.24784	-0.596084	-0.745419	-0.826067	-0.805891	-0.917819	-0.791719	0.671554	0.440135	0.624433	0.935273	0.47563	0.471188	0.025519	-0.337221	0.0257049	-0.35318
CG6175	MM8	0.49685	0.307804	-0.123284	0.310983	0.785294	0.630317	0.728522	0.914238	0.642795	-0.685124	-0.560366	-0.524493	-0.783795	-0.196731	-0.173827	0.126862	0.502572	-0.125302	0.167962
CG6357	MM8	0.159633	0.575864	0.261692	0.565109	0.64395	0.666622	0.696345	0.934683	0.890026	-0.728889	-0.574441	-0.356539	-0.800803	-0.234422	-0.400577	0.0946665	0.558231	0.179107	0.420466
CG6495	MM8	-0.241526	-0.529425	-0.225316	-0.542	-0.748209	-0.811232	-0.773806	-0.910611	-0.793383	0.609589	0.529549	0.531929	0.883778	0.401293	0.372875	-0.0704511	-0.483584	-0.164993	-0.408588
CG6867	MM8	-0.513478	-0.487054	0.00948056	-0.467092	-0.868002	-0.70462	-0.662777	-0.956391	-0.752296	0.763076	0.678559	0.471192	0.786413	0.138073	0.198269	-0.25833	-0.559115	-0.0144854	-0.213105
CG6966	MM8	-0.344024	-0.278776	-0.0758689	-0.618784	-0.519915	-0.537052	-0.644016	-0.905514	-0.766356	0.835918	0.584344	0.512323	0.842543	0.195081	0.419365	-0.248458	-0.60819	-0.0398263	-0.497387
CG7185	MM8	-0.479819	-0.487196	-0.0927646	-0.533873	-0.725119	-0.706342	-0.76838	-0.957863	-0.798153	0.766884	0.533097	0.613225	0.861618	0.299799	0.396356	-0.146894	-0.498097	0.0431657	-0.302165
CG7381	MM8	-0.2409	-0.457501	-0.166948	-0.698914	-0.677201	-0.779603	-0.688789	-0.936959	-0.843151	0.793038	0.578798	0.550376	0.91556	0.295103	0.399133	-0.120579	-0.501061	0.0172804	-0.519754
CG7453	MM8	0.641216	0.223795	-0.163343	0.405422	0.79711	0.743219	0.732161	0.899846	0.552109	-0.683078	-0.566351	-0.729437	-0.887064	-0.301282	-0.229699	0.252427	0.497243	-0.125026	0.241478
CG7518	MM8	-0.436272	-0.337476	0.0372552	-0.652719	-0.669447	-0.584501	-0.451717	-0.900238	-0.77327	0.888917	0.770197	0.379084	0.709178	-0.0673405	0.190262	-0.438003	-0.69688	-0.0441288	-0.416107
CG7650	MM8	0.0897239	0.432823	0.337849	0.733081	0.495884	0.65167	0.721524	0.847644	0.841366	-0.715928	-0.329994	-0.560072	-0.831161	-0.416839	-0.575826	-0.121842	0.32178	-0.0750851	0.430741
CG7668	MM8	0.239812	0.439332	0.139539	0.470705	0.667649	0.690759	0.786871	0.945779	0.82536	-0.66793	-0.588428	-0.470718	-0.880601	-0.310153	-0.336586	0.120503	0.620973	0.180877	0.494366
CG7852	MM8	-0.4239	-0.180134	0.184576	-0.512018	-0.731086	-0.671439	-0.543321	-0.911401	-0.66791	0.791263	0.796552	0.455303	0.820792	0.023611	0.0783423	-0.411497	-0.735375	-0.0315593	-0.497237
CG7911	MM8	0.298117	0.568914	0.336046	0.78546	0.627194	0.702299	0.733114	0.876909	0.854314	-0.792869	-0.310596	-0.668014	-0.845616	-0.439048	-0.610891	-0.107402	0.19474	-0.233692	0.269609
CG7985	MM8	-0.529634	-0.386923	-0.0846035	-0.453427	-0.550065	-0.572443	-0.780689	-0.901682	-0.634577	0.79714	0.289675	0.692836	0.829468	0.377015	0.609601	0.0076395	-0.269144	0.296392	-0.0452113
CG7987	MM8	-0.492336	-0.353441	-0.0633604	-0.473953	-0.590324	-0.552226	-0.789933	-0.925766	-0.731266	0.772159	0.470765	0.629579	0.870269	0.329953	0.46624	-0.14329	-0.497671	0.0496684	-0.322181
CG8155	MM8	-0.629368	-0.15162	0.302819	-0.354869	-0.771964	-0.583082	-0.583671	-0.910697	-0.529394	0.832494	0.66898	0.531875	0.793923	0.0417144	0.119722	-0.318848	-0.541595	0.25176	-0.163324
CG8507	MM8	0.349075	0.360016	0.0607382	0.72413	0.75947	0.819119	0.643474	0.920343	0.777237	-0.784505	-0.603011	-0.620392	-0.88029	-0.252655	-0.299141	0.167587	0.491939	-0.0985663	0.440008
CG8549	MM8	0.592169	0.140189	-0.205584	0.424329	0.620978	0.48213	0.605008	0.926837	0.578219	-0.90425	-0.612606	-0.536792	-0.804395	-0.0668801	-0.294732	0.309898	0.561578	-0.211494	0.20504
CG8924	MM8	-0.225474	-0.431197	-0.0106864	-0.285011	-0.79456	-0.697177	-0.673527	-0.858403	-0.677038	0.545618	0.664898	0.316585	0.803275	0.211784	0.0882484	-0.165379	-0.578502	-0.201625	-0.403471
CG9153	MM8	-0.679404	-0.301109	0.0519005	-0.389092	-0.594561	-0.474312	-0.705757	-0.861884	-0.563987	0.798002	0.309999	0.676579	0.713425	0.25218	0.475922	-0.0573148	-0.269989	0.381794	0.102216
CG9164	MM8	-0.47967	-0.290278	0.0824524	-0.52308	-0.72107	-0.740461	-0.616812	-0.924162	-0.676376	0.759768	0.71141	0.550146	0.850964	0.144288	0.219599	-0.381283	-0.677539	-0.0683855	-0.4327
CG9356	MM8	0.331118	0.235086	-0.0644539	0.628662	0.680941	0.749136	0.575456	0.913696	0.701592	-0.814918	-0.656818	-0.533862	-0.847615	-0.128535	-0.238118	0.240951	0.581624	-0.109594	0.448379
CG9684	MM8	0.316354	0.479476	0.0213731	0.214496	0.688261	0.65865	0.652288	0.789182	0.624486	-0.490301	-0.529973	-0.358935	-0.699216	-0.214282	-0.155284	0.141989	0.502055	0.131795	0.267744
CG9705	MM8	0.488687	0.412482	0.0787073	0.558729	0.730269	0.726943	0.803849	0.942865	0.75572	-0.749489	-0.408072	-0.716	-0.845633	-0.366756	-0.432452	-0.00191816	0.365577	-0.22713	0.171307
CG9791	MM8	-0.532795	-0.225489	0.10831	-0.0374901	-0.529665	-0.328816	-0.761374	-0.742182	-0.403687	0.562239	0.2598	0.52733	0.726327	0.348127	0.351711	0.0262581	-0.236388	0.236216	0.021633
CG9919	MM8	-0.414065	-0.224917	0.066456	-0.423665	-0.565365	-0.548602	-0.694817	-0.937233	-0.646945	0.831325	0.57862	0.519814	0.888384	0.200463	0.382326	-0.223608	-0.577146	0.0687965	-0.369317
chic	MM8	0.528925	0.454001	0.0914843	0.568721	0.771323	0.7475	0.780583	0.93305	0.700164	-0.775977	-0.351331	-0.7368	-0.837554	-0.385752	-0.481335	-0.0515351	0.228795	-0.343771	0.0160491
CHMP2B	MM8	0.242932	0.300018	0.0603292	0.431565	0.472747	0.432003	0.608416	0.883311	0.738433	-0.771571	-0.642234	-0.297752	-0.772185	-0.0974838	-0.338712	0.286012	0.704389	0.213635	0.497209
Cht5	MM8	0.197235	0.505626	0.116125	0.397596	0.738115	0.714426	0.699987	0.903475	0.790366	-0.605795	-0.671811	-0.335842	-0.828943	-0.227976	-0.199349	0.185314	0.639305	0.272693	0.49314
cib	MM8	0.335488	0.437558	0.116297	0.359337	0.652	0.602777	0.845431	0.948093	0.736169	-0.697663	-0.456345	-0.516128	-0.881805	-0.371223	-0.442607	0.00821486	0.456036	0.00291076	0.262117
Clic	MM8	0.407903	0.575529	0.256408	0.600811	0.745976	0.807628	0.820749	0.86518	0.724417	-0.657421	-0.17985	-0.768452	-0.806364	-0.531435	-0.567551	-0.25341	0.0468257	-0.378262	-0.033382
cpa	MM8	0.362027	0.561591	0.191959	0.584157	0.769399	0.751462	0.793547	0.976869	0.837743	-0.77356	-0.46431	-0.584334	-0.861393	-0.349842	-0.45487	-0.0185553	0.373979	-0.117151	0.204868
cpb	MM8	0.125297	0.645213	0.360979	0.399225	0.633188	0.637097	0.842509	0.879849	0.826404	-0.558422	-0.369617	-0.404748	-0.808678	-0.453502	-0.491882	-0.127808	0.367986	0.172394	0.280693
CR43241	MM8	0.199042	0.328228	0.134998	0.590381	0.472517	0.595108	0.675845	0.896554	0.783623	-0.792003	-0.438006	-0.495966	-0.79295	-0.233351	-0.476456	0.0191864	0.481196	-0.111101	0.379886
CRMP	MM8	-0.386454	-0.217896	0.1558	-0.301861	-0.656009	-0.522089	-0.633948	-0.919275	-0.636362	0.761978	0.656292	0.367681	0.76495	0.0544777	0.16942	-0.234569	-0.643202	0.024816	-0.282549
Cyp12a5	MM8	0.417642	0.52582	0.153668	0.501941	0.737421	0.666663	0.655608	0.778604	0.601728	-0.669622	-0.192704	-0.605761	-0.672004	-0.360869	-0.447131	-0.221485	-0.0320831	-0.478341	-0.191806
Cys	MM8	0.506523	0.415883	-0.0173537	0.43044	0.807816	0.579298	0.656725	0.89248	0.71498	-0.721502	-0.658345	-0.456599	-0.784741	-0.166723	-0.177725	0.269829	0.546251	0.0535805	0.293317
Dbx	MM8	-0.138344	-0.278852	-0.0343037	-0.422308	-0.673197	-0.790194	-0.683975	-0.844737	-0.661476	0.527742	0.576946	0.455779	0.830305	0.287419	0.185857	-0.103893	-0.585169	-0.151528	-0.48921
dpn	MM8	-0.0415462	-0.383865	-0.337862	-0.735974	-0.305205	-0.674328	-0.63244	-0.71271	-0.756342	0.610339	0.319322	0.595469	0.859254	0.460788	0.583432	-0.0184122	-0.369435	-0.0449345	-0.721555
e(r)	MM8	0.565393	0.410544	0.0424124	0.422561	0.754239	0.636545	0.769657	0.867173	0.602515	-0.699254	-0.258142	-0.696287	-0.737165	-0.371528	-0.437986	-0.127539	0.135099	-0.412148	-0.166892
eca	MM8	0.556676	0.33635	-0.144159	0.378823	0.828465	0.554823	0.607975	0.90373	0.630284	-0.798372	-0.637209	-0.446364	-0.752683	-0.0794492	-0.144676	0.226247	0.465952	-0.175257	0.118561
eIF-1A	MM8	0.364274	0.440228	0.0514534	0.516838	0.72439	0.65472	0.629651	0.942629	0.807907	-0.761577	-0.679024	-0.395676	-0.748287	-0.0936887	-0.237781	0.259062	0.657264	0.119739	0.341188
eIF-2beta	MM8	0.370452	0.398851	0.134378	0.69025	0.690977	0.789305	0.697826	0.917047	0.783893	-0.740892	-0.564373	-0.642792	-0.888585	-0.321734	-0.394403	0.193928	0.529047	0.0373838	0.459289
eIF6	MM8	0.302774	0.397257	0.206371	0.80316	0.598446	0.799626	0.704647	0.852903	0.767758	-0.769431	-0.285209	-0.776847	-0.856136	-0.43313	-0.553151	-0.119799	0.195658	-0.379506	0.29524
Eps-15	MM8	-0.228458	-0.435255	-0.180745	-0.596388	-0.672101	-0.789914	-0.799462	-0.930603	-0.829012	0.671402	0.540946	0.596242	0.952895	0.411901	0.395248	-0.0798165	-0.537502	-0.0988651	-0.570311
escl	MM8	-0.532454	0.354494	0.450596	-0.244274	-0.197015	-0.177471	-0.360775	-0.59941	-0.184176	0.740065	0.358772	0.527288	0.586465	-0.0274954	0.21884	-0.270676	-0.407915	0.473042	-0.170506
Gad1	MM8	-0.103734	-0.247539	-0.080735	-0.522415	-0.539384	-0.678724	-0.637888	-0.813175	-0.693164	0.60672	0.612946	0.444235	0.896058	0.291897	0.264272	-0.204043	-0.624747	-0.210954	-0.725147
Gasp	MM8	0.701537	0.201336	-0.222921	0.310419	0.791301	0.709442	0.722866	0.874477	0.460454	-0.675594	-0.454437	-0.743947	-0.814741	-0.284994	-0.243463	0.149963	0.362851	-0.315373	0.00275004
hfw	MM8	0.315291	0.396102	0.0976014	0.605507	0.60543	0.695987	0.646057	0.929685	0.785394	-0.792386	-0.658017	-0.492456	-0.886218	-0.208595	-0.375414	0.298881	0.65166	0.138865	0.553118
His3.3B	MM8	0.452732	0.350611	-0.0819743	0.386765	0.583264	0.537618	0.483152	0.811057	0.594362	-0.763501	-0.496126	-0.385907	-0.588938	0.00746166	-0.252551	0.18654	0.433581	-0.2193	0.0469073
HPS4	MM8	-0.226113	-0.172839	0.107882	-0.449152	-0.645718	-0.739764	-0.558776	-0.824064	-0.586007	0.64053	0.561914	0.458834	0.746041	0.132372	0.143306	-0.120481	-0.519637	0.1158	-0.339272
ifc	MM8	0.19499	0.645826	0.347741	0.49116	0.699356	0.738632	0.875085	0.89035	0.803541	-0.604856	-0.253421	-0.57168	-0.845405	-0.539325	-0.555089	-0.26981	0.171435	-0.119041	0.141169
Ing3	MM8	-0.434485	-0.589763	-0.212262	-0.231263	-0.632224	-0.463265	-0.780304	-0.815237	-0.644592	0.569799	0.290082	0.439853	0.674763	0.369495	0.474494	0.0498635	-0.258177	-0.0161113	0.0643559
Irc	MM8	0.196299	0.52755	0.217326	0.441386	0.629256	0.644074	0.720659	0.883674	0.797208	-0.620341	-0.608139	-0.36692	-0.853866	-0.30295	-0.349777	0.194089	0.612953	0.337204	0.53504
ird1	MM8	-0.32562	-0.558252	-0.311508	-0.598003	-0.655136	-0.729213	-0.855562	-0.917023	-0.806372	0.684763	0.303107	0.675352	0.869408	0.512374	0.607763	0.117274	-0.274853	0.0847777	-0.202042
Jwa	MM8	0.27346	0.595289	0.223937	0.634624	0.806445	0.871158	0.765208	0.942243	0.849944	-0.698771	-0.482678	-0.586384	-0.871581	-0.378815	-0.392733	-0.0295544	0.367768	-0.0733133	0.304236
kat-60L1	MM8	-0.384698	-0.455258	-0.097665	-0.634001	-0.73429	-0.766847	-0.728639	-0.988804	-0.828179	0.828587	0.599724	0.586765	0.907639	0.265756	0.390654	-0.163722	-0.535307	0.0451934	-0.395918
KLHL18	MM8	-0.504745	-0.354754	-0.0544632	-0.692422	-0.685591	-0.700462	-0.714162	-0.933282	-0.752728	0.864365	0.447854	0.735417	0.87122	0.308702	0.459466	-0.075046	-0.356674	0.313295	-0.251467
ksr	MM8	-0.537529	-0.314356	0.0924788	-0.496489	-0.717321	-0.667554	-0.599156	-0.931586	-0.663097	0.819132	0.613405	0.532082	0.749037	0.0824343	0.266578	-0.274461	-0.559221	0.121576	-0.168459
l(1)G0320	MM8	0.03983	0.511378	0.312287	0.661768	0.575317	0.669074	0.653449	0.858614	0.900467	-0.661128	-0.588655	-0.362013	-0.827465	-0.282399	-0.370445	0.123358	0.586844	0.284729	0.661158
l(2)k12914	MM8	0.390682	0.302793	-0.0237353	0.560973	0.541302	0.496308	0.494538	0.894881	0.732974	-0.89479	-0.627541	-0.368113	-0.673202	0.041544	-0.309566	0.296403	0.614885	-0.069674	0.282881
Lamp1	MM8	0.529063	0.389678	-0.0658266	0.330265	0.770279	0.614383	0.724382	0.958488	0.681078	-0.746808	-0.605153	-0.484578	-0.790738	-0.167125	-0.253808	0.209779	0.562113	-0.0213801	0.152976
Lasp	MM8	0.226182	0.591002	0.282537	0.420002	0.66229	0.714606	0.881573	0.890915	0.77755	-0.589488	-0.247061	-0.572885	-0.814163	-0.50271	-0.527633	-0.256607	0.220658	-0.132284	0.115937
Liprin-gamma	MM8	-0.652315	-0.270625	0.173085	-0.359709	-0.869671	-0.729054	-0.697727	-0.891821	-0.561294	0.646828	0.619551	0.644314	0.818802	0.232112	0.131773	-0.286218	-0.529621	0.0521219	-0.183048
Lrrk	MM8	-0.591273	-0.230141	0.158166	-0.477282	-0.795608	-0.689421	-0.678284	-0.948906	-0.634335	0.794295	0.671888	0.624392	0.877834	0.181751	0.209559	-0.316488	-0.591049	0.086343	-0.303891
Max	MM8	0.344271	0.466473	0.203857	0.523007	0.533162	0.495459	0.721821	0.833793	0.744727	-0.749935	-0.218571	-0.558288	-0.690464	-0.325976	-0.550991	-0.181609	0.174088	-0.338731	0.0281547
mbf1	MM8	0.374281	0.595035	0.325798	0.728293	0.577022	0.736239	0.742535	0.868473	0.78923	-0.782559	-0.206915	-0.730966	-0.808233	-0.459317	-0.699531	-0.145431	0.121471	-0.332484	0.105248
me31B	MM8	0.36117	0.327187	0.0464654	0.605285	0.710408	0.746373	0.742524	0.92443	0.756056	-0.749673	-0.457608	-0.659263	-0.84641	-0.313024	-0.355912	-0.00496385	0.405095	-0.230881	0.285234
MED1	MM8	-0.602306	-0.214481	0.14675	-0.559802	-0.702613	-0.579145	-0.602512	-0.942888	-0.659793	0.916338	0.622669	0.593891	0.803086	0.084448	0.285857	-0.292438	-0.536885	0.234741	-0.217214
MED10	MM8	0.254895	0.501842	0.185888	0.511299	0.607607	0.684342	0.779856	0.937756	0.83705	-0.71778	-0.530737	-0.503255	-0.897502	-0.336629	-0.437781	0.0983985	0.547679	0.0992647	0.489213
metro	MM8	-0.246077	-0.458432	-0.120147	-0.319159	-0.66596	-0.614733	-0.740516	-0.870908	-0.712709	0.579309	0.607861	0.368855	0.858618	0.306918	0.278171	-0.188891	-0.597426	-0.299921	-0.47621
Mgat2	MM8	-0.414551	-0.468796	-0.0167064	-0.494473	-0.824194	-0.758756	-0.607821	-0.904933	-0.721269	0.700236	0.725267	0.439487	0.818614	0.156162	0.171481	-0.331736	-0.607442	-0.149325	-0.386261
Mi-2	MM8	-0.285168	-0.412206	-0.0933482	-0.471338	-0.540708	-0.434704	-0.549479	-0.864035	-0.783547	0.772998	0.717734	0.24547	0.742711	0.0471691	0.274825	-0.379967	-0.722673	-0.294269	-0.534023
mib1	MM8	-0.379328	-0.453221	-0.197978	-0.665852	-0.571138	-0.707587	-0.793186	-0.911901	-0.780798	0.808478	0.310787	0.745217	0.910275	0.449833	0.619068	0.0696906	-0.263607	0.298194	-0.28998
Mitf	MM8	0.226604	0.453735	0.0452436	0.499757	0.756966	0.741382	0.598453	0.901834	0.788649	-0.690766	-0.710104	-0.343266	-0.786395	-0.114573	-0.144152	0.223404	0.630562	0.130251	0.465417
mor	MM8	-0.520559	-0.41758	0.0508259	-0.357881	-0.825017	-0.643588	-0.723236	-0.956327	-0.683575	0.748945	0.573864	0.496496	0.78192	0.183206	0.246986	-0.139873	-0.478402	0.104146	-0.0815077
NAA20	MM8	0.569993	0.098803	-0.263345	0.447607	0.553666	0.486423	0.420715	0.85418	0.531219	-0.88698	-0.672083	-0.435477	-0.66339	0.117644	-0.190972	0.441692	0.642742	-0.168336	0.208045
Neto	MM8	-0.328045	-0.495284	-0.0937897	-0.472668	-0.607679	-0.557812	-0.59495	-0.899625	-0.804119	0.771685	0.683573	0.318222	0.762938	0.0865375	0.291666	-0.321223	-0.669646	-0.19738	-0.458231
nuf	MM8	-0.0696772	0.439968	0.197267	0.262021	0.474779	0.487119	0.636002	0.774653	0.74359	-0.496039	-0.505864	-0.12324	-0.663287	-0.182731	-0.242039	0.00714986	0.574889	0.303154	0.459071
Oct-TyrR	MM8	-0.566498	-0.0667467	0.26512	-0.310274	-0.771973	-0.628616	-0.674885	-0.867213	-0.472029	0.665202	0.598933	0.611964	0.833305	0.207206	0.117309	-0.244349	-0.528395	0.131202	-0.217458
olf186-M	MM8	0.628402	0.223873	-0.178324	0.36999	0.629956	0.46229	0.630336	0.933324	0.600382	-0.888739	-0.607499	-0.513489	-0.78837	-0.0712775	-0.307252	0.317875	0.566673	-0.166456	0.170575
Opa1	MM8	-0.378657	-0.382231	-0.0774592	-0.497203	-0.634861	-0.674942	-0.805991	-0.978762	-0.758807	0.791921	0.48376	0.6057	0.908458	0.331849	0.471075	-0.0621239	-0.487382	0.0967915	-0.310399
Paip2	MM8	0.396871	0.454219	0.16266	0.461997	0.486645	0.544399	0.749134	0.879049	0.709404	-0.769072	-0.267822	-0.585141	-0.751757	-0.327269	-0.604466	-0.0686166	0.286294	-0.248601	0.0749351
pdm3	MM8	-0.639081	-0.266558	0.172927	-0.438625	-0.78813	-0.701546	-0.63162	-0.919042	-0.596294	0.764965	0.688335	0.604005	0.840445	0.146364	0.18726	-0.392085	-0.608398	0.038139	-0.281298
Pex23	MM8	-0.503904	-0.241396	0.102397	-0.529977	-0.679724	-0.691071	-0.673588	-0.952065	-0.660184	0.848123	0.547659	0.636725	0.845429	0.183933	0.339311	-0.174904	-0.498761	0.250759	-0.230511
phl	MM8	-0.205746	-0.54842	-0.226557	-0.432237	-0.528261	-0.502113	-0.615575	-0.864999	-0.776314	0.719607	0.555838	0.25363	0.726856	0.161422	0.421627	-0.183418	-0.553131	-0.231809	-0.345909
Pi3K59F	MM8	-0.421725	-0.570735	-0.309781	-0.63741	-0.609538	-0.62723	-0.799599	-0.835959	-0.770804	0.718373	0.145135	0.737552	0.772046	0.505009	0.653182	0.225828	-0.0567256	0.361905	-0.0261822
PICK1	MM8	-0.485662	-0.171039	0.190523	-0.181718	-0.627593	-0.476718	-0.683489	-0.894717	-0.552225	0.683639	0.626347	0.415554	0.767345	0.113059	0.183672	-0.287579	-0.671455	-0.0668156	-0.246127
PRL-1	MM8	0.35291	0.360979	-0.02841	0.439444	0.622608	0.538482	0.558037	0.89208	0.729445	-0.793152	-0.605911	-0.33669	-0.666253	-0.00504969	-0.231722	0.202182	0.58064	-0.0557376	0.231624
Prp8	MM8	-0.582815	-0.252829	0.0976455	-0.55412	-0.708523	-0.616886	-0.666027	-0.958394	-0.689639	0.87782	0.628983	0.622445	0.861067	0.163484	0.315994	-0.295153	-0.569114	0.137165	-0.30129
pst	MM8	0.544657	0.322656	-0.142235	0.293704	0.80538	0.639897	0.668006	0.910941	0.617327	-0.670804	-0.729261	-0.459624	-0.818523	-0.142292	-0.111216	0.377288	0.674272	0.143925	0.320678
pyd	MM8	-0.130073	-0.521959	-0.317245	-0.622792	-0.454089	-0.597313	-0.680731	-0.862237	-0.885533	0.704953	0.531198	0.411482	0.837095	0.300956	0.497345	-0.163832	-0.595638	-0.267221	-0.647979
R	MM8	0.63409	0.284758	-0.114897	0.335613	0.575604	0.442931	0.655542	0.902336	0.588556	-0.847224	-0.490914	-0.535484	-0.74421	-0.124878	-0.391481	0.232168	0.475263	-0.206517	0.0682987
Rab1	MM8	0.585447	0.238343	-0.231583	0.254953	0.732468	0.481132	0.547289	0.872266	0.574343	-0.732674	-0.673568	-0.362677	-0.622648	0.0560234	-0.0639472	0.342744	0.6348	-0.0360931	0.0833117
Rab27	MM8	-0.523502	-0.529609	-0.117904	-0.503302	-0.781633	-0.760008	-0.823338	-0.953793	-0.729335	0.745144	0.392668	0.701344	0.869851	0.407781	0.479539	0.0106402	-0.293542	0.219573	-0.0780187
Rala	MM8	0.390033	0.498844	0.155076	0.563537	0.808406	0.825968	0.829622	0.946816	0.80374	-0.659721	-0.459627	-0.670209	-0.869632	-0.415116	-0.378806	-0.00746743	0.407328	-0.0597801	0.257184
Rbp2	MM8	0.534877	0.446545	0.0648201	0.590992	0.678153	0.668957	0.694168	0.933454	0.737012	-0.853524	-0.416775	-0.653766	-0.78063	-0.244525	-0.472928	0.0621398	0.337444	-0.309886	0.0781683
RhoGAP18B	MM8	0.212107	0.47589	0.101163	0.459052	0.804053	0.753906	0.694363	0.913735	0.766518	-0.642229	-0.638079	-0.388124	-0.838658	-0.245918	-0.205462	0.114016	0.5375	0.130866	0.393171
RhoL	MM8	0.336939	0.570351	0.241518	0.551301	0.728407	0.766756	0.827454	0.946393	0.790819	-0.710637	-0.381999	-0.620106	-0.874912	-0.441406	-0.525973	-0.0749267	0.308297	-0.0998497	0.175708
Rich	MM8	-0.361245	-0.440831	-0.246202	-0.659515	-0.468984	-0.641575	-0.786732	-0.885588	-0.754369	0.810382	0.207327	0.744104	0.857664	0.462198	0.723457	0.133234	-0.201264	0.338903	-0.193587
rngo	MM8	0.507296	0.350308	-0.0860261	0.349963	0.744199	0.654244	0.695634	0.942599	0.641969	-0.742848	-0.666222	-0.496258	-0.863694	-0.186078	-0.246926	0.306789	0.612658	0.0533442	0.30524
Rpb12	MM8	0.459046	0.312423	0.0245224	0.541254	0.657862	0.583332	0.724401	0.937617	0.712535	-0.836401	-0.450218	-0.607713	-0.814635	-0.253137	-0.428854	0.0488773	0.396462	-0.245269	0.156338
Rpn5	MM8	0.612878	0.464439	-0.0218614	0.431567	0.810378	0.541935	0.63569	0.892896	0.663614	-0.808748	-0.516158	-0.502991	-0.716175	-0.149589	-0.285687	0.147524	0.335337	-0.231801	-0.0198394
RpS21	MM8	0.178162	0.293291	0.0626939	0.489776	0.536173	0.464731	0.558635	0.780798	0.663174	-0.738548	-0.36302	-0.371429	-0.647093	-0.147501	-0.326213	-0.106991	0.263903	-0.312341	0.145892
RpS27	MM8	0.304783	0.341674	0.0390442	0.567631	0.598583	0.611108	0.645767	0.955856	0.778282	-0.867952	-0.623892	-0.451105	-0.855904	-0.147298	-0.3725	0.204606	0.595167	-0.0313884	0.432193
Sap130	MM8	-0.209301	-0.539336	-0.218115	-0.592893	-0.665239	-0.731781	-0.670325	-0.916252	-0.882199	0.682309	0.642311	0.403171	0.804955	0.220891	0.322267	-0.210796	-0.654269	-0.270442	-0.528134
sau	MM8	0.529397	0.387283	-0.0557208	0.463865	0.839641	0.687078	0.675104	0.933622	0.718947	-0.737634	-0.605922	-0.534741	-0.74993	-0.15076	-0.186998	0.187155	0.520252	-0.0914338	0.155327
Sgt1	MM8	0.287398	0.300854	0.113404	0.500188	0.408262	0.481031	0.712463	0.890077	0.700879	-0.828413	-0.404854	-0.520949	-0.85872	-0.292017	-0.574813	0.0597888	0.438455	-0.119071	0.360551
Sh3beta	MM8	0.510786	0.554386	0.124429	0.541799	0.791146	0.780296	0.777525	0.926805	0.743948	-0.736114	-0.383434	-0.690743	-0.823284	-0.374114	-0.443976	-0.0246009	0.264539	-0.261859	0.065285
shrb	MM8	0.534938	0.505932	0.0214246	0.4215	0.894419	0.726085	0.732306	0.915693	0.695866	-0.68504	-0.47959	-0.572141	-0.747832	-0.262739	-0.255616	0.0337359	0.332018	-0.189092	-0.0110463
sick	MM8	-0.698976	-0.244335	0.167606	-0.46625	-0.728144	-0.647024	-0.621015	-0.890045	-0.59212	0.773761	0.626357	0.654464	0.797649	0.147287	0.230446	-0.386963	-0.577137	0.0935543	-0.24509
slgA	MM8	-0.211778	-0.239433	-0.0412614	-0.469803	-0.517542	-0.632785	-0.657648	-0.834301	-0.662621	0.64482	0.617637	0.472361	0.909792	0.284049	0.306583	-0.268035	-0.650654	-0.21021	-0.680224
snmRNA:254	MM8	-0.368225	-0.307449	-0.117394	-0.626984	-0.418222	-0.647162	-0.671915	-0.858003	-0.71827	0.764332	0.426532	0.658883	0.837803	0.305446	0.542072	-0.175734	-0.512593	0.0525622	-0.457628
Snr1	MM8	-0.336383	-0.562764	-0.299456	-0.658802	-0.55963	-0.797583	-0.763488	-0.794575	-0.727089	0.644127	0.148454	0.784949	0.821118	0.546526	0.638644	0.195164	-0.0784476	0.337918	-0.181884
Snx6	MM8	0.318159	0.627796	0.217276	0.317972	0.813628	0.654994	0.805052	0.849085	0.733241	-0.512272	-0.449714	-0.436714	-0.788909	-0.413424	-0.302921	-0.020753	0.345781	0.138702	0.189601
Spt6	MM8	-0.590208	-0.338704	0.0780078	-0.528594	-0.651696	-0.517898	-0.553659	-0.922137	-0.661924	0.947956	0.573515	0.502853	0.739023	0.0404124	0.360748	-0.269325	-0.459823	0.258681	-0.104084
sqh	MM8	0.41279	0.455896	0.0736629	0.413962	0.792562	0.707584	0.845524	0.960436	0.736882	-0.698757	-0.452231	-0.599131	-0.874166	-0.377849	-0.371503	-0.0350842	0.377274	-0.135661	0.160748
SRm160	MM8	-0.377563	-0.635572	-0.250621	-0.578276	-0.775264	-0.795732	-0.80014	-0.930805	-0.860037	0.661531	0.464028	0.602075	0.831568	0.394128	0.423465	-0.0304394	-0.413841	-0.0349412	-0.274211
Stim	MM8	0.577331	0.227272	-0.187335	0.312526	0.867158	0.747978	0.700552	0.878136	0.509626	-0.608465	-0.567797	-0.623211	-0.803486	-0.247268	-0.123123	0.189965	0.468928	-0.112343	0.108472
Strip	MM8	-0.248763	-0.656927	-0.438785	-0.721055	-0.545456	-0.662571	-0.789007	-0.889675	-0.895831	0.754102	0.281593	0.613335	0.839599	0.479722	0.708913	0.111147	-0.249892	0.0684857	-0.288622
Su(var)205	MM8	0.0107098	0.531086	0.324666	0.693722	0.474937	0.559224	0.54274	0.81465	0.925881	-0.718068	-0.582294	-0.260282	-0.724757	-0.154273	-0.372617	0.150609	0.585015	0.243006	0.651989
Syb	MM8	0.520716	0.233853	-0.165596	0.322863	0.72475	0.567115	0.644741	0.921457	0.618399	-0.733548	-0.749802	-0.439703	-0.825298	-0.0971388	-0.141933	0.412998	0.730554	0.143881	0.377486
Synj	MM8	-0.216459	-0.502876	-0.235834	-0.697154	-0.682747	-0.811629	-0.752184	-0.943338	-0.884853	0.730507	0.55224	0.575913	0.924206	0.367142	0.426741	-0.0861898	-0.519729	-0.0756825	-0.546275
Tab2	MM8	0.350542	0.387144	-0.010601	0.361672	0.809229	0.780256	0.7436	0.909332	0.660506	-0.603705	-0.627661	-0.5058	-0.894897	-0.305072	-0.193785	0.175514	0.552419	0.104631	0.382069
tadr	MM8	-0.348731	-0.482547	-0.175533	-0.632883	-0.743221	-0.859998	-0.833677	-0.936429	-0.808848	0.690613	0.413294	0.735538	0.927775	0.469588	0.450333	0.0469065	-0.356265	0.14892	-0.345444
Tctp	MM8	0.407203	0.344416	-0.00228454	0.519081	0.621226	0.571397	0.560627	0.91301	0.688497	-0.853022	-0.657836	-0.409536	-0.790508	-0.0780252	-0.330706	0.323171	0.593816	0.0219589	0.327749
Thor	MM8	0.500206	0.613322	0.180567	0.379506	0.809119	0.722186	0.834517	0.864903	0.659859	-0.596067	-0.294154	-0.653363	-0.808631	-0.487866	-0.456482	-0.104722	0.154701	-0.176776	-0.0387549
Timp	MM8	0.134025	0.626353	0.352336	0.501675	0.602555	0.694042	0.828936	0.890166	0.813775	-0.650803	-0.302794	-0.503562	-0.859915	-0.484283	-0.584174	-0.194368	0.251875	-0.0498285	0.258352
tio	MM8	-0.309499	-0.388863	-0.0288182	-0.430685	-0.691904	-0.725335	-0.708864	-0.924435	-0.697921	0.7039	0.620335	0.479757	0.904724	0.264829	0.301362	-0.196394	-0.570919	-0.0780548	-0.437733
Tis11	MM8	0.627355	0.279204	-0.199264	0.248469	0.70548	0.521714	0.622746	0.906392	0.563394	-0.759741	-0.683777	-0.443828	-0.76712	-0.061913	-0.180895	0.400888	0.646164	0.0240304	0.199228
Tsp42Ee	MM8	0.361132	0.420258	0.00759837	0.221187	0.825142	0.580897	0.731377	0.853344	0.657198	-0.527771	-0.530963	-0.366918	-0.690975	-0.226805	-0.119983	0.0444652	0.466013	0.0792118	0.107883
tsr	MM8	0.395259	0.458753	0.088726	0.619512	0.747546	0.644079	0.659627	0.963899	0.827154	-0.859691	-0.605888	-0.483446	-0.808982	-0.164021	-0.340773	0.158306	0.50149	-0.0779476	0.28305
Ubi-p5E	MM8	0.345697	0.376176	-0.043037	0.347056	0.686266	0.497532	0.553644	0.834984	0.691172	-0.695126	-0.565999	-0.288099	-0.596112	-0.010134	-0.129658	0.126398	0.500638	-0.0747001	0.135872
Uhg3	MM8	0.246082	0.697542	0.37352	0.641589	0.724395	0.850319	0.846183	0.89802	0.865086	-0.641397	-0.286478	-0.665455	-0.872094	-0.544095	-0.566319	-0.201047	0.191111	-0.137638	0.235966
Vamp7	MM8	0.449429	0.431258	0.0818199	0.476197	0.660837	0.55083	0.737811	0.946855	0.789399	-0.785146	-0.578271	-0.497527	-0.826275	-0.228723	-0.379218	0.204952	0.573995	0.0625927	0.331438
VhaM9.7-b	MM8	0.23473	0.548233	0.239854	0.4626	0.666526	0.732424	0.862435	0.931184	0.791912	-0.657434	-0.335566	-0.570246	-0.863239	-0.45703	-0.514056	-0.16724	0.308554	-0.10526	0.204366
Vps60	MM8	0.128553	0.453731	0.245418	0.357965	0.551657	0.4772	0.756117	0.832086	0.753955	-0.573884	-0.442483	-0.329161	-0.768098	-0.340995	-0.396111	-0.00969703	0.471057	0.223089	0.366054
wek	MM8	0.212	0.392144	0.181876	0.646599	0.576051	0.61344	0.643437	0.853263	0.853453	-0.692928	-0.570414	-0.457473	-0.77737	-0.227615	-0.322454	0.164744	0.597303	0.149744	0.56744
XNP	MM8	-0.412381	-0.304724	0.115592	-0.36743	-0.842211	-0.717546	-0.687131	-0.886463	-0.658085	0.625473	0.638232	0.499685	0.805905	0.19756	0.069085	-0.169331	-0.547264	0.0306215	-0.316661
Yeti	MM8	0.0929673	0.419806	0.261292	0.631866	0.383381	0.468111	0.51515	0.797194	0.853208	-0.712606	-0.602552	-0.258661	-0.686793	-0.102705	-0.383724	0.276886	0.690561	0.340293	0.644268
yuri	MM8	0.516284	0.343967	-0.0631104	0.465578	0.780819	0.738114	0.700016	0.946555	0.664373	-0.754421	-0.657238	-0.588551	-0.90157	-0.23583	-0.263802	0.293407	0.578322	0.00505735	0.346009
Ack	MM9	-0.350351	-0.625349	-0.285812	-0.764942	-0.70858	-0.829457	-0.672925	-0.905304	-0.854561	0.768292	0.456576	0.620667	0.819956	0.33654	0.503173	-0.0716559	-0.353015	0.0715354	-0.293845
Arf102F	MM9	-0.014641	0.680615	0.51833	0.645179	0.545359	0.777013	0.841777	0.825558	0.936696	-0.507231	-0.262459	-0.539458	-0.823896	-0.573982	-0.581363	-0.236057	0.30487	0.135972	0.477043
AstA	MM9	-0.366367	0.498211	0.584445	0.741602	0.119664	0.481897	0.455186	0.519012	0.843873	-0.426807	-0.158293	-0.240136	-0.520754	-0.330381	-0.526137	-0.225142	0.257878	0.163409	0.652172
Blos4	MM9	-0.0903296	0.686261	0.380026	0.402333	0.485527	0.503441	0.489183	0.684897	0.81004	-0.472059	-0.565857	-0.0215659	-0.604119	-0.149143	-0.251625	0.152838	0.543631	0.501251	0.564762
btz	MM9	-0.270293	-0.493327	-0.254852	-0.786705	-0.628954	-0.681661	-0.582959	-0.853509	-0.851213	0.775136	0.440589	0.52039	0.690851	0.213455	0.434584	-0.0370968	-0.371377	0.106187	-0.261857
Capr	MM9	0.317894	-0.60989	-0.582119	-0.622681	-0.083098	-0.354109	-0.392092	-0.540328	-0.848314	0.495881	0.219329	0.0616044	0.436745	0.178755	0.539093	0.122156	-0.321645	-0.246603	-0.535364
CG10737	MM9	0.0641933	-0.778454	-0.525922	-0.756479	-0.586996	-0.660197	-0.447296	-0.643456	-0.916419	0.502254	0.358719	0.233583	0.494871	0.220362	0.326591	0.0989971	-0.2355	-0.137448	-0.345621
CG10904	MM9	-0.093922	0.853575	0.712597	0.709331	0.432266	0.544967	0.556223	0.576866	0.828326	-0.472772	-0.0220809	-0.331662	-0.519427	-0.474203	-0.659082	-0.386337	-0.120455	-0.0496322	0.115672
CG11284	MM9	-0.0901029	0.751885	0.514409	0.676144	0.700759	0.870771	0.619501	0.708441	0.864283	-0.389075	-0.347741	-0.369579	-0.656704	-0.425051	-0.340346	-0.174589	0.242018	0.20567	0.373896
CG11583	MM9	0.00266767	0.927936	0.673566	0.624112	0.523842	0.60082	0.629022	0.676877	0.88511	-0.48671	-0.132805	-0.316241	-0.543027	-0.433954	-0.618343	-0.285729	0.0405405	0.0846495	0.0952178
CG11984	MM9	-0.325797	-0.621649	-0.346947	-0.803867	-0.603217	-0.706116	-0.588442	-0.825256	-0.831591	0.772543	0.316894	0.578616	0.670652	0.286493	0.569639	0.0274686	-0.216266	0.190429	-0.122774
CG12129	MM9	0.0492462	0.685632	0.454251	0.565577	0.507832	0.438525	0.582456	0.724959	0.870726	-0.589218	-0.428175	-0.21476	-0.642969	-0.269858	-0.426952	0.0240973	0.370587	0.279057	0.429145
CG12360	MM9	-0.0650402	0.656008	0.591284	0.776258	0.262604	0.584502	0.574724	0.604501	0.841089	-0.538024	0.00309862	-0.489384	-0.555859	-0.447896	-0.701949	-0.355022	0.00662742	-0.187513	0.273513
CG12880	MM9	-0.0016352	-0.799739	-0.572144	-0.540402	-0.283429	-0.368514	-0.483609	-0.575147	-0.824966	0.510011	0.160457	0.189815	0.438683	0.259366	0.568718	0.13254	-0.154513	-0.117	-0.231855
CG13073	MM9	0.0722714	-0.731465	-0.568223	-0.830484	-0.596678	-0.842603	-0.570642	-0.689971	-0.892262	0.469933	0.312442	0.435312	0.66129	0.425933	0.454197	0.13601	-0.22233	-0.157746	-0.440011
CG1360	MM9	0.181534	0.777294	0.569675	0.740832	0.574615	0.762261	0.793316	0.765818	0.885672	-0.548015	-0.146666	-0.667533	-0.784536	-0.626939	-0.686205	-0.237124	0.0870423	-0.0361455	0.287996
CG15221	MM9	0.306307	-0.70436	-0.550547	-0.615229	-0.386743	-0.474715	-0.0649853	-0.243044	-0.673563	0.138152	0.275572	-0.0977314	0.114722	0.0392251	0.0492531	0.0386597	-0.137875	-0.361221	-0.348838
CG15362	MM9	0.177196	0.607718	0.376192	0.803286	0.497453	0.48407	0.34742	0.686341	0.848144	-0.714521	-0.510027	-0.252503	-0.519365	-0.0549912	-0.371249	0.226916	0.412863	0.173531	0.385022
CG17294	MM9	0.0168234	-0.752259	-0.540464	-0.677474	-0.415321	-0.615697	-0.65924	-0.766977	-0.914595	0.641279	0.280203	0.380594	0.741091	0.408091	0.641813	0.133947	-0.25212	-0.0774929	-0.448804
CG17687	MM9	0.130758	-0.693155	-0.599099	-0.77192	-0.380293	-0.431061	-0.403199	-0.572472	-0.852253	0.558572	0.215711	0.188327	0.455102	0.239584	0.502467	0.179683	-0.105533	-0.0606529	-0.28777
CG17883	MM9	-0.148997	0.518356	0.41543	0.668334	0.329671	0.53939	0.513345	0.716288	0.909898	-0.573806	-0.485865	-0.206786	-0.64121	-0.18957	-0.392901	0.083595	0.58165	0.35821	0.718716
CG18858	MM9	0.0817495	0.592056	0.392619	0.796787	0.346093	0.507381	0.332162	0.665533	0.868288	-0.688513	-0.485263	-0.238449	-0.509243	-0.040665	-0.41357	0.235324	0.490649	0.216565	0.51725
CG1951	MM9	0.0018034	-0.643795	-0.356369	-0.539227	-0.357001	-0.369128	-0.270072	-0.611499	-0.812054	0.574088	0.601714	-0.0448586	0.426106	-0.0783169	0.239262	-0.333486	-0.601328	-0.479692	-0.535611
CG2017	MM9	0.0897185	-0.508449	-0.405032	-0.521414	-0.382036	-0.60374	-0.709213	-0.798638	-0.828592	0.548256	0.39255	0.331584	0.781331	0.384831	0.52692	0.0389797	-0.499675	-0.309248	-0.573776
CG2540	MM9	-0.074303	0.785265	0.519549	0.482535	0.567469	0.473009	0.55038	0.650638	0.875166	-0.416691	-0.386624	-0.0912653	-0.511868	-0.255876	-0.303878	-0.0817712	0.317974	0.365755	0.341291
CG2982	MM9	0.177307	0.540564	0.360221	0.639653	0.551179	0.738216	0.779116	0.809172	0.831042	-0.556113	-0.395387	-0.610448	-0.890861	-0.524103	-0.508716	0.0264111	0.418396	0.189082	0.601019
CG31759	MM9	-0.0721172	0.801713	0.558194	0.622054	0.648595	0.807285	0.617235	0.691938	0.857738	-0.369339	-0.297088	-0.328548	-0.591343	-0.411664	-0.39292	-0.18408	0.229042	0.246885	0.27903
CG32576	MM9	0.125716	0.657742	0.308118	0.600012	0.641563	0.507594	0.496444	0.776015	0.882456	-0.68367	-0.530355	-0.187385	-0.579974	-0.0893406	-0.270675	0.0669705	0.403698	0.110241	0.309266
CG3437	MM9	-0.118152	0.655674	0.585227	0.750013	0.247588	0.345897	0.39313	0.58214	0.820674	-0.64532	-0.176623	-0.184206	-0.474689	-0.219184	-0.62137	-0.164078	0.0997426	-0.00469919	0.280422
CG40045	MM9	-0.262471	0.57063	0.557229	0.696775	0.400883	0.704899	0.675849	0.680975	0.898061	-0.405435	-0.244497	-0.385595	-0.701557	-0.489671	-0.489403	-0.257939	0.308255	0.217406	0.616745
CG43110	MM9	-0.14848	0.581638	0.495294	0.49052	0.362564	0.612688	0.765341	0.702371	0.856819	-0.375784	-0.258976	-0.378883	-0.739701	-0.517192	-0.502736	-0.183378	0.391255	0.315429	0.62163
CG4424	MM9	0.211482	-0.810081	-0.688615	-0.714575	-0.451731	-0.780028	-0.523297	-0.527726	-0.828197	0.264303	0.0759379	0.350832	0.464783	0.46639	0.486877	0.338691	-0.0405085	-0.139923	-0.274568
CG45783	MM9	-0.335145	0.554617	0.550287	0.667451	0.258397	0.630988	0.578744	0.618252	0.874413	-0.401224	-0.269502	-0.283295	-0.66128	-0.407291	-0.480449	-0.173119	0.368882	0.286028	0.741459
CG5110	MM9	-0.00784781	0.720054	0.509873	0.735406	0.435676	0.535897	0.542387	0.750127	0.963811	-0.668632	-0.366633	-0.26888	-0.596845	-0.223766	-0.515338	-0.0477417	0.349953	0.131579	0.414562
CG5285	MM9	-0.318922	-0.140905	0.0056951	-0.726793	-0.556348	-0.751063	-0.457352	-0.685173	-0.57474	0.616547	0.366907	0.671867	0.633398	0.201235	0.247766	-0.0675066	-0.315412	0.301246	-0.28015
CG5380	MM9	0.0357357	0.481147	0.445206	0.745982	0.337213	0.558614	0.652937	0.721145	0.848633	-0.607847	-0.322503	-0.506554	-0.791242	-0.444224	-0.593942	-0.0037666	0.377025	0.162242	0.662654
CG5626	MM9	-0.0762548	0.662514	0.404476	0.719953	0.569534	0.615153	0.420028	0.720686	0.915139	-0.608763	-0.587642	-0.137744	-0.604521	-0.105791	-0.254534	0.128386	0.487754	0.305818	0.57764
CG6729	MM9	0.310849	-0.52045	-0.61887	-0.699132	-0.154869	-0.646344	-0.599211	-0.556529	-0.800406	0.337883	0.0565157	0.417003	0.601018	0.517436	0.634675	0.306451	-0.209944	-0.168065	-0.570536
CG7369	MM9	-0.0914692	-0.714854	-0.445873	-0.540935	-0.382955	-0.348346	-0.521695	-0.737817	-0.86803	0.69267	0.392687	0.154945	0.564916	0.153573	0.525546	-0.0544298	-0.377956	-0.201395	-0.311245
CG7639	MM9	0.0448125	-0.46441	-0.441885	-0.62095	-0.309111	-0.62276	-0.767563	-0.730131	-0.799495	0.524189	0.245267	0.551295	0.881089	0.581802	0.639132	0.125906	-0.333829	-0.144348	-0.691135
CG8111	MM9	-0.0897584	0.701578	0.490581	0.371974	0.647694	0.782689	0.820591	0.6635	0.770936	-0.180844	-0.157951	-0.427138	-0.666174	-0.622277	-0.355787	-0.381556	0.156381	0.203669	0.279514
CG8407	MM9	-0.0668627	-0.503806	-0.295646	-0.72021	-0.597305	-0.660523	-0.591304	-0.851356	-0.914966	0.696068	0.565255	0.352054	0.728976	0.195181	0.339287	-0.091169	-0.547153	-0.174477	-0.529907
CG9752	MM9	0.0232866	0.730276	0.597978	0.823441	0.4282	0.737342	0.704108	0.73347	0.886671	-0.616459	-0.0532892	-0.614833	-0.725194	-0.560523	-0.764727	-0.358283	-0.00172747	-0.21859	0.261529
CG9836	MM9	0.0308892	0.70865	0.524722	0.727151	0.623641	0.742816	0.759579	0.824961	0.946034	-0.575928	-0.306635	-0.492167	-0.769659	-0.489874	-0.546872	-0.19794	0.26156	0.0970225	0.376813
Cpr62Bc	MM9	0.361491	-0.840214	-0.743201	-0.673584	-0.35485	-0.670612	-0.557928	-0.578144	-0.884365	0.357503	0.141177	0.214744	0.579497	0.470585	0.574638	0.329026	-0.105598	-0.236106	-0.461855
CR44127	MM9	0.0775553	0.765672	0.464311	0.620015	0.478436	0.46952	0.501397	0.698539	0.8874	-0.629669	-0.389465	-0.212103	-0.568619	-0.197847	-0.444389	0.0194238	0.307616	0.155601	0.356703
CR45135	MM9	-0.226276	0.816314	0.660536	0.409923	0.322319	0.384286	0.538797	0.488329	0.807479	-0.249578	-0.183724	-0.0705186	-0.465326	-0.391543	-0.43158	-0.191937	0.190666	0.431475	0.433627
CR45625	MM9	0.176142	0.824941	0.472956	0.67398	0.631099	0.732019	0.64558	0.766437	0.877326	-0.604267	-0.269396	-0.46976	-0.667968	-0.389576	-0.526399	-0.147029	0.144434	-0.0607279	0.193349
crim	MM9	0.220942	0.694085	0.417084	0.561619	0.628044	0.590999	0.734961	0.822209	0.818899	-0.636939	-0.3381	-0.44933	-0.769318	-0.432424	-0.55429	-0.0731909	0.241646	0.0769221	0.229953
Eb1	MM9	0.029199	0.874843	0.603303	0.600634	0.494576	0.546736	0.635392	0.734852	0.938066	-0.550905	-0.289567	-0.26621	-0.597247	-0.350803	-0.565434	-0.113465	0.261437	0.234943	0.288419
icln	MM9	-0.0844171	0.788305	0.658038	0.789372	0.539124	0.805902	0.624735	0.616869	0.863881	-0.37958	-0.0544348	-0.505941	-0.566095	-0.541941	-0.560515	-0.39452	-0.0246894	-0.0387981	0.208846
La	MM9	-0.106212	0.686637	0.481656	0.575253	0.489696	0.603115	0.51248	0.67433	0.88901	-0.415496	-0.530272	-0.13977	-0.589154	-0.225378	-0.286633	0.137373	0.56957	0.578045	0.637656
mbl	MM9	-0.123249	0.469269	0.473123	0.740942	0.34189	0.74386	0.739993	0.740732	0.808912	-0.559012	-0.172986	-0.598418	-0.86782	-0.592036	-0.67778	-0.264815	0.207831	-0.0443062	0.589089
Mec2	MM9	0.267754	0.685722	0.371158	0.513239	0.768259	0.81008	0.820753	0.789384	0.774669	-0.432469	-0.333808	-0.607053	-0.821259	-0.580456	-0.417511	-0.0863779	0.249393	0.142732	0.301794
mgr	MM9	0.0918841	0.756224	0.464749	0.671049	0.554397	0.508086	0.518368	0.768676	0.907081	-0.698266	-0.392389	-0.223223	-0.558716	-0.170899	-0.472209	-0.0318941	0.288197	0.0858154	0.204819
Miro	MM9	0.00990149	-0.495685	-0.350628	-0.782634	-0.322625	-0.530716	-0.327311	-0.628684	-0.84901	0.616719	0.48862	0.237585	0.514083	0.0523353	0.330062	-0.203989	-0.521662	-0.226063	-0.62966
Nelf-E	MM9	-0.365719	0.598083	0.634996	0.753847	0.26276	0.578684	0.441656	0.538742	0.875443	-0.360869	-0.279729	-0.179501	-0.514532	-0.317187	-0.437183	-0.119686	0.348618	0.396795	0.669531
nmd	MM9	0.102726	0.666742	0.418973	0.577656	0.531975	0.56852	0.687273	0.83449	0.897101	-0.643696	-0.488223	-0.32936	-0.782929	-0.334206	-0.495372	0.0839839	0.484832	0.315885	0.514979
PH4alphaNE1	MM9	-0.028241	-0.615843	-0.478152	-0.704363	-0.421984	-0.586671	-0.633206	-0.717432	-0.916395	0.548115	0.324344	0.418066	0.66497	0.367745	0.49834	0.0515251	-0.376078	-0.187192	-0.534091
PI31	MM9	-0.337721	0.664889	0.510086	0.576943	0.351515	0.438205	0.301833	0.49729	0.840863	-0.37264	-0.390521	0.0745682	-0.367111	-0.0783417	-0.203481	-0.0542608	0.353739	0.362046	0.536202
Rad23	MM9	0.0584381	0.75429	0.471225	0.630478	0.645904	0.68237	0.579667	0.72904	0.869602	-0.506363	-0.301469	-0.318973	-0.520589	-0.280855	-0.390874	-0.165434	0.22331	0.0782355	0.123118
RPA3	MM9	0.0490886	0.607725	0.416113	0.777891	0.541654	0.65149	0.552342	0.761934	0.938546	-0.619395	-0.441486	-0.367975	-0.628877	-0.234911	-0.390124	0.0179389	0.429553	0.15903	0.476725
spok	MM9	-0.182679	0.750562	0.597661	0.698174	0.395007	0.685486	0.519744	0.644549	0.919883	-0.421908	-0.370721	-0.23778	-0.59368	-0.322174	-0.445271	-0.012688	0.415781	0.422383	0.622374
spt4	MM9	-0.273662	0.621494	0.557718	0.564226	0.290983	0.506255	0.634758	0.692691	0.863527	-0.516046	-0.197452	-0.21858	-0.636103	-0.38135	-0.590221	-0.295365	0.245775	0.13156	0.433453
Taf11	MM9	0.0937867	0.789798	0.521052	0.566343	0.518139	0.54032	0.697312	0.763502	0.899163	-0.585668	-0.194415	-0.363311	-0.599862	-0.380079	-0.583887	-0.248231	0.15955	-0.00471032	0.127942
Taf12	MM9	-0.252455	0.552729	0.616107	0.640054	0.0781758	0.281837	0.513648	0.545171	0.825812	-0.510484	-0.0600371	-0.212843	-0.491184	-0.342441	-0.668626	-0.29096	0.149627	0.0760704	0.421992
vtd	MM9	-0.234476	0.787514	0.722007	0.774214	0.274018	0.613587	0.529774	0.617707	0.935533	-0.467252	-0.192832	-0.272113	-0.559884	-0.389022	-0.639312	-0.174414	0.243533	0.27644	0.508114
Zyx	MM9	-0.25784	0.489855	0.607479	0.748189	0.0215887	0.462079	0.489579	0.517828	0.813135	-0.443512	-0.09232	-0.347094	-0.541551	-0.391403	-0.666457	-0.173236	0.261474	0.176403	0.634724
Aats-thr	MM10	-0.499594	0.0880664	0.160892	-0.380902	-0.148147	-0.10115	-0.396156	-0.589882	-0.296272	0.809233	0.165868	0.528672	0.554185	0.0921543	0.49971	-0.0832757	-0.149964	0.554281	0.0021816
Ac76E	MM10	-0.667245	-0.14762	0.184507	-0.598154	-0.554386	-0.487922	-0.447207	-0.82806	-0.535208	0.951343	0.568302	0.606001	0.745996	0.0251611	0.336194	-0.39153	-0.451138	0.33237	-0.211848
Adam	MM10	0.63366	0.0857815	-0.258183	0.61877	0.529219	0.435247	0.203215	0.727544	0.475328	-0.921871	-0.678666	-0.425255	-0.55395	0.224238	-0.145341	0.560776	0.54434	-0.240896	0.199285
akirin	MM10	0.638534	0.345107	-0.124999	0.461907	0.755378	0.648704	0.622131	0.910866	0.624892	-0.829018	-0.525867	-0.604851	-0.744752	-0.125329	-0.280232	0.193911	0.409163	-0.312924	0.0404389
AP-1-2beta	MM10	-0.437782	-0.220934	-0.0153832	-0.745213	-0.536267	-0.669412	-0.573746	-0.872496	-0.679722	0.878221	0.510647	0.67928	0.846862	0.211925	0.453002	-0.232564	-0.465743	0.213033	-0.402052
Arfrp1	MM10	0.391098	0.136203	-0.106554	0.531277	0.315852	0.318354	0.348994	0.784569	0.597503	-0.931177	-0.574163	-0.32142	-0.599355	0.141769	-0.343416	0.37353	0.593084	-0.153716	0.306826
arr	MM10	-0.540247	-0.324581	-0.00184974	-0.601652	-0.493244	-0.443679	-0.51321	-0.878435	-0.712244	0.938189	0.566017	0.48261	0.700492	0.0234987	0.427343	-0.344347	-0.552474	0.116637	-0.258306
Bacc	MM10	0.600948	0.201886	-0.104283	0.529248	0.476967	0.393069	0.490043	0.827556	0.555625	-0.946479	-0.409651	-0.54865	-0.649865	-0.0339434	-0.445398	0.19351	0.335229	-0.434294	-0.0031139
baf	MM10	0.120314	0.367195	0.231216	0.632641	0.323534	0.227344	0.343575	0.65279	0.697113	-0.793859	-0.347856	-0.194801	-0.479755	-0.00770103	-0.427855	0.0267019	0.255265	-0.161682	0.196384
bcn92	MM10	0.469858	0.462098	0.240678	0.588993	0.365832	0.363554	0.521821	0.686351	0.58345	-0.791174	-0.0750747	-0.569875	-0.543073	-0.261048	-0.696565	-0.104635	-0.0196831	-0.464058	-0.183488
beat-IIb	MM10	-0.35629	0.160291	0.351565	-0.356276	-0.5187	-0.562812	-0.234937	-0.503975	-0.278556	0.394623	0.698581	0.39906	0.57478	-0.0354833	-0.219131	-0.55069	-0.673994	-0.153109	-0.604637
beta4GalNAcTB	MM10	-0.195651	-0.325919	-0.174655	-0.606832	-0.039438	-0.194671	-0.167131	-0.516065	-0.56252	0.776783	0.294883	0.215885	0.396824	-0.0842684	0.503021	-0.229163	-0.294976	0.161365	-0.29179
bor	MM10	-0.506064	-0.358033	-0.0839	-0.685248	-0.421808	-0.433049	-0.474156	-0.780988	-0.649545	0.936917	0.371866	0.565086	0.695117	0.132692	0.554778	-0.178084	-0.264925	0.361867	-0.174422
BTBD9	MM10	-0.523814	-0.0179505	0.303442	-0.279111	-0.509577	-0.34977	-0.536515	-0.826239	-0.506996	0.802974	0.613944	0.426175	0.713153	-0.0184403	0.153259	-0.332846	-0.623102	0.16936	-0.291158
Cand1	MM10	-0.426129	-0.234471	0.0173184	-0.620238	-0.443835	-0.471027	-0.550009	-0.877004	-0.71948	0.925865	0.546318	0.515392	0.770293	0.078796	0.423643	-0.26755	-0.554447	0.170476	-0.401018
Ccm3	MM10	0.645795	-0.065257	-0.329562	0.420702	0.429777	0.337257	0.400639	0.768928	0.376816	-0.914593	-0.484868	-0.539919	-0.641927	0.0605291	-0.291375	0.33002	0.428359	-0.448722	0.0571
CG10041	MM10	-0.33788	0.182173	0.275181	-0.316183	0.0384723	0.194131	0.479139	0.00979516	0.108396	0.48898	0.19482	-0.0747535	-0.198438	-0.546266	-0.0532435	-0.394812	0.00947729	0.435055	0.258404
CG10053	MM10	0.503861	-0.0842881	-0.186093	0.53942	0.189115	0.190415	0.331285	0.657078	0.413858	-0.906455	-0.36325	-0.511473	-0.587968	0.0305415	-0.423236	0.27762	0.364495	-0.433704	0.210637
CG10166	MM10	0.389942	0.31707	-0.0549153	0.642491	0.543183	0.411119	0.248647	0.752658	0.679354	-0.905527	-0.636622	-0.246268	-0.499098	0.22178	-0.167606	0.347253	0.490593	-0.197193	0.213162
CG10375	MM10	0.27702	0.378101	0.177688	0.454256	0.36555	0.304283	0.601833	0.756867	0.6423	-0.786531	-0.185293	-0.416576	-0.615962	-0.224581	-0.586528	-0.155487	0.139217	-0.361714	-0.00715854
CG10754	MM10	0.349198	0.219245	0.00468806	0.75912	0.32373	0.268257	-0.102625	0.422033	0.45845	-0.755264	-0.464215	-0.183105	-0.21677	0.316702	-0.141283	0.409338	0.262902	-0.234967	0.125225
CG11107	MM10	-0.609746	0.0132669	0.336089	-0.37288	-0.262831	-0.0177341	-0.0278914	-0.558246	-0.345429	0.883528	0.597462	0.150865	0.298772	-0.445349	0.0840134	-0.593875	-0.528308	0.24215	-0.0758223
CG11555	MM10	0.49282	0.176413	-0.0501026	0.645121	0.500938	0.462178	0.55874	0.86018	0.679414	-0.918545	-0.507464	-0.588514	-0.765228	-0.113278	-0.401464	0.227495	0.47429	-0.266025	0.320718
CG11590	MM10	0.457897	0.327972	0.141681	0.744623	0.459868	0.44829	0.467169	0.698494	0.598627	-0.845369	-0.247308	-0.626448	-0.660069	-0.235454	-0.550683	0.0284378	0.0767373	-0.458336	0.088838
CG12184	MM10	0.36879	-0.0470603	-0.329451	0.576122	0.441811	0.372424	0.0130921	0.581178	0.407831	-0.813371	-0.686224	-0.212819	-0.404201	0.383353	0.076717	0.494192	0.528736	-0.2801	0.290468
CG12279	MM10	0.361595	-0.2183	-0.339569	0.137429	-0.117611	-0.3757	-0.19123	0.275537	0.119198	-0.690522	-0.472196	0.159687	-0.0717857	0.561806	-0.0309321	0.598532	0.492057	-0.0787798	0.13678
CG12484	MM10	-0.582492	-0.181669	0.135396	-0.611339	-0.664269	-0.687195	-0.602484	-0.885238	-0.622403	0.830244	0.611345	0.70183	0.87392	0.188777	0.286819	-0.339004	-0.542796	0.178134	-0.405079
CG12895	MM10	0.233559	0.0805398	-0.086852	0.424137	0.154975	0.000617866	0.120176	0.59289	0.518585	-0.836339	-0.558668	0.00446645	-0.3389	0.350032	-0.205527	0.401911	0.57404	-0.0273362	0.266447
CG1317	MM10	-0.660587	-0.264994	0.0951787	-0.65358	-0.628569	-0.538575	-0.460889	-0.839627	-0.587098	0.946817	0.509045	0.612214	0.700684	0.0504965	0.370893	-0.289397	-0.348593	0.38695	-0.0706531
CG13203	MM10	-0.36143	-0.139655	0.0182058	-0.792023	-0.476555	-0.50889	-0.320234	-0.718633	-0.606873	0.856598	0.556944	0.487718	0.663681	0.0109849	0.291887	-0.323796	-0.438047	0.196639	-0.408581
CG14130	MM10	0.468111	0.111062	-0.0750021	0.705256	0.370407	0.361432	0.263789	0.615968	0.463023	-0.88417	-0.30772	-0.53769	-0.542527	-0.00471557	-0.382771	0.142769	0.127082	-0.598676	0.0807237
CG14480	MM10	0.398103	0.364089	0.224052	0.670852	0.331298	0.37958	0.481534	0.683338	0.582433	-0.814497	-0.137381	-0.567451	-0.585735	-0.243308	-0.676688	-0.0464533	0.0506524	-0.415614	-0.0329061
CG14767	MM10	-0.396877	-0.422979	-0.220084	-0.74898	-0.482397	-0.634367	-0.673348	-0.855176	-0.748704	0.84723	0.353779	0.706426	0.877097	0.382827	0.647585	-0.0790711	-0.301327	0.210265	-0.367042
CG14966	MM10	0.1903	0.218481	-0.0149194	0.700607	0.348915	0.323248	0.0999359	0.646727	0.647796	-0.873643	-0.676608	-0.110103	-0.461307	0.295257	-0.153824	0.440495	0.572182	-0.0401403	0.458472
CG14971	MM10	-0.596085	0.353725	0.501776	-0.061287	0.0217512	0.368168	0.300585	-0.117477	0.185482	0.587523	0.295308	-0.00340993	-0.0431592	-0.527797	-0.0529965	-0.535681	-0.162522	0.412886	0.256939
CG15100	MM10	-0.685965	0.0503063	0.371641	-0.260025	-0.418456	-0.207558	-0.368655	-0.748442	-0.359527	0.861274	0.538166	0.39456	0.527723	-0.176327	0.19485	-0.41392	-0.534424	0.298391	0.014778
CG15168	MM10	0.363979	0.353348	0.110631	0.697831	0.479317	0.538228	0.513255	0.841308	0.701462	-0.912406	-0.388635	-0.519382	-0.690812	-0.125955	-0.525155	0.075657	0.307949	-0.332467	0.142543
CG15237	MM10	0.445352	0.109441	-0.105197	0.584252	0.375739	0.233738	0.256034	0.638087	0.481025	-0.888762	-0.34136	-0.383445	-0.446161	0.111483	-0.315513	0.129621	0.192513	-0.544142	-0.0332109
CG15715	MM10	0.355158	0.411233	0.0656537	0.638873	0.507959	0.441304	0.419645	0.858135	0.785186	-0.936933	-0.646253	-0.293058	-0.65197	0.076503	-0.34094	0.338028	0.580351	-0.032797	0.349204
CG16713	MM10	0.550093	0.225554	-0.112542	0.541403	0.48565	0.373227	0.429257	0.851574	0.653194	-0.945328	-0.687068	-0.392404	-0.690468	0.0880708	-0.297581	0.489027	0.660783	-0.0424803	0.354751
CG17598	MM10	-0.364454	-0.237269	0.025822	-0.618571	-0.377707	-0.294249	-0.15713	-0.669692	-0.556445	0.89112	0.558604	0.197114	0.429964	-0.243333	0.271398	-0.384966	-0.446029	0.15441	-0.142228
CG17765	MM10	0.331655	0.45172	0.12404	0.724112	0.689063	0.69916	0.542446	0.892442	0.774852	-0.859738	-0.527803	-0.49087	-0.741794	-0.136661	-0.379464	0.113153	0.380868	-0.197276	0.218923
CG1789	MM10	0.342359	0.0169749	-0.171991	0.499604	0.139167	-0.0938905	-0.201604	0.361554	0.339795	-0.78329	-0.501318	0.0566431	-0.0811049	0.538562	-0.0373483	0.493082	0.375198	-0.212089	0.0760207
CG18659	MM10	-0.577546	-0.0930687	0.0944279	-0.616327	-0.242825	-0.225024	-0.184301	-0.562745	-0.423855	0.843015	0.285227	0.468591	0.35567	-0.131359	0.384288	-0.268198	-0.235014	0.472639	0.0501083
CG2046	MM10	0.656229	0.264383	-0.149046	0.459939	0.688968	0.551793	0.65437	0.943378	0.632237	-0.897709	-0.572134	-0.609257	-0.816686	-0.130661	-0.32933	0.26447	0.493064	-0.25839	0.155279
CG2100	MM10	0.166122	0.342832	0.136371	0.671589	0.254513	0.259259	0.148437	0.600265	0.637668	-0.835664	-0.548345	-0.119004	-0.487515	0.157837	-0.329839	0.369252	0.442196	0.00280247	0.441593
CG2658	MM10	-0.675999	-0.150771	0.287421	-0.275824	-0.415949	-0.13751	-0.0939948	-0.566902	-0.272862	0.815691	0.485815	0.196227	0.298299	-0.331654	0.132196	-0.449088	-0.311437	0.34916	0.226534
CG2698	MM10	-0.662063	-0.272536	0.00712893	-0.65242	-0.547425	-0.453427	-0.512337	-0.785039	-0.58124	0.890448	0.387779	0.667395	0.696285	0.165817	0.469554	-0.214371	-0.26122	0.374506	-0.0727871
CG2811	MM10	0.513832	-0.0719118	-0.440417	0.200406	0.300123	-0.0728811	-0.154422	0.429753	0.171294	-0.777885	-0.630235	0.0850856	-0.14918	0.600954	0.13488	0.600046	0.449361	-0.245248	-0.0643216
CG2991	MM10	-0.497531	0.200646	0.31944	-0.56474	-0.220818	-0.149719	0.12908	-0.382848	-0.206795	0.719244	0.553429	0.25311	0.262158	-0.379073	0.00460421	-0.62955	-0.455177	0.198177	-0.223616
CG30151	MM10	0.513956	0.379348	0.00954956	0.544002	0.696756	0.625055	0.668979	0.918208	0.734612	-0.799363	-0.642203	-0.564397	-0.869609	-0.214657	-0.318239	0.318427	0.581211	0.0304814	0.422011
CG3016	MM10	-0.364172	-0.421526	-0.312894	-0.760594	-0.384844	-0.575802	-0.678467	-0.740688	-0.673931	0.765712	0.0852069	0.790345	0.795567	0.510687	0.773421	0.158223	-0.0158894	0.423078	-0.179907
CG3077	MM10	-0.489014	0.193146	0.225276	-0.352007	0.153303	0.253663	0.169864	-0.136861	-0.0377767	0.622699	0.083332	0.215872	0.0351327	-0.297632	0.240086	-0.308612	-0.0263254	0.535099	0.10226
CG32163	MM10	0.503	0.122233	-0.167953	0.437409	0.432602	0.25506	0.225732	0.664375	0.394172	-0.849687	-0.514541	-0.274732	-0.476908	0.175409	-0.240018	0.364548	0.371952	-0.254887	-0.00427656
CG32243	MM10	0.211378	0.310272	0.0895022	0.747982	0.321426	0.396549	0.210244	0.646005	0.652753	-0.872205	-0.467835	-0.285319	-0.525095	0.0978794	-0.351313	0.232085	0.340774	-0.255311	0.350313
CG3253	MM10	-0.6537	-0.206638	0.155313	-0.519924	-0.699283	-0.644199	-0.642351	-0.904492	-0.547946	0.87064	0.474604	0.722809	0.835709	0.212233	0.369822	-0.176394	-0.347449	0.411481	-0.0794432
CG32536	MM10	-0.51206	-0.225718	0.0361371	-0.430348	-0.378605	-0.19116	-0.314848	-0.597665	-0.386387	0.806038	0.177552	0.391973	0.402055	-0.00377529	0.425351	-0.0087372	-0.00150547	0.586741	0.303592
CG32811	MM10	-0.527338	-0.169178	0.173284	-0.457123	-0.433795	-0.250071	-0.33827	-0.752917	-0.547867	0.925822	0.512886	0.329989	0.519259	-0.167916	0.261052	-0.292757	-0.430207	0.349619	-0.0653144
CG33051	MM10	0.565283	-0.240564	-0.441595	0.33007	0.29945	0.191765	0.288341	0.640659	0.291187	-0.820947	-0.574126	-0.42821	-0.616536	0.142041	-0.115638	0.478421	0.556475	-0.304944	0.342743
CG33156	MM10	-0.651838	0.0924528	0.303466	-0.394688	-0.348613	-0.301656	-0.468182	-0.757155	-0.369779	0.886148	0.416762	0.606401	0.682935	0.031073	0.37158	-0.298004	-0.419306	0.435822	-0.112959
CG33169	MM10	0.622353	-0.0537453	-0.305302	0.274181	0.27916	0.213127	0.435292	0.737374	0.374601	-0.845631	-0.48985	-0.463509	-0.637383	0.0495186	-0.325244	0.410554	0.554007	-0.23673	0.192716
CG3356	MM10	-0.537322	-0.380092	-0.0789962	-0.568769	-0.486193	-0.276891	-0.435931	-0.734815	-0.615453	0.880343	0.337628	0.430727	0.53426	0.049161	0.459761	-0.118498	-0.195577	0.354945	0.0708037
CG33635	MM10	0.551535	0.248498	-0.00844324	0.58035	0.535128	0.414086	0.515924	0.787634	0.562848	-0.877637	-0.317648	-0.579671	-0.631236	-0.133147	-0.463772	0.0579221	0.190098	-0.468659	-0.0773139
CG3386	MM10	0.236358	0.251437	0.0260784	0.61873	0.26392	0.265769	0.229033	0.698707	0.671918	-0.893129	-0.639681	-0.16012	-0.551481	0.193699	-0.299411	0.445504	0.620037	0.035799	0.510425
CG34133	MM10	-0.620459	-0.255044	0.171324	-0.500078	-0.716927	-0.584544	-0.55338	-0.849441	-0.57224	0.848935	0.536788	0.603259	0.766694	0.113404	0.241029	-0.223561	-0.363887	0.379032	-0.140795
CG34228	MM10	0.497078	-0.0369373	-0.348218	0.514796	0.401305	0.169431	-0.0242723	0.576871	0.407391	-0.876663	-0.710981	-0.132248	-0.318237	0.488137	0.0660661	0.594101	0.572749	-0.230289	0.189646
CG34451	MM10	0.501085	-0.0714931	-0.287127	0.463663	0.112775	0.028146	-0.138182	0.406131	0.291058	-0.768907	-0.54742	-0.117297	-0.166871	0.497335	-0.050555	0.64588	0.529354	-0.160633	0.172744
CG3800	MM10	0.637977	-0.0472123	-0.388297	0.487803	0.502635	0.376248	0.265227	0.77296	0.436977	-0.942489	-0.72788	-0.413113	-0.617986	0.242015	-0.0966033	0.577703	0.643207	-0.252206	0.261672
CG3939	MM10	0.300811	0.204905	-0.0421014	0.642839	0.362136	0.352726	0.220967	0.726398	0.668212	-0.873433	-0.764014	-0.194187	-0.582686	0.221394	-0.191138	0.57934	0.746334	0.147513	0.588076
CG4041	MM10	-0.498448	0.0875648	0.223447	-0.431132	-0.138327	-0.0560669	-0.155343	-0.538899	-0.307178	0.843693	0.289966	0.335104	0.32947	-0.216508	0.328116	-0.250853	-0.271956	0.499215	0.0748307
CG42239	MM10	0.237119	0.334052	-0.000751763	0.525244	0.462078	0.392144	0.339397	0.758107	0.705949	-0.817122	-0.710055	-0.166858	-0.631026	0.121061	-0.177882	0.40074	0.639153	0.0897642	0.52301
CG42271	MM10	-0.719981	-0.23984	0.160243	-0.533035	-0.622349	-0.513419	-0.494128	-0.866707	-0.558923	0.924984	0.575921	0.586783	0.718789	0.0261066	0.335492	-0.39089	-0.47354	0.264249	-0.100357
CG42359	MM10	-0.397758	0.185695	0.320108	-0.5364	-0.209609	-0.0420603	0.272775	-0.263363	-0.148788	0.681477	0.503716	0.100381	0.133168	-0.47164	-0.0981029	-0.545784	-0.296077	0.313655	-0.134659
CG42668	MM10	-0.500375	-0.093298	0.239685	-0.467938	-0.350061	-0.0703198	0.133954	-0.4792	-0.35536	0.80992	0.688165	-0.00473184	0.198984	-0.531752	-0.0360939	-0.674141	-0.522257	0.0619097	-0.0972091
CG43338	MM10	-0.540732	0.0421529	0.196391	-0.542626	-0.27376	-0.307596	-0.355462	-0.661142	-0.364262	0.895522	0.289261	0.599135	0.613917	0.0391419	0.444974	-0.176417	-0.214232	0.601794	-0.0711299
CG43861	MM10	-0.612531	0.105966	0.431301	-0.382072	-0.484509	-0.315492	-0.288504	-0.778895	-0.416086	0.903424	0.748642	0.351106	0.594584	-0.271047	0.0476971	-0.581018	-0.715924	0.178336	-0.254645
CG4686	MM10	0.387897	-0.350936	-0.482376	0.23483	-0.0855889	-0.251793	-0.449624	0.0890028	-0.0822863	-0.606167	-0.422742	0.101608	0.0634099	0.661583	0.158977	0.623106	0.302643	-0.340553	0.0461719
CG5270	MM10	-0.639228	-0.0857999	0.258169	-0.432485	-0.368379	-0.101331	-0.116655	-0.620949	-0.39013	0.920627	0.519399	0.237059	0.339133	-0.345854	0.181304	-0.45189	-0.392031	0.363444	0.0860374
CG5339	MM10	0.591641	0.110375	-0.295592	0.552813	0.704209	0.629361	0.380745	0.791938	0.495286	-0.841563	-0.637179	-0.55052	-0.689502	0.049347	-0.0821569	0.357751	0.453805	-0.377677	0.200584
CG5515	MM10	0.546787	-0.0181743	-0.304911	0.41719	0.474508	0.282044	0.342238	0.796746	0.486152	-0.907795	-0.737673	-0.322032	-0.639792	0.19552	-0.134738	0.545132	0.702593	-0.0740113	0.314093
CG5604	MM10	-0.357761	-0.249852	0.0398961	-0.593697	-0.533281	-0.525504	-0.477968	-0.873592	-0.708086	0.87461	0.749405	0.377939	0.80188	0.00751213	0.267264	-0.453047	-0.71637	-0.1017	-0.573268
CG5608	MM10	-0.286094	-0.0917286	0.0086383	-0.444923	0.0985837	0.135392	0.110741	-0.311368	-0.28748	0.739666	0.206038	0.0349507	0.0845802	-0.346791	0.360682	-0.284687	-0.168805	0.31855	0.0506142
CG5676	MM10	0.434588	0.00480713	-0.284534	0.310613	0.208605	-0.0261172	-0.0210726	0.521492	0.392876	-0.780946	-0.657275	0.0376646	-0.202076	0.531648	0.0134532	0.616864	0.665969	-0.00553643	0.172943
CG5728	MM10	-0.394234	-0.18091	0.115754	-0.317766	-0.217247	-0.0336268	0.0788311	-0.37875	-0.241247	0.682976	0.297523	0.0130066	0.068304	-0.383488	0.164781	-0.269094	-0.138395	0.353331	0.305626
CG5916	MM10	-0.292829	-0.297278	-0.0437558	-0.639253	-0.467977	-0.439969	-0.457481	-0.851375	-0.72809	0.932423	0.612115	0.345	0.739072	0.00859907	0.379244	-0.283491	-0.541072	0.0796672	-0.422121
CG5986	MM10	0.501297	0.200305	-0.0844167	0.384005	0.38571	0.202071	0.481845	0.811614	0.59459	-0.895971	-0.543593	-0.327792	-0.634535	0.0430258	-0.37118	0.336883	0.554671	-0.0886446	0.208142
CG6401	MM10	-0.340019	-0.222316	-0.113534	-0.854722	-0.340344	-0.539229	-0.415296	-0.708366	-0.634019	0.877928	0.294529	0.647683	0.686655	0.181711	0.554437	-0.081989	-0.210865	0.444747	-0.299877
CG6617	MM10	-0.293855	-0.26355	-0.133189	-0.698862	-0.357099	-0.562979	-0.580967	-0.767933	-0.646615	0.81992	0.183038	0.66779	0.714945	0.290502	0.615237	0.121587	-0.153565	0.505101	-0.165047
CG6734	MM10	-0.325997	-0.446208	-0.132804	-0.736405	-0.641628	-0.653087	-0.593291	-0.938671	-0.857877	0.903025	0.613566	0.483751	0.819182	0.141401	0.39643	-0.205127	-0.529305	0.0661535	-0.426397
CG6843	MM10	0.340536	0.414571	0.264778	0.835486	0.444748	0.604135	0.50148	0.683174	0.638916	-0.784146	-0.110275	-0.702864	-0.654491	-0.345654	-0.644859	-0.15252	-0.0533858	-0.548047	0.0468765
CG7183	MM10	0.328397	0.256477	0.0760572	0.791569	0.452476	0.487468	0.366697	0.727132	0.636971	-0.893169	-0.439194	-0.49162	-0.674531	-0.0809081	-0.421645	0.17299	0.279765	-0.32633	0.301037
CG7484	MM10	0.509815	-0.0711896	-0.319334	0.404097	0.458988	0.275603	0.35789	0.775142	0.448315	-0.891939	-0.62014	-0.357888	-0.604591	0.164637	-0.154544	0.384977	0.573665	-0.254949	0.186822
CG7492	MM10	-0.489463	-0.287504	0.0324254	-0.388538	-0.416622	-0.413343	-0.582341	-0.845991	-0.605594	0.826986	0.542883	0.451587	0.773784	0.117689	0.437239	-0.345907	-0.577104	0.0014932	-0.340624
CG7694	MM10	0.486545	0.0457622	-0.110044	0.597631	0.217138	0.177774	0.118608	0.500586	0.341272	-0.841829	-0.203867	-0.41396	-0.318716	0.143506	-0.376792	0.14575	0.0715451	-0.640791	-0.147438
CG7949	MM10	0.384124	0.480899	0.138093	0.490789	0.565578	0.405254	0.565804	0.840245	0.700023	-0.845926	-0.394508	-0.365476	-0.635922	-0.118505	-0.46411	0.0331536	0.276322	-0.224711	-0.00571089
CG8003	MM10	0.386479	0.0497706	-0.259757	0.210762	0.114313	-0.126845	-0.19998	0.316597	0.168734	-0.692051	-0.502695	0.141094	-0.103871	0.524628	-0.00750052	0.55701	0.35678	-0.143622	0.0131952
CG8009	MM10	0.527015	0.297724	-0.0184403	0.473568	0.539414	0.496415	0.689921	0.881193	0.615675	-0.872265	-0.37389	-0.63446	-0.831748	-0.267146	-0.510597	0.0662858	0.298158	-0.373529	0.139228
CG8297	MM10	-0.638201	-0.279723	0.0270412	-0.473613	-0.403109	-0.317356	-0.37217	-0.683862	-0.438814	0.829924	0.356335	0.479475	0.545079	0.0363024	0.467212	-0.293408	-0.257743	0.282339	0.0639403
CG8319	MM10	0.618221	-0.193906	-0.406616	0.390808	0.28298	0.115831	0.175464	0.610212	0.344502	-0.830285	-0.619944	-0.337066	-0.450607	0.297092	-0.0666096	0.589728	0.640099	-0.195463	0.271341
CG8366	MM10	0.534913	0.0627836	-0.235295	0.329477	0.180292	-0.0187264	-0.172208	0.294886	0.11277	-0.699999	-0.293873	-0.0960317	-0.0690207	0.407166	-0.122459	0.382077	0.0820721	-0.469732	-0.281995
CG8370	MM10	-0.402662	-0.499572	-0.185669	-0.757249	-0.589657	-0.551911	-0.541042	-0.864307	-0.835847	0.89741	0.529936	0.491396	0.740441	0.141892	0.449043	-0.206551	-0.422497	0.108837	-0.339896
CG8441	MM10	0.386045	-0.232975	-0.379826	0.465642	0.160046	0.0883892	-0.0887212	0.462118	0.236393	-0.824893	-0.530925	-0.153168	-0.272562	0.455077	-0.0370314	0.490058	0.45394	-0.369229	0.153165
CG8498	MM10	0.382384	0.16807	-0.09441	0.599451	0.401788	0.377698	0.378747	0.817677	0.645347	-0.965185	-0.598207	-0.359677	-0.660346	0.104139	-0.328062	0.334672	0.555343	-0.21297	0.34306
CG8858	MM10	-0.524899	-0.22561	0.136862	-0.528836	-0.476898	-0.331359	-0.292245	-0.784147	-0.591751	0.939732	0.610073	0.29351	0.504624	-0.227312	0.243221	-0.406419	-0.536281	0.204358	-0.0984169
CG8860	MM10	0.459313	0.466102	0.0901541	0.696706	0.672667	0.594321	0.55139	0.9281	0.820287	-0.925401	-0.606793	-0.473501	-0.73713	-0.0695844	-0.375809	0.252195	0.502737	-0.111707	0.258837
CG9083	MM10	-0.538552	-0.305942	0.128309	-0.54262	-0.639524	-0.398086	-0.283388	-0.798695	-0.603296	0.924513	0.704072	0.259364	0.542771	-0.220307	0.151006	-0.44975	-0.52471	0.137747	-0.107999
CG9318	MM10	-0.509491	0.270201	0.400514	-0.433383	-0.149303	0.0542932	0.241947	-0.296751	-0.091069	0.723547	0.504603	0.113082	0.127414	-0.507056	-0.0537204	-0.612381	-0.366934	0.303892	-0.0531196
CG9674	MM10	-0.57893	-0.126522	0.162081	-0.538288	-0.417114	-0.259639	-0.278017	-0.743327	-0.556922	0.906961	0.688797	0.323108	0.554532	-0.203844	0.219187	-0.585211	-0.662663	0.0125414	-0.307263
CG9801	MM10	-0.447944	-0.262372	-0.0810564	-0.473205	-0.232862	-0.220928	-0.331107	-0.536175	-0.373144	0.745209	0.00155539	0.470513	0.377687	0.106636	0.586861	0.106431	0.112461	0.634617	0.322269
CG9911	MM10	0.43471	0.573465	0.116442	0.523115	0.837791	0.70153	0.68301	0.87986	0.773806	-0.698539	-0.527604	-0.514505	-0.778504	-0.265583	-0.269359	0.0870015	0.360953	-0.0841822	0.209749
chb	MM10	-0.621584	-0.18651	0.11082	-0.582512	-0.593776	-0.611304	-0.565021	-0.802653	-0.529844	0.805502	0.500342	0.723948	0.843091	0.235792	0.359296	-0.305021	-0.394569	0.258282	-0.317735
Chc	MM10	-0.521369	-0.00927216	0.146317	-0.60135	-0.326013	-0.35994	-0.402973	-0.753737	-0.510197	0.9051	0.530575	0.545963	0.713911	0.0179938	0.391111	-0.415333	-0.535803	0.200086	-0.387574
CR13656	MM10	-0.596102	-0.0380815	0.176753	-0.527356	-0.165255	-0.0992028	0.0159831	-0.414877	-0.264169	0.794091	0.259905	0.339265	0.193301	-0.27927	0.282407	-0.339592	-0.153081	0.527228	0.166354
CR32636	MM10	-0.270687	0.261552	0.227655	-0.370841	0.206115	0.296274	0.32188	-0.11418	-0.104954	0.57634	0.254009	-0.0478657	-0.113869	-0.532643	0.0546096	-0.428807	-0.284626	0.256557	-0.0424101
CR41583	MM10	0.517211	-0.386975	-0.567131	0.316488	0.164304	-0.0415043	-0.16799	0.387769	0.134591	-0.74211	-0.646669	-0.0946293	-0.188707	0.584485	0.190631	0.692804	0.609226	-0.245238	0.212296
CR43943	MM10	-0.427688	-0.0364388	0.198237	-0.142266	-0.0764308	0.280453	0.0528045	-0.317767	-0.195322	0.664251	0.243844	-0.0598262	0.00913535	-0.417565	0.130108	-0.249036	-0.158679	0.365417	0.290576
CR44298	MM10	0.347481	0.135017	-0.10626	0.491899	0.305456	0.181467	0.272124	0.655995	0.545768	-0.867548	-0.46622	-0.252535	-0.491872	0.156246	-0.260015	0.240708	0.391877	-0.314305	0.220576
CR45048	MM10	0.456798	0.377976	0.0168919	0.415127	0.60097	0.419507	0.614306	0.841156	0.643402	-0.807833	-0.516274	-0.430285	-0.779876	-0.17787	-0.362864	0.186995	0.398318	-0.113248	0.237921
CR45469	MM10	-0.653167	0.095512	0.346536	-0.398955	-0.330826	-0.266333	-0.241059	-0.652254	-0.318121	0.820601	0.644556	0.422096	0.593064	-0.163152	0.171879	-0.652582	-0.634463	0.0931718	-0.328837
CR45662	MM10	-0.401621	0.231731	0.323164	-0.249139	0.161861	0.211069	0.215228	-0.263375	-0.0813737	0.681433	0.427483	-0.0112064	0.0998601	-0.506714	0.118074	-0.641094	-0.478389	0.113386	-0.158653
Crk	MM10	0.524064	0.314253	0.0515263	0.566139	0.389489	0.325696	0.486608	0.761169	0.618735	-0.888312	-0.278498	-0.516051	-0.559093	-0.0794117	-0.530944	0.0755058	0.233334	-0.422206	-0.0396963
Cyp28d2	MM10	0.228122	-0.165244	-0.282883	0.278516	-0.0483455	-0.251924	-0.286482	0.277508	0.173568	-0.704866	-0.512909	0.228884	-0.0190948	0.636488	0.0231031	0.560048	0.469907	-0.0973597	0.120341
danr	MM10	-0.468635	-0.101813	0.26918	-0.480832	-0.597667	-0.542458	-0.378964	-0.796459	-0.491508	0.862979	0.633395	0.434027	0.699956	-0.0726277	0.136722	-0.33125	-0.481935	0.326337	-0.245623
Dbi	MM10	0.55325	-0.0545027	-0.438657	0.362373	0.399472	0.13499	-0.187596	0.452515	0.209389	-0.771533	-0.723343	-0.0194166	-0.191278	0.594748	0.186773	0.712029	0.525574	-0.182745	0.0426826
Ddx1	MM10	-0.454046	-0.153776	-0.0125846	-0.677006	-0.19405	-0.271311	-0.0802511	-0.422526	-0.335967	0.750287	0.106654	0.462699	0.272229	-0.066554	0.435895	-0.102096	0.0390004	0.621616	0.167625
Diap2	MM10	-0.651572	-0.262273	0.105309	-0.599665	-0.643875	-0.621057	-0.54675	-0.832004	-0.556818	0.875448	0.376263	0.716746	0.713925	0.160233	0.395275	-0.115193	-0.225555	0.546005	0.024388
dop	MM10	-0.450444	-0.410099	-0.0773988	-0.759456	-0.6381	-0.644326	-0.533642	-0.915522	-0.796934	0.932602	0.616752	0.534873	0.787137	0.098337	0.395731	-0.293988	-0.517061	0.115851	-0.359526
dor	MM10	-0.227261	-0.460934	-0.180765	-0.749624	-0.455263	-0.512908	-0.351274	-0.715141	-0.721323	0.850962	0.411405	0.366465	0.599154	0.0472804	0.417582	-0.0935705	-0.242364	0.291797	-0.258318
Drp1	MM10	-0.242941	-0.532639	-0.287899	-0.737414	-0.484617	-0.584091	-0.638613	-0.898872	-0.880751	0.881496	0.448164	0.490198	0.811149	0.250268	0.593171	-0.0750866	-0.413092	0.0787427	-0.409749
DUBAI	MM10	-0.530551	0.0041716	0.185573	-0.2904	-0.0724042	0.0755308	-0.175909	-0.51344	-0.263006	0.834145	0.276171	0.256944	0.354263	-0.182805	0.400229	-0.298672	-0.250069	0.399101	0.07405
Eaf6	MM10	0.310931	0.36011	0.1069	0.540116	0.449127	0.543041	0.622012	0.827999	0.643836	-0.827894	-0.274807	-0.547565	-0.746901	-0.256171	-0.567513	-0.078879	0.207195	-0.403285	0.10922
eco	MM10	0.488004	0.161411	-0.154105	0.31534	0.488773	0.39862	0.536825	0.795327	0.529228	-0.735948	-0.674698	-0.403955	-0.792822	-0.0814846	-0.225358	0.472287	0.680625	0.131235	0.491428
eIF-4B	MM10	0.592821	0.178019	-0.158419	0.375144	0.31001	0.0251399	0.0769501	0.553406	0.362376	-0.850522	-0.480831	-0.136469	-0.279018	0.334128	-0.223121	0.464175	0.351973	-0.225887	-0.116209
ema	MM10	-0.529412	0.0682569	0.265853	-0.575306	-0.302085	-0.254064	-0.203455	-0.684739	-0.444942	0.935865	0.63326	0.381979	0.573514	-0.218009	0.223588	-0.556793	-0.599178	0.205461	-0.361184
Fbl6	MM10	-0.582594	0.0680725	0.364457	-0.52171	-0.543015	-0.475061	-0.350805	-0.789952	-0.490262	0.866831	0.723595	0.492418	0.672532	-0.145441	0.065498	-0.519334	-0.682558	0.201965	-0.376575
Fdxh	MM10	0.299422	0.411538	0.113337	0.471432	0.419953	0.271531	0.447669	0.702485	0.676481	-0.769124	-0.445357	-0.266346	-0.597248	-0.0587231	-0.349736	0.154904	0.352557	-0.098296	0.285669
fliI	MM10	-0.475491	-0.357449	0.00720956	-0.46043	-0.535714	-0.472928	-0.626173	-0.902076	-0.679431	0.89057	0.520574	0.481298	0.80077	0.141509	0.437929	-0.211183	-0.469524	0.169465	-0.252724
fu	MM10	-0.673435	-0.192457	0.0950971	-0.569164	-0.512956	-0.507115	-0.540801	-0.789102	-0.502167	0.870484	0.278064	0.734745	0.666085	0.173103	0.486733	-0.0919459	-0.188895	0.573312	0.0872319
Ge-1	MM10	-0.522645	0.100912	0.33727	-0.481954	-0.288558	-0.153748	-0.0732811	-0.622073	-0.355772	0.92515	0.637713	0.233866	0.431338	-0.372319	0.125866	-0.574514	-0.563991	0.251145	-0.198435
gig	MM10	-0.599512	-0.0463313	0.2616	-0.64572	-0.606765	-0.51679	-0.351905	-0.807286	-0.552085	0.916903	0.67882	0.53018	0.667108	-0.108749	0.141855	-0.453496	-0.569133	0.275038	-0.284242
Golgin245	MM10	-0.345235	-0.0779335	-0.0111967	-0.708409	-0.124679	-0.272152	-0.204977	-0.59186	-0.516072	0.844212	0.456432	0.39815	0.549509	-0.0629023	0.434827	-0.430001	-0.477114	0.107182	-0.464713
GstE7	MM10	0.478988	0.0560922	-0.218718	0.656689	0.494763	0.458725	0.182131	0.703164	0.47723	-0.899057	-0.632644	-0.386588	-0.544548	0.210049	-0.150641	0.450112	0.486888	-0.288017	0.220993
GstT1	MM10	0.621315	0.27911	-0.132321	0.517804	0.705983	0.635272	0.605152	0.904757	0.636595	-0.83894	-0.654009	-0.609754	-0.848005	-0.140478	-0.26197	0.376113	0.564401	-0.115629	0.339162
Hel89B	MM10	-0.710065	-0.333671	0.0635424	-0.594627	-0.682499	-0.572507	-0.543707	-0.839638	-0.574573	0.888922	0.39883	0.682029	0.69105	0.147351	0.409902	-0.160576	-0.22638	0.473176	0.0835733
Hmgcr	MM10	-0.592535	-0.3543	-0.0266181	-0.473838	-0.505464	-0.436256	-0.632382	-0.860698	-0.600527	0.883176	0.377477	0.586997	0.758137	0.212906	0.557114	-0.155624	-0.315157	0.280656	-0.0527537
holn1	MM10	0.391736	0.24324	-0.0719575	0.533405	0.574595	0.471318	0.507369	0.80633	0.626318	-0.852449	-0.457161	-0.464209	-0.688837	-0.0728811	-0.29133	0.0774896	0.317382	-0.400769	0.168391
HP4	MM10	0.339346	0.320111	0.115989	0.607858	0.350764	0.398878	0.501704	0.803662	0.723033	-0.844507	-0.574865	-0.402209	-0.754759	-0.103438	-0.464139	0.37204	0.610301	0.116934	0.549697
Hr51	MM10	-0.429777	0.0290374	0.350886	-0.422141	-0.481791	-0.377664	-0.270852	-0.723371	-0.438482	0.856606	0.64382	0.318843	0.587655	-0.211436	0.0498419	-0.375346	-0.53282	0.330739	-0.261611
Ice2	MM10	-0.310117	-0.451291	-0.0909402	-0.288282	-0.451525	-0.310776	-0.573982	-0.775389	-0.635694	0.742039	0.402286	0.265263	0.64713	0.125777	0.406813	-0.0673068	-0.341952	0.103732	-0.141471
insv	MM10	0.427784	0.0414445	-0.147737	0.572415	0.418958	0.468303	0.443967	0.745652	0.459119	-0.874893	-0.395277	-0.584041	-0.738721	-0.111516	-0.392229	0.148355	0.281835	-0.485246	0.212631
IntS4	MM10	-0.185388	-0.411519	-0.166188	-0.579266	-0.22844	-0.231035	-0.208602	-0.629421	-0.690633	0.80009	0.443282	0.0949582	0.357972	-0.192774	0.364797	-0.243624	-0.437216	0.0400551	-0.220858
janA	MM10	0.286375	0.15539	-0.00354935	0.647285	0.316564	0.382417	0.384104	0.784808	0.691461	-0.878365	-0.655758	-0.340402	-0.692231	0.0529201	-0.337941	0.440871	0.707445	0.0785815	0.603745
l(3)j2D3	MM10	0.409604	-0.00203699	-0.196357	0.560313	0.366497	0.303085	0.323393	0.764302	0.530198	-0.944171	-0.606412	-0.362341	-0.641219	0.137007	-0.265559	0.386744	0.561828	-0.231997	0.3421
lolal	MM10	0.74685	0.184149	-0.214165	0.328191	0.578325	0.394636	0.560711	0.812114	0.450034	-0.837767	-0.368628	-0.599334	-0.625346	-0.0782765	-0.350759	0.164487	0.286962	-0.475969	-0.178811
LSm1	MM10	0.200993	0.27581	0.0842993	0.567187	0.416359	0.478816	0.597958	0.805496	0.713536	-0.797405	-0.39425	-0.468022	-0.765231	-0.207648	-0.435427	0.00131415	0.369184	-0.245106	0.397215
lsn	MM10	0.160807	0.366707	0.0983025	0.387888	0.210323	0.023913	0.139862	0.545377	0.599477	-0.728788	-0.56064	0.10567	-0.344718	0.262337	-0.21148	0.38868	0.513484	0.170165	0.346394
MED14	MM10	-0.617934	0.0174957	0.275902	-0.488399	-0.440137	-0.322426	-0.420077	-0.804864	-0.482093	0.951291	0.547523	0.51402	0.665449	-0.0719717	0.292252	-0.365377	-0.50787	0.358731	-0.171996
mei-41	MM10	-0.391353	0.0371115	0.289942	-0.499868	-0.269009	-0.178238	-0.0221032	-0.58819	-0.409338	0.886929	0.614247	0.144495	0.353596	-0.425046	0.0768417	-0.492414	-0.538631	0.273231	-0.207505
MFS18	MM10	-0.495469	0.27077	0.407775	-0.466621	-0.304083	-0.297355	-0.212252	-0.639384	-0.332485	0.798705	0.675135	0.411461	0.594488	-0.199334	0.0653381	-0.596866	-0.697854	0.131161	-0.475596
MFS3	MM10	-0.555262	0.173714	0.235223	-0.0452037	0.214293	0.390648	0.157215	-0.0256849	0.0751011	0.369434	0.0245542	0.106429	-0.138474	-0.305702	0.147568	-0.363637	-0.0979971	0.258462	0.23637
mib2	MM10	-0.675654	-0.265183	0.11777	-0.549142	-0.646254	-0.5809	-0.617057	-0.900447	-0.601447	0.914774	0.487054	0.691201	0.812165	0.171753	0.404645	-0.226199	-0.376331	0.381955	-0.122301
mon2	MM10	-0.371119	-0.270123	-0.0443614	-0.716921	-0.564494	-0.638081	-0.551832	-0.880748	-0.733599	0.852834	0.632007	0.547674	0.841704	0.154752	0.371622	-0.326944	-0.594324	-0.000427002	-0.522752
mRpL33	MM10	0.368042	0.0636389	-0.146355	0.486358	0.238485	0.13154	0.233993	0.651451	0.500411	-0.909733	-0.473878	-0.243895	-0.48466	0.200433	-0.288936	0.295294	0.420805	-0.324463	0.215569
mRpL4	MM10	0.374165	-0.0581331	-0.202439	0.420501	0.0706345	-0.127853	-0.324227	0.101375	0.0671178	-0.579361	-0.150107	-0.0464902	0.111959	0.444386	-0.0230798	0.234478	-0.080793	-0.596111	-0.275887
mRpS34	MM10	0.296029	0.119127	-0.0666216	0.62545	0.295916	0.297458	0.265858	0.657212	0.55016	-0.891711	-0.413831	-0.349055	-0.538409	0.0934972	-0.330424	0.175427	0.314822	-0.421181	0.246763
mRpS7	MM10	0.643557	-0.242049	-0.488902	0.288584	0.209125	-0.0385523	-0.0449223	0.498802	0.177048	-0.837203	-0.611033	-0.15101	-0.258321	0.505938	0.00239551	0.672872	0.571264	-0.247394	0.0441209
MsR2	MM10	-0.375566	-0.382891	-0.0871224	-0.770669	-0.5708	-0.552728	-0.423051	-0.783973	-0.765354	0.855654	0.574815	0.463941	0.690467	0.0574744	0.307199	-0.274209	-0.445514	0.136258	-0.423194
nAChRalpha2	MM10	-0.350564	-0.329867	0.0238165	-0.514706	-0.600739	-0.590022	-0.557772	-0.900267	-0.710075	0.83164	0.717062	0.393137	0.843139	0.0829637	0.273413	-0.368482	-0.661051	-0.0792212	-0.517457
Nhe3	MM10	-0.774554	-0.110706	0.242546	-0.540149	-0.571955	-0.388297	-0.359851	-0.718664	-0.412693	0.897526	0.466721	0.607751	0.611826	-0.0136242	0.271439	-0.348709	-0.279159	0.488136	0.0133585
Nlp	MM10	0.397408	0.543126	0.183195	0.684798	0.711816	0.697055	0.684221	0.96114	0.842031	-0.871341	-0.528686	-0.554187	-0.844285	-0.252161	-0.472808	0.115474	0.416264	-0.110363	0.270447
Non2	MM10	0.39499	-0.170333	-0.349804	0.267558	0.035881	-0.245615	-0.240325	0.335086	0.184617	-0.749873	-0.601545	0.159169	-0.0753955	0.639065	0.0528625	0.684875	0.557275	-0.0521383	0.136354
Npc1a	MM10	-0.637137	0.102015	0.419288	-0.456734	-0.410606	-0.174512	0.0214059	-0.57612	-0.314019	0.855407	0.744594	0.195086	0.335238	-0.47976	-0.0680203	-0.725693	-0.63364	0.152298	-0.154451
Oaz	MM10	-0.20793	-0.490853	-0.154933	-0.497437	-0.456181	-0.414064	-0.475576	-0.79846	-0.732637	0.821271	0.51809	0.225465	0.668087	0.04928	0.400222	-0.163896	-0.430304	0.0288968	-0.316101
per	MM10	-0.0846764	-0.288757	-0.183895	-0.454777	-0.112212	-0.0941551	-0.336637	-0.614665	-0.58936	0.783558	0.286508	0.127039	0.474269	-0.0088687	0.516902	-0.0476342	-0.285395	0.139747	-0.209025
Pif1A	MM10	-0.363291	-0.164472	0.0519539	-0.606643	-0.152792	-0.0527111	0.233583	-0.274305	-0.320547	0.700388	0.350566	0.0671126	0.0469283	-0.420402	0.117508	-0.400408	-0.16146	0.322623	0.00610615
pigeon	MM10	-0.36889	-0.429911	-0.0926343	-0.622644	-0.522427	-0.51001	-0.491925	-0.894432	-0.785949	0.910938	0.635059	0.351645	0.705785	0.000595172	0.396447	-0.332773	-0.604169	-0.0273859	-0.350781
Ppcs	MM10	-0.460435	-0.153009	0.17913	-0.482396	-0.641579	-0.642154	-0.615544	-0.918688	-0.614674	0.833628	0.668873	0.559989	0.891881	0.132376	0.238882	-0.317955	-0.617696	0.123041	-0.441141
px	MM10	-0.53198	-0.286216	0.102423	-0.489864	-0.592584	-0.342117	-0.387936	-0.842909	-0.645915	0.91792	0.68396	0.276336	0.579465	-0.163265	0.213239	-0.419507	-0.59173	0.0619016	-0.144222
Rac1	MM10	0.717307	0.0898629	-0.280657	0.392803	0.512364	0.259563	0.357484	0.777188	0.468649	-0.908178	-0.573918	-0.403763	-0.519325	0.183329	-0.204586	0.428032	0.513696	-0.282867	-0.0214936
Ravus	MM10	0.184369	0.269241	0.188723	0.685038	0.231884	0.198447	0.302218	0.622529	0.655999	-0.817433	-0.412855	-0.257705	-0.543841	-0.0116701	-0.447079	0.208109	0.35786	-0.0666673	0.398979
REG	MM10	0.348636	0.336374	0.0567237	0.751782	0.641033	0.648888	0.490429	0.884867	0.76644	-0.883405	-0.62016	-0.474633	-0.741095	-0.0616093	-0.320144	0.250493	0.518355	-0.108634	0.352443
rols	MM10	-0.523353	-0.436923	-0.229165	-0.740179	-0.420312	-0.462481	-0.548562	-0.732854	-0.668515	0.834702	0.182094	0.686759	0.644059	0.291788	0.667812	-0.0105909	-0.098044	0.402877	-0.0360696
RpL31	MM10	0.0650206	0.33507	0.206211	0.586285	0.339701	0.364108	0.445198	0.70354	0.653491	-0.776695	-0.326253	-0.282475	-0.625775	-0.135774	-0.483721	-0.0443871	0.233374	-0.206914	0.253126
Rpn13R	MM10	-0.552988	0.0803556	0.390168	-0.286033	-0.287463	0.0329979	0.232581	-0.233673	-0.0451648	0.620758	0.447914	0.0674845	0.0993926	-0.452707	-0.143695	-0.515868	-0.171306	0.389602	0.0884501
RpS15Ab	MM10	0.331571	-0.0899807	-0.327164	0.512205	0.364517	0.345762	0.124444	0.640136	0.454392	-0.807326	-0.785715	-0.216536	-0.552468	0.310185	0.0366737	0.608767	0.737871	-0.0387601	0.579212
RpS20	MM10	0.56098	0.228296	-0.106835	0.532801	0.567713	0.447891	0.51287	0.88457	0.606025	-0.952408	-0.585879	-0.489549	-0.754314	-0.0307916	-0.36735	0.324026	0.489783	-0.222804	0.192989
RpS8	MM10	0.295833	0.359603	0.100842	0.623854	0.537056	0.525352	0.543359	0.864753	0.710794	-0.882938	-0.507485	-0.426412	-0.768646	-0.136528	-0.445664	0.139241	0.403842	-0.15841	0.286272
Rrp47	MM10	0.516577	0.389805	-0.0142914	0.449818	0.522106	0.401136	0.45953	0.797831	0.593434	-0.870358	-0.398163	-0.397079	-0.557981	0.0033722	-0.400472	0.135006	0.28756	-0.355567	-0.0943898
Sara	MM10	-0.641714	-0.351583	0.0147767	-0.634591	-0.6165	-0.530944	-0.550945	-0.855543	-0.648793	0.926042	0.405082	0.644655	0.695958	0.131879	0.450681	-0.148737	-0.271459	0.44188	-0.00572021
Sbf	MM10	-0.587331	-0.0416964	0.306163	-0.425226	-0.42748	-0.274906	-0.258499	-0.765303	-0.470349	0.936163	0.74632	0.28854	0.592177	-0.266707	0.147937	-0.622604	-0.698088	0.0863792	-0.298065
scat	MM10	-0.575275	0.0275532	0.394055	-0.454112	-0.400876	-0.239088	0.0106506	-0.576926	-0.369857	0.828622	0.758796	0.178451	0.353222	-0.471538	-0.0888419	-0.712555	-0.66174	0.129314	-0.258582
Sec22	MM10	0.492659	0.290597	-0.107774	0.702437	0.713967	0.656841	0.380722	0.825068	0.674489	-0.870957	-0.679529	-0.482831	-0.678484	0.0509289	-0.143575	0.362032	0.505136	-0.219293	0.304522
Sec71	MM10	-0.423284	-0.329657	-0.0850101	-0.764128	-0.434366	-0.452122	-0.434194	-0.819332	-0.745744	0.960549	0.525872	0.481123	0.694421	0.0348354	0.463819	-0.294015	-0.463769	0.182808	-0.360178
Sem1	MM10	0.603378	0.159003	-0.200967	0.465936	0.554999	0.377024	0.477078	0.877679	0.597922	-0.944506	-0.695745	-0.428111	-0.732847	0.0649947	-0.251046	0.464675	0.641253	-0.111744	0.295422
Set	MM10	0.396272	0.340181	0.0324529	0.545871	0.37164	0.254227	0.292499	0.650062	0.585387	-0.844289	-0.474919	-0.281448	-0.547317	0.055305	-0.338555	0.295471	0.335732	-0.189663	0.252697
Sik3	MM10	-0.583127	-0.133894	0.235151	-0.476346	-0.398118	-0.0890937	0.0107365	-0.523648	-0.398391	0.84938	0.569611	0.138207	0.248913	-0.421613	0.0405271	-0.507491	-0.381374	0.292015	0.00972514
Smg5	MM10	-0.506147	-0.173751	0.133474	-0.660348	-0.661601	-0.675953	-0.557475	-0.904632	-0.650845	0.897494	0.626473	0.636739	0.853239	0.119801	0.282796	-0.296823	-0.526193	0.251283	-0.380411
SMSr	MM10	-0.647131	-0.118123	0.115649	-0.580111	-0.457076	-0.374839	-0.439479	-0.740916	-0.456635	0.904638	0.343527	0.632027	0.641047	0.0902187	0.452154	-0.19725	-0.225083	0.498361	0.0192765
smt3	MM10	0.458759	0.48218	0.137434	0.697468	0.586644	0.551109	0.555602	0.895648	0.778511	-0.943594	-0.47511	-0.512385	-0.727244	-0.126157	-0.504277	0.156223	0.361858	-0.239549	0.161191
snoRNA:CG32479-b	MM10	-0.631368	-0.129461	0.115803	-0.599461	-0.489681	-0.511426	-0.427735	-0.729022	-0.492814	0.783139	0.544409	0.631383	0.716121	0.104036	0.319982	-0.459454	-0.497381	0.109535	-0.339706
snoRNA:Psi28S-2442a	MM10	-0.462891	0.144396	0.33412	-0.454356	-0.293975	-0.154919	-0.0257904	-0.555727	-0.294259	0.827308	0.588301	0.195376	0.343862	-0.382279	0.0639938	-0.516861	-0.511095	0.241769	-0.112956
Srp9	MM10	0.395022	0.31082	0.103178	0.582941	0.40992	0.398121	0.510877	0.775574	0.598624	-0.868287	-0.279165	-0.497131	-0.63524	-0.153674	-0.567949	0.0150502	0.198101	-0.381606	0.00276266
Tango10	MM10	-0.520722	-0.00933592	0.290409	-0.339871	-0.31164	-0.13314	-0.247727	-0.724765	-0.445721	0.919421	0.655713	0.20456	0.511652	-0.296227	0.186844	-0.532258	-0.65311	0.123284	-0.217827
TfIIEbeta	MM10	0.405438	-0.290014	-0.377173	0.299901	0.0087813	-0.206054	-0.0784036	0.390933	0.189372	-0.7834	-0.485683	-0.0466469	-0.213683	0.465491	-0.0607804	0.520083	0.479421	-0.251078	0.170056
Topors	MM10	-0.443881	-0.444382	-0.0545995	-0.639498	-0.66267	-0.603566	-0.564872	-0.932989	-0.808657	0.897206	0.688715	0.448678	0.798336	0.0756152	0.330076	-0.346099	-0.608351	-0.0160014	-0.409717
Tor	MM10	-0.633017	-0.200992	0.225329	-0.390404	-0.729924	-0.509862	-0.578161	-0.879803	-0.6083	0.791688	0.681344	0.501833	0.737028	0.0313703	0.11301	-0.37213	-0.614335	0.099469	-0.249648
trbd	MM10	-0.618062	-0.321708	0.00647249	-0.62406	-0.496236	-0.433508	-0.422368	-0.738264	-0.552846	0.898053	0.285339	0.591171	0.556771	0.0690783	0.475414	-0.102242	-0.135899	0.555208	0.12972
tsu	MM10	0.427971	-0.110439	-0.330378	0.568517	0.301192	0.144873	-0.176833	0.434406	0.288652	-0.80417	-0.656644	-0.104714	-0.244277	0.505619	0.0793415	0.627295	0.484241	-0.226766	0.218091
Uba1	MM10	-0.559096	-0.156943	0.0820419	-0.647483	-0.34267	-0.293378	-0.307896	-0.726939	-0.551725	0.967232	0.506272	0.456631	0.599325	-0.0817462	0.407771	-0.406733	-0.437022	0.275888	-0.23316
Ubc10	MM10	0.497239	0.145398	-0.20573	0.415496	0.337643	0.0270334	-0.0161587	0.514425	0.395824	-0.840447	-0.515841	-0.0510118	-0.194206	0.449517	-0.0703763	0.423253	0.350883	-0.308264	-0.0851991
Vha100-1	MM10	-0.530793	-0.144416	0.141815	-0.562353	-0.55338	-0.553469	-0.596051	-0.919206	-0.627495	0.927544	0.592167	0.607831	0.854764	0.116885	0.369737	-0.306572	-0.560063	0.224958	-0.352226
Vps16A	MM10	-0.308502	-0.00271737	0.192522	-0.649969	-0.334705	-0.387697	-0.166282	-0.683831	-0.521245	0.897448	0.656837	0.294782	0.565475	-0.23541	0.166805	-0.460709	-0.592674	0.189341	-0.450285
Vps25	MM10	0.401857	0.0567722	-0.0434623	0.608857	0.17197	0.131544	0.216088	0.580464	0.440222	-0.895103	-0.336678	-0.370866	-0.493431	0.074392	-0.44454	0.252965	0.25595	-0.383793	0.167496
Vps39	MM10	-0.453173	0.116185	0.27676	-0.648571	-0.372989	-0.324061	0.0496417	-0.413978	-0.264389	0.705561	0.400702	0.374298	0.255545	-0.27778	0.0108019	-0.321736	-0.211069	0.523869	-0.0156255
Vps45	MM10	-0.339188	-0.508538	-0.124593	-0.546042	-0.566428	-0.453479	-0.473523	-0.848766	-0.797799	0.827554	0.703204	0.239222	0.687211	-0.00801338	0.29679	-0.39442	-0.642501	-0.205527	-0.43545
WRNexo	MM10	0.551673	-0.0911999	-0.348257	0.423595	0.315919	0.237734	0.275297	0.697137	0.387948	-0.917527	-0.566426	-0.400333	-0.596939	0.180827	-0.209143	0.444427	0.521946	-0.355527	0.26064
zetaCOP	MM10	0.323444	0.501954	0.215325	0.678924	0.596269	0.583206	0.596138	0.851301	0.763102	-0.844547	-0.324427	-0.512998	-0.68664	-0.223275	-0.526435	-0.0802356	0.189489	-0.341068	0.0430981
26-29-p	MM11	0.0422573	-0.0872909	-0.327763	-0.107328	0.259346	0.0299241	-0.0958963	0.280507	0.176068	-0.204199	-0.858512	0.392458	-0.169129	0.479768	0.494794	0.764173	0.907908	0.729206	0.594467
28SrRNA-Psi:CR40596	MM11	-0.095153	0.235195	0.0226958	0.319677	0.436383	0.392594	0.276146	0.632504	0.627762	-0.475923	-0.809145	0.112389	-0.515802	0.158968	0.0877855	0.435045	0.844978	0.579428	0.70915
2mit	MM11	-0.352717	-0.120512	0.288166	-0.365744	-0.727808	-0.526238	-0.269601	-0.740232	-0.523043	0.655831	0.943944	0.142601	0.604443	-0.236151	-0.226147	-0.615247	-0.823785	-0.249802	-0.500805
4EHP	MM11	-0.00476783	0.233527	0.379907	-0.00267785	-0.241299	-0.07108	0.186014	-0.197476	-0.0938558	0.178739	0.829323	-0.319036	0.167221	-0.468709	-0.550842	-0.752787	-0.827695	-0.610647	-0.659054
5-HT1A	MM11	-0.280172	0.0620005	0.376558	-0.305382	-0.525808	-0.358463	-0.0607685	-0.569586	-0.398476	0.560146	0.967895	-0.00356337	0.438195	-0.406162	-0.361874	-0.7638	-0.921061	-0.36525	-0.617482
5-HT1B	MM11	-0.186571	-0.27153	0.0496174	-0.462505	-0.675531	-0.731766	-0.48666	-0.796618	-0.648439	0.583362	0.787496	0.314272	0.778406	0.0767342	0.0248607	-0.395364	-0.742717	-0.295871	-0.652133
5-HT2B	MM11	-0.435488	0.0645134	0.500115	-0.0736789	-0.557131	-0.222055	-0.101069	-0.613359	-0.308547	0.612529	0.97277	-0.065002	0.421567	-0.468567	-0.370981	-0.78543	-0.906979	-0.292702	-0.394103
A2bp1	MM11	-0.383934	0.246192	0.588729	-0.0099058	-0.437429	-0.0939462	0.208371	-0.31485	-0.0575424	0.381096	0.935599	-0.206242	0.160189	-0.618127	-0.608652	-0.90903	-0.841157	-0.375638	-0.376209
Aac11	MM11	-0.120411	0.212226	0.529241	0.188499	-0.436168	-0.11062	0.154389	-0.234048	-0.0299546	0.136378	0.859131	-0.352906	0.11356	-0.533075	-0.724057	-0.706065	-0.791321	-0.498498	-0.407588
Aats-arg	MM11	0.398792	0.332562	-0.0150999	0.715763	0.722527	0.68842	0.418998	0.848395	0.749699	-0.801439	-0.757521	-0.42205	-0.695946	0.0239311	-0.130876	0.420527	0.652323	0.060581	0.444015
Aats-asn	MM11	0.0125479	-0.239197	-0.440486	-0.434612	0.222485	-0.153322	-0.304912	-0.129327	-0.244416	0.225946	-0.566648	0.494665	0.140381	0.4468	0.772072	0.572812	0.486335	0.569797	0.260309
Abl	MM11	-0.487928	-0.124011	0.265573	-0.493991	-0.703377	-0.54617	-0.357292	-0.825668	-0.581581	0.80482	0.891758	0.327725	0.705032	-0.156225	-0.0419638	-0.603338	-0.787163	-0.0999062	-0.484471
Ac3	MM11	-0.353828	-0.078438	0.330219	-0.322429	-0.70483	-0.474684	-0.211179	-0.697006	-0.480593	0.6256	0.964514	0.0873394	0.548925	-0.297547	-0.292042	-0.662458	-0.849635	-0.281884	-0.49883
Ac78C	MM11	-0.657124	-0.247947	0.215842	-0.51014	-0.630607	-0.347562	-0.210969	-0.681601	-0.490816	0.865968	0.609894	0.332952	0.464341	-0.223638	0.0776437	-0.431859	-0.375879	0.32292	-0.0153552
Ace	MM11	-0.433372	0.218368	0.548997	-0.140419	-0.41818	-0.122254	0.204025	-0.354539	-0.122261	0.475072	0.932582	-0.128686	0.190981	-0.612011	-0.516919	-0.933117	-0.844003	-0.322055	-0.401723
Acf1	MM11	-0.11489	-0.392526	0.0335012	-0.119228	-0.573979	-0.324655	-0.226342	-0.591021	-0.54194	0.414385	0.83522	-0.206946	0.394254	-0.243611	-0.201975	-0.527436	-0.784681	-0.617109	-0.43812
acj6	MM11	-0.0964972	-0.129163	0.203316	-0.160874	-0.616082	-0.346609	-0.0219941	-0.427772	-0.378976	0.266765	0.848315	-0.212075	0.215314	-0.37664	-0.491705	-0.566439	-0.762549	-0.542217	-0.394997
Ack-like	MM11	-0.316807	0.173049	0.523796	-0.104696	-0.420645	-0.1344	0.166826	-0.415936	-0.202246	0.495356	0.972825	-0.225944	0.197933	-0.650438	-0.526583	-0.879954	-0.916295	-0.369529	-0.431696
Acn	MM11	-0.0873278	0.0253588	0.385007	0.199874	-0.514853	-0.16294	0.0434536	-0.292101	-0.150814	0.0907279	0.821315	-0.370999	0.10187	-0.457424	-0.666967	-0.599154	-0.777959	-0.596493	-0.324637
Act5C	MM11	0.40502	0.546539	0.248361	0.574168	0.696022	0.667684	0.711021	0.769455	0.64634	-0.647711	-0.0943567	-0.687322	-0.671962	-0.45591	-0.546053	-0.309133	-0.0913327	-0.494081	-0.198271
Actbeta	MM11	-0.157945	0.377604	0.600131	0.226016	-0.22227	0.110742	0.406242	-0.0432285	0.150354	0.0839037	0.808412	-0.469047	-0.120499	-0.721825	-0.776491	-0.853564	-0.783961	-0.5253	-0.318096
Adar	MM11	-0.273437	0.193808	0.485898	-0.179318	-0.457664	-0.214278	0.0666887	-0.464861	-0.241225	0.512147	0.962516	-0.120346	0.333937	-0.515466	-0.464773	-0.811667	-0.891885	-0.345606	-0.54086
ADD1	MM11	-0.189104	0.384687	0.64745	0.238851	-0.113647	0.295591	0.459944	-0.067481	0.113507	0.255448	0.786291	-0.55446	-0.181185	-0.866909	-0.719179	-0.833222	-0.7591	-0.332912	-0.233355
ade3	MM11	0.287215	0.0103614	-0.343292	-0.0117606	0.38787	0.105196	-0.0612378	0.370359	0.219505	-0.33417	-0.89255	0.250814	-0.213192	0.477625	0.427646	0.847251	0.884637	0.62698	0.461145
Afti	MM11	-0.214371	-0.513283	-0.129895	-0.528764	-0.761727	-0.710977	-0.536333	-0.861913	-0.784588	0.649224	0.735649	0.269243	0.723607	0.0907214	0.147381	-0.296234	-0.646666	-0.298721	-0.441842
AGBE	MM11	-0.0264574	-0.327576	-0.461556	-0.229399	-0.109434	-0.336786	-0.667307	-0.22443	-0.234302	0.0258498	-0.628621	0.676231	0.372705	0.828083	0.722615	0.827785	0.625666	0.54133	0.333583
ago	MM11	-0.500602	0.250167	0.582793	-0.213434	-0.434054	-0.104883	0.0722944	-0.494186	-0.236757	0.657796	0.907299	-0.0102188	0.288549	-0.585207	-0.408604	-0.826557	-0.837915	-0.094427	-0.371124
AGO1	MM11	-0.100641	0.239222	0.43762	-0.0579374	-0.289092	-0.0580963	0.253791	-0.201306	-0.103542	0.244339	0.874984	-0.314289	0.1168	-0.566597	-0.608991	-0.818673	-0.834062	-0.531717	-0.60178
Akap200	MM11	0.386379	-0.221977	-0.572378	-0.149984	0.303378	-0.264154	-0.289465	0.241588	0.0333003	-0.415631	-0.812366	0.42984	0.0719177	0.780065	0.585852	0.805371	0.730249	0.278602	0.0851154
Ald	MM11	0.351066	-0.199223	-0.547081	0.0651434	0.263627	-0.0783395	-0.414369	0.223697	0.0660284	-0.462601	-0.847628	0.364533	0.0795718	0.838094	0.565707	0.894009	0.758774	0.236731	0.200563
Alh	MM11	-0.304406	-0.173553	0.242514	-0.346531	-0.618458	-0.373482	-0.144207	-0.684576	-0.552651	0.668242	0.970906	-0.0426472	0.456032	-0.395933	-0.245173	-0.69371	-0.88627	-0.361276	-0.487774
alien	MM11	-0.0110286	-0.34739	-0.475453	-0.0193023	0.169341	0.02215	-0.471776	-0.0575901	-0.11412	-0.0112489	-0.717531	0.395179	0.112938	0.624657	0.750737	0.749943	0.652738	0.458887	0.489714
Alk	MM11	-0.380002	0.153769	0.5052	-0.140636	-0.409178	-0.114682	0.149948	-0.429704	-0.203448	0.548872	0.966814	-0.175079	0.248097	-0.612811	-0.452808	-0.912746	-0.891126	-0.349992	-0.445709
alpha-Est3	MM11	0.333824	0.0639801	-0.339054	-0.0892873	0.584692	0.297025	0.337008	0.620025	0.324901	-0.397196	-0.841458	0.0116031	-0.517564	0.17791	0.273759	0.594545	0.844841	0.483922	0.409805
alpha-Man-I	MM11	-0.374937	0.0829162	0.348135	-0.473738	-0.570691	-0.434255	-0.104455	-0.604805	-0.386198	0.664618	0.860933	0.200412	0.518072	-0.290678	-0.211769	-0.662921	-0.737306	-0.113095	-0.500782
alpha-Man-II	MM11	-0.441437	-0.327735	0.121024	-0.416259	-0.695346	-0.503824	-0.292528	-0.769007	-0.59129	0.712135	0.788996	0.16471	0.491754	-0.224189	-0.0108184	-0.516021	-0.692097	-0.179883	-0.192446
alpha-Man-IIb	MM11	-0.362148	-0.116593	0.187192	-0.365165	-0.640281	-0.557682	-0.437976	-0.755238	-0.520772	0.600884	0.823254	0.317238	0.741486	0.00741576	-0.0270179	-0.545849	-0.789039	-0.312746	-0.594791
alpha-Spec	MM11	-0.570602	-0.25995	0.12308	-0.510881	-0.682605	-0.598188	-0.518113	-0.869797	-0.62798	0.79407	0.754973	0.489624	0.788628	0.0493316	0.183632	-0.513675	-0.695647	-0.103648	-0.422716
Als2	MM11	-0.529144	0.204928	0.499018	-0.42293	-0.590986	-0.394282	-0.15961	-0.639487	-0.336902	0.734877	0.74293	0.333851	0.477993	-0.310302	-0.210782	-0.524749	-0.625247	0.240915	-0.254561
amon	MM11	-0.577467	0.138762	0.564624	-0.0491241	-0.497298	-0.119164	-0.0659858	-0.589242	-0.239172	0.653183	0.939795	-0.0226873	0.372347	-0.513065	-0.337736	-0.853455	-0.897074	-0.231116	-0.295442
Ank2	MM11	-0.305008	0.119168	0.427241	-0.101388	-0.338662	-0.00982365	0.0994681	-0.426456	-0.24485	0.542788	0.931666	-0.23285	0.26745	-0.564746	-0.38527	-0.858461	-0.88477	-0.418063	-0.503111
ap	MM11	-0.28672	-0.340901	0.064673	-0.50152	-0.782644	-0.562802	-0.349242	-0.772071	-0.64138	0.709544	0.777954	0.186827	0.618845	-0.096671	-0.0318181	-0.358777	-0.565542	-0.0862796	-0.333061
AP-1gamma	MM11	-0.251587	0.235611	0.588961	0.382332	-0.364863	0.181992	0.333473	-0.074102	0.142905	0.0633143	0.727418	-0.52972	-0.215231	-0.727652	-0.800977	-0.698454	-0.641201	-0.416916	0.0309831
Apc	MM11	-0.46201	-0.131439	0.328968	-0.305974	-0.677681	-0.389034	-0.270937	-0.786003	-0.537495	0.767596	0.945451	0.101526	0.562099	-0.328783	-0.168611	-0.655012	-0.854294	-0.191285	-0.381479
APC10	MM11	0.0502281	0.0144526	0.0632984	0.447526	-0.0930763	0.130207	0.256236	0.492133	0.506823	-0.59105	-0.437143	-0.186353	-0.503508	0.0244042	-0.356273	0.386499	0.654524	0.254431	0.736995
aPKC	MM11	-0.331537	0.0449	0.385395	-0.16933	-0.499703	-0.268179	-0.137571	-0.611949	-0.366922	0.585086	0.961752	-0.0323817	0.485422	-0.373167	-0.287043	-0.775082	-0.938219	-0.414792	-0.560352
app	MM11	-0.264185	-0.0913142	0.342827	-0.0475867	-0.555566	-0.134207	0.180904	-0.326037	-0.219058	0.332749	0.890984	-0.34328	0.0855146	-0.581263	-0.570434	-0.754944	-0.71955	-0.468044	-0.252135
Appl	MM11	-0.217138	0.0761372	0.378158	-0.0852654	-0.458655	-0.211337	0.0456701	-0.397846	-0.253183	0.333307	0.937519	-0.19433	0.267335	-0.457885	-0.502992	-0.808471	-0.913585	-0.583905	-0.562707
Arf51F	MM11	0.221954	0.168998	-0.175732	0.236325	0.403332	0.155983	0.168219	0.664563	0.55577	-0.69333	-0.825412	0.146391	-0.371583	0.415902	0.0898696	0.56846	0.841758	0.324973	0.381977
ari-2	MM11	-0.275532	0.138629	0.44752	-0.176089	-0.52702	-0.376883	-0.0424887	-0.454495	-0.250275	0.388653	0.898458	0.0250818	0.412209	-0.338727	-0.466839	-0.725984	-0.832823	-0.345716	-0.605195
Arl1	MM11	0.511818	0.212701	-0.261271	0.319818	0.708133	0.356637	0.322359	0.80363	0.544203	-0.812161	-0.85899	-0.143491	-0.583404	0.253162	0.0581303	0.559633	0.710198	0.088084	0.24405
Arp6	MM11	-0.182129	-0.180189	-0.224214	0.21961	-0.0397807	-0.0691755	-0.484942	0.0209058	0.145554	-0.216268	-0.696659	0.491201	0.121925	0.683041	0.479719	0.71448	0.719649	0.512517	0.630063
Arr1	MM11	0.598674	-0.199697	-0.532834	0.38211	0.531946	0.389349	0.0415735	0.522992	0.169475	-0.697223	-0.710034	-0.347543	-0.477996	0.297198	0.194765	0.628707	0.509631	-0.274553	0.248504
Asap	MM11	-0.635021	0.00483421	0.416331	-0.314437	-0.428976	-0.13069	-0.0523821	-0.63306	-0.34856	0.867443	0.808574	0.105784	0.395448	-0.475258	-0.0638192	-0.757197	-0.705981	0.0421318	-0.194992
Asator	MM11	-0.283868	0.0314425	0.428687	-0.0947175	-0.628857	-0.336609	-0.12835	-0.587437	-0.342087	0.481042	0.965513	-0.0843872	0.422879	-0.394299	-0.447378	-0.68833	-0.891365	-0.384238	-0.462512
ash1	MM11	-0.557474	-0.153523	0.428816	-0.0923068	-0.800254	-0.345841	-0.175918	-0.648475	-0.357024	0.588738	0.854029	0.0218671	0.359862	-0.392717	-0.370141	-0.579886	-0.66162	-0.0792017	-0.0319074
asp	MM11	-0.669065	0.0972585	0.544544	-0.116189	-0.579317	-0.0810223	0.0635449	-0.423593	-0.150895	0.570207	0.636381	0.0429683	0.0725672	-0.547034	-0.392846	-0.546331	-0.454801	0.232653	0.231209
AstC-R1	MM11	-0.377761	0.0848283	0.421367	0.0469463	-0.473071	-0.229422	-0.253826	-0.568015	-0.24238	0.445107	0.847823	0.0308063	0.52595	-0.220212	-0.263323	-0.694338	-0.861418	-0.424672	-0.496447
Asx	MM11	-0.0199024	-0.170949	0.115137	-0.206028	-0.386589	-0.235841	-0.0132381	-0.456736	-0.479093	0.377051	0.889552	-0.283796	0.266516	-0.415039	-0.326592	-0.680429	-0.916018	-0.688373	-0.639325
Atet	MM11	-0.449938	-0.0219596	0.27921	-0.568157	-0.518559	-0.44304	-0.214165	-0.743307	-0.518799	0.863873	0.840917	0.296468	0.632126	-0.247239	0.0180315	-0.645689	-0.753322	-0.0119046	-0.508967
Atg1	MM11	-0.48498	-0.148046	0.296045	-0.378052	-0.750864	-0.477907	-0.278514	-0.781757	-0.532908	0.736878	0.92241	0.174673	0.566463	-0.274019	-0.165946	-0.628422	-0.798817	-0.176122	-0.333164
Atg8a	MM11	0.608589	0.379918	-0.134569	0.350227	0.870531	0.657845	0.633571	0.916125	0.643236	-0.708358	-0.670802	-0.477988	-0.719849	-0.0859756	-0.1063	0.30009	0.573115	-0.0168445	0.110376
atl	MM11	0.525443	-0.012302	-0.506221	-0.00956222	0.68005	0.372007	0.253126	0.635314	0.296373	-0.483567	-0.852649	-0.100317	-0.430685	0.314758	0.380466	0.627913	0.811244	0.202598	0.228395
ATP8B	MM11	-0.334247	0.35087	0.633344	0.00356116	-0.276111	0.0418084	0.222532	-0.348801	-0.0802455	0.495981	0.925569	-0.264078	0.142585	-0.713484	-0.538175	-0.900422	-0.913857	-0.302951	-0.403307
Awh	MM11	-0.135849	-0.196685	0.151135	-0.294788	-0.55134	-0.361945	-0.0396926	-0.511343	-0.507115	0.41919	0.858132	-0.161085	0.242091	-0.414325	-0.357117	-0.596161	-0.822139	-0.485041	-0.436324
B4	MM11	-0.352044	0.0368604	0.396896	-0.190017	-0.504559	-0.15432	-0.00689252	-0.541558	-0.318945	0.624182	0.936418	-0.123097	0.371512	-0.479937	-0.329908	-0.766327	-0.816148	-0.298497	-0.415852
B52	MM11	-0.230731	-0.044282	0.368721	-0.104194	-0.597931	-0.251568	-0.054123	-0.550146	-0.39042	0.482551	0.928809	-0.205194	0.283052	-0.494089	-0.464335	-0.635895	-0.851439	-0.367792	-0.356537
bab1	MM11	-0.113307	0.0427133	0.2839	-0.0412785	-0.148006	0.0921122	0.08661	-0.390362	-0.316539	0.481112	0.839538	-0.370271	0.186492	-0.565392	-0.285628	-0.759624	-0.914257	-0.54573	-0.551839
bai	MM11	0.297894	0.0765718	-0.267087	0.195136	0.656647	0.512044	0.388253	0.68898	0.487422	-0.446549	-0.862074	-0.170065	-0.600242	0.102496	0.244869	0.551232	0.879908	0.425311	0.575002
bchs	MM11	-0.342431	-0.0711024	0.222706	-0.468288	-0.525314	-0.441332	-0.287167	-0.748045	-0.561242	0.755326	0.891838	0.213398	0.66999	-0.189443	-0.0267973	-0.651144	-0.857418	-0.248861	-0.652054
beat-Ia	MM11	-0.398833	0.123242	0.493894	-0.090092	-0.616195	-0.370025	-0.23113	-0.609663	-0.276628	0.509747	0.900563	0.115912	0.562331	-0.248433	-0.358113	-0.663812	-0.824949	-0.243049	-0.496587
beat-Ib	MM11	-0.308523	0.35907	0.610951	-0.00587049	-0.413717	-0.168799	0.0985433	-0.329343	-0.0390029	0.330591	0.886207	-0.086989	0.282524	-0.471741	-0.582266	-0.810087	-0.8323	-0.33296	-0.50934
beat-Ic	MM11	-0.482952	0.113669	0.475567	-0.262448	-0.575851	-0.29819	-0.0773596	-0.605593	-0.325811	0.645277	0.964668	0.071915	0.450726	-0.42509	-0.335481	-0.815278	-0.880729	-0.243084	-0.448172
beat-IIa	MM11	-0.337203	-0.2475	0.145221	-0.410256	-0.679842	-0.550094	-0.356215	-0.763066	-0.596094	0.656947	0.892161	0.198066	0.681321	-0.106461	-0.0680209	-0.589198	-0.802595	-0.33373	-0.580397
beat-IIIb	MM11	-0.378695	0.0223927	0.432719	-0.0741263	-0.681267	-0.386707	-0.15111	-0.540173	-0.277306	0.391777	0.927216	0.0148015	0.437958	-0.30088	-0.464109	-0.707478	-0.830256	-0.401865	-0.438518
beat-IV	MM11	-0.567229	-0.1391	0.330123	-0.290271	-0.681696	-0.409616	-0.389944	-0.852666	-0.535701	0.821999	0.878699	0.236071	0.65097	-0.222292	-0.0381087	-0.603865	-0.805963	-0.0949738	-0.309861
beat-Va	MM11	-0.198855	0.304001	0.531	0.151343	-0.329405	-0.0997084	-0.0298058	-0.356946	-0.0473867	0.284293	0.821032	-0.15062	0.350043	-0.36024	-0.467412	-0.705554	-0.829968	-0.435734	-0.535803
beat-Vb	MM11	0.0121931	-0.389677	-0.111511	-0.554162	-0.642174	-0.690533	-0.356878	-0.712443	-0.720684	0.528593	0.764446	0.127935	0.626416	-0.00552002	-0.00592033	-0.329922	-0.687035	-0.389575	-0.640127
beat-VI	MM11	-0.202811	-0.0364141	0.273912	-0.311858	-0.599282	-0.476113	-0.215078	-0.64321	-0.451732	0.547985	0.914849	0.0670728	0.57878	-0.222963	-0.252098	-0.611948	-0.838629	-0.354746	-0.629295
beat-VII	MM11	-0.412479	0.134468	0.510366	-0.142853	-0.560266	-0.245899	0.00618044	-0.527323	-0.24678	0.545105	0.977131	-0.066637	0.353025	-0.501086	-0.451406	-0.829732	-0.885468	-0.319648	-0.408853
ben	MM11	0.662746	-0.0353451	-0.51689	0.205474	0.586123	0.218132	0.0768804	0.631223	0.318293	-0.743714	-0.816429	-0.103737	-0.310828	0.508512	0.261077	0.685637	0.711428	-0.0766943	0.0455596
betaNACtes4	MM11	0.254921	0.165139	0.277041	0.157952	-0.0732478	0.124245	0.541813	0.202494	0.0891014	-0.192425	0.603122	-0.676708	-0.325394	-0.652086	-0.785564	-0.601857	-0.562654	-0.658045	-0.410994
betaTub97EF	MM11	-0.0677926	-0.164623	-0.404133	-0.324967	0.150574	-0.158252	-0.511548	-0.160832	-0.164008	0.174188	-0.638735	0.673869	0.34065	0.704872	0.835533	0.673314	0.58952	0.624494	0.233093
BI-1	MM11	0.337356	-0.158188	-0.530591	-0.0375247	0.329365	-0.0299745	-0.34255	0.22004	0.0587481	-0.341745	-0.786512	0.362003	0.126842	0.783106	0.610191	0.787042	0.727255	0.265314	0.0802276
BicD	MM11	-0.175139	0.124145	0.38808	-0.0277771	-0.360815	-0.184809	-0.0560072	-0.466513	-0.251139	0.40427	0.908655	-0.161461	0.390782	-0.385835	-0.367797	-0.761887	-0.938345	-0.545792	-0.63095
Bili	MM11	-0.339168	0.00940225	0.382044	-0.246239	-0.725954	-0.506666	-0.196865	-0.626612	-0.385079	0.483426	0.90925	0.105227	0.477978	-0.277218	-0.390632	-0.611456	-0.814084	-0.282578	-0.421703
bin3	MM11	-0.550638	-0.168793	0.249972	-0.500394	-0.82422	-0.695268	-0.472097	-0.874101	-0.571045	0.776776	0.754477	0.487259	0.722259	-0.0290836	0.0200538	-0.404113	-0.619387	0.104547	-0.243265
bip2	MM11	-0.0766621	0.195992	0.469385	0.0950188	-0.270299	0.103636	0.376653	-0.121773	-0.00268037	0.236305	0.826363	-0.515865	-0.0364273	-0.701446	-0.668161	-0.766749	-0.699214	-0.438855	-0.360047
bl	MM11	-0.281314	-0.342463	0.0511265	0.0373433	-0.586607	-0.423333	-0.597271	-0.71324	-0.499033	0.363597	0.620221	0.140933	0.606852	0.112644	0.0335514	-0.306747	-0.689016	-0.468729	-0.31058
Blimp-1	MM11	-0.0490463	-0.195893	0.0325393	-0.29572	-0.26259	-0.108964	0.190767	-0.241759	-0.376712	0.301459	0.764243	-0.306466	0.101093	-0.442504	-0.309855	-0.720917	-0.723175	-0.651033	-0.589093
BM-40-SPARC	MM11	-0.135571	-0.273482	-0.388457	-0.328193	0.0103691	-0.267597	-0.302942	-0.00877492	-0.0494124	0.0230961	-0.685853	0.617545	0.0990688	0.58762	0.645233	0.667692	0.764355	0.701648	0.523726
Bmcp	MM11	0.347631	-0.0583332	-0.294356	0.0714519	0.452413	0.388743	0.498625	0.663149	0.363534	-0.44086	-0.705891	-0.297729	-0.703395	-0.059632	0.0464866	0.498773	0.813495	0.353101	0.600869
bmm	MM11	0.38517	0.279055	-0.136752	0.340003	0.639704	0.522464	0.460225	0.838676	0.648472	-0.691749	-0.859979	-0.223029	-0.694165	0.0885884	-0.0207857	0.556588	0.862314	0.340992	0.521302
bol	MM11	-0.0993892	0.222604	0.452547	-0.010519	-0.330817	-0.0787632	0.258908	-0.195547	-0.0858092	0.204372	0.883519	-0.343626	0.0881819	-0.582165	-0.658674	-0.811715	-0.833554	-0.551637	-0.550494
bon	MM11	-0.209429	0.121937	0.399742	-0.151161	-0.401324	-0.217815	0.0841334	-0.42132	-0.276302	0.40479	0.930184	-0.185193	0.231028	-0.530955	-0.470093	-0.80832	-0.943949	-0.503212	-0.535868
br	MM11	-0.281455	0.0312927	0.423893	-0.0610299	-0.546581	-0.256752	-0.0504352	-0.53702	-0.29446	0.47899	0.96863	-0.15963	0.369806	-0.453727	-0.433739	-0.760564	-0.902424	-0.441775	-0.458761
Br140	MM11	-0.616485	0.120859	0.574811	-0.205069	-0.555653	-0.226683	0.0254539	-0.550086	-0.249856	0.67674	0.844307	0.0666627	0.258038	-0.567407	-0.370925	-0.743155	-0.734159	0.0511995	-0.116519
brat	MM11	-0.248574	0.307521	0.603748	0.124037	-0.242658	0.155803	0.416525	-0.131383	0.0495951	0.28449	0.88024	-0.468426	-0.0762678	-0.801971	-0.711001	-0.918677	-0.808121	-0.424437	-0.324318
Bre1	MM11	-0.140952	-0.16833	0.179586	-0.358722	-0.616104	-0.510711	-0.167358	-0.618172	-0.554774	0.488781	0.874341	-0.00894564	0.416316	-0.300621	-0.297539	-0.538484	-0.831939	-0.380147	-0.528878
brm	MM11	-0.241227	-0.476556	-0.00133313	-0.240119	-0.74338	-0.555006	-0.512277	-0.785634	-0.693936	0.518895	0.756084	0.11659	0.612285	-0.00410294	-0.0406338	-0.329968	-0.702777	-0.373678	-0.392991
brp	MM11	-0.491732	0.0279241	0.474065	-0.128678	-0.664666	-0.32286	-0.0702922	-0.55291	-0.27204	0.508517	0.960357	0.005277	0.389029	-0.414294	-0.441263	-0.803625	-0.839629	-0.328482	-0.354618
bru-3	MM11	-0.178147	0.327638	0.59165	0.147436	-0.216741	0.123707	0.407516	-0.109601	0.0703656	0.225697	0.86897	-0.474656	-0.0589701	-0.763741	-0.718793	-0.898923	-0.816844	-0.473931	-0.385623
bsh	MM11	-0.264922	-0.519106	-0.12612	-0.509328	-0.794917	-0.739604	-0.650931	-0.911695	-0.812944	0.655051	0.718538	0.365701	0.814987	0.191066	0.189229	-0.258266	-0.646107	-0.275161	-0.477123
BtbVII	MM11	-0.463192	-0.260387	0.128956	-0.520532	-0.650959	-0.487028	-0.38968	-0.854416	-0.697683	0.827969	0.825773	0.275226	0.621958	-0.171728	0.0677191	-0.532752	-0.785584	-0.146539	-0.387368
btd	MM11	-0.0913852	-0.0171926	0.146509	-0.453136	-0.32641	-0.415546	-0.339757	-0.713482	-0.567708	0.728186	0.688335	0.207825	0.676985	-0.0953946	0.113953	-0.368184	-0.721037	-0.0705532	-0.678043
btsz	MM11	-0.306726	-0.2374	0.120959	-0.34752	-0.452135	-0.248656	-0.181555	-0.666732	-0.604766	0.677726	0.877733	-0.0435916	0.42871	-0.350254	-0.074758	-0.684565	-0.891708	-0.441299	-0.511009
bun	MM11	-0.16661	0.0478825	0.304748	-0.169271	-0.422232	-0.254979	-0.00658356	-0.438668	-0.318414	0.375776	0.922926	-0.143939	0.342239	-0.389459	-0.400021	-0.778193	-0.922565	-0.595041	-0.65453
bur	MM11	0.343391	-0.00470797	-0.369102	0.269565	0.518741	0.390622	0.0472175	0.528944	0.340453	-0.521306	-0.926247	-0.0357292	-0.438929	0.364821	0.332685	0.788095	0.855679	0.352213	0.578738
Bx	MM11	-0.246886	0.213084	0.510778	0.0283007	-0.280424	-0.0208024	0.0787685	-0.418115	-0.16433	0.49208	0.908718	-0.249841	0.282553	-0.56094	-0.412483	-0.82112	-0.908904	-0.392532	-0.509953
by	MM11	0.0285378	-0.135171	-0.378587	-0.171826	0.177745	-0.146628	-0.145813	0.279469	0.140354	-0.313621	-0.816664	0.496986	-0.114646	0.583316	0.458102	0.705029	0.83691	0.563832	0.463842
C3G	MM11	-0.526316	-0.0122164	0.505713	-0.108389	-0.669432	-0.250107	-0.00306989	-0.567273	-0.280514	0.595068	0.951134	-0.0826338	0.289123	-0.548871	-0.451119	-0.778784	-0.794995	-0.197768	-0.17198
ca	MM11	-0.388564	-0.093921	0.208101	-0.516178	-0.586832	-0.475987	-0.377986	-0.835832	-0.639535	0.823845	0.848351	0.290307	0.681676	-0.16342	0.0322861	-0.543897	-0.828168	-0.12681	-0.529524
Ca-alpha1D	MM11	-0.348612	0.172838	0.559814	-0.0719324	-0.472622	-0.110831	0.183902	-0.406441	-0.181353	0.492428	0.967974	-0.247622	0.158504	-0.683289	-0.581044	-0.854546	-0.871673	-0.307013	-0.340044
Ca-alpha1T	MM11	-0.424668	0.19729	0.594011	-0.073597	-0.512916	-0.111283	0.123028	-0.453989	-0.186993	0.540025	0.971125	-0.176407	0.215446	-0.647146	-0.555663	-0.848447	-0.866852	-0.24765	-0.317542
Ca-beta	MM11	-0.186207	0.00269536	0.384683	-0.0563003	-0.527365	-0.212772	0.0801116	-0.412679	-0.276747	0.357201	0.957633	-0.288819	0.215355	-0.53452	-0.561685	-0.760673	-0.873893	-0.522692	-0.4589
cac	MM11	-0.369549	0.33342	0.697459	0.13757	-0.355975	0.112507	0.376625	-0.194569	0.0667741	0.348791	0.87844	-0.391851	-0.0624323	-0.817689	-0.738257	-0.877977	-0.759932	-0.248151	-0.161342
Cad87A	MM11	-0.415182	0.0847428	0.361144	-0.361643	-0.449588	-0.329916	-0.0730281	-0.570094	-0.356076	0.624062	0.901517	0.123686	0.470612	-0.350288	-0.208336	-0.815616	-0.876749	-0.30999	-0.57074
CadN	MM11	-0.377496	0.171467	0.539962	-0.0288733	-0.491217	-0.161111	0.0871097	-0.416987	-0.162223	0.423493	0.968756	-0.164332	0.257353	-0.54977	-0.548868	-0.878551	-0.901289	-0.421304	-0.432809
CadN2	MM11	-0.38214	0.0471427	0.433556	-0.166804	-0.578115	-0.328236	-0.187324	-0.656725	-0.376726	0.6103	0.968375	0.0313158	0.529416	-0.349802	-0.309337	-0.739617	-0.917693	-0.319857	-0.524546
cal1	MM11	-0.417096	0.269645	0.684915	0.2616	-0.361667	0.0286814	0.338355	-0.121425	0.154141	0.181131	0.686836	-0.311035	-0.167085	-0.730256	-0.728583	-0.720415	-0.597589	-0.138843	0.0804503
CalpC	MM11	-0.309361	0.400016	0.606344	0.184694	-0.114936	0.301089	0.372517	-0.0813636	0.133983	0.286542	0.505141	-0.360585	-0.27501	-0.770857	-0.543935	-0.549684	-0.49006	0.0291556	0.182992
Calx	MM11	-0.446646	0.257501	0.614842	0.331863	-0.144064	0.38201	0.341544	-0.131582	0.115229	0.320018	0.656354	-0.45537	-0.215364	-0.808648	-0.546288	-0.776162	-0.645379	-0.218827	0.107163
CaMKII	MM11	-0.29705	0.173658	0.456637	-0.140159	-0.466701	-0.191847	-0.088677	-0.538666	-0.239028	0.589584	0.849935	-0.0204898	0.466773	-0.358476	-0.295791	-0.64074	-0.742101	-0.166102	-0.447036
Camta	MM11	-0.180596	0.100095	0.415701	-0.0764379	-0.453743	-0.154764	0.087421	-0.405833	-0.25445	0.39328	0.961498	-0.267788	0.248517	-0.533977	-0.533548	-0.791662	-0.902574	-0.510481	-0.539566
CanA-14F	MM11	-0.0399108	0.185407	0.395104	0.0245061	-0.287926	-0.0487198	0.249642	-0.18498	-0.0930513	0.173131	0.866434	-0.398588	0.0766746	-0.565997	-0.622415	-0.796388	-0.84227	-0.637004	-0.560673
Cap-H2	MM11	-0.0680019	0.260802	0.452501	-0.0999601	-0.125605	0.0884639	0.503854	-0.0787468	-0.0541091	0.287493	0.79225	-0.46994	-0.15709	-0.817389	-0.631949	-0.818719	-0.753405	-0.374116	-0.401973
Caper	MM11	-0.189938	-0.0672857	0.278469	-0.158413	-0.56248	-0.32469	-0.172541	-0.602702	-0.465961	0.464754	0.933693	-0.114145	0.404729	-0.356273	-0.356895	-0.643163	-0.936253	-0.511933	-0.536726
Caps	MM11	-0.421343	0.210374	0.602955	-0.0510586	-0.548238	-0.228003	0.0137253	-0.489162	-0.160377	0.509694	0.952479	-0.0570312	0.361729	-0.495786	-0.509076	-0.805502	-0.841413	-0.229545	-0.401334
CASK	MM11	-0.330105	-0.108713	0.311248	-0.224159	-0.733973	-0.492151	-0.291796	-0.701159	-0.482704	0.533387	0.943373	0.0832743	0.561851	-0.227752	-0.313015	-0.610935	-0.862829	-0.364241	-0.496076
Catsup	MM11	0.437302	0.0690707	-0.397973	0.276065	0.681235	0.487676	0.164414	0.667871	0.420322	-0.61725	-0.937487	-0.111333	-0.492974	0.348362	0.312677	0.696859	0.831207	0.202955	0.412809
Cbl	MM11	-0.181053	-0.11208	0.284932	0.107409	-0.574502	-0.170068	0.0844164	-0.243835	-0.161385	0.0828558	0.790474	-0.33106	0.0751164	-0.412905	-0.624435	-0.633361	-0.662733	-0.609886	-0.263427
CCHa2-R	MM11	-0.534966	-0.112648	0.219668	-0.5296	-0.669887	-0.576328	-0.483702	-0.836864	-0.502542	0.872641	0.559798	0.563107	0.760935	0.0591826	0.226444	-0.237581	-0.385354	0.393193	-0.151485
CCKLR-17D1	MM11	-0.409966	-0.0844154	0.313453	-0.0194978	-0.677232	-0.483249	-0.518367	-0.702955	-0.419069	0.397225	0.720223	0.259809	0.604252	0.000891113	-0.191955	-0.40707	-0.757021	-0.276762	-0.359146
Ccn	MM11	-0.495268	-0.112725	0.367786	-0.288143	-0.80457	-0.544837	-0.340734	-0.762123	-0.464991	0.662014	0.893121	0.249236	0.64371	-0.17554	-0.225347	-0.567452	-0.732839	-0.0959209	-0.368646
cdc14	MM11	-0.266869	0.28175	0.571958	0.0239623	-0.282498	0.0398636	0.228179	-0.316939	-0.107967	0.424684	0.937189	-0.326922	0.122432	-0.698334	-0.572472	-0.898004	-0.926494	-0.417872	-0.462314
Cdep	MM11	-0.26594	0.0372983	0.333111	-0.296051	-0.454593	-0.301037	-0.114118	-0.609682	-0.427342	0.627531	0.952258	-0.00582104	0.505803	-0.365468	-0.24242	-0.75503	-0.928326	-0.375912	-0.66215
cdi	MM11	-0.242947	0.334212	0.523035	0.121351	-0.0506719	0.411218	0.545105	0.0252114	0.0999434	0.238104	0.689161	-0.551448	-0.320655	-0.879209	-0.647312	-0.837256	-0.660814	-0.354616	-0.128145
Cf2	MM11	0.196629	0.267893	0.374368	0.0874982	-0.157917	0.0585047	0.430003	0.0235366	0.0169421	-0.0102545	0.709457	-0.578257	-0.170319	-0.657775	-0.74906	-0.618104	-0.679468	-0.559634	-0.4495
cg	MM11	-0.352577	0.0281173	0.453509	0.00318601	-0.469168	-0.0576066	0.0696899	-0.464613	-0.267014	0.492521	0.954413	-0.287738	0.19102	-0.617579	-0.482521	-0.824905	-0.902707	-0.436886	-0.326247
CG10011	MM11	-0.333988	-0.146714	0.263136	-0.381007	-0.608966	-0.373265	-0.132129	-0.682906	-0.537884	0.704189	0.970309	-0.00415574	0.48226	-0.390971	-0.227562	-0.711454	-0.866282	-0.306342	-0.507197
CG10019	MM11	-0.231328	0.099988	0.408287	-0.0213484	-0.437248	-0.19801	0.0256501	-0.365759	-0.210673	0.284712	0.906166	-0.168731	0.281481	-0.417235	-0.519133	-0.794926	-0.889803	-0.567296	-0.586915
CG10031	MM11	0.442348	0.0130841	-0.305523	0.208857	0.493434	0.32941	0.401291	0.722686	0.477376	-0.628104	-0.817472	-0.23465	-0.643209	0.126064	0.0635632	0.615849	0.877311	0.29293	0.5646
CG10077	MM11	-0.205186	0.144078	0.508292	-0.0201742	-0.486942	-0.107456	0.200538	-0.337602	-0.174374	0.367273	0.916097	-0.337476	0.0898661	-0.663716	-0.659381	-0.734636	-0.802155	-0.340025	-0.322901
CG10082	MM11	-0.348266	0.0118601	0.320653	-0.349202	-0.497527	-0.367233	-0.23857	-0.71287	-0.51058	0.700003	0.927027	0.127158	0.577827	-0.296028	-0.149732	-0.70113	-0.942985	-0.296633	-0.625089
CG10089	MM11	-0.488906	-0.198823	0.216232	-0.415875	-0.699088	-0.50401	-0.408531	-0.82549	-0.585636	0.772589	0.871233	0.297366	0.724664	-0.102249	-0.00271057	-0.58672	-0.769571	-0.172384	-0.475853
CG10171	MM11	0.319863	-0.283301	-0.631151	-0.017318	0.278965	-0.0235899	-0.368639	0.24377	-0.0138772	-0.451492	-0.837802	0.330306	-0.00265376	0.787789	0.578937	0.840829	0.730501	0.152581	0.201833
CG10178	MM11	0.15525	-0.353274	-0.514861	-0.279617	-0.0113798	-0.334371	-0.584624	-0.181218	-0.247951	0.0494345	-0.632866	0.576576	0.38086	0.796581	0.747124	0.863281	0.663701	0.565821	0.20581
CG10184	MM11	0.218418	-0.113373	-0.355699	0.226302	0.298183	0.105114	-0.139127	0.395631	0.307935	-0.483025	-0.925928	0.209048	-0.218636	0.567964	0.396325	0.863952	0.942341	0.500804	0.606782
CG10186	MM11	-0.322918	-0.257991	0.079823	-0.479103	-0.703065	-0.689982	-0.586063	-0.895906	-0.704609	0.699378	0.794235	0.406611	0.839507	0.096015	0.10448	-0.401028	-0.776404	-0.221963	-0.59843
CG10188	MM11	-0.28696	-0.389968	-0.0247529	-0.536737	-0.67672	-0.638028	-0.523004	-0.872926	-0.768667	0.731556	0.806537	0.313418	0.792046	0.0504533	0.142889	-0.43037	-0.755863	-0.285283	-0.612977
CG10214	MM11	0.0983934	0.145919	-0.0129297	0.161172	0.0726439	-0.0464726	0.263275	0.554828	0.498814	-0.623783	-0.56317	0.0972016	-0.434178	0.183541	-0.203876	0.407008	0.683239	0.327176	0.502932
CG10226	MM11	-0.485827	-0.259406	-0.184341	-0.526707	-0.349112	-0.583106	-0.592347	-0.505353	-0.380904	0.398957	0.0163966	0.849231	0.653739	0.566555	0.566929	0.0209943	-0.0178196	0.221143	-0.14425
CG1024	MM11	-0.27407	0.0448431	0.373285	-0.0797036	-0.184526	0.13452	0.238628	-0.334101	-0.234036	0.560746	0.708266	-0.351161	-0.0304799	-0.730447	-0.31447	-0.668611	-0.687912	-0.154776	-0.12402
CG10289	MM11	-0.142971	0.577901	0.695492	0.409472	-0.00242835	0.351379	0.612885	0.251217	0.429332	-0.137334	0.609881	-0.557472	-0.38024	-0.794082	-0.892157	-0.82169	-0.608501	-0.444587	-0.173198
CG10311	MM11	0.192682	0.10517	-0.229105	0.0803844	0.583489	0.363958	0.192616	0.500325	0.403598	-0.258593	-0.833242	0.0755697	-0.334772	0.251951	0.407876	0.582108	0.856486	0.595387	0.482606
CG10343	MM11	0.269671	-0.180693	-0.432233	0.251434	0.42659	0.207044	0.0741913	0.59754	0.370181	-0.652392	-0.895757	0.0362419	-0.400588	0.463162	0.291942	0.670522	0.889287	0.209625	0.484439
CG10347	MM11	-0.324636	-0.332232	-0.24587	-0.0162701	-0.126761	-0.135443	-0.426005	-0.186198	-0.0654879	0.112854	-0.496719	0.459925	0.121337	0.45364	0.570383	0.519584	0.534735	0.530008	0.700627
CG10359	MM11	-0.357408	-0.18617	-0.174703	-0.110114	-0.0391114	-0.0718651	-0.320614	-0.0520451	0.0166846	0.0990467	-0.615589	0.563968	0.0552388	0.448755	0.52898	0.576936	0.694971	0.789902	0.686147
CG10362	MM11	-0.367585	-0.324348	0.0227707	-0.436569	-0.634024	-0.594095	-0.64587	-0.937486	-0.736224	0.766055	0.733362	0.398349	0.842277	0.116108	0.247956	-0.367112	-0.753841	-0.207416	-0.508347
CG10384	MM11	-0.259589	-0.17473	0.199544	-0.430018	-0.667725	-0.532296	-0.265386	-0.735313	-0.60903	0.645887	0.935803	0.10931	0.583597	-0.23749	-0.192233	-0.594919	-0.863258	-0.321007	-0.594722
CG10399	MM11	0.0316818	-0.323378	-0.44196	0.128542	0.144484	0.00495349	-0.420004	0.0447884	0.00265729	-0.205446	-0.755241	0.321616	-0.00369766	0.611736	0.613001	0.774034	0.682439	0.372139	0.590233
CG10425	MM11	0.505011	0.0206072	-0.374201	0.14709	0.691589	0.506164	0.474549	0.738942	0.409157	-0.533179	-0.812717	-0.340805	-0.702991	0.023882	0.165078	0.548061	0.793466	0.220286	0.466361
CG10426	MM11	-0.428169	0.0270312	0.296489	-0.359153	-0.562121	-0.496009	-0.427002	-0.772633	-0.443601	0.70839	0.780353	0.383461	0.770411	-0.0214625	0.0362311	-0.535727	-0.748947	-0.110623	-0.532413
CG10470	MM11	0.252607	0.413292	-0.0139935	0.465208	0.696941	0.46482	0.288263	0.702987	0.692521	-0.644792	-0.814508	-0.0720733	-0.533345	0.164092	0.0865292	0.451503	0.658557	0.266026	0.461469
CG10492	MM11	-0.0644526	-0.132739	0.120771	-0.35431	-0.543445	-0.474653	-0.267159	-0.651729	-0.581389	0.49495	0.885332	0.0140355	0.553138	-0.18024	-0.195986	-0.540436	-0.892441	-0.507477	-0.720807
CG10508	MM11	-0.324866	-0.260643	0.112682	-0.383957	-0.764408	-0.692493	-0.577888	-0.867461	-0.63039	0.636308	0.789689	0.366919	0.822655	0.103981	0.0402202	-0.379379	-0.722778	-0.224824	-0.513724
CG10512	MM11	0.0529883	-0.303025	-0.444351	0.0133917	0.0664705	-0.0502646	-0.325996	0.152149	0.0539065	-0.264973	-0.82806	0.376811	-0.0590447	0.637875	0.52182	0.869138	0.883346	0.551946	0.640835
CG10527	MM11	0.0344259	-0.274856	-0.49125	-0.51583	0.0744649	-0.401284	-0.421281	-0.138931	-0.210354	0.144738	-0.579515	0.695965	0.36649	0.716621	0.802498	0.63303	0.60551	0.576563	0.106501
CG10543	MM11	-0.18803	-0.221422	0.166067	-0.288665	-0.610742	-0.347801	-0.0581088	-0.550412	-0.495847	0.484823	0.937394	-0.165033	0.341803	-0.392217	-0.342709	-0.675134	-0.831415	-0.51992	-0.487409
CG10555	MM11	-0.174054	-0.0448571	0.242647	-0.273562	-0.555363	-0.426366	-0.337865	-0.744585	-0.523323	0.632142	0.852918	0.0734097	0.614401	-0.191892	-0.121763	-0.482064	-0.842772	-0.279845	-0.542403
CG10562	MM11	0.65752	0.0376003	-0.406761	0.391376	0.668689	0.4478	0.0177815	0.513667	0.202021	-0.654843	-0.607721	-0.307457	-0.318543	0.314816	0.169455	0.50594	0.331536	-0.335345	-0.120163
CG10600	MM11	0.120365	0.210315	0.374904	0.243251	-0.11579	0.225614	0.535977	0.162066	0.115178	-0.132974	0.655551	-0.703829	-0.355068	-0.736145	-0.830438	-0.671662	-0.616448	-0.640634	-0.295378
CG10602	MM11	0.308756	-0.0376884	-0.406483	0.323872	0.595413	0.410367	0.0485893	0.612452	0.39122	-0.630017	-0.913293	-0.00977225	-0.389833	0.455636	0.345382	0.652156	0.810231	0.148655	0.382129
CG10623	MM11	0.506205	0.0579511	-0.387251	0.387853	0.652051	0.395029	0.141907	0.691979	0.393875	-0.819883	-0.791226	-0.18352	-0.496821	0.346623	0.130403	0.539679	0.569103	-0.188937	0.163697
CG10631	MM11	-0.36875	-0.297785	0.0909817	-0.494633	-0.702372	-0.607166	-0.461264	-0.86615	-0.688502	0.75714	0.85868	0.29781	0.758656	-0.0391041	0.0660364	-0.515126	-0.787065	-0.248457	-0.54362
CG10638	MM11	0.268886	-0.0662864	-0.370257	0.338747	0.530189	0.361499	-0.0909956	0.464349	0.312468	-0.49952	-0.856901	0.0503133	-0.232	0.503394	0.413776	0.67971	0.759611	0.224193	0.344085
CG10639	MM11	-0.074494	-0.369736	-0.484462	-0.132143	0.11892	-0.0646036	-0.456967	-0.0411984	-0.102527	0.0138216	-0.729674	0.512437	0.174975	0.690351	0.774548	0.734285	0.741621	0.553165	0.451258
CG10688	MM11	0.377921	0.0980745	-0.266481	0.405505	0.724663	0.614027	0.248175	0.625215	0.479018	-0.481325	-0.825836	-0.265422	-0.513628	0.157706	0.284106	0.557191	0.740011	0.226157	0.478563
CG10713	MM11	-0.358403	0.241181	0.492225	-0.297782	-0.446329	-0.333313	-0.152573	-0.640511	-0.332572	0.691078	0.878752	0.161134	0.549473	-0.343692	-0.224803	-0.678402	-0.862832	-0.0913326	-0.556353
CG10777	MM11	-0.0521337	0.171428	0.328053	0.00226641	-0.187152	-0.0157229	0.226569	-0.147249	-0.0861058	0.151157	0.801166	-0.337921	0.107034	-0.479624	-0.515185	-0.808665	-0.817674	-0.681006	-0.637937
CG10799	MM11	0.245297	0.178784	-0.124976	0.343394	0.531615	0.436832	0.321961	0.675241	0.578655	-0.547344	-0.872381	-0.118497	-0.609026	0.124985	0.103101	0.622326	0.888685	0.497967	0.711188
CG10803	MM11	-0.192288	0.343116	0.586533	0.337733	-0.115631	0.345863	0.610984	0.217717	0.339875	-0.0435937	0.611885	-0.585574	-0.355568	-0.777163	-0.830046	-0.784125	-0.469796	-0.367054	-0.0871681
CG10804	MM11	-0.132728	-0.172853	0.0913531	-0.396537	-0.479137	-0.436947	-0.275354	-0.682069	-0.601278	0.592713	0.887114	0.0505524	0.606754	-0.169102	-0.0723355	-0.606836	-0.900209	-0.498039	-0.753916
CG10830	MM11	-0.186054	-0.202885	0.11022	-0.310983	-0.602174	-0.548433	-0.405131	-0.702142	-0.534479	0.525386	0.807904	0.179683	0.714565	0.00914556	-0.0541025	-0.477841	-0.753111	-0.386452	-0.66003
CG10864	MM11	-0.768371	0.071144	0.503588	-0.173798	-0.45039	-0.0274186	0.139237	-0.366873	-0.124289	0.593106	0.625174	0.0797494	0.045454	-0.56404	-0.294829	-0.704201	-0.484554	0.152023	0.17056
CG1090	MM11	-0.398052	-0.0569484	0.284122	-0.350724	-0.660487	-0.512308	-0.407167	-0.789945	-0.527609	0.679088	0.888676	0.278951	0.726328	-0.0986502	-0.0946598	-0.584821	-0.843198	-0.239158	-0.577263
CG1091	MM11	0.72506	0.303439	-0.199936	0.292403	0.708948	0.442114	0.298892	0.559809	0.292027	-0.595049	-0.267449	-0.467613	-0.326901	0.0242153	-0.0939399	0.0944885	0.00133065	-0.565711	-0.469008
CG10915	MM11	0.000147168	-0.55435	-0.24022	-0.387417	-0.56402	-0.606043	-0.570829	-0.79265	-0.795613	0.523135	0.663871	0.131153	0.710245	0.151877	0.208282	-0.226155	-0.684517	-0.48999	-0.603549
CG1092	MM11	0.120467	-0.449278	-0.532736	-0.200245	-0.0520144	-0.254462	-0.353291	0.0382612	-0.119213	-0.144746	-0.735046	0.41967	0.0513856	0.652249	0.560557	0.88315	0.856637	0.585858	0.520269
CG10932	MM11	0.131755	-0.259499	-0.458139	-0.0263101	0.174081	0.0159433	-0.289195	0.161553	0.0387624	-0.206894	-0.84512	0.336018	-0.0619854	0.60149	0.574068	0.886692	0.880412	0.593798	0.578193
CG10948	MM11	-0.228896	0.31909	0.633222	0.194078	-0.287533	0.121822	0.47701	-0.0156584	0.137427	0.117876	0.793548	-0.48027	-0.204296	-0.803047	-0.847308	-0.829183	-0.690703	-0.364162	-0.199976
CG10979	MM11	-0.351754	0.103362	0.542445	0.355633	-0.356771	0.21441	0.351978	-0.0958445	0.158369	0.19781	0.619318	-0.503765	-0.230181	-0.730835	-0.63457	-0.62188	-0.440815	-0.179936	0.275165
CG11000	MM11	-0.24894	-0.0785131	0.27686	-0.332122	-0.635424	-0.467059	-0.159147	-0.61976	-0.476935	0.532546	0.953251	0.0334908	0.504608	-0.29375	-0.324731	-0.673066	-0.869008	-0.394986	-0.609729
CG11030	MM11	-0.0307011	0.377683	0.575622	0.361504	-0.0353903	0.2968	0.400087	-0.015597	0.17922	0.123509	0.723928	-0.600637	-0.113675	-0.727144	-0.668552	-0.757545	-0.721415	-0.467256	-0.336155
CG11043	MM11	-0.440807	0.300385	0.649392	0.376146	-0.399348	-0.0306456	-0.0145336	-0.264317	0.0910096	0.12334	0.748837	-0.12576	0.17971	-0.396759	-0.609229	-0.741236	-0.774407	-0.418423	-0.255019
CG1105	MM11	-0.264575	-0.422617	-0.33085	-0.152473	-0.235033	-0.234272	-0.583733	-0.341944	-0.296902	0.207184	-0.424775	0.517879	0.248364	0.521517	0.608766	0.600422	0.440925	0.50959	0.55711
CG11122	MM11	-0.488386	-0.344953	0.132175	-0.531523	-0.816916	-0.595827	-0.411354	-0.87799	-0.692338	0.827461	0.828893	0.305858	0.660704	-0.127623	0.0217715	-0.460717	-0.667001	-0.0392579	-0.286839
CG11134	MM11	0.374381	-0.00388911	-0.372982	0.193971	0.42522	0.0521073	-0.257446	0.310747	0.182347	-0.49375	-0.854791	0.23868	-0.111413	0.612449	0.432577	0.838163	0.670649	0.301017	0.27475
CG11138	MM11	-0.0669131	0.234159	0.405264	0.0522956	-0.17106	0.108738	0.314189	-0.136788	-0.057519	0.200393	0.842309	-0.457505	0.00386597	-0.636951	-0.591764	-0.848259	-0.851952	-0.647619	-0.535968
CG11148	MM11	-0.320837	0.0647394	0.481126	-0.00572145	-0.497628	-0.0565017	0.11711	-0.441132	-0.221234	0.498344	0.948209	-0.314025	0.175404	-0.641287	-0.520806	-0.790279	-0.835461	-0.359498	-0.275342
CG11155	MM11	-0.517647	-0.000453838	0.425515	-0.301534	-0.538619	-0.278593	-0.0123692	-0.569298	-0.322765	0.698535	0.910953	0.060763	0.420814	-0.443966	-0.261472	-0.810326	-0.76267	-0.138636	-0.384205
CG11178	MM11	-0.280536	0.303761	0.573069	0.0568802	-0.132446	0.244994	0.563358	-0.025643	0.0848959	0.284677	0.774316	-0.495653	-0.258795	-0.904078	-0.684078	-0.911425	-0.708056	-0.319493	-0.178369
CG11236	MM11	0.108539	-0.3814	-0.454353	-0.0799552	-0.0832103	-0.20938	-0.436217	-0.0277879	-0.0958823	-0.119415	-0.690714	0.397823	0.119843	0.661188	0.541016	0.890992	0.797114	0.574208	0.530336
CG11306	MM11	0.244038	-0.370952	-0.630577	-0.245889	0.288793	-0.101454	-0.518371	-0.118983	-0.274874	0.0677308	-0.659879	0.42561	0.307762	0.73078	0.900287	0.756792	0.548611	0.344274	0.0661542
CG11319	MM11	-0.369302	0.186661	0.522159	-0.171401	-0.435475	-0.148191	0.0966347	-0.481941	-0.238678	0.58954	0.978192	-0.130231	0.304365	-0.587202	-0.440266	-0.874786	-0.908282	-0.300751	-0.474384
CG11357	MM11	-0.261307	-0.294464	0.0273547	-0.441339	-0.616188	-0.528019	-0.52573	-0.860677	-0.66182	0.771584	0.713004	0.283416	0.789661	0.0552778	0.203736	-0.317459	-0.63032	-0.118104	-0.460189
CG11360	MM11	-0.40106	0.41101	0.783035	0.425493	-0.287581	0.295142	0.462946	0.0014498	0.31938	0.143723	0.678442	-0.485904	-0.273	-0.837206	-0.835072	-0.751825	-0.533936	-0.131761	0.162348
CG1137	MM11	-0.0647993	0.254827	0.475479	0.106141	-0.217808	0.140761	0.503778	0.0347969	0.0851366	0.0743953	0.777714	-0.547827	-0.194436	-0.745431	-0.785779	-0.806347	-0.672707	-0.511526	-0.348342
CG11374	MM11	0.0216379	-0.000962668	0.27366	0.152871	-0.147368	0.312831	0.433118	-0.025412	-0.0797919	0.167364	0.674147	-0.7146	-0.26469	-0.76153	-0.599014	-0.629455	-0.584408	-0.498015	-0.181203
CG11378	MM11	0.297049	0.212507	-0.239755	0.424404	0.671781	0.501264	0.0946623	0.644415	0.516454	-0.656515	-0.889804	-0.030589	-0.436759	0.368472	0.250339	0.593079	0.715292	0.155382	0.390279
CG11399	MM11	-0.616027	-0.020867	0.447015	-0.260238	-0.549079	-0.154077	0.0543274	-0.559502	-0.311283	0.738577	0.823734	-0.0112978	0.20638	-0.594522	-0.271179	-0.73537	-0.678841	0.01077	-0.0143239
CG11400	MM11	0.519302	0.116166	-0.292538	0.30362	0.57893	0.468232	0.328079	0.751693	0.488383	-0.679873	-0.860246	-0.25608	-0.606464	0.193982	0.0576044	0.689337	0.866766	0.263028	0.450557
CG11409	MM11	-0.188928	0.123445	0.232294	-0.301715	-0.165655	-0.205878	-0.198036	-0.521112	-0.325031	0.616448	0.650479	0.162583	0.602473	-0.117242	0.0744466	-0.543159	-0.679927	-0.166844	-0.699905
CG11436	MM11	-0.722453	0.273204	0.589224	-0.273078	-0.419939	-0.191161	0.0615612	-0.38955	0.0109711	0.676287	0.404578	0.356054	0.204252	-0.375743	-0.129921	-0.411748	-0.185682	0.66978	0.287336
CG11444	MM11	0.407242	0.0349581	-0.357055	0.396264	0.64452	0.402214	0.0504638	0.608442	0.448248	-0.632559	-0.936622	-0.0537823	-0.375397	0.442649	0.345757	0.71989	0.823663	0.213215	0.398734
CG11448	MM11	-0.292047	-0.310548	0.137387	-0.395866	-0.739656	-0.480569	-0.296359	-0.775406	-0.651515	0.694788	0.90602	0.0485033	0.552746	-0.245749	-0.144453	-0.519332	-0.773824	-0.27432	-0.412442
CG11456	MM11	0.0488406	0.0689472	0.30358	-0.00124667	-0.16616	0.0700736	0.282495	-0.155406	-0.174411	0.248737	0.762491	-0.482483	0.0204878	-0.601398	-0.52432	-0.666557	-0.718696	-0.481777	-0.540301
CG11505	MM11	-0.117743	0.0842544	0.327991	-0.13146	-0.263534	0.00714974	0.289863	-0.247698	-0.207746	0.36217	0.896246	-0.401502	0.067648	-0.647837	-0.502013	-0.857837	-0.847727	-0.571891	-0.531516
CG11509	MM11	-0.0862329	0.070462	0.357832	0.0190687	-0.467747	-0.266148	-0.0576606	-0.425261	-0.224044	0.281825	0.874739	-0.203533	0.354753	-0.341245	-0.461043	-0.647265	-0.841203	-0.547865	-0.553401
CG11597	MM11	-0.575711	-0.450761	0.0260159	-0.585131	-0.728434	-0.58861	-0.469428	-0.856623	-0.680575	0.87337	0.640704	0.458303	0.708484	0.0247801	0.25909	-0.355277	-0.456542	0.140426	-0.194556
CG11638	MM11	-0.28404	-0.107374	0.236046	-0.172361	-0.601157	-0.387629	-0.402597	-0.736538	-0.473888	0.594874	0.838802	0.107703	0.668538	-0.100264	-0.094067	-0.512723	-0.79364	-0.331762	-0.506724
CG11655	MM11	0.0826718	-0.0253576	-0.278753	-0.0873925	0.429214	0.345286	0.26507	0.436562	0.232931	-0.174155	-0.731011	0.0244099	-0.493487	0.0714719	0.321489	0.504069	0.768277	0.552699	0.635262
CG11781	MM11	0.516031	-0.171004	-0.534701	0.236448	0.485563	0.0666115	-0.0585257	0.486929	0.208747	-0.733811	-0.709231	-0.0260907	-0.246756	0.533372	0.296788	0.554802	0.500588	-0.281604	0.0381098
CG11790	MM11	0.199489	0.152667	-0.141164	0.398681	0.36279	0.12282	0.0590124	0.622887	0.549126	-0.790926	-0.790844	0.139241	-0.350766	0.454687	0.0333733	0.553353	0.721574	0.174154	0.36753
CG11811	MM11	0.126248	0.442733	0.0244562	0.396175	0.759764	0.557528	0.35915	0.741994	0.70072	-0.567373	-0.81731	-0.0233925	-0.562067	0.108118	0.105669	0.356404	0.6741	0.352916	0.436982
CG11857	MM11	0.409932	0.225406	-0.213223	0.31671	0.758984	0.57222	0.464255	0.836352	0.622868	-0.64252	-0.859478	-0.246146	-0.65037	0.107649	0.10744	0.492304	0.826422	0.252292	0.414786
CG11873	MM11	-0.234934	-0.0415003	0.325794	-0.204374	-0.512125	-0.228526	0.0300831	-0.508777	-0.387224	0.513386	0.982588	-0.209647	0.301898	-0.514482	-0.418338	-0.789242	-0.910247	-0.485211	-0.515426
CG11883	MM11	-0.187899	-0.186178	0.0796303	-0.515105	-0.474121	-0.499992	-0.367049	-0.770204	-0.636977	0.764697	0.778482	0.229293	0.737599	-0.0641382	0.123689	-0.459859	-0.735935	-0.171523	-0.681804
CG11899	MM11	0.269133	-0.0644579	-0.34611	0.073746	0.371592	0.233149	0.122686	0.494788	0.300138	-0.40921	-0.884116	0.049668	-0.427547	0.313135	0.297634	0.780521	0.948166	0.561176	0.647034
CG11964	MM11	-0.0556903	0.0110225	-0.0756925	0.284966	0.0745005	-0.0318626	-0.413107	0.0331826	0.137785	-0.242878	-0.609422	0.380667	0.0393795	0.503615	0.308802	0.66265	0.501034	0.474132	0.475886
CG11970	MM11	-0.404842	-0.195419	0.226463	-0.371454	-0.680833	-0.55356	-0.479072	-0.884996	-0.626268	0.789189	0.779291	0.300717	0.697621	-0.105638	0.0359281	-0.393799	-0.728852	-0.0066589	-0.344632
CG11975	MM11	-0.124949	0.0412666	-0.247747	-0.0990843	0.339016	0.0359538	-0.401913	-0.0239476	0.0325907	0.0475201	-0.65743	0.585929	0.194075	0.587304	0.731349	0.530632	0.487309	0.516146	0.252452
CG11980	MM11	0.0675786	-0.298562	-0.444483	-0.351908	0.0321825	-0.358219	-0.489469	-0.161957	-0.200377	0.118825	-0.625763	0.63095	0.349712	0.716482	0.755365	0.775077	0.666479	0.677877	0.232319
CG12054	MM11	-0.0125305	0.142764	0.285582	-0.172671	-0.223469	-0.103588	0.215977	-0.226299	-0.21764	0.255873	0.847465	-0.297517	0.142892	-0.50535	-0.483533	-0.790236	-0.864048	-0.628775	-0.705421
CG12071	MM11	-0.114238	-0.107211	0.230293	-0.202751	-0.609365	-0.476263	-0.253393	-0.636268	-0.49465	0.437434	0.903162	-0.0301929	0.509129	-0.230353	-0.313202	-0.546544	-0.886439	-0.476897	-0.60462
CG12084	MM11	-0.597065	0.107635	0.456333	-0.338846	-0.633312	-0.412084	-0.307342	-0.771786	-0.39768	0.782628	0.843476	0.335176	0.617018	-0.239506	-0.108827	-0.62993	-0.780908	0.0156163	-0.314301
CG12090	MM11	-0.581747	0.0538426	0.516937	-0.0954284	-0.535477	-0.0334482	0.152364	-0.436131	-0.171048	0.605767	0.778828	-0.144751	0.0562252	-0.671204	-0.416552	-0.70415	-0.608242	0.00626341	0.127034
CG12093	MM11	0.0660466	-0.331824	-0.457158	-0.122899	-0.0618354	-0.32941	-0.362771	0.145185	0.00427396	-0.358154	-0.739256	0.532579	0.0646176	0.756015	0.430872	0.799249	0.812749	0.450442	0.386796
CG12099	MM11	0.318523	-0.0777806	-0.512842	-0.198782	0.394578	-0.109446	-0.143778	0.337844	0.0994257	-0.412047	-0.830852	0.401347	-0.0870388	0.645186	0.526948	0.720392	0.720091	0.305741	0.152225
CG12107	MM11	0.00794371	-0.171421	-0.351975	-0.0646372	-0.0722196	-0.387942	-0.534935	-0.0119894	0.00497974	-0.288689	-0.66695	0.65199	0.230506	0.821939	0.494979	0.756248	0.626015	0.397863	0.323884
CG12134	MM11	0.236353	0.171566	-0.167712	0.368828	0.716818	0.584299	0.378244	0.709575	0.576961	-0.517129	-0.86188	-0.197301	-0.653565	0.0605335	0.194619	0.488868	0.786913	0.347646	0.626315
CG12159	MM11	0.389133	-0.252666	-0.577347	-0.108821	0.205953	-0.264385	-0.465197	0.091511	-0.0546427	-0.315489	-0.791978	0.453093	0.2042	0.855768	0.654406	0.920041	0.722824	0.337306	0.126268
CG12171	MM11	0.450449	-0.113565	-0.469671	0.235528	0.536591	0.330874	0.0513094	0.551553	0.251018	-0.597117	-0.916885	-0.0854648	-0.468324	0.376536	0.31268	0.799195	0.806962	0.219351	0.46194
CG12236	MM11	-0.264213	0.272937	0.569667	0.145293	-0.457314	-0.180845	-0.0710713	-0.405415	-0.125859	0.255171	0.842624	-0.114334	0.280776	-0.406018	-0.577673	-0.665796	-0.879491	-0.400887	-0.434871
CG12263	MM11	-0.536711	0.09297	0.396404	-0.314711	-0.543692	-0.427338	-0.435184	-0.798625	-0.422645	0.778409	0.784594	0.415563	0.765914	-0.0747787	0.0296957	-0.565117	-0.769407	-0.00151959	-0.479024
CG12264	MM11	0.13763	-0.147408	-0.425459	-0.0943263	0.239816	-0.101167	-0.459685	-0.0290233	-0.0959794	-0.102548	-0.70969	0.463914	0.129743	0.646002	0.678478	0.766023	0.543117	0.417808	0.293413
CG1227	MM11	0.202129	0.174287	-0.107547	0.450938	0.349689	0.183018	-0.0302975	0.472885	0.468913	-0.651486	-0.782398	0.0826056	-0.365142	0.368833	0.0978743	0.647171	0.651195	0.261714	0.551503
CG12316	MM11	-0.159855	-0.379442	0.00723965	-0.0962129	-0.610695	-0.349292	-0.390156	-0.611168	-0.575151	0.341414	0.757801	-0.0574675	0.474713	-0.0666395	-0.166695	-0.424851	-0.752855	-0.610458	-0.478943
CG12321	MM11	0.102582	0.0943404	-0.128867	0.461048	0.44522	0.472412	0.326779	0.74804	0.623662	-0.702342	-0.82221	-0.138561	-0.666793	0.147135	-0.0148376	0.47819	0.840984	0.262295	0.717294
CG1236	MM11	0.0614652	-0.531388	-0.528942	-0.197931	-0.105656	-0.213345	-0.364764	-0.0564809	-0.198415	-0.0193604	-0.641305	0.348709	0.061493	0.561587	0.577591	0.818042	0.779776	0.563055	0.570503
CG12384	MM11	0.474104	0.0495713	-0.314677	0.33372	0.523864	0.389783	0.374573	0.829628	0.540332	-0.824606	-0.827916	-0.252408	-0.644498	0.221546	-0.0299912	0.581576	0.846472	0.0880524	0.413636
CG12402	MM11	-0.361341	-0.133584	0.293978	-0.000230086	-0.384083	-0.117413	-0.0597494	-0.518816	-0.287177	0.535333	0.804069	-0.181295	0.29941	-0.431276	-0.180921	-0.716526	-0.777201	-0.39734	-0.253078
CG12531	MM11	-0.247588	0.188462	0.511621	0.0269005	-0.390249	-0.0645794	0.154849	-0.358416	-0.148791	0.377043	0.957246	-0.309305	0.17263	-0.61908	-0.575282	-0.863956	-0.925539	-0.501868	-0.457223
CG12547	MM11	-0.701247	0.126703	0.61429	-0.0436599	-0.603321	-0.0567369	0.0756631	-0.444962	-0.0580443	0.634768	0.688647	0.0128767	0.159603	-0.550115	-0.37907	-0.603852	-0.426862	0.266493	0.246343
CG12582	MM11	0.280465	0.112259	-0.242344	0.264765	0.546343	0.384962	0.0929568	0.535953	0.391012	-0.479011	-0.912023	0.0166095	-0.447374	0.298225	0.28102	0.74449	0.832726	0.483383	0.572326
CG12590	MM11	-0.121636	-0.0423869	0.227401	-0.0794066	-0.276936	0.0123514	0.20831	-0.293961	-0.278428	0.33358	0.820921	-0.427433	-0.00176955	-0.624616	-0.421463	-0.757577	-0.835254	-0.620972	-0.353311
CG12594	MM11	-0.534956	-0.061403	0.386069	-0.283576	-0.6325	-0.402223	-0.269097	-0.773784	-0.440877	0.785393	0.907811	0.185474	0.60653	-0.291014	-0.109511	-0.686555	-0.814505	-0.116269	-0.354001
CG12605	MM11	-0.140875	0.0610699	0.35319	-0.0732703	-0.418844	-0.145353	0.156216	-0.297223	-0.209155	0.276248	0.91161	-0.300246	0.174099	-0.512049	-0.562024	-0.797049	-0.841787	-0.590631	-0.550976
CG12681	MM11	-0.244944	-0.0326199	0.322639	-0.145252	-0.405615	-0.02638	0.0808512	-0.458111	-0.323097	0.586111	0.887863	-0.284024	0.254334	-0.5495	-0.332001	-0.728239	-0.765317	-0.33892	-0.39041
CG12736	MM11	-0.049656	-0.329517	-0.407693	-0.0888055	-0.0654641	-0.195241	-0.468367	-0.0337645	-0.0895958	-0.118856	-0.719505	0.518206	0.0940675	0.669262	0.559817	0.837003	0.755635	0.596898	0.574927
CG12769	MM11	-0.386445	-0.0109984	0.389813	-0.229107	-0.649528	-0.413928	-0.216177	-0.689883	-0.412981	0.620992	0.965204	0.0757141	0.556827	-0.308269	-0.284465	-0.705032	-0.883784	-0.301928	-0.491541
CG12851	MM11	-0.282761	-0.201676	0.25374	-0.134329	-0.674894	-0.337497	-0.13594	-0.578801	-0.427357	0.459182	0.937704	-0.136536	0.386175	-0.351752	-0.374457	-0.668119	-0.820909	-0.492145	-0.401923
CG12858	MM11	-0.368051	-0.149569	0.200505	-0.409131	-0.671403	-0.565406	-0.453202	-0.838707	-0.584255	0.732058	0.852124	0.304675	0.772903	-0.0442638	0.0138667	-0.514518	-0.786563	-0.195679	-0.545539
CG12896	MM11	0.415748	-0.177213	-0.587245	-0.0243745	0.532442	0.0925738	-0.0962627	0.450721	0.144576	-0.491133	-0.944753	0.218044	-0.197672	0.626525	0.555274	0.810202	0.83914	0.284698	0.221922
CG12950	MM11	-0.272822	0.0179581	0.404312	-0.0686806	-0.527237	-0.23413	0.00476815	-0.463783	-0.286259	0.406932	0.96721	-0.184369	0.312649	-0.467206	-0.492646	-0.798693	-0.902938	-0.508443	-0.512618
CG12992	MM11	-0.287716	0.365263	0.627833	-0.0252013	-0.213199	0.105286	0.47226	-0.14683	0.05416	0.394337	0.852378	-0.376231	-0.0716142	-0.835436	-0.643264	-0.917912	-0.756875	-0.245427	-0.285765
CG13016	MM11	0.133061	-0.0104862	-0.245578	0.209974	0.290717	-0.0342193	-0.192831	0.308092	0.328166	-0.431795	-0.849813	0.342421	-0.110793	0.578386	0.412069	0.755626	0.797832	0.499371	0.523451
CG13077	MM11	0.404906	0.154663	-0.175737	0.491472	0.771558	0.642568	0.32698	0.655743	0.50989	-0.516963	-0.770394	-0.365448	-0.602803	0.0228491	0.16562	0.487007	0.633498	0.181932	0.461512
CG13116	MM11	0.385797	-0.0172822	-0.346653	0.191979	0.6137	0.361737	0.380784	0.729348	0.481548	-0.587323	-0.835128	-0.170278	-0.564655	0.190935	0.20199	0.525957	0.855553	0.24226	0.438189
CG1314	MM11	-0.356718	0.419598	0.727098	0.267878	-0.220378	0.19373	0.477055	0.0179574	0.24465	0.122666	0.753743	-0.403428	-0.190354	-0.786529	-0.821284	-0.887421	-0.671863	-0.296942	-0.171734
CG1315	MM11	0.667615	-0.133044	-0.473075	0.399553	0.456994	0.229952	-0.174819	0.376133	0.0914967	-0.666526	-0.606537	-0.219763	-0.191633	0.463665	0.197363	0.658396	0.371588	-0.308349	-0.0539939
CG1316	MM11	0.0424743	-0.132159	0.181507	0.039956	-0.430679	-0.153465	0.10646	-0.175112	-0.213646	0.053931	0.705602	-0.372917	0.0934187	-0.356094	-0.56778	-0.503544	-0.585917	-0.56514	-0.454605
CG13193	MM11	-0.29062	0.240815	0.560535	0.144978	-0.270166	0.0916494	0.0652498	-0.417893	-0.130183	0.493237	0.866263	-0.300789	0.212775	-0.608886	-0.430098	-0.770976	-0.88285	-0.332224	-0.354231
CG13293	MM11	-0.274191	0.0170063	0.358372	-0.292402	-0.5666	-0.315273	0.0625504	-0.488838	-0.360839	0.495972	0.924717	-0.113383	0.243557	-0.519644	-0.454076	-0.726208	-0.832636	-0.33908	-0.396109
CG13300	MM11	0.141042	-0.390477	-0.104068	-0.119357	-0.481481	-0.424664	-0.328867	-0.510025	-0.553537	0.21368	0.693201	-0.146146	0.475744	-0.00441893	-0.151798	-0.322388	-0.699997	-0.688816	-0.662715
CG13315	MM11	0.71722	0.0138004	-0.400653	0.324731	0.538579	0.302068	0.324261	0.786799	0.436989	-0.879184	-0.777549	-0.34975	-0.601462	0.245528	-0.0484493	0.652242	0.735458	-0.0748252	0.238063
CG13375	MM11	-0.352165	0.0205601	0.381481	-0.337254	-0.523207	-0.319835	-0.0500075	-0.628025	-0.389587	0.722297	0.936643	0.0053853	0.461979	-0.440907	-0.23714	-0.735898	-0.821667	-0.180857	-0.456797
CG13436	MM11	-0.64778	-0.0557494	0.334735	-0.417285	-0.564463	-0.279244	-0.175213	-0.655171	-0.37717	0.841895	0.52875	0.316155	0.351798	-0.304675	0.0381383	-0.349842	-0.354906	0.457383	0.180752
CG13532	MM11	-0.254874	0.0306778	0.354684	-0.17775	-0.560938	-0.396085	-0.31641	-0.716146	-0.45116	0.591116	0.900934	0.0743932	0.602768	-0.231977	-0.220691	-0.577306	-0.905855	-0.31051	-0.567011
CG1354	MM11	-0.161521	-0.141412	-0.299066	-0.201116	0.0448678	-0.200757	-0.545721	-0.132601	-0.0782768	0.0843681	-0.649958	0.728923	0.348513	0.746498	0.71713	0.692935	0.645775	0.692219	0.303366
CG13551	MM11	0.407308	0.0805806	-0.325345	0.423642	0.523155	0.323705	0.00424978	0.621062	0.458669	-0.757096	-0.930785	-0.00945061	-0.395932	0.490315	0.214375	0.768716	0.812904	0.169079	0.421813
CG13579	MM11	-0.511128	0.076118	0.524507	-0.210053	-0.675976	-0.328161	-0.0742721	-0.629948	-0.327707	0.646957	0.959733	0.0383317	0.387857	-0.485895	-0.412697	-0.745993	-0.834724	-0.135521	-0.276406
CG13585	MM11	0.648809	-0.0985859	-0.527852	0.217786	0.473631	0.0714226	-0.0100391	0.578559	0.252088	-0.821355	-0.74449	-0.0544258	-0.259799	0.565882	0.192374	0.652554	0.601354	-0.221203	-0.0379637
CG13594	MM11	-0.434792	0.0186335	0.475546	-0.161859	-0.607374	-0.227861	0.0588803	-0.529146	-0.304885	0.574167	0.955321	-0.138404	0.229975	-0.599891	-0.476257	-0.782544	-0.831808	-0.246321	-0.236039
CG13604	MM11	-0.439341	-0.00118516	0.374995	-0.169252	-0.607677	-0.374921	-0.370231	-0.767671	-0.428869	0.679125	0.737356	0.190582	0.522784	-0.22905	-0.100904	-0.423677	-0.723539	-0.00796343	-0.16137
CG13611	MM11	-0.213343	0.182489	0.562852	0.249017	-0.282823	0.182791	0.425683	-0.0545618	0.0761349	0.168139	0.727726	-0.54147	-0.224344	-0.798804	-0.761122	-0.714132	-0.607955	-0.289402	-0.0705615
CG13650	MM11	-0.247867	-0.0405935	0.190215	-0.460052	-0.542331	-0.560475	-0.368647	-0.723112	-0.544392	0.625343	0.827887	0.300191	0.73183	-0.0393299	-0.0367368	-0.542191	-0.818236	-0.272815	-0.737756
CG13685	MM11	-0.280857	0.181311	0.439365	-0.24066	-0.459788	-0.306145	-0.0426608	-0.504322	-0.25771	0.532524	0.899033	0.0335085	0.472819	-0.350432	-0.340342	-0.737071	-0.821554	-0.272027	-0.607629
CG13743	MM11	-0.721911	0.0513142	0.587207	-0.130279	-0.710414	-0.324669	-0.124333	-0.646003	-0.248133	0.67684	0.878123	0.158472	0.394904	-0.44104	-0.343412	-0.73665	-0.72904	0.021747	-0.0663267
CG13830	MM11	-0.183907	-0.161403	0.126086	-0.35145	-0.568635	-0.486514	-0.278932	-0.653141	-0.545569	0.504693	0.888759	0.0807195	0.585139	-0.141939	-0.157077	-0.612988	-0.876275	-0.52367	-0.691594
CG13917	MM11	-0.269324	-0.383429	-0.0104801	-0.471052	-0.690383	-0.626173	-0.56979	-0.894124	-0.772621	0.712077	0.801272	0.295181	0.798197	0.0625028	0.128303	-0.388194	-0.770074	-0.293403	-0.589801
CG13921	MM11	-0.619884	-0.260804	0.218917	-0.392382	-0.848937	-0.608768	-0.599149	-0.922182	-0.618869	0.788677	0.742647	0.490145	0.78761	0.050697	0.0748349	-0.376267	-0.615071	0.0639374	-0.23812
CG13928	MM11	-0.169405	0.0956443	0.41449	0.0355477	-0.4435	-0.191364	-0.0346508	-0.436745	-0.225221	0.342708	0.919384	-0.214674	0.345487	-0.408395	-0.473803	-0.733627	-0.897125	-0.539072	-0.565503
CG13954	MM11	-0.529654	-0.064723	0.382921	-0.356132	-0.625523	-0.257704	-0.0789752	-0.672469	-0.430281	0.812783	0.900325	0.0503042	0.416798	-0.464915	-0.207371	-0.697745	-0.723328	-0.0303221	-0.230442
CG13995	MM11	-0.35444	-0.0788764	0.274787	-0.376555	-0.704781	-0.568509	-0.339456	-0.746342	-0.523873	0.613698	0.912262	0.235324	0.660077	-0.141742	-0.186496	-0.597484	-0.844465	-0.283437	-0.573072
CG13996	MM11	0.161813	-0.64332	-0.765654	-0.211321	0.0262493	-0.290738	-0.592438	-0.129054	-0.329814	-0.114414	-0.619703	0.437915	0.278263	0.836964	0.818175	0.734793	0.559875	0.0864293	0.18543
CG14010	MM11	-0.696542	0.0679743	0.564161	-0.244218	-0.786545	-0.431031	-0.159143	-0.647538	-0.2794	0.65644	0.857659	0.26569	0.45171	-0.351741	-0.360862	-0.664158	-0.666315	0.0930126	-0.125373
CG1402	MM11	-0.329123	0.0708932	0.429781	-0.09848	-0.562675	-0.368578	-0.189654	-0.608623	-0.313905	0.495154	0.937785	0.023932	0.513575	-0.304681	-0.3407	-0.721105	-0.913833	-0.396631	-0.532325
CG14024	MM11	-0.324054	-0.0812132	0.297691	-0.110424	-0.439059	-0.182451	-0.0947757	-0.49095	-0.345127	0.483701	0.854847	-0.0815196	0.399988	-0.334767	-0.276817	-0.72683	-0.802597	-0.423359	-0.531889
CG14073	MM11	-0.190371	-0.0519539	0.318758	-0.166403	-0.455853	-0.165081	0.226947	-0.327346	-0.27599	0.375252	0.923278	-0.334354	0.0962045	-0.619387	-0.53739	-0.809946	-0.810561	-0.503354	-0.419422
CG14082	MM11	-0.51918	0.381919	0.777646	0.162956	-0.41443	0.0749772	0.235945	-0.304587	0.0684925	0.440714	0.883095	-0.233715	0.0771905	-0.731335	-0.663126	-0.874344	-0.773222	-0.13736	-0.130901
CG14103	MM11	-0.0022295	0.555129	0.207242	0.430692	0.506852	0.388087	0.251646	0.613183	0.769427	-0.50755	-0.723662	0.118488	-0.405531	0.160332	0.00857868	0.369685	0.679715	0.510378	0.539299
CG14200	MM11	-0.15905	-0.335947	0.0387596	-0.307235	-0.492776	-0.263244	-0.230448	-0.685231	-0.666619	0.642896	0.842113	-0.135493	0.424304	-0.316818	-0.0763	-0.527922	-0.828719	-0.439154	-0.474621
CG14215	MM11	-0.676379	-0.130074	0.394483	-0.261182	-0.836519	-0.498883	-0.401915	-0.825678	-0.465348	0.741654	0.795758	0.334071	0.578819	-0.192026	-0.132407	-0.493608	-0.657494	0.0807785	-0.0604086
CG14234	MM11	-0.525165	-0.0969236	0.307273	-0.278983	-0.721296	-0.534539	-0.533985	-0.881725	-0.5096	0.749066	0.800516	0.382411	0.779343	-0.0226569	0.0246835	-0.473328	-0.741182	-0.0635975	-0.343781
CG14341	MM11	0.670506	-0.0627826	-0.478169	0.165441	0.496948	0.0545768	0.175956	0.660818	0.319076	-0.826318	-0.748059	-0.126223	-0.410842	0.40841	0.102475	0.618445	0.646258	-0.127359	0.0681259
CG14372	MM11	-0.339022	-0.226949	0.192364	-0.331831	-0.723707	-0.5209	-0.32527	-0.73752	-0.584695	0.581586	0.931231	0.120509	0.587733	-0.183736	-0.201495	-0.61321	-0.864157	-0.409384	-0.531772
CG14408	MM11	-0.210052	-0.114049	0.256103	-0.156969	-0.644679	-0.431649	-0.323047	-0.685194	-0.495941	0.486291	0.913864	0.00798731	0.565582	-0.196712	-0.276628	-0.561078	-0.88778	-0.457969	-0.567839
CG14431	MM11	-0.316911	-0.215858	0.167006	-0.246021	-0.701034	-0.526185	-0.436955	-0.744094	-0.566526	0.507257	0.87138	0.171474	0.650257	-0.0569333	-0.150256	-0.544066	-0.854579	-0.461116	-0.560327
CG14438	MM11	-0.464637	-0.0978112	0.375914	-0.312297	-0.654944	-0.299055	-0.0294653	-0.62939	-0.430755	0.705549	0.952325	-0.0381537	0.34886	-0.513225	-0.326199	-0.740178	-0.791608	-0.175811	-0.271996
CG14441	MM11	-0.136705	0.461756	0.609548	0.133496	-0.159604	0.0520534	0.341296	-0.0835929	0.100315	0.124113	0.803278	-0.344473	-0.0218799	-0.653617	-0.714495	-0.845293	-0.845583	-0.48786	-0.489378
CG14442	MM11	-0.228324	-0.0545236	0.262906	-0.17889	-0.548856	-0.396725	-0.342624	-0.693858	-0.511049	0.513307	0.883494	0.0577766	0.566995	-0.194365	-0.213917	-0.573481	-0.936749	-0.447109	-0.610733
CG14446	MM11	-0.385728	0.0339486	0.416172	-0.195525	-0.639215	-0.385219	-0.12167	-0.586532	-0.346634	0.50129	0.966227	0.0272798	0.441244	-0.362958	-0.406211	-0.760302	-0.896063	-0.385696	-0.482203
CG14459	MM11	-0.296573	0.159495	0.518186	-0.033082	-0.372015	-0.0261646	0.216447	-0.376693	-0.15886	0.495738	0.950743	-0.325829	0.140618	-0.699851	-0.520851	-0.876097	-0.875274	-0.373199	-0.360713
CG14478	MM11	0.13008	-0.0194559	0.0888654	-0.272756	-0.24864	-0.183264	0.255111	-0.14122	-0.271843	0.129692	0.733704	-0.332129	0.04343	-0.435508	-0.462466	-0.641232	-0.710302	-0.667704	-0.643514
CG14505	MM11	-0.590689	-0.131432	0.360441	-0.409946	-0.76695	-0.40076	-0.0947373	-0.643517	-0.396847	0.74814	0.798613	0.173939	0.395641	-0.372546	-0.225772	-0.56836	-0.526872	0.139176	-0.0515086
CG14509	MM11	-0.172489	0.0560796	0.380497	-0.060628	-0.475969	-0.189359	0.108905	-0.351694	-0.226762	0.302377	0.936375	-0.272306	0.209993	-0.504196	-0.566686	-0.788514	-0.864614	-0.568254	-0.521637
CG14521	MM11	-0.392408	-0.223925	0.161107	-0.549992	-0.779725	-0.704192	-0.483636	-0.885798	-0.666107	0.777234	0.813512	0.411299	0.783978	-0.00811153	0.0339577	-0.411322	-0.695545	-0.0330208	-0.467704
CG14535	MM11	-0.205416	-0.100584	0.262548	-0.188593	-0.534703	-0.302638	-0.212951	-0.665097	-0.491691	0.593031	0.938872	-0.090073	0.51089	-0.324153	-0.235622	-0.63967	-0.905618	-0.431631	-0.569666
CG14556	MM11	-0.160198	0.411255	0.613253	0.129096	-0.0111732	0.311799	0.562919	0.0185053	0.174022	0.285237	0.72206	-0.519745	-0.17867	-0.850125	-0.644023	-0.84294	-0.639764	-0.232989	-0.287635
CG14615	MM11	0.200159	-0.0285301	-0.305342	0.161909	0.337963	0.1636	-0.152736	0.332963	0.239625	-0.365197	-0.894063	0.228634	-0.208257	0.499744	0.413267	0.857161	0.865392	0.584225	0.569027
CG14619	MM11	-0.168662	-0.0567705	0.309318	0.0829648	-0.406923	0.0481153	0.288659	-0.164297	-0.112632	0.187053	0.805844	-0.499639	-0.0693817	-0.624597	-0.613744	-0.743408	-0.667172	-0.576999	-0.220796
CG14669	MM11	-0.27165	0.0305243	0.437106	-0.0999653	-0.579014	-0.288551	-0.0421418	-0.547871	-0.317332	0.501222	0.974467	-0.148463	0.369633	-0.469741	-0.45938	-0.732138	-0.883896	-0.374055	-0.454843
CG14712	MM11	-0.113629	0.378226	0.580961	0.198872	-0.0996467	0.212091	0.589177	0.0870823	0.19936	0.0572791	0.705998	-0.572234	-0.337503	-0.864468	-0.799905	-0.817088	-0.677319	-0.417353	-0.172938
CG14722	MM11	0.290736	0.00761617	-0.292724	0.369526	0.447702	0.240259	0.0325109	0.521143	0.406855	-0.634354	-0.864245	-0.0042528	-0.438887	0.36602	0.234587	0.694893	0.746982	0.223473	0.587242
CG14742	MM11	0.799862	0.0397198	-0.390561	0.401115	0.707639	0.384823	0.301185	0.682577	0.337579	-0.794926	-0.611073	-0.50242	-0.564963	0.115012	-0.000170577	0.460106	0.380325	-0.373339	0.00705639
CG14834	MM11	-0.589116	0.13004	0.537812	-0.162242	-0.531563	-0.274617	-0.154577	-0.658852	-0.232573	0.746576	0.837804	0.165535	0.514997	-0.364559	-0.169615	-0.70856	-0.731784	0.0197277	-0.231584
CG14853	MM11	-0.448719	0.308782	0.716821	0.204343	-0.446611	0.0352298	0.280227	-0.226641	0.0780166	0.284523	0.879564	-0.310388	-0.0133869	-0.730916	-0.758945	-0.873315	-0.774117	-0.292229	-0.131225
CG14967	MM11	-0.485156	-0.0694648	0.344246	-0.115286	-0.521849	-0.228867	-0.34419	-0.739338	-0.45725	0.692929	0.854577	0.0973058	0.5682	-0.254831	-0.0949891	-0.643638	-0.865335	-0.261828	-0.39866
CG14982	MM11	-0.344345	-0.169282	0.21317	-0.474942	-0.711112	-0.594218	-0.360559	-0.827485	-0.625328	0.745029	0.900948	0.240657	0.678697	-0.165252	-0.0801043	-0.53927	-0.816163	-0.178869	-0.51456
CG14989	MM11	-0.223261	0.438969	0.644753	0.187968	-0.223752	0.0989523	0.357412	-0.0804914	0.140214	0.135294	0.829041	-0.37141	-0.0388729	-0.681667	-0.751501	-0.886587	-0.817023	-0.482297	-0.396332
CG14997	MM11	-0.0256574	-0.239008	-0.352875	-0.0853185	0.0021367	-0.128432	-0.424328	-0.0150322	-0.0350377	-0.0622052	-0.732672	0.500968	0.107038	0.635597	0.575491	0.843362	0.791002	0.699744	0.562675
CG15098	MM11	0.266665	0.178366	-0.209824	0.102179	0.620175	0.385594	0.396892	0.717187	0.522804	-0.492545	-0.87416	-0.0231656	-0.571822	0.153206	0.18871	0.547945	0.894313	0.501544	0.509084
CG15099	MM11	-0.354165	-0.154677	0.0834665	-0.628533	-0.443899	-0.442313	-0.257831	-0.715534	-0.617126	0.788068	0.793365	0.282558	0.632501	-0.14568	0.124129	-0.623901	-0.77107	-0.215604	-0.633586
CG1513	MM11	-0.161659	0.181451	0.475507	0.0463109	-0.474592	-0.248282	0.0277245	-0.339375	-0.154649	0.197784	0.879338	-0.182074	0.243591	-0.422854	-0.624901	-0.705087	-0.86406	-0.509638	-0.533945
CG15141	MM11	-0.0516085	-0.176541	0.054257	-0.358194	-0.321397	-0.419737	-0.304866	-0.680393	-0.607118	0.601604	0.754458	0.0556713	0.578078	-0.150367	0.0575887	-0.479605	-0.853321	-0.391954	-0.704377
CG15236	MM11	-0.395018	0.224008	0.601088	-0.081557	-0.502397	-0.152968	0.124651	-0.455586	-0.170926	0.529759	0.966321	-0.162409	0.226995	-0.6378	-0.550576	-0.838996	-0.872426	-0.242758	-0.329423
CG15270	MM11	-0.326739	-0.00358459	0.380796	-0.139932	-0.545955	-0.235004	-0.0985038	-0.588271	-0.383624	0.552832	0.983354	-0.111956	0.409469	-0.433976	-0.36829	-0.776199	-0.936387	-0.446497	-0.507623
CG15312	MM11	-0.264777	0.239668	0.593108	0.040274	-0.453113	-0.109727	0.176201	-0.344341	-0.10105	0.365982	0.945145	-0.280304	0.159673	-0.636941	-0.656702	-0.815549	-0.862087	-0.362738	-0.39181
CG15332	MM11	-0.409932	-0.00932863	0.389216	-0.312745	-0.750576	-0.36623	-0.104967	-0.564423	-0.345935	0.589736	0.769391	0.102839	0.374013	-0.331193	-0.363054	-0.453843	-0.516225	0.0899817	-0.147525
CG15382	MM11	-0.334377	0.0563075	0.376939	-0.298096	-0.502356	-0.242131	-0.0521483	-0.622852	-0.392846	0.700486	0.908041	-0.0453694	0.384718	-0.479269	-0.250364	-0.694307	-0.836646	-0.203745	-0.367761
CG15399	MM11	-0.573594	0.055912	0.44457	-0.297239	-0.64736	-0.296507	-0.223791	-0.695393	-0.373788	0.760926	0.86311	0.211352	0.5618	-0.291935	-0.187544	-0.648628	-0.712969	-0.00206272	-0.316165
CG15431	MM11	-0.540153	0.256533	0.650741	-0.0662525	-0.522157	-0.131888	0.0217776	-0.536123	-0.177104	0.618371	0.943822	-0.0427042	0.300111	-0.587848	-0.464794	-0.831423	-0.870306	-0.140184	-0.256852
CG15432	MM11	0.701582	-0.189837	-0.573816	0.0602724	0.362734	-0.0757125	-0.0004285	0.475308	0.104522	-0.734287	-0.533797	-0.089882	-0.159475	0.516033	0.147909	0.504465	0.417939	-0.398898	-0.259242
CG15497	MM11	-0.196739	-0.32822	0.0629927	-0.156134	-0.230194	0.01092	0.241842	-0.218521	-0.252632	0.429018	0.397938	-0.314993	-0.141902	-0.536427	-0.126824	-0.347207	-0.240166	0.0139949	0.193958
CG15523	MM11	-0.3516	0.220468	0.53874	0.274653	-0.204688	0.305725	0.20861	-0.224177	-0.0103442	0.326402	0.78855	-0.435088	-0.0180042	-0.684714	-0.530582	-0.826639	-0.797983	-0.448172	-0.205928
CG15547	MM11	0.240076	-0.134075	-0.161381	-0.275924	-0.0474204	-0.179253	-0.331202	-0.454481	-0.584037	0.326995	0.469064	-0.0311405	0.449383	0.0301795	0.131486	-0.20684	-0.684262	-0.511671	-0.809795
CG15618	MM11	-0.743884	-0.00540871	0.423896	-0.234048	-0.618747	-0.267322	-0.351409	-0.779852	-0.406141	0.814366	0.744238	0.319408	0.531032	-0.25081	-0.020709	-0.578517	-0.691892	0.0865475	-0.0688111
CG15628	MM11	-0.0146623	-0.0902426	0.180894	-0.145382	-0.441792	-0.336426	-0.0642089	-0.461985	-0.3691	0.328692	0.870469	-0.203576	0.363986	-0.313691	-0.335639	-0.637644	-0.857183	-0.633419	-0.624546
CG15629	MM11	0.131488	-0.504962	-0.699815	-0.413392	0.0151469	-0.443995	-0.612796	-0.166401	-0.372793	-0.0519635	-0.640545	0.654884	0.339931	0.872599	0.822458	0.774858	0.554883	0.291005	0.0935858
CG15631	MM11	-0.034223	0.0594925	0.268271	-0.132643	-0.297945	0.0171983	0.503477	0.0529314	-0.0317197	0.0788566	0.650885	-0.449935	-0.226982	-0.640379	-0.675871	-0.64194	-0.457728	-0.389113	-0.25059
CG15739	MM11	0.73257	0.0235377	-0.405205	0.367701	0.758801	0.482977	0.105212	0.51049	0.221758	-0.53871	-0.626473	-0.392259	-0.332069	0.226198	0.245547	0.531943	0.394962	-0.19664	-0.0730298
CG15760	MM11	-0.468706	0.12039	0.523375	-0.0853663	-0.548887	-0.187841	-0.0571878	-0.59335	-0.272672	0.611494	0.955728	-0.0685705	0.352687	-0.516929	-0.385506	-0.796743	-0.900354	-0.27279	-0.300237
CG15765	MM11	-0.209713	0.0274928	0.322878	-0.121916	-0.493891	-0.301317	-0.0665949	-0.462417	-0.312182	0.343543	0.920108	-0.10266	0.37053	-0.341341	-0.421727	-0.752679	-0.911187	-0.590581	-0.613187
CG15803	MM11	-0.323073	-0.160819	0.24939	-0.335356	-0.626287	-0.369486	-0.123833	-0.643899	-0.518718	0.618888	0.974541	-0.0353713	0.445281	-0.38211	-0.282061	-0.727393	-0.880507	-0.403144	-0.510903
CG15817	MM11	-0.411731	-0.0440702	0.348803	-0.241501	-0.675336	-0.389761	-0.34521	-0.762744	-0.517405	0.659069	0.876099	0.144722	0.552955	-0.252781	-0.214366	-0.541472	-0.840589	-0.18372	-0.381752
CG15864	MM11	-0.539	0.394798	0.730954	0.204369	-0.183511	0.19034	0.159019	-0.316211	0.0761185	0.520096	0.644165	-0.14957	0.0477772	-0.67266	-0.395087	-0.69411	-0.644697	0.0981087	0.0367558
CG15894	MM11	-0.382379	-0.168565	0.301531	-0.294989	-0.724771	-0.421603	-0.223566	-0.735439	-0.534661	0.677893	0.955633	0.0288078	0.500985	-0.348655	-0.264338	-0.629354	-0.835143	-0.25217	-0.37942
CG15923	MM11	-0.258669	-0.175197	0.126445	-0.405302	-0.672321	-0.668671	-0.56773	-0.858991	-0.644914	0.635233	0.786438	0.362275	0.812845	0.0807268	0.0431742	-0.379849	-0.790709	-0.241331	-0.607809
CG1646	MM11	-0.38206	0.045252	0.501478	-0.135164	-0.610765	-0.259753	0.0187251	-0.524015	-0.296793	0.552405	0.883868	-0.102193	0.246014	-0.554313	-0.48794	-0.6472	-0.74787	-0.0994028	-0.213446
CG1647	MM11	-0.477481	-0.0863828	0.425108	-0.159969	-0.778802	-0.423872	-0.234832	-0.669866	-0.402852	0.571669	0.902486	0.0948275	0.482265	-0.307833	-0.37446	-0.598415	-0.750783	-0.150367	-0.289737
CG1657	MM11	-0.760966	0.0639438	0.583726	-0.130379	-0.598894	-0.151681	-0.0157681	-0.569226	-0.206827	0.721924	0.783219	0.0951756	0.250451	-0.542362	-0.302508	-0.71195	-0.624389	0.150931	0.0916922
CG1665	MM11	-0.236797	-0.247073	-0.302708	-0.169622	-0.0842996	-0.239162	-0.404669	-0.0390013	0.00577048	-0.0172198	-0.68815	0.652083	0.142026	0.644668	0.59096	0.698461	0.781743	0.726019	0.616226
CG16711	MM11	-0.413416	-0.288721	0.193813	-0.272999	-0.87002	-0.595358	-0.394276	-0.738433	-0.555447	0.501795	0.849802	0.190827	0.559835	-0.104642	-0.239884	-0.485279	-0.728833	-0.309876	-0.320506
CG16712	MM11	0.575049	-0.0173441	-0.407315	0.241892	0.538248	0.235345	0.213195	0.678458	0.425105	-0.705683	-0.890322	-0.143633	-0.481365	0.35281	0.18688	0.752338	0.876156	0.212175	0.392976
CG1677	MM11	-0.462068	0.0478778	0.427462	-0.286412	-0.751292	-0.539453	-0.362037	-0.769867	-0.428195	0.651793	0.851881	0.296769	0.631169	-0.175558	-0.224713	-0.512317	-0.762266	-0.0386417	-0.347003
CG16779	MM11	-0.265892	0.118649	0.47982	-0.0804848	-0.494953	-0.181997	0.0923541	-0.435678	-0.234208	0.445251	0.980357	-0.224146	0.259058	-0.564012	-0.543364	-0.820398	-0.89842	-0.424597	-0.476388
CG16791	MM11	-0.384013	0.0963033	0.50465	-0.0749916	-0.539735	-0.177967	0.0213716	-0.520081	-0.259553	0.539244	0.990522	-0.161074	0.311196	-0.551676	-0.475207	-0.831499	-0.906553	-0.36133	-0.392405
CG16817	MM11	0.49227	0.24523	-0.206869	0.472131	0.645665	0.436882	0.309069	0.821796	0.646203	-0.856399	-0.856068	-0.213016	-0.58413	0.263201	0.000215647	0.579876	0.766563	0.0746405	0.359193
CG16833	MM11	-0.289772	0.298724	0.639379	0.219877	-0.303629	0.15945	0.326821	-0.200717	0.0380871	0.294924	0.877943	-0.467271	-0.0618883	-0.791585	-0.712661	-0.863691	-0.825567	-0.401046	-0.213069
CG16854	MM11	-0.409036	-0.33555	0.0749578	-0.581088	-0.692108	-0.643796	-0.460153	-0.904152	-0.715774	0.862155	0.789379	0.366223	0.758429	-0.0447339	0.169419	-0.44111	-0.689926	-0.0487258	-0.427234
CG16863	MM11	-0.675501	0.00627916	0.500049	-0.0907932	-0.620373	-0.148862	0.0964224	-0.341777	-0.0551563	0.492175	0.474631	0.0826482	0.0107887	-0.47381	-0.359455	-0.391229	-0.193272	0.416912	0.459224
CG16868	MM11	-0.490986	0.0399245	0.427527	-0.325214	-0.59421	-0.388879	-0.213495	-0.739266	-0.453254	0.751648	0.937643	0.168159	0.542669	-0.361535	-0.201049	-0.718741	-0.898295	-0.148398	-0.433987
CG1688	MM11	-0.640345	-0.0146309	0.414557	-0.272387	-0.717838	-0.486468	-0.443744	-0.843673	-0.455926	0.758381	0.847542	0.383736	0.700415	-0.135738	-0.0709663	-0.594753	-0.795226	-0.0430986	-0.310705
CG1695	MM11	-0.503571	-0.0296883	0.441064	-0.142491	-0.665392	-0.286304	-0.0724828	-0.589672	-0.319809	0.570222	0.966865	-0.0340005	0.369613	-0.452986	-0.397561	-0.799079	-0.844404	-0.321809	-0.295522
CG16965	MM11	0.234862	0.26467	-0.0925282	0.260252	0.558678	0.312281	0.144132	0.542514	0.503291	-0.442926	-0.876783	0.0958028	-0.389337	0.270529	0.237267	0.674279	0.821051	0.607367	0.529172
CG16972	MM11	-0.637249	0.00829647	0.473365	-0.259339	-0.837182	-0.497657	-0.23332	-0.637272	-0.327732	0.55199	0.810505	0.302737	0.460687	-0.241401	-0.363588	-0.571772	-0.63546	0.0173505	-0.149998
CG16986	MM11	0.624355	0.124164	-0.209539	0.415027	0.515926	0.35865	0.10516	0.42882	0.162075	-0.622618	-0.193362	-0.444004	-0.253069	0.0923957	-0.145351	0.114815	-0.0923832	-0.670968	-0.439823
CG17010	MM11	-0.109347	-0.0510496	0.310688	-0.0990148	-0.372002	-0.126279	0.240044	-0.235923	-0.244188	0.285532	0.735715	-0.340981	-0.0201338	-0.603188	-0.544675	-0.593633	-0.639093	-0.298231	-0.292929
CG17030	MM11	-0.52818	-0.149803	0.316302	-0.328582	-0.806616	-0.466888	-0.167503	-0.641848	-0.370356	0.625101	0.779247	0.170899	0.419151	-0.276184	-0.234615	-0.519872	-0.537732	0.00195182	-0.0453417
CG1707	MM11	0.440851	-0.0516186	-0.418694	0.291065	0.580332	0.291645	-0.0281544	0.54373	0.296355	-0.617283	-0.894287	0.00727086	-0.308001	0.494614	0.341353	0.748736	0.762336	0.184124	0.253675
CG17075	MM11	-0.248629	-0.0841257	0.271378	-0.28728	-0.518242	-0.321815	-0.109718	-0.618507	-0.462335	0.617202	0.961173	-0.0672548	0.479428	-0.373785	-0.2475	-0.7326	-0.89388	-0.414125	-0.594455
CG17122	MM11	-0.421237	0.0464488	0.408497	-0.0541028	-0.33231	-0.0317299	-0.049645	-0.519885	-0.283177	0.607024	0.874928	-0.114314	0.363699	-0.46081	-0.230249	-0.81907	-0.87307	-0.358616	-0.443227
CG1718	MM11	-0.313349	0.156861	0.434906	-0.247241	-0.306823	-0.0760951	0.212743	-0.400259	-0.239136	0.586215	0.929561	-0.197	0.200933	-0.646312	-0.382234	-0.904119	-0.87913	-0.341327	-0.479533
CG17233	MM11	-0.189821	-0.131489	0.265345	-0.00558899	-0.453682	-0.076844	0.0763723	-0.379352	-0.331887	0.329206	0.888654	-0.378033	0.11502	-0.545777	-0.488179	-0.734231	-0.84917	-0.61636	-0.37822
CG17321	MM11	-0.370948	-0.217988	0.19666	-0.390609	-0.81432	-0.662711	-0.448425	-0.825621	-0.587014	0.642267	0.859894	0.291686	0.716221	-0.0454832	-0.100025	-0.468626	-0.745593	-0.206353	-0.443105
CG17337	MM11	0.222728	0.120845	-0.254259	0.292056	0.632847	0.389979	0.0958697	0.584937	0.46658	-0.517776	-0.96193	0.0826386	-0.421155	0.365866	0.360673	0.683464	0.853835	0.442005	0.537756
CG17341	MM11	-0.35484	0.0794456	0.441098	-0.245392	-0.559254	-0.36256	-0.203471	-0.700712	-0.400435	0.70472	0.920755	0.0883407	0.56613	-0.342271	-0.235557	-0.64668	-0.853079	-0.136267	-0.487611
CG17374	MM11	0.186252	-0.0524649	-0.209334	-0.163341	0.132814	0.0407097	0.46605	0.524725	0.26383	-0.392914	-0.432002	-0.0993179	-0.547115	-0.0530464	-0.122335	0.264649	0.599132	0.230913	0.415485
CG17514	MM11	-0.545655	0.444585	0.814334	0.199152	-0.318835	0.221756	0.471096	-0.0726456	0.257523	0.32852	0.70938	-0.307527	-0.193903	-0.846555	-0.749785	-0.817943	-0.52765	0.0520623	0.132761
CG17691	MM11	0.563211	0.312008	-0.158685	0.46612	0.698168	0.465946	0.295487	0.740352	0.565126	-0.775451	-0.589543	-0.304282	-0.414074	0.205836	-0.0516301	0.315	0.434148	-0.235312	-0.079083
CG17739	MM11	0.127934	-0.341673	-0.58184	-0.0876228	0.403314	0.080047	-0.134746	0.291465	0.0557478	-0.26691	-0.847939	0.278455	-0.161269	0.549538	0.668384	0.660405	0.788074	0.328255	0.415333
CG17778	MM11	-0.288353	0.172243	0.496664	0.0841703	-0.425527	-0.123877	0.305083	-0.0390942	0.0756923	0.0139063	0.696428	-0.220382	-0.0642703	-0.513906	-0.751177	-0.717462	-0.565583	-0.362308	-0.2449
CG17786	MM11	-0.434183	0.0182704	0.432428	-0.325698	-0.567433	-0.255187	0.114914	-0.519909	-0.325564	0.659498	0.937933	-0.077392	0.256348	-0.595425	-0.394373	-0.797978	-0.774235	-0.156125	-0.284713
CG17803	MM11	-0.396552	0.136829	0.604621	0.10459	-0.614803	-0.187421	0.065547	-0.402796	-0.098847	0.360529	0.911211	-0.188652	0.211484	-0.544776	-0.6477	-0.741096	-0.761709	-0.266828	-0.223138
CG17816	MM11	-0.467781	0.087065	0.525352	-0.13768	-0.605905	-0.281716	-0.0770204	-0.60408	-0.295825	0.616893	0.981202	-0.00699446	0.43068	-0.463495	-0.404176	-0.795549	-0.87687	-0.232547	-0.396208
CG17896	MM11	-0.172362	-0.285208	-0.364033	-0.19802	-0.0799479	-0.273087	-0.464118	-0.042684	-0.0526812	-0.050665	-0.704619	0.681228	0.19655	0.727905	0.612759	0.750468	0.783964	0.688478	0.500917
CG17912	MM11	-0.030289	0.459531	0.604751	0.416337	0.0375841	0.450179	0.704081	0.316988	0.391567	-0.149096	0.577771	-0.726516	-0.490323	-0.870366	-0.908734	-0.761066	-0.526609	-0.448203	-0.1292
CG18012	MM11	0.357909	0.0898087	-0.27238	0.139132	0.730362	0.516149	0.398001	0.633882	0.390915	-0.373037	-0.810212	-0.21295	-0.615377	0.0143156	0.265326	0.518761	0.744857	0.390993	0.486961
CG1809	MM11	0.196953	0.217294	0.263639	0.0216497	0.00446209	0.0939549	0.331122	-0.0320677	-0.101476	0.0527478	0.718837	-0.509388	-0.0537783	-0.566853	-0.555	-0.704151	-0.820978	-0.724892	-0.70312
CG1812	MM11	-0.274377	0.033478	0.44924	0.359212	-0.355007	0.11895	0.162897	-0.168685	-0.0266404	0.0934853	0.679964	-0.44353	-0.124073	-0.596793	-0.639067	-0.629762	-0.664541	-0.461152	-0.0363191
CG18135	MM11	0.569174	-0.106049	-0.410056	0.13343	0.483734	0.380521	0.453465	0.712264	0.298663	-0.622713	-0.711706	-0.410049	-0.730536	0.00593221	-0.0200514	0.577524	0.743465	0.105887	0.437724
CG1815	MM11	-0.54875	0.085399	0.4872	-0.289644	-0.619765	-0.21884	0.139897	-0.421652	-0.192226	0.582535	0.715497	0.0308005	0.10786	-0.560122	-0.420571	-0.589671	-0.483642	0.169397	0.0899913
CG18178	MM11	0.535242	-0.186485	-0.421739	0.0760614	0.399616	0.250015	0.471817	0.684246	0.282634	-0.607544	-0.65741	-0.380561	-0.700494	0.00382473	-0.0310983	0.521406	0.735212	0.088787	0.437248
CG18208	MM11	-0.474194	0.0289742	0.393954	-0.305345	-0.592265	-0.406321	-0.149121	-0.623198	-0.357621	0.616306	0.927923	0.160993	0.531634	-0.299288	-0.25138	-0.781273	-0.844877	-0.273021	-0.505752
CG18265	MM11	-0.429813	0.0431231	0.490625	0.0796352	-0.472911	-0.0312997	0.0972139	-0.413255	-0.169918	0.438982	0.92892	-0.278517	0.160316	-0.609415	-0.502828	-0.865074	-0.858169	-0.444869	-0.246029
CG18368	MM11	-0.306354	-0.258393	0.211732	-0.252443	-0.582996	-0.241951	0.0968706	-0.463141	-0.37	0.539687	0.845425	-0.218262	0.196969	-0.509433	-0.326173	-0.67207	-0.632096	-0.296344	-0.195257
CG18507	MM11	0.722833	-0.0304208	-0.535456	0.179527	0.774359	0.50077	0.230946	0.654674	0.21438	-0.614824	-0.783463	-0.342827	-0.518869	0.22993	0.256064	0.623923	0.598443	-0.0961157	0.0696422
CG18769	MM11	-0.393771	0.322444	0.682469	0.294711	-0.297237	0.185444	0.288789	-0.181081	0.130245	0.284258	0.838861	-0.389686	0.00233092	-0.709997	-0.668967	-0.886623	-0.759382	-0.357348	-0.189238
CG18809	MM11	-0.118037	-0.0324215	0.23873	-0.363369	-0.471584	-0.355027	-0.0407536	-0.515903	-0.463427	0.506688	0.917123	-0.0703264	0.417282	-0.362342	-0.328975	-0.676877	-0.860959	-0.420157	-0.712331
CG18812	MM11	0.151516	0.265117	0.284591	-0.00828363	0.019975	0.157398	0.474241	0.0993684	0.0217971	0.00672603	0.670631	-0.519185	-0.146453	-0.601985	-0.606695	-0.741859	-0.687027	-0.659108	-0.624579
CG1907	MM11	0.223933	-0.435886	-0.682164	-0.263703	0.0924208	-0.320416	-0.660295	-0.145592	-0.305389	-0.0844862	-0.698422	0.581164	0.366762	0.917113	0.848095	0.869874	0.600139	0.30102	0.100229
CG1909	MM11	-0.201051	-0.117854	0.187565	-0.30307	-0.66375	-0.639666	-0.487482	-0.756177	-0.539165	0.517524	0.798159	0.28018	0.762429	0.0509633	-0.0935912	-0.403827	-0.770328	-0.286495	-0.645803
CG1910	MM11	0.106882	-0.136176	-0.326887	0.128219	0.422337	0.365759	0.129546	0.43717	0.305616	-0.253442	-0.808134	0.00887281	-0.37398	0.251514	0.411069	0.602793	0.885416	0.513059	0.661588
CG1927	MM11	0.713818	0.0209166	-0.418535	0.441867	0.669237	0.416689	0.195019	0.736048	0.417701	-0.842188	-0.8146	-0.339013	-0.504258	0.328146	0.0943119	0.665921	0.676739	-0.129965	0.152505
CG2063	MM11	-0.00122727	-0.425651	-0.473282	-0.241693	0.0305181	-0.152191	-0.258976	-0.0106761	-0.126785	0.0352611	-0.673239	0.37342	-0.00962666	0.4711	0.626646	0.732433	0.766294	0.634265	0.608151
CG2064	MM11	0.561937	0.405757	-0.0994029	0.521229	0.85921	0.660079	0.508394	0.903138	0.674972	-0.82535	-0.738597	-0.431744	-0.735113	-0.00917711	-0.123456	0.374173	0.546825	-0.0609021	0.202174
CG2118	MM11	0.153553	0.154243	-0.158744	0.0949056	0.516819	0.500422	0.419128	0.600606	0.443779	-0.319624	-0.729809	-0.137513	-0.618964	-0.0286458	0.149552	0.442828	0.778311	0.478875	0.653325
CG2145	MM11	0.645585	0.0214608	-0.497625	0.123699	0.650765	0.230853	-0.000512071	0.55267	0.246887	-0.606148	-0.87023	0.00569058	-0.236236	0.537339	0.379657	0.773057	0.727213	0.123449	0.0201547
CG2186	MM11	-0.196755	0.0115998	0.35355	-0.171393	-0.481015	-0.249183	0.0446911	-0.478085	-0.345906	0.457491	0.976151	-0.212303	0.291814	-0.511886	-0.453073	-0.792622	-0.931212	-0.510693	-0.551869
CG2200	MM11	0.297729	-0.163702	-0.44512	0.312669	0.482394	0.315549	-0.224355	0.297801	0.158911	-0.388471	-0.838564	0.040704	-0.186454	0.507618	0.530108	0.766294	0.682167	0.211111	0.428596
CG2225	MM11	-0.4059	0.199206	0.62444	0.0575552	-0.519072	-0.0501599	0.191138	-0.37135	-0.092572	0.437279	0.913948	-0.279654	0.0791983	-0.707163	-0.646209	-0.795713	-0.788311	-0.231468	-0.140102
CG2247	MM11	-0.44939	0.0371253	0.536137	-0.0055861	-0.680997	-0.222843	0.0365478	-0.448218	-0.20768	0.414882	0.889434	-0.137578	0.185598	-0.542388	-0.607918	-0.691676	-0.726491	-0.203503	-0.147439
CG2258	MM11	-0.350312	-0.323288	0.0928685	-0.273989	-0.704994	-0.483429	-0.371391	-0.701949	-0.529962	0.539833	0.817821	0.1358	0.611923	-0.0574591	-0.0744339	-0.534319	-0.707926	-0.408945	-0.427841
CG2269	MM11	-0.438782	0.0811586	0.497327	-0.100172	-0.617506	-0.330475	-0.133479	-0.603339	-0.298195	0.531845	0.975165	0.0147083	0.451653	-0.3951	-0.412232	-0.783629	-0.915627	-0.340738	-0.44067
CG2278	MM11	-0.297811	-0.0993471	0.334147	-0.106005	-0.743216	-0.447155	-0.284802	-0.659678	-0.392537	0.480292	0.889156	0.0255131	0.537546	-0.21205	-0.336445	-0.534962	-0.761952	-0.314965	-0.384151
CG2519	MM11	-0.591243	0.172688	0.571602	-0.154636	-0.389304	-0.026817	0.148804	-0.473853	-0.167777	0.708472	0.886631	-0.079465	0.220072	-0.658756	-0.332571	-0.900097	-0.786827	-0.0895895	-0.197824
CG2767	MM11	0.579172	-0.14144	-0.53395	0.30026	0.551862	0.303177	-0.0367847	0.542776	0.246718	-0.663327	-0.921545	-0.10931	-0.361474	0.500937	0.351726	0.856962	0.802181	0.102233	0.327923
CG2846	MM11	0.391412	0.0208577	-0.444648	0.225287	0.694259	0.425526	-0.00188302	0.536457	0.309496	-0.514376	-0.929904	0.0207041	-0.32626	0.466595	0.476491	0.707417	0.760528	0.200293	0.302799
CG2865	MM11	-0.193267	0.521202	0.698398	0.241426	-0.0855836	0.315622	0.574368	0.0627404	0.270469	0.145304	0.746865	-0.541949	-0.257127	-0.873151	-0.799666	-0.874149	-0.691656	-0.340037	-0.201031
CG2889	MM11	-0.122684	-0.401534	-0.0733232	-0.210783	-0.648013	-0.639315	-0.613884	-0.707766	-0.648592	0.314653	0.534432	0.253209	0.587295	0.191601	0.0230413	-0.10204	-0.595253	-0.339139	-0.37636
CG2926	MM11	-0.388063	-0.112207	0.304491	-0.376762	-0.668956	-0.37425	-0.138533	-0.697581	-0.522368	0.711885	0.944332	0.0227875	0.436493	-0.414728	-0.258964	-0.662239	-0.827008	-0.214231	-0.36429
CG2993	MM11	-0.284076	0.0808067	0.476594	-0.118708	-0.616595	-0.312566	-0.0168164	-0.519532	-0.288353	0.47031	0.964511	-0.119128	0.342125	-0.477154	-0.524153	-0.713714	-0.85202	-0.317858	-0.428409
CG30007	MM11	-0.109099	-0.0236144	0.314267	-0.181502	-0.333403	-0.0462414	0.42285	-0.18492	-0.185475	0.364619	0.802031	-0.454106	-0.0980551	-0.750303	-0.555237	-0.729202	-0.635696	-0.324315	-0.254688
CG30015	MM11	-0.651508	-0.0890059	0.281509	-0.583956	-0.633526	-0.537999	-0.199165	-0.690186	-0.435972	0.790711	0.680865	0.450916	0.504434	-0.203538	0.0253887	-0.552731	-0.53769	0.189391	-0.143691
CG30020	MM11	-0.260715	0.122619	0.438607	-0.173182	-0.320658	-0.045677	0.377031	-0.214025	-0.146756	0.393411	0.752295	-0.303192	-0.115301	-0.757799	-0.554901	-0.721602	-0.657645	-0.171354	-0.155397
CG30056	MM11	-0.598754	-0.34408	0.125196	-0.522799	-0.880155	-0.760517	-0.565688	-0.90036	-0.645454	0.745091	0.705688	0.555197	0.760619	0.091768	0.111308	-0.360971	-0.566047	0.047655	-0.218215
CG30060	MM11	-0.266216	-0.284915	0.0614057	-0.455757	-0.348872	-0.179581	0.0435115	-0.525017	-0.552803	0.688064	0.80843	-0.137366	0.260521	-0.473524	-0.0666941	-0.705385	-0.748784	-0.348694	-0.427293
CG3011	MM11	0.289609	-0.0735337	-0.341411	0.0150969	0.351793	0.179058	0.0375972	0.363698	0.204052	-0.268739	-0.825782	0.0842754	-0.306604	0.32174	0.376723	0.798717	0.878654	0.61693	0.579709
CG30116	MM11	-0.406838	-0.0916177	0.358535	-0.306134	-0.699891	-0.439842	-0.198429	-0.711925	-0.491923	0.667337	0.971077	0.0740152	0.517484	-0.351984	-0.294148	-0.681926	-0.861941	-0.239378	-0.445208
CG30118	MM11	0.801831	-0.180446	-0.644223	0.178396	0.728518	0.370252	0.200853	0.602947	0.139685	-0.667719	-0.648029	-0.416636	-0.446827	0.260553	0.264432	0.4919	0.429279	-0.431995	-0.0998289
CG30158	MM11	-0.375005	-0.0353051	0.400482	-0.176675	-0.574949	-0.362994	-0.208723	-0.697326	-0.414841	0.666422	0.924776	0.0342685	0.531008	-0.351357	-0.235205	-0.668495	-0.863223	-0.220662	-0.440035
CG30159	MM11	0.244238	-0.00197566	-0.364703	0.0142883	0.359202	0.0926036	-0.0350725	0.466519	0.259994	-0.495686	-0.90459	0.273142	-0.280337	0.518565	0.333921	0.79151	0.879868	0.482886	0.431525
CG30285	MM11	-0.0628901	0.274802	0.00587492	0.262422	0.473656	0.320861	0.245841	0.591553	0.640244	-0.431463	-0.800842	0.175492	-0.416353	0.219621	0.184839	0.416181	0.821122	0.565731	0.632733
CG30289	MM11	-0.0367061	0.256453	0.139306	0.629148	0.286077	0.500288	0.297435	0.649803	0.711937	-0.619081	-0.692466	-0.160197	-0.633618	0.0239152	-0.192801	0.427947	0.76108	0.399785	0.863416
CG30323	MM11	-0.371005	0.0202731	0.425415	-0.265808	-0.523816	-0.151741	0.144955	-0.481057	-0.328475	0.631334	0.941862	-0.182789	0.206246	-0.639988	-0.438984	-0.787683	-0.785555	-0.204333	-0.310732
CG30350	MM11	-0.524172	-0.340056	0.11205	-0.553856	-0.629039	-0.422735	-0.109147	-0.65229	-0.566592	0.752812	0.760443	0.164295	0.368427	-0.329064	-0.0269067	-0.606992	-0.601944	-0.0799734	-0.1741
CG3036	MM11	0.261811	0.118265	-0.27337	0.215404	0.526858	0.47104	0.152889	0.558753	0.383179	-0.465509	-0.851966	-0.0468657	-0.488151	0.247377	0.250919	0.656083	0.79844	0.369398	0.56146
CG30379	MM11	0.498973	-0.0317834	-0.451563	0.0407963	0.718718	0.480362	0.458648	0.682068	0.32005	-0.465707	-0.735006	-0.326592	-0.642317	0.0298082	0.250517	0.434739	0.673093	0.0677732	0.331013
CG30389	MM11	-0.408374	-0.253793	0.212106	-0.301674	-0.877886	-0.626838	-0.423414	-0.760582	-0.555641	0.530495	0.853212	0.241942	0.62463	-0.0658201	-0.221428	-0.469123	-0.719266	-0.259487	-0.370301
CG3040	MM11	-0.200712	-0.395134	-0.421336	-0.128289	-0.0251081	-0.245328	-0.59183	-0.167736	-0.148099	0.0407506	-0.636234	0.658383	0.317439	0.764788	0.762669	0.668499	0.629899	0.521476	0.401308
CG30419	MM11	-0.256577	0.0291376	0.331394	-0.276108	-0.596377	-0.447057	-0.274956	-0.685685	-0.435224	0.593991	0.901158	0.121307	0.626111	-0.200104	-0.221743	-0.589291	-0.840945	-0.277706	-0.599461
CG30428	MM11	-0.194053	0.247992	0.545525	0.301338	-0.087614	0.295028	0.427662	-0.0275905	0.128981	0.178802	0.74593	-0.563522	-0.152896	-0.766312	-0.644203	-0.851125	-0.713631	-0.463544	-0.26302
CG30463	MM11	-0.256369	-0.0874251	0.280962	-0.389806	-0.479022	-0.199026	0.261349	-0.376594	-0.334446	0.570548	0.833614	-0.221233	0.0923023	-0.6385	-0.396966	-0.698665	-0.627733	-0.166132	-0.247375
CG3061	MM11	0.117495	-0.224722	-0.527425	-0.400285	0.188814	-0.18368	-0.432314	-0.118639	-0.214795	0.111399	-0.489711	0.528399	0.383178	0.69658	0.797708	0.512233	0.437692	0.261996	-0.0821464
CG3078	MM11	-0.566718	-0.227266	0.244809	-0.399409	-0.86887	-0.657333	-0.533505	-0.896973	-0.583353	0.751891	0.80348	0.44073	0.77193	0.00492941	-0.00327782	-0.433897	-0.659496	-0.00514929	-0.285291
CG3091	MM11	0.472153	-0.192	-0.573042	0.0905846	0.429661	0.0295674	-0.147905	0.4384	0.186122	-0.583613	-0.958381	0.176487	-0.204213	0.664256	0.485239	0.909007	0.877651	0.266422	0.336012
CG31007	MM11	-0.122596	0.286313	0.512467	0.322822	-0.0325692	0.258162	0.303474	-0.0871521	0.080309	0.155837	0.752398	-0.51507	-0.0469641	-0.664671	-0.573276	-0.830962	-0.823024	-0.582807	-0.417332
CG3104	MM11	-0.527538	-0.0180992	0.375258	-0.436717	-0.651215	-0.505736	-0.322253	-0.823351	-0.516359	0.838889	0.871487	0.328146	0.659348	-0.235314	-0.063595	-0.603935	-0.795329	0.0205283	-0.398253
CG31064	MM11	-0.355462	-0.206315	0.212636	-0.291049	-0.728519	-0.627658	-0.440361	-0.770614	-0.543452	0.559225	0.861572	0.261097	0.71077	-0.0344187	-0.123563	-0.530945	-0.804248	-0.318955	-0.548621
CG31102	MM11	0.456638	0.00582111	-0.418066	0.250146	0.652421	0.408157	0.166735	0.678677	0.408033	-0.632341	-0.975429	-0.0816867	-0.490425	0.375684	0.312311	0.758682	0.905849	0.287545	0.430835
CG31108	MM11	-0.132974	-0.136658	0.139289	-0.0543058	-0.452522	-0.39687	-0.459874	-0.659169	-0.472217	0.392004	0.749714	0.074276	0.639342	0.00396716	-0.0663923	-0.456242	-0.850387	-0.545115	-0.645713
CG31122	MM11	-0.0958152	-0.167142	0.115897	-0.345945	-0.412168	-0.231283	0.132867	-0.358831	-0.441928	0.379514	0.857552	-0.24641	0.160366	-0.476559	-0.38081	-0.716816	-0.79759	-0.571503	-0.566208
CG31140	MM11	-0.272913	0.0447786	0.400741	-0.127955	-0.502976	-0.257829	-0.0892462	-0.569934	-0.358035	0.525829	0.977829	-0.110437	0.423014	-0.426016	-0.379246	-0.770314	-0.952397	-0.44859	-0.570217
CG31161	MM11	-0.355777	0.477208	0.695299	0.082336	-0.19188	0.132184	0.47587	-0.0145461	0.173698	0.189507	0.705204	-0.289147	-0.206969	-0.785716	-0.750339	-0.834062	-0.668174	-0.186058	-0.160754
CG31191	MM11	-0.140616	0.116466	0.469212	0.147669	-0.37626	-0.00107794	0.220156	-0.256584	-0.0992014	0.248954	0.901565	-0.462029	0.0563812	-0.647547	-0.655292	-0.787751	-0.835882	-0.547737	-0.378718
CG31211	MM11	-0.20411	-0.03577	0.337924	-0.0950843	-0.574809	-0.286779	-0.0553269	-0.517747	-0.359517	0.405093	0.956838	-0.196655	0.318754	-0.437991	-0.465842	-0.710466	-0.907289	-0.532141	-0.474291
CG31221	MM11	-0.230519	0.257174	0.562689	0.246716	-0.354956	0.0883556	0.342391	-0.0761027	0.10165	0.0700922	0.815251	-0.454609	-0.110539	-0.676943	-0.797903	-0.820508	-0.737799	-0.534911	-0.234001
CG31224	MM11	-0.272612	-0.33844	0.0562939	-0.492828	-0.698002	-0.568259	-0.383555	-0.818187	-0.714544	0.715373	0.889415	0.16819	0.675706	-0.11653	-0.015766	-0.518051	-0.801711	-0.321899	-0.569228
CG31495	MM11	0.346344	-0.369212	-0.661707	-0.0732736	0.521411	0.19769	-0.010449	0.405547	0.0295829	-0.349722	-0.846637	0.064453	-0.28058	0.459055	0.590278	0.679663	0.775626	0.202621	0.290691
CG31510	MM11	-0.0657374	0.553883	0.647966	0.229154	0.0528483	0.363712	0.60535	0.139255	0.263127	0.0803178	0.698645	-0.57605	-0.278659	-0.851366	-0.786665	-0.846852	-0.699472	-0.393945	-0.357139
CG31538	MM11	-0.25661	0.0671462	0.446133	0.0628618	-0.376572	0.115521	0.187756	-0.343242	-0.163998	0.470521	0.8526	-0.422287	0.0829197	-0.671597	-0.493149	-0.726758	-0.72571	-0.317991	-0.213311
CG31549	MM11	-0.227575	0.0158481	-0.0953105	0.149107	0.301315	0.322546	0.241715	0.467088	0.411423	-0.309697	-0.652141	0.105535	-0.503297	0.0783574	0.16775	0.279515	0.679124	0.410387	0.74511
CG31550	MM11	-0.250149	0.00800821	0.368687	-0.0607769	-0.534299	-0.29403	-0.0502151	-0.470697	-0.319018	0.331349	0.870913	-0.138658	0.234899	-0.436954	-0.483179	-0.670551	-0.881217	-0.475811	-0.38665
CG31642	MM11	-0.663455	-0.00187373	0.496547	-0.119281	-0.572401	-0.158788	-0.144637	-0.645419	-0.270679	0.774819	0.799199	0.0984197	0.43515	-0.404823	-0.167615	-0.666158	-0.635801	0.0803769	-0.0781859
CG31646	MM11	-0.477107	-0.189492	0.15878	-0.60451	-0.755129	-0.686884	-0.465965	-0.85087	-0.603652	0.801206	0.739061	0.508578	0.791083	0.0420191	0.109501	-0.405414	-0.587542	0.0720795	-0.399295
CG31673	MM11	0.257362	-0.266778	-0.574205	-0.0358174	0.220323	-0.0503752	-0.37928	0.202294	0.0154236	-0.361086	-0.874257	0.388984	0.0246256	0.784667	0.609363	0.91336	0.839734	0.373391	0.345501
CG31704	MM11	0.717442	0.174463	-0.268535	0.371996	0.680399	0.428534	0.392514	0.753611	0.510199	-0.72259	-0.733675	-0.416775	-0.584016	0.10914	-0.00247622	0.575393	0.665834	0.0330204	0.233518
CG31712	MM11	-0.0475219	0.156488	0.451926	0.119587	-0.401921	-0.0810753	0.207525	-0.219317	-0.105293	0.142681	0.861325	-0.431579	0.0321379	-0.598155	-0.722777	-0.696248	-0.814357	-0.550969	-0.414155
CG31760	MM11	-0.328711	0.0268346	0.396988	-0.193621	-0.542117	-0.312986	-0.184982	-0.682555	-0.397113	0.672125	0.936975	0.00190094	0.531389	-0.362059	-0.234414	-0.680194	-0.877858	-0.256814	-0.476691
CG31777	MM11	0.28701	-0.0965511	-0.352255	0.0249922	0.153959	-0.0317251	-0.0117742	0.397866	0.221223	-0.493207	-0.792798	0.1639	-0.313419	0.429098	0.202788	0.803371	0.853094	0.447281	0.560673
CG31778	MM11	0.594767	-0.0801114	-0.452447	0.148705	0.458998	0.264377	0.226427	0.642451	0.305818	-0.646977	-0.851425	-0.198484	-0.533512	0.284379	0.140885	0.791686	0.87204	0.23625	0.426763
CG31788	MM11	-0.628132	0.0902764	0.421937	-0.28531	-0.272737	0.0376768	0.182317	-0.313064	-0.0692549	0.71984	0.449026	0.114942	0.133726	-0.468721	-0.0635686	-0.523831	-0.206747	0.459211	0.14997
CG31802	MM11	-0.0167472	-0.153632	0.173761	0.0456238	-0.260769	0.0852448	0.210743	-0.21415	-0.278533	0.230014	0.774131	-0.548458	-0.033823	-0.592987	-0.478404	-0.668209	-0.745434	-0.651058	-0.391931
CG31814	MM11	-0.380795	0.0595248	0.412773	-0.161396	-0.575039	-0.322431	-0.244105	-0.676276	-0.376146	0.61274	0.937389	0.0695115	0.572548	-0.285739	-0.256208	-0.697934	-0.895685	-0.314809	-0.518886
CG31815	MM11	-0.0309489	0.369368	0.521291	0.225204	0.0622699	0.36519	0.552923	0.119757	0.217996	0.13146	0.627833	-0.587289	-0.206987	-0.754957	-0.635517	-0.752402	-0.557609	-0.33565	-0.331802
CG31861	MM11	-0.187765	0.165249	0.486067	0.150984	-0.283732	-0.0434806	0.265067	-0.117813	-0.0156053	0.0957278	0.72739	-0.333254	-0.0627612	-0.597073	-0.675967	-0.715736	-0.720456	-0.426426	-0.318566
CG31872	MM11	-0.073532	-0.132202	0.0551688	0.0305274	-0.32418	-0.482217	-0.160416	-0.0475989	0.0123352	-0.194315	-0.104948	0.273371	0.0530214	0.198664	-0.130368	0.23989	0.174254	0.241305	0.204078
CG31908	MM11	0.321955	0.309628	-0.0425985	0.347745	0.545701	0.454104	0.41348	0.773604	0.632879	-0.643647	-0.82065	-0.16094	-0.646456	0.0764513	-0.0785258	0.574399	0.846529	0.459836	0.548296
CG3198	MM11	0.0110904	0.310331	0.516223	0.145951	-0.194096	0.089058	0.479472	0.00332998	0.082408	0.0607253	0.779743	-0.561965	-0.192251	-0.765911	-0.806893	-0.759209	-0.730018	-0.495816	-0.358713
CG31997	MM11	0.506547	0.25016	-0.219028	0.434656	0.684966	0.377465	0.269658	0.777566	0.608356	-0.825259	-0.868148	-0.160115	-0.549287	0.283453	0.0652768	0.593525	0.724153	0.0898709	0.324336
CG31998	MM11	-0.120212	0.373764	0.553958	0.146769	-0.0826666	0.228481	0.548756	0.057973	0.166441	0.116282	0.774633	-0.536358	-0.199091	-0.795271	-0.741377	-0.903428	-0.727866	-0.499145	-0.376789
CG32000	MM11	-0.20472	0.252231	0.503719	-0.0754037	-0.292964	-0.017368	0.20235	-0.354363	-0.160789	0.470807	0.93823	-0.298716	0.186801	-0.648072	-0.501812	-0.859625	-0.907034	-0.410507	-0.516704
CG32017	MM11	-0.450199	0.21343	0.630172	0.13935	-0.465249	0.0474129	0.326033	-0.197421	0.0587067	0.291334	0.858651	-0.337824	-0.051721	-0.730367	-0.722959	-0.871258	-0.699335	-0.306984	-0.0794966
CG32026	MM11	-0.491453	0.123857	0.536346	-0.201374	-0.534998	-0.203824	0.191363	-0.41781	-0.130666	0.584145	0.861084	-0.0760921	0.191582	-0.608124	-0.443334	-0.794205	-0.656442	-0.0535455	-0.136307
CG32039	MM11	0.442576	0.246836	-0.142844	0.504126	0.629441	0.487657	0.384393	0.8676	0.680461	-0.85372	-0.826979	-0.25806	-0.635242	0.185118	-0.0897847	0.528209	0.785859	0.123656	0.375701
CG32052	MM11	-0.448072	-0.19236	0.198499	-0.479056	-0.758046	-0.662426	-0.522304	-0.887134	-0.609232	0.78518	0.787317	0.446829	0.830672	0.0373065	0.0728059	-0.414048	-0.66623	0.00120025	-0.44877
CG32068	MM11	0.343936	0.0583177	-0.27215	0.390649	0.466623	0.329289	0.0186777	0.554443	0.441683	-0.608527	-0.931063	-0.00624892	-0.393482	0.417187	0.242466	0.817362	0.889799	0.393733	0.5765
CG32085	MM11	-0.589451	0.111767	0.575284	-0.122939	-0.616931	-0.236687	-0.118851	-0.656081	-0.298935	0.696067	0.942377	0.0536448	0.414379	-0.4858	-0.355342	-0.76712	-0.853962	-0.100254	-0.245061
CG32110	MM11	-0.395891	0.21848	0.530614	-0.00140381	-0.321908	-0.0843751	-0.00261905	-0.465349	-0.188188	0.496222	0.910839	-0.0993767	0.327629	-0.497889	-0.378353	-0.873841	-0.96207	-0.406534	-0.509135
CG32115	MM11	0.73161	0.120532	-0.338709	0.291693	0.517459	0.226182	0.127705	0.638525	0.352475	-0.777675	-0.699824	-0.198879	-0.339296	0.381425	0.0114101	0.667485	0.610071	-0.0474775	-0.0269841
CG32147	MM11	0.224001	0.220394	-0.0570538	0.189117	0.562165	0.362733	0.606113	0.814093	0.603236	-0.611403	-0.642798	-0.189872	-0.70256	-0.0784759	-0.135269	0.231915	0.666539	0.241152	0.378182
CG32204	MM11	-0.335452	0.126418	0.521995	-0.0578451	-0.533723	-0.203479	0.0677133	-0.473667	-0.214146	0.480542	0.979595	-0.186824	0.272957	-0.567993	-0.529676	-0.819554	-0.888248	-0.362723	-0.388169
CG32206	MM11	-0.359141	-0.162346	0.248995	-0.30095	-0.708074	-0.517229	-0.300461	-0.71252	-0.504424	0.578602	0.929427	0.13911	0.612168	-0.177426	-0.211127	-0.64024	-0.838389	-0.370284	-0.534626
CG32232	MM11	-0.0508211	0.501079	0.559908	0.31574	0.0199125	0.394086	0.532199	0.226171	0.322821	-0.0867189	0.582313	-0.542146	-0.269347	-0.671925	-0.776351	-0.736257	-0.549168	-0.457982	-0.323159
CG32236	MM11	-0.745599	-0.129885	0.286588	-0.431367	-0.457268	-0.226034	-0.180642	-0.672737	-0.407591	0.906974	0.592175	0.334737	0.424742	-0.291606	0.161689	-0.549196	-0.473526	0.285619	0.0164777
CG32259	MM11	0.364346	-0.262279	-0.504026	0.262334	0.258158	0.154593	-0.0379214	0.474195	0.256149	-0.642065	-0.813208	-0.0486957	-0.354945	0.485605	0.263857	0.754216	0.825253	0.0815974	0.536864
CG32264	MM11	-0.124844	0.22425	0.484023	0.0235676	-0.359883	-0.112903	0.165105	-0.282832	-0.112494	0.264559	0.911107	-0.300356	0.186537	-0.542179	-0.614189	-0.798148	-0.87424	-0.523379	-0.568775
[truncated: 3,118 more rows]

## Sheet: Female
Table S5 Module membership values and module assignment for genes in aging female brain co-expression network
Gene	Module	FM1	FM2	FM3	FM4	FM5	FM6	FM7	FM8	FM9	FM10	FM11	FM12	FM13	FM14	FM15	FM16	FM17	FM18	FM19	FM20	FM21	FM22	FM23
CG10053	FM1	0.838831	0.806928	0.27598	0.337893	0.247661	-0.0860183	0.127015	0.263125	-0.166364	0.481135	0.623049	-0.396291	-0.257108	-0.34985	-0.687331	-0.528516	0.420769	0.18724	-0.542376	-0.236148	0.642126	0.281664	0.056179
CG10209	FM1	0.923036	0.815048	0.502604	0.67625	0.656247	-0.0582283	-0.119712	-0.071018	-0.0778341	0.536226	0.504926	-0.118349	0.177208	-0.206784	-0.483445	-0.429884	0.147697	0.180776	-0.712509	-0.567934	0.172432	-0.257355	-0.428183
CG11802	FM1	0.868294	0.814007	0.557369	0.769257	0.716536	-0.00540936	-0.191463	-0.176882	-0.0284853	0.563765	0.430457	-0.0920211	0.24115	-0.150956	-0.469305	-0.328375	0.136141	0.211035	-0.702834	-0.584924	0.0375319	-0.385187	-0.50523
CG12018	FM1	0.803462	0.55869	0.510752	0.377239	0.273806	-0.19273	-0.103832	-0.165279	-0.146079	0.269966	0.178446	-0.339037	-0.0469989	-0.0806704	-0.423129	-0.630209	0.280685	0.320253	-0.25162	0.0199934	0.279719	-0.214621	-0.0631749
CG13423	FM1	-0.804579	-0.71192	-0.299381	-0.328592	-0.333075	0.0538965	-0.103866	-0.209982	0.016611	-0.490553	-0.557865	0.244527	0.128417	0.307333	0.561382	0.445518	-0.269116	-0.102079	0.581496	0.242428	-0.436256	-0.073052	0.120955
CG15908	FM1	0.792266	0.68373	0.590262	0.50361	0.484007	-0.0293212	-0.172893	-0.294684	0.089009	0.53257	0.231617	-0.261063	0.0271925	-0.19115	-0.488208	-0.542181	0.202429	0.151079	-0.441035	-0.181163	0.0361622	-0.382213	-0.265491
CG1640	FM1	0.803121	0.782442	0.575266	0.714218	0.463945	-0.148207	-0.0504487	-0.0494483	0.302512	0.646403	0.387757	-0.246483	-0.0306592	-0.219731	-0.621425	-0.506089	0.184294	0.394105	-0.591271	-0.452636	-0.0211599	-0.326558	-0.425668
CG17746	FM1	0.853701	0.765415	0.483124	0.400115	0.286638	-0.295605	0.0529078	0.161174	0.114549	0.532838	0.471873	-0.409375	-0.208144	-0.334504	-0.623093	-0.710895	0.286833	0.276744	-0.540664	-0.278662	0.381937	0.0185681	-0.107375
CG2889	FM1	0.849985	0.525278	0.434135	0.373238	0.269217	-0.231138	-0.181973	-0.108973	-0.109294	0.199358	0.121111	-0.259599	0.0380745	0.0117469	-0.30093	-0.59985	0.293365	0.350288	-0.247622	-0.030543	0.230508	-0.27836	-0.11881
CG30354	FM1	-0.842304	-0.493329	-0.277198	-0.361263	-0.182754	0.148198	0.134679	-0.00219793	-0.154073	-0.299156	-0.166289	0.0560565	0.044861	0.0515641	0.363726	0.555295	-0.27311	-0.358127	0.240243	0.0721924	-0.0668947	0.284082	0.162122
CG31174	FM1	-0.842656	-0.673448	-0.12512	-0.569976	-0.267011	0.0286807	0.132507	-0.18878	0.119624	-0.293698	-0.381902	0.0401732	-0.0122003	0.00298086	0.456559	0.239262	-0.437374	-0.462515	0.395307	0.340158	-0.291143	0.0416051	0.15224
CG34034	FM1	-0.834603	-0.764889	-0.264013	-0.654366	-0.435387	0.0621558	0.0272976	-0.137399	-0.0499714	-0.5168	-0.544627	0.0442247	-0.0234227	0.202386	0.55312	0.342531	-0.23766	-0.322843	0.619637	0.588928	-0.171474	0.0621945	0.331271
CG3678	FM1	0.807381	0.699095	0.469624	0.263656	0.266649	-0.0841229	0.0771151	0.00140793	-0.0938125	0.450343	0.399752	-0.513629	-0.212757	-0.27435	-0.592165	-0.634815	0.346919	0.128766	-0.423257	0.0294656	0.492132	0.0102759	0.0099874
CG40045	FM1	-0.862484	-0.733698	-0.568014	-0.365738	-0.364558	-0.0846467	-0.215691	-0.0667623	-0.0480027	-0.631683	-0.593623	0.392888	0.253282	0.481969	0.710228	0.812718	-0.0929741	-0.0762396	0.568467	0.185662	-0.328403	0.152698	0.238737
CG40198	FM1	0.891135	0.719944	0.464149	0.306713	0.302439	-0.167161	-0.0772678	-0.0950429	-0.0677665	0.424495	0.299902	-0.468741	-0.126048	-0.201333	-0.515776	-0.679221	0.397172	0.162169	-0.398383	-0.0284615	0.409613	-0.0644639	-0.00232409
CG4194	FM1	-0.79353	-0.480362	-0.19747	-0.632288	-0.366847	-0.0522931	0.187573	0.0206195	-0.0447455	-0.269512	-0.236352	-0.237872	-0.192863	-0.0634371	0.291819	0.237713	-0.148243	-0.427707	0.335177	0.366384	0.121798	0.4317	0.427855
CG42391	FM1	-0.727107	-0.497222	-0.26612	-0.1025	-0.112388	-0.177524	-0.269585	-0.167317	-0.230698	-0.531278	-0.488505	0.213617	0.351876	0.455838	0.588418	0.748321	-0.0801631	0.020709	0.364164	-0.000893873	-0.216918	0.0929394	0.130305
CG42867	FM1	-0.932692	-0.838112	-0.444224	-0.568223	-0.602378	0.118892	0.129989	0.0842496	0.0828705	-0.529652	-0.47993	0.221901	-0.13072	0.207911	0.477908	0.450555	-0.25759	-0.109827	0.691949	0.483711	-0.275899	0.125207	0.294661
CG43110	FM1	-0.871547	-0.633697	-0.254274	-0.353831	-0.43895	0.137983	0.145036	0.0289332	0.0562481	-0.343725	-0.330338	0.113439	-0.145555	0.0806608	0.288451	0.375374	-0.275962	-0.0704856	0.519142	0.267751	-0.261179	0.117401	0.200347
CG4984	FM1	0.80898	0.499598	0.210168	0.446458	0.360041	-0.229833	-0.431969	-0.141305	-0.337494	0.0109846	0.023726	-0.0170724	0.304324	0.254737	-0.0868718	-0.179561	0.433649	0.365247	-0.227278	-0.148225	0.245298	-0.212598	-0.0753597
CG5984	FM1	-0.800984	-0.552167	-0.115963	-0.274746	-0.0386667	0.18607	-0.0668302	-0.308688	-0.105616	-0.312753	-0.369318	0.143566	0.227529	0.135519	0.507975	0.462037	-0.398736	-0.389457	0.301199	0.0531302	-0.362133	-0.0843718	-0.010152
CG6182	FM1	-0.783094	-0.491205	-0.402081	-0.366844	-0.206281	0.0529212	0.124627	-0.0364854	0.181643	-0.177817	-0.175406	0.183568	0.04144	0.0090302	0.374037	0.472661	-0.303714	-0.405826	0.19717	-0.0655661	-0.29333	0.278514	0.0842265
CG6763	FM1	0.857827	0.525679	0.269255	0.376024	0.342966	-0.0653086	-0.179528	-0.12294	-0.213384	0.190531	0.208599	-0.114602	0.133053	0.0193915	-0.250787	-0.454566	0.273825	0.211376	-0.308967	-0.13801	0.23082	-0.221062	-0.15972
CG7638	FM1	0.839464	0.881818	0.63562	0.745942	0.554837	-0.124876	-0.0399492	-0.0962319	0.219572	0.726196	0.482364	-0.298226	-0.0353562	-0.309297	-0.701363	-0.537522	0.188923	0.314862	-0.682272	-0.520632	0.0585632	-0.258978	-0.406157
CR43461	FM1	0.867479	0.638715	0.258794	0.410531	0.201822	-0.309009	-0.128708	0.166549	-0.073984	0.261142	0.302273	-0.188717	-0.06083	-0.0606413	-0.42893	-0.482852	0.424742	0.436069	-0.348448	-0.20201	0.382401	0.0132503	-0.0197579
CR43970	FM1	0.892603	0.628126	0.433383	0.665551	0.533752	-0.0811832	-0.375006	-0.24723	-0.100945	0.271369	0.109754	-0.0464278	0.311266	0.147931	-0.24177	-0.291988	0.289884	0.378066	-0.396295	-0.29137	0.00123897	-0.504425	-0.378165
CR43988	FM1	-0.861048	-0.668145	-0.410097	-0.418369	-0.323269	0.302243	0.353632	0.242228	0.268412	-0.198867	-0.0624475	0.366881	-0.0795243	-0.0926489	0.338909	0.42432	-0.560722	-0.351681	0.246325	-0.00191718	-0.384823	0.101568	-0.0828642
CR45162	FM1	0.888402	0.610157	0.442721	0.559667	0.509128	0.183141	-0.100753	-0.121516	-0.0907365	0.392711	0.34242	-0.0570426	0.146345	-0.0939293	-0.384542	-0.456089	0.103897	0.20016	-0.470511	-0.264484	0.0583917	-0.484953	-0.443273
CR45907	FM1	0.908303	0.565359	0.363163	0.378316	0.509071	-0.0116769	-0.0922797	-0.106535	0.129233	0.439185	0.329655	0.0248406	0.170968	-0.151521	-0.291256	-0.490831	0.0577114	0.00990474	-0.543411	-0.257304	0.0140405	-0.403187	-0.415588
CR45962	FM1	-0.846853	-0.81845	-0.61783	-0.450459	-0.516461	0.0147894	0.0183825	0.144418	0.173499	-0.5565	-0.472581	0.476002	0.062968	0.337761	0.600898	0.64416	-0.23536	-0.0511458	0.586964	0.248921	-0.396934	0.114831	0.163842
CR46094	FM1	-0.862984	-0.821058	-0.497884	-0.593209	-0.508951	0.0546949	-0.156068	-0.149527	-0.257868	-0.74022	-0.677235	0.173906	0.0974378	0.447672	0.695512	0.589325	-0.049942	-0.166117	0.777366	0.566202	-0.14089	0.151788	0.446139
HmgD	FM1	-0.916643	-0.630235	-0.240688	-0.283098	-0.352136	-0.189626	-0.132427	-0.154348	-0.0166105	-0.495811	-0.572835	0.070521	0.093792	0.336865	0.509711	0.573614	-0.129857	0.0121254	0.54752	0.208498	-0.284052	0.139188	0.261605
hng1	FM1	0.87918	0.504226	0.301414	0.180715	0.262676	0.0372245	0.153028	0.111404	0.197593	0.467751	0.447718	-0.0627845	-0.134874	-0.336071	-0.452451	-0.708655	0.0416505	0.00679752	-0.448557	-0.0754271	0.162035	-0.227784	-0.256595
mir-986	FM1	-0.889718	-0.623961	-0.228962	-0.558476	-0.298526	0.177745	0.313577	0.0116435	0.385311	-0.0933561	-0.187969	0.100809	-0.140302	-0.159	0.314649	0.284118	-0.505922	-0.526254	0.255135	0.199382	-0.371769	0.101515	0.0379082
mRpL11	FM1	0.799212	0.776081	0.732703	0.376843	0.370344	-0.175514	-0.0243349	-0.137808	-0.0476961	0.538804	0.33276	-0.630318	-0.20077	-0.32759	-0.641695	-0.766581	0.301373	0.178571	-0.452318	-0.0395633	0.4043	-0.13602	-0.0442553
mthl5	FM1	-0.871898	-0.733933	-0.336544	-0.693419	-0.371778	0.42227	0.462288	0.214938	0.212017	-0.195632	-0.0605491	0.211982	-0.193622	-0.217649	0.343074	0.249409	-0.61653	-0.607368	0.291585	0.286619	-0.245074	0.099951	0.0268324
pk	FM1	0.859686	0.600774	0.312159	0.390838	0.140623	-0.0215337	-0.12535	0.0562755	-0.300816	0.171258	0.214132	-0.31917	-0.117744	0.0285698	-0.4698	-0.462039	0.517451	0.47612	-0.17121	0.110131	0.467716	-0.111149	0.0554577
pre-rRNA-Psi:CR45856	FM1	-0.826727	-0.699709	-0.247107	-0.535203	-0.368259	0.0205648	-0.100858	-0.199753	-0.19373	-0.580092	-0.600195	-0.0110063	0.0819342	0.323951	0.599693	0.451966	-0.132781	-0.233166	0.613318	0.509435	-0.128255	0.0673772	0.338749
Prp31	FM1	0.913428	0.708654	0.459699	0.559118	0.2998	-0.0129069	-0.00966768	0.0371723	0.0340915	0.457268	0.373327	-0.277437	-0.119012	-0.154021	-0.6029	-0.600254	0.300812	0.430784	-0.410216	-0.171199	0.213777	-0.269325	-0.247522
Rad17	FM1	0.890513	0.625948	0.333576	0.394212	0.179887	-0.195799	-0.15974	0.0627645	-0.263424	0.18442	0.233976	-0.308068	-0.0820549	-0.0177654	-0.43174	-0.563267	0.471152	0.455436	-0.23532	-0.0445155	0.459282	-0.056488	0.0451192
Sec10	FM1	0.908897	0.639698	0.308725	0.348092	0.431873	0.064842	0.103476	0.157649	0.160332	0.554	0.567936	0.014083	-0.0252096	-0.343859	-0.490451	-0.5308	0.0552207	0.009223	-0.63474	-0.310702	0.170458	-0.208883	-0.364333
snoRNA:Psi28S-2996	FM1	-0.886682	-0.667485	-0.50356	-0.656763	-0.518914	0.172815	0.294332	0.177812	0.126405	-0.323757	-0.216821	0.0764338	-0.211351	-0.00947596	0.355703	0.402381	-0.248643	-0.390613	0.434818	0.336821	-0.0981478	0.379306	0.309703
spn-F	FM1	0.835222	0.622504	0.29093	0.525674	0.254624	0.117423	0.0921729	0.242287	0.0481691	0.45281	0.52184	-0.0156306	-0.152119	-0.258473	-0.606665	-0.518278	0.160446	0.382414	-0.43324	-0.316154	0.176168	-0.193818	-0.293015
Strip	FM1	0.828281	0.747604	0.403473	0.470299	0.350421	0.00171917	0.168118	0.154728	0.286961	0.684993	0.595148	-0.23067	-0.202352	-0.427967	-0.68073	-0.653531	0.119423	0.163296	-0.627645	-0.409926	0.151019	-0.117729	-0.33208
tra2	FM1	-0.838329	-0.555924	-0.449532	-0.274057	-0.537316	-0.0659096	0.0163874	0.101101	-0.192952	-0.52934	-0.379172	0.0526566	-0.109256	0.296828	0.312663	0.579275	0.0552618	0.169997	0.600341	0.240462	-0.0117381	0.425774	0.43943
Uhg8	FM1	-0.805389	-0.683253	-0.112755	-0.350175	-0.373996	0.135175	0.0660473	-0.0687557	-0.0203143	-0.431534	-0.448881	0.0938348	-0.0400635	0.179158	0.395254	0.317866	-0.323658	-0.0474889	0.562084	0.388918	-0.294559	-0.108298	0.125077
28SrRNA-Psi:CR45848	FM2	-0.689037	-0.916458	-0.673819	-0.579359	-0.506357	0.324037	-0.0351299	0.0267361	-0.200461	-0.761299	-0.532609	0.514166	0.154372	0.437269	0.74848	0.536171	-0.239893	-0.182445	0.734676	0.482614	-0.283266	-0.0500372	0.189931
[truncated: 4,861 more rows]
