# Supplementary material for: Brain transcriptome changes in the aging Drosophila melanogaster accompany olfactory memory performance deficits
Source: PLoS One. 2018 Dec 21;13(12):e0209405. doi: 10.1371/journal.pone.0209405 (PMC6303037; doi:10.1371/journal.pone.0209405)
Supplement: S1 File — (TXT) [file pone.0209405.s009.txt]

Gene	M_30d_11	M_30d_12	F_20d_13	F_20d_14	F_20d_15	M_20d_16	M_20d_17	M_20d_18	F_40d_19	F_5d_1	F_40d_20	F_40d_21	M_40d_22	M_40d_23	M_40d_24	F_5d_2	F_5d_3	M_5d_4	M_5d_5	M_5d_6	F_30d_7	F_30d_8	F_30d_9
128up	559	499	291	245	260	227	228	289	320	440	98	260	349	284	285	520	430	296	303	415	300	292	418
14-3-3epsilon	29428	26396	17795	22922	18427	16451	23716	21789	16221	31766	7690	18158	17768	18724	25171	35472	41282	35497	27250	30577	13295	12953	29567
14-3-3zeta	45615	40501	21579	27399	21231	23598	29707	31485	24863	49486	11636	29167	24061	26331	38077	53455	58995	59565	41625	43170	18005	18298	34895
140up	291	257	143	174	99	135	204	302	149	307	106	131	199	160	150	358	378	341	252	348	122	150	278
18SrRNA-Psi:CR41602	474	1082	199	169	170	184	151	181	163	529	118	262	284	228	146	426	513	509	445	1232	189	518	1023
18SrRNA-Psi:CR45861	0	0	0	0	0	0	0	0	0	0	0	0	0	0	0	0	0	0	0	0	0	0	0
18SrRNA:CR41548	0	0	0	0	0	0	0	0	0	0	0	0	0	0	0	0	0	0	0	0	0	0	0
18SrRNA:CR45838	0	0	0	0	0	0	0	0	0	0	0	0	0	0	0	0	0	0	0	0	0	0	0
18SrRNA:CR45841	0	0	0	0	0	0	0	0	0	0	0	0	0	0	0	0	0	0	0	0	0	0	0
18w	3390	3160	1127	1329	1062	1837	1911	1873	1701	3044	823	1759	1941	1959	1623	3190	2698	4008	2486	3790	1513	1712	2615
26-29-p	4835	4403	2769	3505	3224	2499	3070	3621	3078	4297	1663	3408	3716	2753	2103	4114	4900	3928	3138	5178	3900	3943	5127
28SrRNA-Psi:CR40596	175	199	165	128	133	146	138	219	136	154	48	82	203	168	110	142	188	87	112	237	107	135	222
28SrRNA-Psi:CR40741	344	414	282	204	173	232	135	436	281	408	180	268	399	207	140	241	292	186	238	484	227	307	434
28SrRNA-Psi:CR41609	122	276	88	18	64	102	17	58	177	87	95	202	232	174	32	50	95	60	98	211	65	115	254
28SrRNA-Psi:CR45848	99	99	90	94	83	63	67	140	124	83	84	109	223	120	15	66	83	61	57	150	41	78	133
28SrRNA-Psi:CR45851	44	62	57	52	55	38	54	66	37	38	10	32	38	58	22	36	39	31	41	68	35	36	67
28SrRNA-Psi:CR45853	12	14	4	4	3	5	2	4	5	11	4	2	5	7	1	5	6	12	12	17	4	11	15
28SrRNA-Psi:CR45855	148	209	117	149	153	113	136	179	113	232	54	98	154	124	167	257	211	174	148	346	109	120	306
28SrRNA-Psi:CR45859	1422	3439	782	607	655	898	505	863	723	1836	258	724	1111	804	643	1815	1374	2188	1373	5540	843	1822	4399
28SrRNA-Psi:CR45860	98	312	80	65	52	60	65	100	393	161	122	309	302	113	56	95	162	76	134	248	98	168	319
28SrRNA-Psi:CR45862	0	0	0	0	0	0	0	0	0	0	0	0	0	0	0	0	0	0	0	0	0	0	0
28SrRNA:CR45837	0	0	0	0	0	0	0	0	0	0	0	0	0	0	0	0	0	0	0	0	0	0	0
28SrRNA:CR45844	0	0	0	0	0	0	0	0	0	0	0	0	0	0	0	0	0	0	0	0	0	0	0
2SrRNA-Psi:CR40677	0	0	0	0	0	0	0	0	0	0	0	0	0	0	0	0	0	0	0	0	0	0	0
2SrRNA-Psi:CR45850	0	0	0	0	0	0	0	0	0	0	0	0	0	0	0	0	0	0	0	0	0	0	0
2SrRNA-Psi:CR45858	0	0	0	0	0	0	0	0	0	0	0	0	0	0	0	0	0	0	0	0	0	0	0
2SrRNA:CR45836	0	0	0	0	0	0	0	0	0	0	0	0	0	0	0	0	0	0	0	0	0	0	0
2SrRNA:CR45840	0	0	0	0	0	0	0	0	0	0	0	0	0	0	0	0	0	0	0	0	0	0	0
2SrRNA:CR45843	0	0	0	0	0	0	0	0	0	0	0	0	0	0	0	0	0	0	0	0	0	0	0
2SrRNA:CR45864	0	0	0	0	0	0	0	0	0	0	0	0	0	0	0	0	1	0	0	0	0	0	0
2mit	5226	4267	916	1836	1270	734	2379	1582	2114	2946	1215	2711	1144	2299	2100	3956	7112	5749	5552	2114	975	961	2281
4E-T	5170	4469	2136	2874	2188	1820	3307	3026	2254	3421	1065	2943	2500	3164	3620	3798	4268	4018	3057	3298	1801	1762	3990
4EHP	6061	4868	1825	3086	2392	1671	3812	2825	3886	4099	2043	4944	2255	3516	5906	5132	8801	7393	6590	3511	1399	1516	3400
5-HT1A	2106	1729	488	840	609	306	1003	649	824	1379	452	1045	571	895	1259	1337	2649	1977	2161	1018	394	434	914
5-HT1B	860	941	200	415	355	249	519	432	298	695	156	516	321	416	460	777	1390	1145	1047	652	211	185	548
5-HT2A	2549	2043	701	1035	820	751	916	938	1038	1605	650	1561	1203	1335	844	1037	1668	1425	1451	1200	913	1531	1314
5-HT2B	1252	1165	193	361	305	235	440	392	512	636	305	692	323	608	657	653	1340	1129	1071	499	257	317	497
5-HT7	2352	2046	548	925	635	725	914	1223	718	1165	498	1327	799	1054	949	1281	2357	1690	1757	1302	650	651	1315
5.8SrRNA-Psi:CR45849	0	0	0	0	0	0	0	0	0	0	0	0	0	0	0	0	0	0	0	0	0	0	0
5.8SrRNA-Psi:CR45854	3	1	4	1	0	0	2	1	0	2	2	1	0	1	2	2	4	2	1	3	2	1	4
5.8SrRNA-Psi:CR45857	1	0	0	0	0	0	0	0	0	0	0	0	0	0	0	0	0	0	0	0	0	0	1
5.8SrRNA-Psi:CR45863	4	5	13	1	21	15	3	3	12	9	1	11	8	13	4	9	15	6	11	3	5	3	4
5.8SrRNA:CR40454	0	0	0	0	0	0	0	0	0	0	0	0	0	0	0	0	0	0	0	0	0	0	0
5.8SrRNA:CR45839	0	0	0	0	0	0	0	0	0	0	0	0	0	0	0	0	0	0	0	0	0	0	0
5.8SrRNA:CR45842	0	0	0	0	0	0	0	0	0	0	0	0	0	0	0	0	0	0	0	0	0	0	0
5.8SrRNA:CR45852	0	0	0	0	0	0	0	0	0	0	0	0	0	0	0	0	0	0	0	0	0	0	0
5PtaseI	1338	1283	464	690	622	448	690	815	534	1312	326	765	577	714	669	1238	1592	1388	1147	1035	420	546	1057
5SrRNA-Psi:CR33356	0	0	0	0	0	0	0	0	0	0	0	0	0	0	0	0	0	0	0	0	0	0	0
5SrRNA-Psi:CR33363	0	0	0	0	0	0	0	0	0	0	0	0	0	0	0	0	0	0	0	0	0	0	0
5SrRNA-Psi:CR33371	0	0	0	0	0	0	0	0	0	0	0	0	0	0	0	0	0	0	0	0	0	0	0
5SrRNA-Psi:CR33416	0	0	0	0	0	0	0	0	0	0	0	0	0	0	0	0	0	0	0	0	0	0	0
5SrRNA:CR33353	0	0	0	0	0	0	0	0	0	0	0	0	0	0	0	0	0	0	0	0	0	0	0
5SrRNA:CR33354	0	0	0	0	0	0	0	0	0	0	0	0	0	0	0	0	0	0	0	0	0	0	0
5SrRNA:CR33355	0	0	0	0	0	0	0	0	0	0	0	0	0	0	0	0	0	0	0	0	0	0	0
5SrRNA:CR33357	0	0	0	0	0	0	0	0	0	0	0	0	0	0	0	0	0	0	0	0	0	0	0
5SrRNA:CR33358	0	0	0	0	0	0	0	0	0	0	0	0	0	0	0	0	0	0	0	0	0	0	0
5SrRNA:CR33359	0	0	0	0	0	0	0	0	0	0	0	0	0	0	0	0	0	0	0	0	0	0	0
5SrRNA:CR33360	0	0	0	0	0	0	0	0	0	0	0	0	0	0	0	0	0	0	0	0	0	0	0
5SrRNA:CR33361	0	0	0	0	0	0	0	0	0	0	0	0	0	0	0	0	0	0	0	0	0	0	0
5SrRNA:CR33362	0	0	0	0	0	0	0	0	0	0	0	0	0	0	0	0	0	0	0	0	0	0	0
5SrRNA:CR33364	0	0	0	0	0	0	0	0	0	0	0	0	0	0	0	0	0	0	0	0	0	0	0
5SrRNA:CR33365	0	0	0	0	0	0	0	0	0	0	0	0	0	0	0	0	0	0	0	0	0	0	0
5SrRNA:CR33366	0	0	0	0	0	0	0	0	0	0	0	0	0	0	0	0	0	0	0	0	0	0	0
5SrRNA:CR33367	0	0	0	0	0	0	0	0	0	0	0	0	0	0	0	0	0	0	0	0	0	0	0
5SrRNA:CR33368	0	0	0	0	0	0	0	0	0	0	0	0	0	0	0	0	0	0	0	0	0	0	0
5SrRNA:CR33369	0	0	0	0	0	0	0	0	0	0	0	0	0	0	0	0	0	0	0	0	0	0	0
5SrRNA:CR33370	0	0	0	0	0	0	0	0	0	0	0	0	0	0	0	0	0	0	0	0	0	0	0
5SrRNA:CR33372	0	0	0	0	0	0	0	0	0	0	0	0	0	0	0	0	0	0	0	0	0	0	0
5SrRNA:CR33373	0	0	0	0	0	0	0	0	0	0	0	0	0	0	0	0	0	0	0	0	0	0	0
5SrRNA:CR33374	0	0	0	0	0	0	0	0	0	0	0	0	0	0	0	0	0	0	0	0	0	0	0
5SrRNA:CR33375	0	0	0	0	0	0	0	0	0	0	0	0	0	0	0	0	0	0	0	0	0	0	0
5SrRNA:CR33376	0	0	0	0	0	0	0	0	0	0	0	0	0	0	0	0	0	0	0	0	0	0	0
5SrRNA:CR33377	0	0	0	0	0	0	0	0	0	0	0	0	0	0	0	0	0	0	0	0	0	0	0
5SrRNA:CR33378	0	0	0	0	0	0	0	0	0	0	0	0	0	0	0	0	0	0	0	0	0	0	0
5SrRNA:CR33379	0	0	0	0	0	0	0	0	0	0	0	0	0	0	0	0	0	0	0	0	0	0	0
5SrRNA:CR33380	0	0	0	0	0	0	0	0	0	0	0	0	0	0	0	0	0	0	0	0	0	0	0
5SrRNA:CR33381	0	0	0	0	0	0	0	0	0	0	0	0	0	0	0	0	0	0	0	0	0	0	0
5SrRNA:CR33382	0	0	0	0	0	0	0	0	0	0	0	0	0	0	0	0	0	0	0	0	0	0	0
5SrRNA:CR33383	0	0	0	0	0	0	0	0	0	0	0	0	0	0	0	0	0	0	0	0	0	0	0
5SrRNA:CR33384	0	0	0	0	0	0	0	0	0	0	0	0	0	0	0	0	0	0	0	0	0	0	0
5SrRNA:CR33385	0	0	0	0	0	0	0	0	0	0	0	0	0	0	0	0	0	0	0	0	0	0	0
5SrRNA:CR33386	0	0	0	0	0	0	0	0	0	0	0	0	0	0	0	0	0	0	0	0	0	0	0
5SrRNA:CR33387	0	0	0	0	0	0	0	0	0	0	0	0	0	0	0	0	0	0	0	0	0	0	0
5SrRNA:CR33388	0	0	0	0	0	0	0	0	0	0	0	0	0	0	0	0	0	0	0	0	0	0	0
5SrRNA:CR33389	0	0	0	0	0	0	0	0	0	0	0	0	0	0	0	0	0	0	0	0	0	0	0
5SrRNA:CR33390	0	0	0	0	0	0	0	0	0	0	0	0	0	0	0	0	0	0	0	0	0	0	0
5SrRNA:CR33391	0	0	0	0	0	0	0	0	0	0	0	0	0	0	0	0	0	0	0	0	0	0	0
5SrRNA:CR33392	0	0	0	0	0	0	0	0	0	0	0	0	0	0	0	0	0	0	0	0	0	0	0
5SrRNA:CR33393	0	0	0	0	0	0	0	0	0	0	0	0	0	0	0	0	0	0	0	0	0	0	0
5SrRNA:CR33394	0	0	0	0	0	0	0	0	0	0	0	0	0	0	0	0	0	0	0	0	0	0	0
5SrRNA:CR33395	0	0	0	0	0	0	0	0	0	0	0	0	0	0	0	0	0	0	0	0	0	0	0
5SrRNA:CR33396	0	0	0	0	0	0	0	0	0	0	0	0	0	0	0	0	0	0	0	0	0	0	0
5SrRNA:CR33397	0	0	0	0	0	0	0	0	0	0	0	0	0	0	0	0	0	0	0	0	0	0	0
5SrRNA:CR33398	0	0	0	0	0	0	0	0	0	0	0	0	0	0	0	0	0	0	0	0	0	0	0
5SrRNA:CR33399	0	0	0	0	0	0	0	0	0	0	0	0	0	0	0	0	0	0	0	0	0	0	0
5SrRNA:CR33400	0	0	0	0	0	0	0	0	0	0	0	0	0	0	0	0	0	0	0	0	0	0	0
5SrRNA:CR33401	0	0	0	0	0	0	0	0	0	0	0	0	0	0	0	0	0	0	0	0	0	0	0
5SrRNA:CR33402	0	0	0	0	0	0	0	0	0	0	0	0	0	0	0	0	0	0	0	0	0	0	0
5SrRNA:CR33403	0	0	0	0	0	0	0	0	0	0	0	0	0	0	0	0	0	0	0	0	0	0	0
5SrRNA:CR33404	0	0	0	0	0	0	0	0	0	0	0	0	0	0	0	0	0	0	0	0	0	0	0
5SrRNA:CR33405	0	0	0	0	0	0	0	0	0	0	0	0	0	0	0	0	0	0	0	0	0	0	0
5SrRNA:CR33406	0	0	0	0	0	0	0	0	0	0	0	0	0	0	0	0	0	0	0	0	0	0	0
5SrRNA:CR33407	0	0	0	0	0	0	0	0	0	0	0	0	0	0	0	0	0	0	0	0	0	0	0
5SrRNA:CR33408	0	0	0	0	0	0	0	0	0	0	0	0	0	0	0	0	0	0	0	0	0	0	0
5SrRNA:CR33409	0	0	0	0	0	0	0	0	0	0	0	0	0	0	0	0	0	0	0	0	0	0	0
5SrRNA:CR33410	0	0	0	0	0	0	0	0	0	0	0	0	0	0	0	0	0	0	0	0	0	0	0
5SrRNA:CR33411	0	0	0	0	0	0	0	0	0	0	0	0	0	0	0	0	0	0	0	0	0	0	0
5SrRNA:CR33412	0	0	0	0	0	0	0	0	0	0	0	0	0	0	0	0	0	0	0	0	0	0	0
5SrRNA:CR33413	0	0	0	0	0	0	0	0	0	0	0	0	0	0	0	0	0	0	0	0	0	0	0
5SrRNA:CR33414	0	0	0	0	0	0	0	0	0	0	0	0	0	0	0	0	0	0	0	0	0	0	0
5SrRNA:CR33415	0	0	0	0	0	0	0	0	0	0	0	0	0	0	0	0	0	0	0	0	0	0	0
5SrRNA:CR33417	0	0	0	0	0	0	0	0	0	0	0	0	0	0	0	0	0	0	0	0	0	0	0
5SrRNA:CR33418	0	0	0	0	0	0	0	0	0	0	0	0	0	0	0	0	0	0	0	0	0	0	0
5SrRNA:CR33419	0	0	0	0	0	0	0	0	0	0	0	0	0	0	0	0	0	0	0	0	0	0	0
5SrRNA:CR33420	0	0	0	0	0	0	0	0	0	0	0	0	0	0	0	0	0	0	0	0	0	0	0
5SrRNA:CR33421	0	0	0	0	0	0	0	0	0	0	0	0	0	0	0	0	0	0	0	0	0	0	0
5SrRNA:CR33422	0	0	0	0	0	0	0	0	0	0	0	0	0	0	0	0	0	0	0	0	0	0	0
5SrRNA:CR33423	0	0	0	0	0	0	0	0	0	0	0	0	0	0	0	0	0	0	0	0	0	0	0
5SrRNA:CR33424	0	0	0	0	0	0	0	0	0	0	0	0	0	0	0	0	0	0	0	0	0	0	0
5SrRNA:CR33425	0	0	0	0	0	0	0	0	0	0	0	0	0	0	0	0	0	0	0	0	0	0	0
5SrRNA:CR33426	0	0	0	0	0	0	0	0	0	0	0	0	0	0	0	0	0	0	0	0	0	0	0
5SrRNA:CR33427	0	0	0	0	0	0	0	0	0	0	0	0	0	0	0	0	0	0	0	0	0	0	0
5SrRNA:CR33428	0	0	0	0	0	0	0	0	0	0	0	0	0	0	0	0	0	0	0	0	0	0	0
5SrRNA:CR33429	0	0	0	0	0	0	0	0	0	0	0	0	0	0	0	0	0	0	0	0	0	0	0
5SrRNA:CR33430	0	0	0	0	0	0	0	0	0	0	0	0	0	0	0	0	0	0	0	0	0	0	0
5SrRNA:CR33431	0	0	0	0	0	0	0	0	0	0	0	0	0	0	0	0	0	0	0	0	0	0	0
5SrRNA:CR33432	0	0	0	0	0	0	0	0	0	0	0	0	0	0	0	0	0	0	0	0	0	0	0
5SrRNA:CR33433	0	0	0	0	0	0	0	0	0	0	0	0	0	0	0	0	0	0	0	0	0	0	0
5SrRNA:CR33434	0	0	0	0	0	0	0	0	0	0	0	0	0	0	0	0	0	0	0	0	0	0	0
5SrRNA:CR33435	0	0	0	0	0	0	0	0	0	0	0	0	0	0	0	0	0	0	0	0	0	0	0
5SrRNA:CR33436	0	0	0	0	0	0	0	0	0	0	0	0	0	0	0	0	0	0	0	0	0	0	0
5SrRNA:CR33437	0	0	0	0	0	0	0	0	0	0	0	0	0	0	0	0	0	0	0	0	0	0	0
5SrRNA:CR33438	0	0	0	0	0	0	0	0	0	0	0	0	0	0	0	0	0	0	0	0	0	0	0
5SrRNA:CR33439	0	0	0	0	0	0	0	0	0	0	0	0	0	0	0	0	0	0	0	0	0	0	0
5SrRNA:CR33440	0	0	0	0	0	0	0	0	0	0	0	0	0	0	0	0	0	0	0	0	0	0	0
5SrRNA:CR33441	0	0	0	0	0	0	0	0	0	0	0	0	0	0	0	0	0	0	0	0	0	0	0
5SrRNA:CR33442	0	0	0	0	0	0	0	0	0	0	0	0	0	0	0	0	0	0	0	0	0	0	0
5SrRNA:CR33443	0	0	0	0	0	0	0	0	0	0	0	0	0	0	0	0	0	0	0	0	0	0	0
5SrRNA:CR33444	0	0	0	0	0	0	0	0	0	0	0	0	0	0	0	0	0	0	0	0	0	0	0
5SrRNA:CR33445	0	0	0	0	0	0	0	0	0	0	0	0	0	0	0	0	0	0	0	0	0	0	0
5SrRNA:CR33446	0	0	0	0	0	0	0	0	0	0	0	0	0	0	0	0	0	0	0	0	0	0	0
5SrRNA:CR33447	0	0	0	0	0	0	0	0	0	0	0	0	0	0	0	0	0	0	0	0	0	0	0
5SrRNA:CR33448	0	0	0	0	0	0	0	0	0	0	0	0	0	0	0	0	0	0	0	0	0	0	0
5SrRNA:CR33449	0	0	0	0	0	0	0	0	0	0	0	0	0	0	0	0	0	0	0	0	0	0	0
5SrRNA:CR33450	0	0	0	0	0	0	0	0	0	0	0	0	0	0	0	0	0	0	0	0	0	0	0
5SrRNA:CR33451	0	0	0	0	0	0	0	0	0	0	0	0	0	0	0	0	0	0	0	0	0	0	0
5SrRNA:CR33452	0	0	0	0	0	0	0	0	0	0	0	0	0	0	0	0	0	0	0	0	0	0	0
7B2	13335	12914	4596	5267	4551	4772	5680	8349	3958	12510	2559	6835	6238	6171	4291	12224	18348	13621	12863	11714	4314	4112	9262
7SLRNA:CR32864	3	8	3	6	0	0	4	1	0	3	6	1	1	2	0	1	33	0	18	2	0	11	1
7SLRNA:CR42652	4	4	1	9	0	10	6	1	3	1	3	0	0	9	0	5	10	0	15	0	1	1	5
825-Oak	0	0	0	0	0	0	0	0	0	0	0	0	0	0	0	0	0	0	0	0	0	0	0
A16	499	537	312	218	258	232	254	223	270	485	122	240	293	257	245	486	468	431	436	440	196	284	386
A2bp1	12605	11110	4202	6383	4322	3421	6956	5751	6155	6940	3584	8798	5190	7196	8499	8528	14802	11184	11640	6596	3560	3753	7260
AANATL2	390	367	104	164	110	251	126	254	166	418	40	130	131	173	121	483	500	376	419	449	230	121	219
ABCB7	1661	1312	456	623	520	511	553	738	656	1168	365	721	691	615	591	1469	1494	1177	1255	1179	692	692	1051
ACC	29881	21110	8842	14643	13469	13563	15086	19391	10107	21992	4247	12537	16744	13435	8415	27659	20509	30548	17812	34623	14941	15567	25972
ACXA	0	0	0	0	0	0	0	0	0	0	0	0	0	0	0	0	0	0	0	0	0	0	0
ACXB	0	3	0	0	0	0	0	0	0	3	0	0	0	4	0	9	6	3	6	0	0	0	0
ACXC	6	7	0	0	0	6	7	12	0	17	3	6	4	2	0	17	58	32	51	29	3	3	4
ACXD	92	57	43	5	25	42	10	32	318	38	10	37	65	43	81	244	13	68	21	60	274	83	24
ACXE	0	0	0	0	0	0	0	0	0	0	0	0	0	1	0	0	0	0	0	0	0	0	0
ADD1	2525	2262	579	941	782	749	1221	1068	1026	1516	604	1292	1099	1317	1664	1726	2187	2068	1622	1469	765	817	1397
AGBE	4935	3300	1843	2361	1975	2576	2207	4210	1500	4002	765	2055	2807	1817	1080	4326	3939	4279	3166	5255	2163	2830	3574
AGO1	14734	11783	4696	7556	5913	4024	8806	6493	8513	9198	4538	10307	5766	8086	11334	10148	16592	13985	13193	8943	4147	4373	8743
AGO2	5232	4619	4580	3177	3071	2098	3821	2637	4399	4661	2489	4672	4017	3511	4802	5011	5589	4632	3989	4039	3054	4800	4938
AGO3	161	45	20	63	48	45	32	53	47	17	42	34	37	30	55	42	97	13	4	21	71	31	89
AIF	1156	990	290	523	518	330	650	573	430	932	241	526	446	453	491	1093	1234	1031	974	788	425	440	902
ALiX	4502	3963	2124	2351	2098	1774	2108	2242	2703	3212	1777	3032	3054	2728	2698	3156	4029	3258	3284	3310	3071	3164	3814
AMPKalpha	5204	4258	1779	2480	2069	1965	2253	2807	2047	4914	1076	2237	2742	2315	1608	4911	5890	4827	4384	4797	2210	2243	4531
AMPdeam	5871	4893	2717	3861	3438	2476	3805	3465	3590	5752	1630	4576	4233	3029	4411	6555	5947	5736	3762	5137	3018	3877	8626
AOX1	5660	3822	2614	2146	2698	3065	2927	3088	5944	2556	1501	2728	2901	1767	3392	10204	2673	3779	2489	5471	13539	8052	3921
AOX2	27	19	0	0	0	8	2	6	0	3	1	3	1	1	0	13	4	12	1	15	7	3	1
AOX3	1950	1403	833	947	1059	904	858	974	1999	1674	618	1381	1494	1030	1222	2698	2043	1873	1334	2097	1860	1513	2123
AOX4	16	9	2	0	21	8	0	0	13	55	5	15	0	5	7	38	2	65	2	0	6	0	50
AP-1-2beta	4514	3886	1601	1981	1803	1208	2050	2123	2254	4161	1336	2743	2308	2073	1698	4080	6361	4574	4927	3571	1964	2138	3361
AP-1gamma	4938	4117	1496	2117	1821	1609	2570	2339	2967	3172	1323	2841	2094	2333	2854	3369	4356	3933	3174	2489	1886	1887	3290
AP-1mu	1896	1782	861	1045	889	872	945	989	875	1724	458	940	1077	980	990	1679	2192	1686	1616	1769	950	965	1432
AP-1sigma	2027	1853	1235	1221	1138	1072	1522	1414	1663	2237	541	1366	1327	1347	1661	2122	2180	1891	1553	2015	1140	1109	1999
AP-2alpha	8671	7781	3359	4043	3466	3144	4610	4318	4346	7343	2398	5375	4253	4444	4307	7342	10849	8725	8124	7045	3559	3324	6100
AP-2mu	3105	2754	1018	1423	1140	1171	1451	1689	1248	3840	730	1474	1516	1447	1203	3940	4839	4120	3578	3761	1249	1222	2300
AP-2sigma	1034	1076	410	727	460	563	787	958	351	1393	216	605	733	642	575	1235	1461	1187	1289	1379	464	508	794
APC10	155	153	77	150	103	92	151	148	61	154	21	130	95	113	80	150	139	135	80	95	60	109	134
APC4	259	284	134	129	67	114	152	205	151	207	80	131	125	126	184	287	351	252	247	207	86	102	246
APC7	40	67	19	35	0	7	32	36	25	3	10	21	59	30	46	4	57	35	37	31	43	30	30
APP-BP1	507	423	215	182	186	182	238	191	244	490	114	256	223	198	221	482	543	435	429	352	183	242	315
AQP	22	42	15	0	37	18	18	17	51	147	23	32	22	6	36	26	35	75	15	52	44	25	14
ARY	0	0	0	0	0	0	0	0	0	0	0	0	0	1	0	0	0	0	0	0	0	0	0
ASPP	2052	1544	567	826	702	737	1047	709	789	1673	376	904	748	739	1054	1435	2075	1931	1598	1121	605	675	1203
ATP7	2869	2435	1349	1445	1403	1099	1746	1340	1684	2050	969	1727	1754	1575	1560	2057	2621	2220	1966	2118	2396	1868	2555
ATP8B	2178	1866	637	906	794	473	898	813	1318	1422	584	1175	862	1065	1424	1282	1982	1851	1644	1069	741	907	1281
ATPCL	15554	13071	5454	6741	6612	7216	7269	10065	7761	12138	3584	8539	8455	7825	6554	14152	15755	14420	12508	15988	7795	9925	11883
ATPsyn-Cf6	4511	3853	2553	3222	2667	2995	3556	4720	1796	6786	749	1786	2470	2196	2456	5940	5347	5768	4856	6226	2348	2107	4375
ATPsyn-b	5909	4619	2665	3443	2669	3257	3429	4261	2063	7554	1087	2405	2759	2287	1678	7060	7462	7363	6336	7629	2535	2922	5129
ATPsyn-beta	33159	24624	12691	17161	15065	16245	16830	23651	12870	41411	5845	14037	16677	14623	10332	35474	36540	34488	28917	35370	15129	13755	28217
ATPsyn-d	6583	5647	2935	4013	2781	4187	4169	5669	2340	9590	864	2228	3263	2640	3428	8207	7727	8612	6717	9251	3353	3222	6218
ATPsyn-gamma	7604	6210	3032	4232	3366	4487	3540	5992	2829	9705	1046	2864	3476	2480	2044	10090	9506	10201	7962	11240	3795	3584	6806
ATbp	217	226	98	215	148	108	139	149	113	320	85	136	88	139	148	350	283	225	192	237	110	119	244
Aac11	5292	4948	1798	2569	1955	1664	3093	2729	2445	4289	1193	3157	2053	2832	3649	4236	5414	5205	4075	3137	1603	1696	3651
Aatf	430	524	323	278	205	200	314	292	286	508	121	249	223	274	328	505	351	443	259	307	263	176	493
Aats-ala	1508	1328	1059	820	834	537	657	789	1165	1422	575	1282	1088	790	805	1720	1291	1085	932	1035	1148	1250	1797
Aats-ala-m	981	720	288	499	345	399	480	527	289	729	170	353	472	355	374	860	953	776	654	854	517	484	776
Aats-arg	447	461	327	317	285	334	297	394	468	501	183	396	340	315	394	590	480	434	280	455	342	329	557
Aats-asn	1504	1411	1070	667	807	651	804	862	1147	1538	541	1086	1044	695	690	1739	1419	1312	1100	1405	1171	1252	1468
Aats-asp	1353	1294	1197	763	842	633	686	867	1596	1532	829	1286	943	916	1064	1981	1110	1121	690	1333	2069	1945	1934
Aats-cys	710	564	640	363	349	269	332	397	719	614	254	642	515	546	523	867	632	547	424	522	532	512	775
Aats-gln	1209	1118	594	560	636	621	768	737	658	986	303	692	801	498	472	1192	1118	1096	807	1206	914	716	1154
Aats-glupro	2968	2289	1336	1229	1093	1184	1307	1586	1545	2512	834	1715	1594	1446	1216	2983	2471	2337	1958	2334	2081	2124	2773
Aats-gly	1121	950	429	593	415	414	441	580	625	1145	344	622	613	482	475	1048	991	991	786	926	717	699	980
Aats-his	1250	1075	638	732	661	420	525	552	831	1040	577	832	774	519	613	1258	1393	1104	1022	1234	867	1008	1318
Aats-ile	1706	1454	847	728	948	702	700	777	1108	1599	619	1092	1108	901	964	1885	1719	1612	1312	1313	1261	1013	1612
Aats-leu	749	665	299	399	315	254	343	576	217	713	144	352	362	322	218	719	882	760	780	625	325	321	690
Aats-lys	1436	1438	708	705	666	697	723	979	721	1501	308	761	912	697	633	1481	1569	1428	1266	1254	846	821	1328
Aats-met	522	415	145	168	101	182	234	198	197	336	144	284	209	172	245	316	474	414	390	291	148	145	267
Aats-phe	1472	1298	618	511	622	551	726	973	593	1320	247	645	716	557	591	1157	1506	1204	1163	1384	668	584	1168
Aats-pro	227	195	77	167	115	69	132	129	83	220	57	88	107	109	78	203	206	183	174	235	83	78	220
Aats-ser	678	640	252	291	210	247	460	522	184	582	102	342	354	231	274	666	745	619	480	529	255	260	563
Aats-thr	3152	2485	1831	1136	1204	1075	1268	1595	2051	2661	782	1684	1705	1638	1376	2980	3167	2763	2366	2398	1648	2091	2432
Aats-trp	858	721	441	451	376	396	361	458	504	661	262	472	512	418	523	832	763	621	483	576	466	461	724
Aats-tyr	1171	900	891	714	831	717	720	705	722	1764	300	833	800	622	556	1786	1559	1228	1179	1711	872	914	2004
Aats-tyr-m	336	307	161	158	95	173	180	188	70	271	61	158	128	140	147	282	327	231	219	255	156	131	285
Aats-val	1645	1376	747	729	682	577	694	814	1063	1249	662	1106	834	854	1055	1621	1454	1220	1051	959	1226	1392	1555
Abd-B	1	4	0	0	0	0	3	0	5	0	2	4	3	0	7	4	0	0	2	3	1	3	9
Abi	1999	1924	1089	1343	970	937	1516	1215	971	1886	577	1171	1168	997	1421	1842	2169	2021	1769	1905	1045	1083	1941
Abl	8611	7066	2294	3434	2620	2007	3928	3441	3076	5103	2057	4804	3118	4090	3725	5796	10661	7832	8273	5169	2378	2607	5011
Abp1	1201	1279	504	609	636	476	933	592	927	1030	302	732	581	696	686	1215	1363	1175	1096	953	686	620	987
Ac13E	2321	1794	1024	1220	1018	947	1358	885	1614	2306	855	1643	1474	1355	1244	1750	1748	2162	1584	1671	1254	1432	1859
Ac3	5041	4161	1181	1843	1361	950	2436	1787	2137	3040	1372	3369	1407	2304	2348	3266	6213	4960	4704	2381	1058	980	2439
Ac76E	3666	3257	818	1504	1273	1017	1517	1610	1747	2495	980	2008	1750	2047	1374	2785	4770	3179	3681	2683	1478	1268	2495
Ac78C	855	719	328	417	294	218	375	294	427	637	312	657	333	478	288	603	1001	587	629	538	374	542	657
AcCoAS	25109	16403	6212	11136	10565	14409	12273	19559	8908	19952	3095	11137	12063	9181	6786	20342	17607	23938	15107	30735	8250	10185	21381
Acam	0	0	0	0	0	0	0	0	0	0	0	0	0	0	0	0	0	0	0	0	0	0	0
Ace	16571	14338	4227	7206	5231	3827	8895	6611	7503	8630	4528	10294	6786	9395	11079	9435	19528	13595	16916	8253	5041	4785	8700
Acer	3167	3605	1511	2869	2359	2781	2990	2951	1448	4392	696	2304	2744	1751	982	5930	2670	5748	2014	5539	2059	1558	5487
Acf1	1747	1618	502	823	538	657	945	747	804	1239	447	946	692	827	957	1473	2099	1698	1424	1060	571	441	973
Ack	2879	2744	1203	1473	1403	1066	1636	1427	1317	2434	742	1432	1440	1374	1248	2300	3219	2738	2637	2242	1028	1228	2201
Ack-like	3521	3276	1172	1549	1309	835	1765	1352	1587	2306	1134	2266	1406	1735	2227	2123	3691	3128	2911	1798	1140	1346	2025
Acn	4782	4262	1404	2017	1829	1444	2655	2197	1718	3306	973	2415	1611	2055	2941	3239	4555	4273	3306	2386	1221	1439	2928
Acon	23394	16473	6371	8470	7078	10307	8644	12369	9232	20862	3835	8747	9786	8663	7946	25683	22917	22106	19128	19515	10759	8562	15973
Acox57D-d	297	192	171	227	160	232	127	194	281	551	55	204	143	67	154	870	242	259	109	342	373	178	779
Acox57D-p	1014	746	491	535	515	782	675	912	527	586	220	580	666	428	361	696	473	1057	401	1710	538	516	928
Acp1	0	0	0	0	0	0	0	0	0	52	3	6	0	0	0	8	4	12	6	3	0	2	0
Acp24A4	0	2	0	9	0	0	0	0	0	0	0	0	0	0	0	0	0	0	0	0	0	0	2
Acp26Aa	0	17	0	0	0	0	0	0	0	0	0	0	0	0	0	0	0	0	0	5	0	1	0
Acp26Ab	0	10	0	0	0	0	0	6	0	0	0	0	4	0	0	0	0	0	0	0	0	0	0
Acp29AB	0	0	0	0	0	0	0	0	0	0	0	0	0	0	0	0	0	0	0	0	0	0	0
Acp32CD	26	22	0	0	0	3	10	9	0	0	0	0	9	0	0	0	1	0	0	189	0	0	0
Acp33A	1	13	0	0	0	0	0	0	0	0	0	2	0	0	0	0	2	0	0	0	0	0	0
Acp36DE	0	24	0	0	0	0	25	7	0	2	3	22	0	0	0	1	5	2	0	8	0	5	0
Acp53C14a	0	8	0	0	9	0	0	0	0	0	0	1	0	0	7	4	5	0	4	1	0	1	0
Acp53C14b	6	13	0	0	0	7	1	0	7	0	2	4	0	3	0	0	7	0	8	1	0	2	0
Acp53C14c	19	16	0	0	0	0	0	0	10	10	8	11	0	4	10	8	23	15	27	0	3	6	2
Acp53Ea	4	22	0	0	0	0	2	11	12	2	0	19	7	0	0	9	8	7	8	9	3	3	4
Acp54A1	0	4	0	0	0	0	0	0	0	0	0	0	0	0	0	0	0	0	0	0	0	0	0
Acp62F	0	0	0	0	2	0	0	0	0	0	0	0	0	0	5	0	0	0	0	0	0	1	0
Acp63F	1	4	0	0	4	0	0	0	0	0	0	0	0	0	0	0	0	0	0	10	3	0	2
Acp65Aa	1	0	0	0	0	0	0	0	0	5	0	0	2	0	0	1	4	0	0	0	0	2	0
Acp76A	0	0	0	0	0	0	0	0	0	0	0	6	0	0	0	0	0	0	0	2	0	0	0
Acp95EF	2	46	0	0	0	6	0	0	0	0	0	29	0	0	0	3	0	2	1	6	1	0	0
Acp98AB	0	26	0	0	0	0	4	0	0	0	0	6	0	0	0	0	1	0	7	0	0	4	0
Acph-1	546	412	354	281	281	156	329	337	425	416	171	458	387	401	424	453	589	477	396	370	325	283	528
Acsl	21092	15246	8567	13247	11834	13394	13627	15352	8994	14974	3582	10079	10228	9651	8212	20373	15430	21884	12143	25184	12354	7163	21710
Act42A	1259	1503	2170	1024	1328	588	1692	790	3624	1959	708	1606	1625	1020	2353	1554	1633	1193	853	1256	2947	2425	1683
Act57B	1531	1419	2230	816	926	650	2280	980	2701	5935	675	1338	1315	516	2333	2804	1647	5177	1574	4924	3556	1779	1154
Act5C	45485	45740	37360	29471	24523	23871	31414	30509	52323	43653	15704	31938	29986	28388	49102	48563	55530	43256	37116	41598	48772	34198	45475
Act79B	3711	3735	1152	1378	1355	1444	1623	2537	1746	2507	970	2359	2277	1960	1713	2545	4380	2836	4030	3443	1910	1275	2714
Act87E	583	653	1023	423	381	603	881	442	574	2014	267	375	493	264	799	632	494	1631	426	1187	752	346	383
Act88F	88	37	15	33	26	37	59	50	52	276	5	108	102	33	35	172	117	235	113	217	7	10	35
Actbeta	2937	2609	885	1580	1112	867	1718	1445	1455	2295	802	1965	1324	1533	2311	2140	3135	2686	2398	1467	716	881	1802
Actn	1585	1481	700	727	622	617	965	921	1102	1706	419	953	795	651	1302	1433	1996	2136	1508	1592	870	807	1370
Actn3	0	0	0	0	0	0	0	0	0	0	0	0	0	0	0	0	0	0	0	0	0	0	0
Acyp	0	0	0	0	0	0	0	0	0	0	0	0	0	0	0	0	0	0	0	0	0	0	0
Acyp2	219	213	148	220	125	166	201	160	72	257	49	121	114	138	134	244	286	247	197	293	118	110	180
AdSL	1646	1707	1736	1694	2011	1820	1728	2303	899	1850	433	1539	2464	1554	602	1750	932	2830	659	3704	1054	1878	2736
AdSS	4976	4420	3684	2689	3067	1721	2811	2508	4015	3699	2031	4066	3458	2987	2615	4479	5007	3103	3447	4287	4080	6029	5516
Ada	29	27	19	28	19	23	32	26	22	66	6	21	16	7	2	30	29	35	11	15	22	46	26
Ada1-1	0	1	0	0	0	0	0	0	0	0	0	0	2	0	0	0	0	0	0	0	0	0	0
Ada1-2	70	56	32	30	49	51	32	52	26	45	14	17	31	38	42	43	61	61	68	39	21	36	39
Ada2a	359	360	125	160	167	89	133	70	102	223	73	130	130	138	246	219	320	230	308	182	103	120	279
Ada2b	897	800	382	591	397	360	709	708	640	835	261	547	555	504	640	898	853	715	723	793	518	584	851
Adam	2886	2582	1795	1805	1878	2145	2147	2459	1708	3175	696	1687	1647	1515	2476	3467	2402	2831	1631	2901	1472	1316	3330
AdamTS-A	512	555	309	333	409	194	515	205	464	603	315	695	504	406	472	644	830	687	551	625	327	463	644
Adar	5924	4811	1380	2408	1887	1259	2971	2375	3571	3931	1765	4727	2173	3112	3788	3614	6624	6046	5434	3053	1322	1543	3092
AdenoK	3353	3283	1742	2475	1748	2423	2367	3141	1555	3174	751	1879	2457	1542	1144	3578	2102	4785	1831	5052	1637	1803	4224
Adf1	1899	1909	830	990	751	839	1226	1217	785	1606	446	970	1042	968	1051	1620	2124	1788	1599	1553	726	697	1427
Adgf-A	135	186	383	159	270	100	421	94	809	301	198	271	228	182	454	522	134	297	50	182	601	540	276
Adgf-B	1	4	0	0	0	5	0	0	0	7	0	3	0	0	0	0	0	0	4	0	0	0	0
Adgf-C	203	189	68	169	74	53	119	120	58	239	72	135	117	141	112	206	581	221	337	245	99	123	147
Adgf-D	2189	1885	1562	1950	1518	1048	1848	1926	721	2670	573	1333	1737	1233	992	3029	4578	2833	2954	3805	1340	1540	2502
Adgf-E	0	5	0	0	0	0	0	0	0	0	0	0	0	0	0	1	3	0	1	0	0	0	0
Adh	389	392	177	301	321	375	277	421	134	424	81	161	245	262	126	300	454	464	408	757	104	156	384
Adhr	0	0	0	0	0	0	0	0	0	0	0	0	0	0	0	0	0	0	0	0	0	0	0
AdipoR	10418	7938	5849	7672	7021	8728	6909	10122	4111	12124	1747	5315	5408	3738	3176	15097	8844	15619	7149	20311	4819	4281	15074
Adk1	1459	1435	697	829	817	844	997	1184	626	1623	401	807	882	893	760	1485	1976	1718	1501	1578	625	604	1176
Adk2	2929	2584	1754	1611	1446	1743	1823	2412	1264	3004	401	1230	1270	1234	1285	3870	3371	2944	2205	3392	1487	1436	3149
Adk3	267	249	86	96	158	140	183	136	191	186	61	172	149	114	159	241	304	306	243	322	113	118	174
AdoR	767	757	434	414	318	290	502	374	321	623	213	422	438	703	285	680	1095	659	805	894	415	437	556
Ady43A	749	769	257	331	271	255	408	415	310	755	203	424	323	336	277	748	947	707	770	627	271	261	519
Aef1	2543	2153	956	1385	1192	1082	1765	1520	1319	2426	583	1501	1264	1336	1780	2282	2522	2520	2025	1845	979	911	2265
Afti	2566	2296	799	1202	879	907	1436	1217	1036	2062	645	1441	1148	1168	1207	2024	2745	2587	2233	1706	798	911	1562
Ag5r	3461	61	5406	882	1207	990	2892	1324	8533	4698	631	8384	4583	2811	6032	10203	47	301	60	350	6495	6560	7722
Ag5r2	1	5	0	0	0	5	0	0	1189	4	3	2	0	5	24	27	4	13	15	6	89	24	8
Ahcy13	3240	2948	2356	2309	2936	1767	2266	2081	1457	2625	579	2073	3397	1778	1510	2540	1684	1814	967	2442	2508	3858	5623
Ahcy89E	216	228	160	173	243	124	94	144	165	235	118	234	232	141	180	211	243	159	107	230	159	172	279
Ak6	57	84	71	79	32	79	70	46	74	85	33	47	45	62	63	96	56	68	63	95	44	44	67
Akap200	6321	6973	3984	5574	3904	3801	4863	5305	4754	6553	2474	4511	4725	3733	4012	8874	8862	7082	5890	7674	4137	3839	8282
Akh	2219	1827	888	2201	856	623	1325	3401	487	99	399	17	2370	838	1274	1532	605	94	1175	850	452	1002	1582
AkhR	1009	718	652	1020	572	919	919	958	402	1547	237	711	561	279	213	2001	399	1583	388	1600	599	529	2350
Akt1	2661	2248	1592	1773	1782	1313	2063	1766	2220	2335	1048	2200	2217	1819	2389	2210	2745	2220	2010	2258	1350	1512	3013
Alas	3251	2424	1443	1466	1451	1493	1959	2102	1364	2988	731	1349	1497	1314	1306	3130	4178	3570	3489	3083	2124	1971	2159
Ald	47977	40614	24720	31330	26791	34078	31937	45582	22203	44845	9926	26779	31660	25779	25998	45494	51288	52279	38798	59188	19303	21088	43819
Aldh	23684	18446	10555	18997	16275	21078	18763	27410	8036	27456	3135	10854	16607	9294	6828	23960	17936	25438	14091	37840	10843	15051	35671
Aldh-III	3620	2891	1151	1677	1390	1959	1769	2145	1629	2799	669	1634	1542	1381	1394	2856	3238	3939	2452	4126	1505	1310	2695
Alg-2	967	1000	589	723	612	497	728	800	688	936	266	666	605	756	829	1000	991	871	776	998	553	586	892
Alg10	349	270	127	167	178	140	164	184	211	334	84	198	220	161	165	330	345	293	264	336	255	220	265
Alh	5388	4448	1398	2110	1621	1143	2431	1575	2011	3110	1051	2375	1655	2211	2470	3239	5357	4729	4376	2532	1369	1444	3026
Alk	11289	10214	2628	4034	3200	1963	5034	3191	6656	4921	4081	9385	3703	6666	7888	5501	15026	10308	12443	4401	2260	2510	5076
AlkB	95	87	32	39	37	21	87	54	61	80	8	42	87	41	59	104	90	95	44	57	66	36	72
Alr	479	454	328	314	280	230	317	277	287	435	223	409	335	256	394	486	541	471	320	367	318	377	464
Als2	3104	2512	1000	1297	1214	811	1506	1505	1237	2273	799	1500	1403	1457	1456	2339	2776	2510	2210	2072	1259	1302	2279
Ama	78	98	100	49	94	11	79	57	190	53	103	114	131	190	166	33	115	33	93	85	51	176	77
Amnionless	134	145	108	85	98	28	99	41	218	62	79	105	94	97	79	56	151	134	95	144	114	194	68
Amph	13476	10417	4744	7931	5896	5668	8934	9846	4920	11559	3012	6386	6757	6810	5355	11172	20567	13064	16455	13572	4968	5047	7970
Amun	5476	5076	2157	3228	2290	2354	3454	3563	2407	4163	1028	2568	2426	2467	3002	4141	5272	4694	3892	3868	2069	2003	4069
Amy-d	2678	2091	1325	2480	2102	2189	2548	3262	2242	1419	517	2501	1436	750	569	2100	578	4566	791	5242	3546	1821	4276
Amy-p	28158	1126	1218	14467	228	21687	218	5621	48784	260	354	686	14390	10502	29491	65164	66	533	116	5528	53206	16870	20095
Amyrel	10	4	0	0	0	7	0	7	48	3	0	1	0	0	4	0	4	1	0	0	0	0	1
Ance	1381	521	411	422	387	599	377	466	2148	520	160	468	749	566	770	2149	1156	596	823	840	1725	798	745
Ance-2	7	9	13	0	0	10	22	0	22	1	3	8	6	3	9	19	11	3	13	6	19	11	5
Ance-3	864	1083	1012	984	498	432	576	496	1346	653	839	1475	1586	766	1059	387	282	451	192	375	733	588	981
Ance-4	1551	1309	1084	1528	1563	1137	1250	1468	404	2434	121	691	1168	542	160	2750	1130	2636	738	3886	1379	653	2966
Ance-5	3482	2153	1074	1946	1662	2034	1722	3743	955	2078	368	1222	1660	846	430	2403	1215	2464	963	4360	2222	1094	3766
Andorra	2	0	0	4	0	0	0	0	0	1	0	0	3	0	4	4	1	2	2	0	2	0	0
Ank	12735	10470	4147	5801	5349	4293	6392	5700	7230	9075	3555	8592	6288	6506	7625	8733	12678	11049	9541	8662	4237	4373	8371
Ank2	26611	19378	5211	9928	8095	6121	10478	7838	11326	17387	7723	17013	8342	14624	16921	13609	28162	23502	23930	12392	5395	7769	11441
Anp	0	137	0	0	0	0	3	0	0	0	0	0	0	0	0	0	0	0	2	0	0	0	0
Ant2	70	73	54	71	31	10	26	48	80	57	29	66	16	31	47	85	145	51	49	35	47	42	74
Antp	84	102	58	17	67	68	38	47	90	96	28	70	48	141	88	107	91	90	106	85	34	32	74
AnxB10	2546	2834	1489	1639	1745	1310	1395	1997	1255	3345	852	1680	1562	1300	831	2889	4869	2606	2922	3262	1429	1432	3004
AnxB11	1396	1476	1544	1561	1038	1057	989	1130	1638	1722	1034	1888	1484	1169	1294	1622	1834	1270	1042	1538	1236	1471	2103
AnxB9	5394	5753	5944	3871	3589	2723	3702	3758	5199	5697	3118	5590	5898	4928	4410	4752	6910	4664	4636	6805	4198	5570	6477
Aos1	416	457	233	368	276	252	276	345	236	345	120	252	308	293	405	459	485	373	326	399	250	258	346
Apc	11006	9151	2947	3479	3018	2331	4199	3517	4576	5650	2812	5331	3321	4631	4469	6789	10572	9198	8526	5210	3178	3447	5480
Apc2	41	30	14	29	25	24	45	9	28	44	12	44	16	13	37	40	40	36	14	27	84	41	21
ApepP	611	528	338	404	259	227	298	463	565	592	200	362	468	356	339	824	588	465	435	511	536	369	595
Apf	244	188	109	206	153	154	167	149	97	218	30	120	153	88	197	365	232	221	148	290	135	156	230
Aph-4	2240	2311	846	945	825	934	955	1561	622	1345	438	939	1410	1140	812	1346	2468	1513	1797	2085	978	783	1617
Aplip1	5099	4657	1041	1960	1414	1472	2141	2579	1643	3886	1103	2234	1893	2300	1963	3560	5734	4936	4667	3421	1213	1326	2595
Apoltp	10355	7535	8022	10051	9203	4448	8328	6022	6356	11236	3569	11549	7104	6570	6285	14088	7038	10464	6172	10975	8390	9129	17581
Appl	36708	28421	7815	15789	12218	7159	19419	12190	18155	19019	11494	25447	9526	15524	27609	23353	55619	33212	40198	14190	6844	8144	16523
Aprt	299	279	305	333	228	308	301	354	237	423	76	216	285	200	180	455	272	378	228	455	241	194	484
Aps	5450	4597	2914	3786	2916	2697	3660	3080	3043	5171	1327	3062	3104	2926	4545	4878	5529	5244	3704	4525	2169	2465	4956
Arc1	18047	30567	60862	28460	35665	6353	18024	7847	59280	10528	29318	59825	40309	34555	40625	9500	8202	7000	5785	8102	29057	71567	27003
Arc2	107	180	282	158	90	45	86	51	169	54	130	182	122	93	246	71	36	50	35	45	129	357	152
Arc42	1313	1138	653	923	559	1006	736	1384	449	937	248	594	779	485	422	1135	971	1283	773	1909	558	520	1286
Arf102F	1395	1423	1048	1200	887	774	1011	1191	1538	1525	598	1344	1311	1385	1494	1581	1444	1172	955	1019	1115	1104	1388
Arf51F	3283	3286	2836	2942	2220	2075	2774	3183	2224	3788	1057	2253	2549	2348	2349	3718	4692	3199	2902	3767	1995	1945	3777
Arf79F	8721	7683	6335	6127	5407	6008	6601	6849	6541	9382	2272	5809	6418	5962	7732	10654	8948	9448	6043	9328	5041	4720	10523
ArfGAP1	1548	1635	700	962	699	575	783	897	868	1312	384	746	796	803	647	1580	1570	1380	1263	1313	844	808	1386
ArfGAP3	1807	1640	1149	1151	886	854	875	1149	1251	1827	424	1193	1210	1091	1113	2272	1614	1665	1321	1602	1287	1171	2097
Arfip	1326	1270	528	753	592	671	640	814	718	1352	313	835	671	704	825	1297	1636	1355	1013	1160	613	591	1106
Arfrp1	280	248	206	181	200	201	282	276	195	337	97	213	174	191	244	326	378	253	205	265	181	167	327
Argk	43521	37947	17028	18094	15915	19177	19695	27515	16858	49146	7848	17820	20123	18202	12611	44084	66289	51327	52312	52391	23212	17626	30369
Arl1	689	712	548	495	351	419	536	576	399	739	153	439	544	396	545	910	680	649	525	784	437	406	849
Arl2	154	198	126	141	56	50	101	132	94	196	50	87	153	122	112	167	262	202	184	176	68	112	166
Arl4	1571	1675	1086	1405	989	817	1316	1173	881	1925	468	1088	922	1202	1267	2018	2221	1914	1613	1574	732	659	1394
Arl6	4	2	17	16	13	1	0	0	0	16	4	3	0	8	2	11	16	18	34	11	1	1	4
Arp1	1707	1677	897	779	679	881	1045	1062	1080	1858	453	929	1101	898	791	1855	2112	1764	1572	2048	946	979	1452
Arp10	861	747	485	392	356	354	427	536	317	731	181	478	525	386	504	831	982	765	768	799	443	555	766
Arp2	2042	1867	879	743	883	835	1246	1021	1553	1539	597	1480	1115	1242	1277	1748	2366	1937	1489	1435	1135	893	1582
Arp3	1314	1136	711	778	546	457	693	652	1527	1052	434	822	757	900	889	1184	1395	1055	1079	1116	1189	960	1003
Arp5	601	497	209	271	237	204	351	385	189	502	129	293	300	251	308	454	567	495	371	473	217	240	420
Arp53D	0	0	0	0	0	0	0	0	0	0	0	4	0	1	0	0	0	0	3	0	0	0	0
Arp6	472	425	177	219	276	288	241	406	155	415	86	217	271	257	186	387	383	393	340	408	219	262	387
Arp8	461	403	88	192	142	142	210	218	234	251	115	223	214	164	176	303	381	280	235	259	230	286	400
Arpc1	2659	2639	1783	1618	1462	1235	1362	1869	1926	2522	716	1615	1793	1533	1978	2230	2934	2175	2227	2570	2056	1908	2325
Arpc2	1130	1220	923	939	680	688	875	788	1329	1035	413	930	923	786	1412	1274	1220	946	765	984	989	740	1270
Arpc3A	494	454	345	234	193	280	334	356	294	426	145	340	379	355	355	617	689	504	448	398	329	292	393
Arpc3B	46	19	233	52	22	18	24	18	335	58	27	51	37	29	138	152	34	27	1	17	367	125	63
Arpc4	612	653	368	362	279	342	363	428	377	550	191	397	449	393	607	593	680	537	476	599	473	412	501
Arpc5	544	666	407	584	331	239	531	454	444	610	188	344	407	328	458	550	630	465	437	517	435	382	562
Arr1	35514	23004	17555	42854	30173	43180	20959	22044	12603	72361	8022	19385	22711	7480	24028	15548	9633	25637	11875	30260	7281	30988	44610
Arr2	84347	52807	39537	77895	64302	84911	43403	43623	26174	110722	20480	41445	49830	16808	43159	27805	19239	43338	20989	53123	17784	75490	86942
Ars2	3222	2858	1190	1309	1475	1036	1711	1431	1484	1911	669	1698	1249	1452	1675	1947	2465	2088	1883	1858	1223	1190	2408
Art1	616	604	448	409	307	317	404	396	444	677	223	457	457	444	624	681	754	592	479	507	444	507	735
Art2	20	24	4	7	12	0	23	11	5	16	9	18	13	18	5	15	47	20	37	17	4	9	27
Art3	288	302	195	151	192	110	194	157	206	326	72	220	193	218	255	343	289	268	112	190	138	133	334
Art4	507	509	264	198	202	145	337	298	271	500	95	220	199	287	370	433	667	585	550	416	186	168	327
Art6	0	0	0	0	0	0	0	0	0	0	0	0	0	0	0	0	0	0	2	0	0	0	0
Art7	526	453	135	294	231	170	258	279	142	360	114	227	201	250	253	409	428	310	366	359	480	348	403
Art8	104	104	48	42	73	35	83	49	74	94	47	50	46	66	67	186	98	93	43	75	92	46	148
Art9	0	0	0	0	0	0	0	0	0	0	0	0	0	0	0	0	0	0	0	0	0	0	0
Asap	3748	3355	1353	1549	1465	1014	1488	1337	1687	2198	998	2183	1677	2050	1723	2341	4234	2940	3153	2155	1210	1409	2207
Asator	10194	8858	2413	4273	3325	2408	4888	4216	3929	6786	2286	5825	3195	4618	5570	6547	10607	9921	8104	5010	2124	2370	4876
Asciz	317	314	163	108	101	62	172	189	109	286	48	212	159	205	187	281	335	257	205	214	114	114	251
Asph	635	589	240	344	329	214	525	326	299	499	147	440	392	360	549	437	798	629	492	407	223	275	367
AstA	2987	3259	1175	1554	1233	1677	1936	2720	1889	1986	768	1974	2052	2504	2285	2394	3767	2428	2466	1830	1375	926	1823
AstA-R1	644	479	195	334	187	133	215	220	302	430	301	482	228	383	352	440	859	485	483	284	163	168	364
AstA-R2	23	44	0	0	3	22	11	30	35	35	10	7	39	19	32	54	37	44	48	99	26	30	31
AstC	8258	7710	2699	3219	3562	3783	3799	5974	3196	5795	1374	3995	5288	4316	5663	7173	8506	7694	5542	5433	2580	1764	5344
AstC-R1	380	354	120	201	130	114	149	182	153	286	105	236	112	205	254	315	565	406	439	201	119	78	259
AstC-R2	533	444	198	176	191	161	243	162	245	460	197	342	257	257	402	516	710	711	621	406	218	136	294
AstCC	39	39	14	12	33	40	4	33	17	11	23	47	25	29	27	37	66	25	20	9	20	19	35
Asx	4092	3592	1263	1766	1689	1250	2216	1505	2076	2827	952	2163	1557	1689	2535	3045	4422	3755	3375	2421	1261	1431	2676
Atac1	132	193	101	138	81	54	89	103	73	144	54	106	146	85	170	160	157	120	103	130	90	64	119
Atac2	348	336	124	118	127	161	171	170	170	251	75	191	229	204	228	290	330	209	190	257	152	178	253
Atac3	489	464	142	207	163	298	206	245	225	334	125	270	208	216	271	383	439	374	353	326	188	167	302
Ate1	1594	1243	724	800	542	444	865	659	745	1147	283	744	752	655	874	1152	1309	1178	958	1151	565	608	1282
Atet	2926	2570	1405	1404	1183	796	1439	1277	1430	2478	860	1796	1396	1561	1463	2245	3675	2835	2805	2053	1021	1728	2439
Atf-2	487	589	115	230	208	190	209	205	176	341	118	247	279	253	233	378	556	368	345	351	216	211	373
Atf3	1796	1294	1701	1192	1227	695	1470	951	1895	1500	858	1601	1164	1407	2132	1514	2544	1855	1617	1477	1180	1411	1770
Atf6	3218	3006	1722	2163	1871	1403	2055	1772	2716	2716	1154	3103	2090	2246	2671	2879	3710	2890	2446	2276	1449	1508	3190
Atg1	4607	3851	1649	2228	1926	1374	2313	2079	2132	3456	1239	2732	1973	2143	2175	3542	4926	4048	3709	2717	1522	1649	3277
Atg10	81	29	11	33	19	27	28	62	25	34	10	47	37	22	52	26	66	32	53	50	8	28	42
Atg101	1289	1233	700	712	786	522	947	719	801	1262	496	1259	910	878	1123	1141	1668	1173	1087	936	521	682	1280
Atg12	285	433	135	278	108	201	246	336	146	289	75	207	191	246	238	274	635	307	325	279	119	173	208
Atg13	1965	1471	894	1212	1104	973	1243	1006	1190	1531	510	1332	1256	1102	964	1511	1426	1839	1150	1995	931	1001	2338
Atg14	843	873	471	530	355	408	442	612	451	830	186	579	576	478	511	893	961	856	708	798	451	485	821
Atg16	624	595	294	306	249	234	328	411	371	517	161	382	338	253	277	571	569	499	431	485	330	347	710
Atg17	6074	4932	2695	3606	2945	2384	3846	3195	3069	4604	1743	4032	3731	3256	3985	4615	5249	5142	4358	4561	2417	3153	6009
Atg18a	1948	1638	834	781	988	677	893	961	1028	1850	457	1092	1045	844	1006	1597	2057	1819	1563	1664	855	827	1772
Atg18b	1745	1367	778	1087	728	740	920	992	1147	1315	536	1167	1241	937	1300	1236	1850	1489	1557	1473	855	865	1345
Atg2	3226	2653	1291	1461	1793	1047	1703	1411	1650	2749	969	1817	2017	1550	1400	2674	3071	2874	2460	2958	1691	1962	3850
Atg3	2196	2303	1182	1471	1136	1232	1554	1480	1124	2137	538	1197	1371	1230	1734	2239	2074	2001	1630	2350	1494	1461	2433
Atg4a	1539	1501	990	1182	1086	911	1061	893	846	1533	402	1122	1219	839	996	1745	1370	1719	1003	1689	839	1070	1929
Atg4b	1020	925	328	430	351	305	393	515	497	810	289	612	519	498	532	708	966	868	835	677	373	408	660
Atg5	690	728	429	354	332	244	494	439	440	691	198	552	499	505	591	731	804	647	526	658	390	386	809
Atg6	732	666	346	368	386	246	348	512	400	642	165	328	326	341	476	769	771	672	499	717	319	364	647
Atg7	399	367	183	158	107	94	264	136	222	310	162	265	298	175	180	344	425	323	330	307	171	180	318
Atg8a	13208	12162	10251	10852	10336	9172	11063	10902	9876	16314	4961	11552	12701	10279	13807	17371	15433	15048	9843	16244	9228	9465	17956
Atg8b	0	0	0	0	0	0	0	0	0	1	0	0	0	0	0	0	3	0	0	0	0	1	0
Atg9	1240	1001	457	641	615	460	773	829	601	1097	367	871	933	538	484	1151	1054	1190	815	1321	821	871	1369
Atox1	1980	1760	877	1061	824	1011	1159	1431	758	1927	382	842	1066	1159	772	2042	2169	2012	1661	2102	912	767	1704
Atpalpha	111876	96289	33226	55958	40965	35620	62157	57803	46989	94632	27208	62836	45719	59453	64661	107290	223489	144599	178198	98026	32092	32638	67174
AttA	237	7951	2043	1402	2398	194	1365	233	3081	9146	3574	7306	7248	2336	2631	180	128	1754	511	605	2521	4605	1954
AttB	24	4475	531	253	1033	16	380	40	946	4272	2169	3677	2750	904	893	68	16	599	155	65	698	1331	772
AttC	311	15579	5556	3232	5610	255	1356	487	6819	19122	7530	16608	14535	3081	3377	1497	256	3944	804	626	7016	15194	5881
AttD	0	87	1014	0	13	0	35	0	187	74	1615	333	121	146	268	232	0	2	0	0	90	776	296
Atu	844	839	297	396	316	304	447	432	316	674	208	424	513	345	422	846	879	771	624	725	471	393	822
Atx-1	12	7	0	0	0	5	3	0	2	4	0	8	15	3	5	8	4	12	3	12	1	2	1
Atx2	9917	7873	3969	5095	3891	3532	5638	4656	4128	7165	2561	4827	5158	4959	5660	7092	10045	8568	8320	6987	3090	4258	6758
Atxn7	1132	1085	510	512	519	492	710	642	514	1113	303	501	514	514	438	1100	1386	1234	1338	976	550	497	1024
Aven	121	95	47	65	50	73	117	108	65	186	31	51	102	62	53	190	137	161	158	128	40	52	127
Awh	243	202	54	98	43	53	130	76	132	211	53	196	81	78	119	208	275	187	170	114	41	52	122
Axn	2664	2225	711	837	752	836	1290	1088	1189	1638	579	1336	840	1248	1220	1612	2373	1944	1747	1401	743	725	1505
Axs	337	372	167	122	99	134	236	152	228	243	133	233	305	220	245	194	314	231	236	210	242	328	250
Axud1	3465	3366	1111	1277	1224	1235	1767	1667	1303	2286	788	2012	1473	1731	1864	2505	3331	2977	2483	2456	1119	1018	2577
B-H1	68	80	49	60	63	51	57	73	33	134	16	55	29	34	67	71	67	123	59	76	23	31	62
B-H2	103	66	19	33	42	132	49	17	34	180	13	65	108	73	35	91	63	180	41	93	26	37	93
B4	6797	5371	2135	3185	2660	2041	3308	2862	3664	4941	2266	4958	2806	3711	3681	4783	8327	6435	5592	3890	2379	2408	4156
B52	8600	7110	2442	3933	2994	2128	4020	3212	3624	5371	1807	4470	2886	3497	4233	5235	7124	7181	5474	4305	2464	2770	5013
BBS1	1	2	0	0	0	0	3	0	0	1	0	0	0	9	0	0	7	5	6	3	4	4	8
BBS4	17	10	0	0	25	13	12	0	5	19	4	5	4	9	0	3	4	23	15	17	0	0	9
BBS8	7	1	0	0	3	2	0	0	3	8	3	1	8	5	0	3	0	9	7	5	2	0	1
BCAS2	255	253	175	203	69	122	183	251	116	229	73	118	120	92	108	263	297	210	187	215	124	139	172
BCL7-like	445	395	231	244	226	138	284	205	251	418	128	246	204	195	189	415	507	425	286	246	218	153	465
BEAF-32	989	909	591	535	471	426	644	458	447	854	231	550	584	520	794	922	922	837	630	746	410	419	812
BG642163	3	19	0	0	0	0	0	0	0	0	0	2	0	0	0	1	0	0	0	1	0	4	0
BG642167	0	1	0	0	0	0	2	0	0	0	0	0	0	0	0	1	0	0	0	0	0	0	0
BG642312	40	21	0	20	0	9	0	13	6	0	0	6	18	18	1	27	2	0	0	3	8	4	22
BHD	269	298	122	157	153	150	178	187	119	248	56	157	118	124	133	306	379	283	230	267	148	121	218
BI-1	4522	3950	3023	2937	2856	2517	2849	3304	2900	4791	1397	3088	2829	2689	2645	5304	5540	4717	3798	4735	3113	2747	5174
BM-40-SPARC	8203	8653	6672	6791	6953	4837	5991	7308	4973	10192	2799	6804	8334	4769	2615	9611	11307	7056	7171	9746	6404	5450	13617
BRWD3	3199	2840	1342	1564	1304	999	1520	1328	1412	2426	825	1807	1312	1556	1300	2456	4250	3049	2959	2185	1287	1382	2386
BTBD9	1317	1159	520	709	478	476	646	688	476	896	319	596	631	648	679	1042	1286	1136	972	995	447	473	898
Bacc	25785	24752	12685	19978	14375	16072	23292	20628	12693	21951	6274	15877	15956	16012	24975	25406	29347	25889	19912	24944	9612	10022	23961
Bace	22	9	234	0	16	6	0	2	10276	21	4	8	15	3	1671	42958	11	18	3	932	21190	2082	9
Baldspot	10177	7437	7401	5641	7038	4217	6770	5032	9413	8536	2377	6755	4167	5187	5788	10096	10467	5610	8083	8827	6836	10332	11862
Bap170	2068	1779	631	778	670	508	889	795	788	1240	441	915	794	742	1209	1400	2016	1499	1302	1067	716	660	1369
Bap55	648	566	294	334	351	387	276	506	222	680	102	313	299	296	313	643	732	607	442	607	300	298	531
Bap60	1380	1348	629	883	518	663	734	939	627	1269	395	860	697	572	590	1342	1656	1159	986	1020	776	822	1417
Bdbt	356	417	194	250	206	290	341	272	171	389	69	173	251	208	264	485	389	416	285	394	206	193	378
Bem46	385	284	169	258	148	115	244	269	226	414	74	241	199	212	203	367	442	367	298	335	286	275	344
Best1	938	806	435	315	515	366	530	506	849	865	355	794	604	478	593	850	980	876	773	756	703	702	790
Best2	686	374	363	342	460	507	342	317	619	971	196	534	783	384	527	472	292	881	260	612	428	949	639
Best3	3	0	0	0	0	0	0	4	0	0	0	3	1	0	0	0	1	7	1	0	0	0	1
Best4	0	0	0	0	0	0	12	0	0	2	0	0	0	1	0	0	0	1	0	0	0	0	0
Bet1	324	289	184	172	201	195	227	280	281	317	140	263	257	271	191	289	326	283	193	260	262	209	348
Bet3	948	968	447	519	285	377	489	566	545	1047	176	500	491	511	601	940	966	978	663	786	355	318	793
Bet5	375	444	226	256	203	233	268	284	138	446	97	234	257	159	391	401	510	445	429	405	194	203	401
Bgb	933	1054	284	383	377	431	507	710	360	1033	212	461	438	545	574	1053	1234	1125	939	914	290	285	680
BicC	0	0	0	0	0	0	0	0	0	0	0	0	0	0	0	0	0	0	0	0	0	0	0
BicD	4246	3940	1469	2165	1404	1494	2253	2161	2340	3204	1086	2720	1921	2226	2824	3376	5657	4379	3827	2872	1391	1400	2597
BigH1	0	0	0	6	0	0	0	0	0	8	2	0	4	7	0	10	60	0	1	0	51	0	0
Bili	2737	2233	652	1074	738	544	1446	1212	1112	1887	616	1588	879	1088	1321	2008	3025	2519	2338	1267	550	589	1456
Bin1	412	424	846	382	348	173	258	242	425	350	406	897	311	473	1138	365	355	251	285	356	316	1226	471
Bka	176	258	199	145	139	183	165	187	128	188	60	153	105	126	213	303	238	187	146	230	108	136	235
Blimp-1	6354	5319	2501	3381	3065	2298	3979	2543	3170	4127	1875	3760	2842	3267	4106	4257	6671	5413	5756	4367	2172	2617	4914
Blm	494	431	145	130	99	96	201	183	233	247	139	249	236	276	233	348	461	350	251	223	158	160	257
Blos1	326	352	246	148	157	174	120	249	154	271	101	189	183	229	227	301	331	282	296	368	160	224	271
Blos2	200	248	150	159	150	166	240	169	114	255	45	123	167	106	198	320	317	230	205	224	129	137	220
Blos3	187	191	159	143	105	96	124	145	100	234	46	88	104	91	103	225	249	201	191	193	119	112	173
Blos4	145	121	68	110	62	60	88	127	52	116	39	117	119	87	98	103	180	100	91	120	70	56	92
Bmcp	778	719	486	763	526	482	713	486	500	884	178	625	777	530	426	783	551	657	378	729	382	537	1264
BoYb	14	13	7	0	0	7	3	0	0	9	0	2	1	5	0	2	13	0	3	1	13	3	5
BobA	0	0	0	0	0	0	0	0	0	0	0	0	0	0	0	0	0	0	0	0	0	0	0
Br140	1623	1529	424	626	618	349	705	614	718	963	406	849	641	728	737	994	1608	1091	1113	854	564	584	1008
Brca2	653	636	223	371	264	324	428	392	255	511	145	386	361	344	379	575	806	691	502	531	306	323	585
Brd	1	0	0	0	0	0	0	0	0	0	0	0	0	0	0	0	0	0	0	0	0	0	0
Brd8	570	530	244	366	172	249	285	333	195	459	153	283	299	272	284	517	575	486	454	440	263	247	382
Bre1	2392	2196	974	969	854	670	1341	1038	918	1822	605	1157	970	987	1260	1738	2469	2147	1808	1526	718	734	1593
Brf	780	768	319	399	304	289	403	466	349	625	189	409	365	382	404	576	716	697	588	521	314	324	645
Brms1	669	674	386	300	395	333	303	485	288	601	169	348	323	383	268	561	738	542	495	499	255	277	503
Bro	2	0	0	0	0	0	0	0	0	0	0	0	0	0	0	0	0	0	0	0	0	0	0
Bruce	13229	9944	3621	5129	4369	2996	5762	4274	6918	6343	4715	9096	5648	6855	7909	7550	13611	10260	11159	7222	5122	5810	7809
Bsg	14508	12601	8840	11518	9375	7308	12373	9896	13989	11804	5141	12711	9710	10021	17525	14191	19477	13871	13113	13159	8048	6715	15599
Bsg25A	0	0	0	0	0	0	0	0	0	0	0	0	5	0	0	0	0	0	1	0	0	0	0
Bsg25D	3998	3782	1551	2084	1595	1449	1951	2114	1621	2289	995	2079	1996	2114	2575	2337	3213	2706	2337	2382	1386	1556	2763
BtbVII	5810	4644	1750	2136	2114	1544	2531	2189	2122	3841	1212	3090	2305	2260	2419	3923	5295	4531	4519	3397	1696	1817	3781
Btd	3	3	0	0	0	0	0	11	0	0	2	0	6	0	0	3	1	0	0	0	2	3	0
Bteb2	0	2	7	0	0	0	0	0	3	0	4	0	0	4	0	4	1	3	2	5	2	3	1
BthD	34	6	0	22	1	4	12	20	3	6	1	4	7	8	46	4	15	6	3	7	12	6	3
Btk29A	1627	1634	846	1051	846	588	1080	807	1067	1287	530	1208	1033	984	1086	1358	1932	1524	1293	1190	745	853	1668
Bub1	1250	1173	444	672	545	475	633	726	529	1013	292	556	607	631	618	1113	1231	1089	909	754	519	480	991
Bub3	608	573	251	279	248	240	320	390	256	505	115	312	340	231	350	613	689	565	437	539	284	273	510
BubR1	214	184	39	59	40	41	115	123	79	66	36	120	62	97	106	119	140	106	92	80	69	71	106
Buffy	234	221	104	102	186	135	175	107	213	200	33	142	140	77	169	372	119	92	175	228	160	232	186
Bug22	372	394	191	260	222	150	292	335	147	432	113	172	210	144	187	406	462	387	347	394	173	173	323
Burs	3	0	0	0	0	0	0	0	7	0	0	0	0	0	0	0	0	0	0	0	5	1	0
Bx	2315	2222	869	1251	1191	742	1100	1052	1340	1956	742	1702	1007	1297	1554	1928	2886	2344	1947	1489	713	873	1691
Bx42	1517	1493	859	956	808	777	700	836	703	1336	383	898	806	725	881	1393	1665	1256	1118	1275	678	751	1372
Bzd	465	340	154	181	182	142	213	243	204	348	119	222	233	176	222	390	515	367	384	367	165	168	299
C15	63	76	11	41	31	23	12	33	41	63	17	52	25	49	34	80	93	121	67	42	30	20	68
C1GalTA	1937	1858	900	982	878	833	1106	1286	1460	1645	498	1202	1304	1129	1303	1942	2418	2116	1707	1604	1033	1038	1518
C3G	6040	5529	2010	2716	2302	1732	3030	2577	3045	3734	1671	3541	2441	3035	3036	4074	6540	4980	4580	3214	2090	2096	4018
C901	26	21	10	12	9	18	14	5	5	14	1	26	9	1	4	23	36	13	15	2	4	6	18
CAH1	13998	12170	5406	7657	6001	5479	7637	8901	4219	9652	2719	7233	7201	7132	5310	9407	14681	8800	11836	11429	6739	7034	7984
CAH2	1949	558	489	574	830	1235	663	529	2167	2528	259	577	482	364	1901	2895	444	1467	477	1495	2805	1212	1121
CAHbeta	275	303	121	271	164	284	268	323	110	261	43	161	295	182	105	438	161	433	192	395	120	150	426
CAP	6815	5542	3439	3594	3155	3268	4188	3602	3480	5345	2176	3670	4363	3695	3895	4536	6049	5242	5039	5562	3130	3996	4821
CASK	15845	13272	3820	5979	4340	3541	7585	6282	5634	9229	3308	7759	4350	6587	7629	10172	16751	14644	13680	7848	3344	3721	7776
CBP	49	23	30	14	16	21	26	27	44	39	3	11	42	10	63	55	160	31	35	19	61	10	33
CCAP	53	43	39	21	13	27	5	47	14	50	6	40	37	46	0	85	71	48	72	31	30	26	9
CCAP-R	144	147	89	38	29	63	95	53	51	156	52	99	55	62	127	191	191	190	174	98	59	33	121
CCDC151	0	0	0	0	0	0	0	0	0	0	0	0	0	0	0	0	1	2	9	0	0	0	0
CCHa1	219	202	62	84	77	72	152	153	103	124	44	99	41	106	157	123	249	161	155	97	59	87	163
CCHa1-R	207	175	17	54	38	32	86	127	92	162	52	123	106	97	73	145	206	204	198	117	49	63	142
CCHa2	1853	1634	831	1942	984	2446	2219	2797	1430	1419	398	1283	1322	941	1034	2555	890	3406	801	3545	1420	1344	2084
CCHa2-R	206	174	50	44	23	31	70	90	103	165	37	154	81	121	42	182	292	245	198	121	63	77	98
CCKLR-17D1	463	428	108	151	155	98	160	202	180	296	122	224	90	135	199	275	530	322	353	232	122	161	319
CCKLR-17D3	392	284	85	122	79	64	153	191	181	266	84	219	79	114	73	199	435	298	346	246	100	98	156
CD98hc	7630	7272	4061	4059	3195	3640	4056	5289	3640	6249	2110	4421	4971	4485	3106	6652	8932	6807	7033	7599	5702	4721	6414
CDC45L	341	361	154	201	115	142	184	192	139	286	85	217	165	213	180	255	344	300	228	244	174	132	259
CDase	8166	7586	2933	3896	2820	3072	3957	5556	2723	4471	1524	3310	4684	4740	2699	4808	8300	4916	6216	7464	2509	2718	5580
CG10000	9	1	0	0	0	0	0	0	64	0	0	0	2	6	42	3	0	0	1	1	33	4	3
CG10005	11	12	2	0	0	6	14	7	14	4	2	4	14	2	6	8	10	3	9	3	12	8	4
CG10011	6096	5079	1491	2427	1850	1311	2817	1840	2582	3473	1604	3257	1935	2827	2870	4117	7364	5521	5284	3113	1446	1720	3315
CG10013	6	0	0	0	0	0	0	0	0	0	0	0	2	0	6	0	1	0	3	0	1	1	0
CG10014	5	3	0	6	2	6	3	0	1	0	1	2	6	0	0	0	2	0	4	0	1	4	2
CG10019	561	495	153	243	143	139	306	227	308	318	129	361	155	280	435	421	758	491	581	303	107	154	288
CG10026	514	483	423	433	363	675	434	582	261	710	98	225	303	193	178	655	255	1036	243	1141	229	268	769
CG10029	0	0	0	0	0	0	0	0	0	0	0	0	0	0	0	0	0	0	0	0	0	0	0
CG10031	429	517	620	703	666	564	739	599	378	700	235	607	881	435	342	622	190	589	221	593	293	483	1006
CG10032	2	0	0	0	0	0	0	10	0	0	0	2	0	0	0	0	1	0	0	6	0	0	0
CG10035	5	2	0	0	0	0	0	0	0	2	0	0	0	1	0	2	3	3	4	2	0	0	2
CG10038	312	407	244	233	238	227	237	315	258	392	108	202	300	171	382	383	435	302	304	398	246	201	443
CG10041	8	7	0	3	0	0	5	0	4	1	5	0	14	12	2	1	11	7	7	2	0	0	7
CG10050	144	114	50	90	40	30	64	56	55	105	48	69	81	47	58	135	157	110	84	79	51	57	112
CG10051	1	0	0	2	0	0	0	11	11	0	0	0	7	0	0	1	3	2	0	0	2	0	0
CG10053	105	116	16	32	58	71	103	84	50	126	7	39	61	61	89	157	126	106	77	87	70	51	105
CG10055	916	710	524	412	494	342	492	588	460	692	229	542	541	545	679	845	949	780	696	755	417	478	812
CG10062	91	83	123	30	100	42	93	21	183	231	36	144	122	96	84	139	29	157	150	223	112	150	123
CG10063	28	6	0	0	0	0	11	18	0	1	0	13	3	1	1	0	6	0	0	0	1	0	6
CG10064	16	2	8	0	0	0	0	0	0	0	3	3	5	4	11	0	1	1	0	0	0	1	4
CG10068	558	566	418	454	329	393	538	332	368	589	188	438	501	331	370	598	688	543	432	608	330	296	640
CG10073	100	95	44	135	65	87	53	127	47	72	32	68	36	33	12	150	73	50	21	52	93	74	86
CG10075	509	457	209	244	163	222	270	285	191	424	114	236	273	205	226	465	520	405	430	423	192	177	369
CG10077	37364	29864	9035	14122	11364	6597	18197	11876	14989	22001	7557	19644	10624	16411	20738	20578	26385	30489	21711	14679	8059	9487	19288
CG10081	0	0	0	0	0	0	0	0	0	0	0	0	0	0	0	0	0	0	0	0	0	0	0
CG10082	7617	6432	1822	2728	2500	1874	3283	2989	3225	5653	1746	3998	2839	3246	4036	5139	7895	6673	6589	4787	2069	2223	4437
CG10086	68	0	32	0	0	14	0	0	272	0	7	6	6	6	277	133	0	3	0	14	460	63	11
CG10089	1999	1609	490	887	556	476	829	723	813	1292	446	1108	597	1000	824	1375	2441	1859	2166	1126	376	483	936
CG10092	387	360	111	222	132	130	135	226	186	301	73	228	178	147	163	297	373	341	332	242	194	130	311
CG10096	0	0	0	0	0	0	0	0	0	0	0	0	0	0	0	0	0	0	0	0	0	0	0
CG10097	0	0	0	0	0	0	0	0	0	0	0	0	0	0	0	0	0	0	0	0	0	0	0
CG10098	1682	1585	571	631	694	696	796	1038	769	1742	340	824	680	901	680	1641	2245	1908	1609	1667	650	591	1260
CG10103	2015	1982	1314	1460	1151	1000	1505	1404	1442	1585	707	1627	1519	1365	1411	1594	1864	1541	1372	1829	1230	1403	2113
CG10104	0	0	0	0	0	0	0	0	0	0	0	0	1	0	0	0	0	0	0	0	0	0	0
CG10116	86	10	47	10	9	99	13	4	426	2	9	11	33	21	315	383	6	3	8	34	480	172	6
CG10126	723	793	799	629	444	530	664	612	638	630	355	652	843	705	757	492	766	522	558	791	461	767	699
CG10131	265	437	300	247	269	205	265	197	159	381	124	294	353	205	108	250	273	197	76	293	484	327	524
CG10132	5696	5314	1025	2055	1486	1354	1943	2359	1645	3288	1116	2378	1902	2313	1496	3442	6745	4521	5105	3227	1415	1527	2762
CG10133	207	268	139	96	136	75	132	166	73	131	49	126	110	77	111	205	200	162	140	170	112	107	189
CG10137	2144	1805	402	428	394	498	602	641	730	1352	376	870	601	667	482	1267	1880	1496	1577	1025	541	529	1055
CG10139	614	686	349	406	302	294	486	598	270	633	133	235	406	304	390	608	620	557	480	616	246	237	480
CG10140	0	0	0	0	0	0	0	0	2	0	0	0	0	0	0	0	0	1	0	0	0	0	0
CG10144	976	855	236	408	342	262	408	514	332	602	207	421	444	390	368	666	819	672	668	642	419	436	665
CG10147	398	403	125	218	222	169	259	146	211	333	89	312	218	241	287	308	397	346	298	372	110	192	393
CG10151	960	757	310	332	273	176	365	407	220	659	135	345	283	323	249	614	899	667	772	526	225	236	535
CG10154	0	0	0	0	0	0	0	0	0	0	0	0	0	0	0	0	0	0	0	0	0	0	0
CG10163	1	0	0	0	0	0	0	0	19	0	0	0	2	0	0	9	0	0	0	0	5	0	0
CG10164	0	0	0	0	0	0	0	0	0	1	0	0	0	0	0	1	0	0	0	0	0	0	0
CG10165	150	116	140	104	60	88	113	74	151	132	55	85	125	64	84	206	74	121	61	157	164	110	178
CG10166	391	374	269	315	191	251	285	353	304	442	88	235	269	235	329	496	490	396	332	363	330	301	445
CG10168	1	0	0	0	0	0	0	0	12	0	0	0	0	0	0	11	0	0	0	0	9	2	0
CG10170	47	0	8	3	0	31	0	13	215	4	0	6	7	3	200	280	3	0	0	16	285	57	19
CG10171	475	343	196	275	241	299	295	358	279	452	170	295	283	212	234	444	492	399	355	517	191	273	377
CG10175	65	15	43	6	13	1	61	5	78	73	12	48	33	2	269	56	17	211	31	46	51	51	59
CG10176	187	103	208	98	93	171	132	74	242	227	68	180	214	102	387	143	91	285	87	162	114	176	252
CG10177	33	36	21	14	10	10	17	40	18	60	6	10	7	8	0	26	46	26	59	43	12	15	10
CG10178	630	600	304	504	380	449	367	637	384	890	115	365	459	388	161	876	719	950	449	1139	428	291	636
CG10182	0	0	0	0	0	0	0	0	19	0	0	0	0	0	5	0	0	0	0	0	16	4	5
CG10183	1	0	7	0	0	0	3	0	5	0	1	0	1	0	0	1	1	1	0	0	1	2	0
CG10184	2052	2448	492	710	794	2646	1745	3358	610	734	189	835	2276	1629	909	768	751	2325	1150	3376	541	603	1421
CG10185	19	6	10	4	37	24	2	10	26	89	11	72	19	62	16	207	172	248	346	115	13	3	12
CG10186	34635	30590	7525	10797	9996	7449	14550	13649	11341	25274	6983	16409	9714	12619	13791	26608	49788	37125	38817	21687	7487	7692	16688
CG10188	3220	2852	917	1419	1111	941	1571	1252	1208	2669	776	1649	1112	1443	1444	2363	4295	3256	3289	2223	892	966	1802
CG10189	430	346	221	245	154	135	248	211	205	410	119	204	206	154	267	453	581	415	433	407	199	261	410
CG10194	233	206	95	172	121	127	120	204	151	255	65	204	214	117	209	323	259	231	191	249	142	116	308
CG10195	173	105	64	66	73	58	108	103	130	114	49	124	101	55	110	144	99	131	79	135	112	158	228
CG10202	0	0	0	0	0	0	0	0	0	0	0	0	0	0	0	2	0	0	0	0	0	0	0
CG10205	25	37	56	27	22	65	112	37	21	296	19	74	74	9	143	33	29	317	14	53	11	33	49
CG10208	449	370	205	335	194	312	368	402	194	360	115	239	341	265	160	302	340	303	312	528	276	301	389
CG10209	511	563	136	208	255	284	343	471	203	533	108	260	314	264	234	575	640	566	449	495	218	201	415
CG10211	57	56	53	42	23	17	20	16	38	98	50	91	60	52	207	91	28	255	29	65	27	48	125
CG10214	361	385	268	319	193	191	383	376	145	388	109	249	292	235	235	429	425	323	288	340	199	170	374
CG10217	898	771	380	398	419	391	517	316	510	719	292	736	550	476	464	627	817	663	571	678	561	548	687
CG10219	2132	2088	1055	1255	1130	1357	1446	1730	723	2958	424	1004	1159	966	827	2666	2712	2633	2379	2626	954	943	1860
CG10222	173	207	104	100	115	66	167	107	62	174	46	108	102	89	109	136	185	124	109	176	82	113	143
CG10226	4450	4166	2213	2925	2352	1995	2661	3459	3031	3183	1876	3656	2818	2322	1766	4196	14901	3481	8932	5003	2025	1347	3739
CG10232	8	7	53	8	37	0	0	30	50	14	14	19	19	31	46	30	7	12	12	8	43	29	23
CG10237	858	416	393	259	406	595	476	355	788	1135	279	478	441	282	443	341	275	1257	295	770	716	769	772
CG1024	590	538	197	191	166	180	269	224	299	408	132	327	275	270	310	364	450	457	371	358	185	153	339
CG10249	2599	2151	836	1033	915	857	1309	1148	1265	2202	644	1427	1126	1234	1194	2052	2960	2408	2276	2075	1069	1215	1616
CG10252	3	0	0	7	0	0	18	0	1	2	0	5	5	0	0	1	0	0	14	0	0	0	5
CG10253	1892	1029	378	444	588	214	498	457	943	958	347	671	544	470	606	644	1118	775	1102	706	924	1103	1126
CG10254	2807	2666	751	1021	873	812	1105	1219	1030	1921	697	1278	1110	1216	1180	2150	3326	2469	2174	1788	932	925	1826
CG10257	214	167	59	78	63	61	57	58	84	179	47	101	80	84	77	64	134	123	101	82	58	63	104
CG10262	288	309	126	180	94	129	148	234	127	226	84	153	173	161	230	242	355	281	312	267	112	139	237
CG10264	0	0	0	0	0	0	0	0	0	0	0	0	0	0	0	0	0	3	0	0	0	0	1
CG10265	327	389	177	280	275	125	255	195	99	290	65	128	215	220	221	367	420	299	264	236	132	129	302
CG10268	184	147	47	60	68	61	85	177	94	159	54	100	133	132	89	151	229	131	153	194	62	61	137
CG10274	575	620	269	310	222	266	346	278	291	425	168	396	288	274	280	570	543	400	369	414	258	280	450
CG10280	0	0	0	0	0	0	0	0	0	0	0	0	0	0	0	0	6	0	0	0	0	0	0
CG10283	927	830	351	523	475	368	605	456	555	864	264	582	415	355	581	705	971	825	656	549	355	457	768
CG10286	409	452	361	256	284	203	296	295	289	453	105	294	201	233	197	590	375	369	307	368	271	284	603
CG10289	3523	3053	1109	1811	1556	1096	2095	1891	2457	2187	1318	2665	1699	1946	3051	2431	3579	2798	2663	1894	1161	1364	2419
CG10298	0	0	0	0	0	0	0	0	0	0	0	0	0	0	0	0	0	0	0	1	0	0	0
CG10300	58	0	42	7	0	16	0	1	142	0	3	31	72	82	82	29	0	12	0	5	57	79	9
CG10301	0	0	0	0	0	0	0	0	0	1	0	3	0	0	0	7	2	0	0	0	5	1	2
CG10306	1821	1859	1892	1834	1660	1365	1670	1542	1069	2596	517	1420	1400	1266	2124	2430	2345	1742	1956	2134	1111	1874	2591
CG10307	325	322	113	161	148	97	204	197	130	301	45	167	216	145	153	243	398	305	230	365	171	114	245
CG10311	999	1017	661	678	568	651	662	793	662	1045	307	668	937	801	612	1047	1361	1070	754	1200	657	646	1238
CG10317	0	0	0	0	0	0	0	0	1	1	0	0	0	0	0	0	0	0	0	3	0	1	0
CG10320	1556	1677	701	1294	858	1061	1299	1521	509	2201	383	717	781	640	959	1921	2941	2181	2456	2121	886	813	1279
CG10321	1771	1599	652	885	935	755	1060	1219	767	1866	450	876	904	904	1020	1639	1732	1443	1521	1765	984	1144	1735
CG10324	314	284	236	188	139	121	192	212	190	318	71	153	159	206	191	297	274	305	221	207	98	154	308
CG10326	2061	2066	1132	1118	1014	1030	1475	1568	919	2245	465	1045	1278	1404	1296	2262	2947	2544	2110	2117	857	777	1847
CG10332	0	0	0	0	0	0	0	0	0	0	0	0	0	0	0	0	0	0	0	0	0	0	0
CG10333	1221	1223	407	666	601	569	636	596	528	1181	297	626	621	538	535	1348	1378	1292	1109	1002	473	504	1092
CG10336	58	46	11	18	31	15	21	49	14	54	11	36	8	14	69	75	54	37	25	27	38	15	12
CG10337	25	24	135	18	49	39	8	16	153	49	82	106	70	60	144	40	14	16	14	18	79	94	108
CG10338	606	489	268	386	239	275	430	348	284	562	154	423	348	377	238	508	611	559	515	518	250	258	486
CG10339	21	15	9	0	11	6	23	2	9	34	8	4	9	23	8	36	25	43	40	26	2	12	5
CG10340	1090	954	373	437	480	397	618	829	326	1196	151	455	412	380	474	1489	1326	1350	1101	1344	481	416	842
CG10341	430	482	390	284	278	285	241	333	358	546	114	289	293	235	259	709	389	496	251	549	338	267	640
CG10343	216	241	227	221	135	176	182	189	224	278	55	176	170	152	145	300	212	200	183	257	238	187	285
CG10344	78	76	40	41	41	33	82	35	112	73	23	55	54	53	52	102	103	71	43	74	46	54	60
CG10345	465	303	474	106	247	270	584	218	301	1128	123	255	336	164	471	304	274	709	175	699	217	252	511
CG10347	630	604	288	391	281	309	316	393	261	504	122	331	395	300	245	513	593	513	455	452	307	346	523
CG10348	43	41	28	10	43	36	44	43	15	126	8	42	84	31	23	49	7	149	7	46	15	14	37
CG10352	393	385	121	150	131	194	113	263	165	240	83	211	289	292	108	203	418	425	633	556	193	149	193
CG10353	2409	1775	1146	1199	1038	720	1260	853	1620	1680	665	1646	942	970	1252	1801	2121	1616	1439	1434	1310	1444	1923
CG10357	39	4	23	0	26	3	0	0	4	124	1	34	5	41	29	96	3	103	2	37	5	2	40
CG10359	274	240	198	133	159	127	110	184	183	307	93	183	177	134	50	297	278	124	141	257	198	153	391
CG10361	1744	1694	481	846	580	865	860	1462	424	802	216	505	1025	782	332	666	779	1013	897	1601	535	670	1137
CG10362	1752	1536	424	740	466	483	658	680	546	1534	388	807	589	654	697	1323	2087	1707	1707	1084	454	589	1170
CG10365	2076	1787	940	1106	913	872	1168	1245	736	1200	495	1137	1323	1043	935	1103	2047	1435	1476	1623	960	1107	1858
CG10366	1055	1034	375	409	458	307	470	474	336	624	203	511	519	511	296	597	937	692	714	658	359	370	765
CG10375	706	780	465	466	360	400	687	608	381	669	180	511	496	478	750	678	842	662	676	666	343	373	629
CG10376	1522	1375	1117	786	780	536	986	799	753	1129	430	937	1149	861	830	1288	1517	1061	965	1079	768	699	1364
CG10383	1599	1641	1989	941	1057	439	1368	618	1255	929	1247	1796	3519	2964	3416	952	947	875	745	1210	1128	3156	1964
CG10384	2441	2012	390	732	540	333	1105	623	814	1634	490	1200	523	856	1021	1695	2895	2357	2293	1143	442	467	1059
CG10395	465	394	234	314	250	270	325	370	270	370	128	366	305	351	460	381	457	405	328	396	194	153	379
CG10396	5	10	8	0	15	0	7	0	0	4	1	6	0	6	0	3	4	1	11	4	5	0	13
CG10399	97	93	58	67	44	94	35	86	38	58	20	54	77	27	16	82	63	69	46	85	57	63	143
CG10405	146	0	228	55	1	93	0	66	499	3	12	7	299	247	292	228	0	0	0	58	220	71	138
CG10407	37	61	14	25	29	12	48	38	33	58	29	39	52	63	39	67	97	63	62	98	20	22	68
CG1041	1199	958	351	762	518	974	843	1053	724	852	202	661	818	570	494	1175	855	1273	671	1669	548	580	1069
CG10413	1994	1821	1364	1336	1230	912	1367	1202	1722	1969	1036	1747	1493	1224	1135	1778	2566	1768	1719	1780	1992	1666	1926
CG10417	3236	3205	1521	1995	1705	1457	2058	2254	1826	3055	833	1870	1886	1800	1913	3317	4177	3272	2897	2640	1437	1231	2740
CG10418	217	190	78	157	146	109	92	121	77	158	52	82	126	115	55	147	183	145	151	172	78	156	181
CG10420	432	435	215	215	154	171	211	289	310	470	138	382	290	289	269	450	530	461	380	366	285	293	418
CG10424	409	403	229	249	261	272	287	329	222	457	119	358	306	289	181	475	351	424	227	355	224	264	522
CG10425	396	360	275	273	325	240	292	257	444	431	144	419	351	238	255	516	415	381	247	379	401	389	473
CG10426	1093	949	348	409	350	318	503	581	351	954	258	521	477	580	572	903	1576	1225	1206	744	250	324	734
CG10428	956	914	473	526	387	367	453	531	296	731	170	553	498	551	466	648	1053	695	674	720	341	384	682
CG10431	116	131	35	39	71	77	70	89	80	141	37	79	95	63	92	123	132	113	103	84	47	40	87
CG10433	38408	36498	30199	31475	26213	21287	36151	32362	15228	32186	9210	21463	31374	23094	27106	26758	38253	22322	25813	32709	21360	21699	41538
CG10435	746	677	471	441	371	334	426	508	426	614	240	407	436	402	537	638	639	630	531	632	370	417	699
CG10440	817	817	240	290	231	252	368	494	310	957	186	449	390	391	307	926	1351	1217	1052	778	231	220	467
CG10444	2211	1772	1087	1328	1206	914	1351	1501	1249	1648	731	1552	1357	1090	786	1436	3558	1559	2570	2461	943	820	2051
CG10445	107	72	7	4	28	6	26	33	81	16	29	37	45	31	39	37	37	23	19	18	48	34	17
CG10459	1	2	0	0	7	0	5	3	4	5	2	3	3	2	9	5	5	9	4	4	5	3	15
CG10462	622	501	451	560	349	387	459	354	395	539	166	449	506	339	500	646	624	440	389	628	405	420	783
CG10463	219	175	82	66	87	78	91	85	85	167	55	97	88	97	149	182	135	121	121	105	67	87	224
CG10465	1168	1220	677	723	623	684	769	945	663	1251	326	839	787	911	658	1385	1453	1174	983	1115	664	550	1185
CG10466	133	80	47	54	62	67	54	80	79	105	18	67	88	59	146	110	105	118	80	83	58	57	98
CG10467	793	576	299	488	351	620	332	642	525	646	80	290	378	225	302	1020	495	639	315	1009	942	331	642
CG10469	124	112	18	76	55	37	104	76	53	79	25	71	43	57	27	62	72	82	50	126	73	68	88
CG10470	469	477	365	444	352	268	301	398	244	539	124	247	389	271	340	545	500	454	361	444	335	362	562
CG10472	90	90	48	44	16	15	37	29	4276	30	17	35	12	30	503	171	38	40	32	15	92	447	38
CG10474	0	0	0	0	0	0	0	0	0	0	0	0	0	0	0	0	0	0	0	0	0	1	0
CG10476	0	0	0	0	0	0	0	0	0	0	0	0	0	0	0	0	0	0	0	0	0	0	0
CG10477	4	0	0	0	0	0	1	6	1076	0	12	4	0	1	1100	0	0	1	5	16	732	5	6
CG10479	849	1005	428	686	373	659	669	998	333	806	164	311	463	288	442	1073	1695	965	1110	1521	362	235	776
CG10481	0	0	0	0	0	0	0	0	0	0	0	0	0	0	0	0	0	0	0	0	0	0	0
CG10483	771	820	293	327	288	174	388	441	279	818	149	357	312	371	159	731	1345	930	1043	816	251	226	539
CG10486	0	1	0	0	0	0	0	0	0	0	0	0	0	2	0	0	0	0	1	0	0	0	0
CG10492	2548	2126	857	1146	911	773	1370	1160	1034	1862	491	1289	1032	1103	1429	2225	2833	2530	2126	1696	888	840	1922
CG10494	200	201	31	65	40	42	73	137	85	138	42	131	86	98	165	178	280	158	156	136	76	57	169
CG10495	245	261	101	170	61	107	85	127	98	145	63	106	132	118	167	218	243	168	215	150	87	99	166
CG10505	27	7	18	26	10	30	11	2	196	20	5	8	2	14	39	127	16	5	4	15	138	65	25
CG10508	2926	2680	830	1244	973	906	1501	1483	1095	2467	557	1607	1108	1377	1383	2535	3841	3216	2881	1929	780	831	1916
CG10510	1	1	0	0	0	0	0	0	0	1	0	2	0	0	0	0	0	2	0	0	0	0	0
CG10512	2240	1796	575	1224	911	1374	1320	1746	916	1582	434	1226	1433	1097	726	1383	1422	1727	1263	2108	932	1119	2154
CG10513	1789	1542	1834	1055	1561	865	1066	996	544	2071	435	1096	971	1256	780	1170	2522	1211	1603	2238	1138	871	1850
CG10514	872	635	319	325	391	338	382	562	130	569	111	299	407	404	208	386	955	536	734	779	293	292	379
CG10516	416	411	320	416	163	421	425	397	174	275	120	298	259	375	178	508	424	1191	244	552	237	296	494
CG10527	3637	3891	2857	3009	2525	2140	2688	3138	2488	4960	1352	3462	3387	2437	1729	4202	5467	4537	4062	5089	2666	3356	4100
CG10543	5149	4340	1788	2475	1885	1689	2933	2237	2298	3457	1332	3008	2177	2464	2803	3788	5577	4707	4167	3129	1501	1812	3713
CG10550	2542	3020	1749	2344	1962	1792	2147	2094	1701	3745	808	1936	1754	1248	1482	3911	5677	3613	3249	4262	1587	1415	4115
CG10553	737	647	321	1024	941	942	1006	836	614	2381	404	851	523	131	241	1542	1146	1275	873	1548	692	333	1376
CG10555	2207	1883	614	808	704	645	1037	1025	874	1457	413	973	920	978	1134	1444	1948	2334	1719	1376	691	613	1189
CG10559	7	10	31	12	5	1	5	12	54	2	4	27	21	7	36	10	4	4	7	12	34	36	8
CG10560	102	184	62	208	107	168	140	111	113	322	39	131	107	54	47	439	312	375	201	343	123	42	290
CG10561	1292	1101	438	573	483	545	680	671	431	1139	270	539	751	480	533	989	1630	1171	1398	1199	391	452	826
CG10562	428	296	117	171	220	321	220	287	725	575	82	210	226	164	378	556	345	395	239	514	840	354	415
CG10565	1562	1459	1072	1035	868	760	1031	953	941	1667	390	979	985	957	658	1649	1767	1400	1238	1431	926	1057	1466
CG10566	984	1024	341	500	488	468	568	666	260	965	162	399	390	437	410	1014	1297	1033	947	939	312	306	694
CG10570	0	0	0	0	0	0	0	0	0	0	0	0	0	0	0	0	0	0	0	0	0	0	0
CG10576	2053	1702	1449	1441	1540	1111	1093	1292	1120	2422	558	1259	1381	1198	786	2760	1824	1554	1229	1698	1443	1473	2934
CG10581	92	75	98	119	29	77	103	141	31	115	53	65	87	76	100	103	175	98	91	90	51	64	105
CG10584	161	180	126	64	100	79	144	124	77	237	58	108	135	96	123	205	232	208	144	209	82	110	192
CG10585	721	575	155	228	288	250	270	336	304	554	133	363	284	261	286	481	623	510	553	475	232	276	437
CG10587	0	2	0	0	0	0	0	0	0	0	0	0	0	0	0	0	0	0	0	0	0	0	0
CG10588	0	0	0	0	0	0	0	0	0	0	0	0	0	0	0	2	2	0	1	1	0	0	5
CG10589	2	1	0	0	0	0	0	0	0	0	0	0	4	8	1	0	1	0	2	0	3	0	4
CG10590	1753	1445	883	944	649	594	773	1059	1019	1363	508	1194	970	945	882	1497	2041	1389	1427	1174	931	870	1305
CG10591	0	0	0	0	0	0	0	0	0	0	0	0	0	3	0	0	0	0	0	0	0	0	0
CG10592	114	1	63	0	0	9	5	0	1616	0	10	2	11	48	1846	1391	2	0	0	33	953	106	0
CG10597	0	0	0	0	0	0	0	0	0	0	0	0	0	0	0	0	0	0	0	0	0	0	0
CG10598	0	1	0	0	0	0	0	0	0	0	0	0	0	0	0	0	0	0	0	0	0	0	0
CG10600	2659	2215	1090	1377	1400	903	1655	1221	1650	1965	802	1539	1166	1314	1868	1918	2562	2241	1793	1574	1102	1196	2012
CG10602	1319	1156	672	901	682	897	837	982	1033	1217	381	930	892	789	849	1346	1420	1131	1000	1395	835	828	1329
CG10616	781	834	478	461	381	481	519	500	539	680	219	604	578	443	487	797	826	647	627	612	444	436	830
CG10621	804	900	568	2135	1646	1006	670	1039	655	2140	73	676	783	370	268	1920	775	824	288	2345	859	1035	5726
CG10623	511	437	296	273	268	345	351	396	355	526	110	369	348	234	396	883	548	419	374	529	408	288	561
CG10625	235	201	213	42	188	61	240	103	200	87	40	179	160	290	164	122	132	57	157	176	128	471	184
CG10628	250	312	140	220	111	81	178	240	59	223	45	99	153	122	74	219	253	189	186	204	120	103	209
CG10631	6257	5473	1420	2169	1989	1564	2870	2294	2544	3794	1745	3402	2062	2775	2623	4330	8321	6584	6969	3647	1741	1898	3527
CG10635	535	596	505	374	352	379	501	629	293	779	116	248	334	479	575	717	711	610	665	697	369	290	568
CG10638	1670	1542	729	983	807	1016	967	1162	815	1630	440	1080	1016	1007	1019	1470	1670	1518	1236	1715	792	835	1675
CG10639	1425	1265	509	697	680	1050	691	1030	508	1193	257	725	989	849	455	1256	1300	1180	1088	1734	624	627	1460
CG10646	389	387	124	141	104	117	169	241	151	311	101	264	202	210	112	377	497	351	314	310	160	216	383
CG10650	384	53	276	67	63	249	32	109	2612	161	29	226	251	222	1129	1053	86	139	59	158	1905	709	258
CG10651	3	0	0	0	0	0	0	0	4	0	0	3	0	3	0	2	5	0	5	0	0	0	0
CG10654	1819	2157	939	982	812	949	1317	1590	563	1442	300	900	928	968	631	1630	2872	1706	2215	1932	721	556	1537
CG10657	91	99	127	104	85	84	184	96	76	247	46	98	98	60	136	157	184	395	128	229	109	89	180
CG10659	71	0	24	0	0	146	0	9	519	4	0	1	10	5	481	276	0	1	1	39	736	64	5
CG10660	626	527	389	428	358	324	324	492	534	729	158	409	343	279	371	914	1032	587	622	931	569	387	780
CG10663	40	25	39	33	73	43	56	12	50	79	30	32	34	33	34	48	71	66	61	72	40	42	41
CG10669	846	964	300	373	331	331	393	612	335	651	229	466	606	418	443	630	821	660	629	708	326	310	753
CG10671	864	538	398	424	415	340	403	400	407	646	214	382	397	394	271	621	630	595	453	721	487	463	719
CG10672	1015	892	575	582	535	647	763	1016	421	880	187	479	584	379	264	1036	980	1187	769	1330	501	544	1066
CG10674	268	360	274	299	264	258	318	289	188	366	73	198	220	225	250	442	374	356	295	436	262	286	359
CG10680	3569	3786	2605	3332	3092	3169	4227	3295	1804	4363	1142	2434	3920	2291	1243	3681	1047	4959	1279	6206	1578	2059	6047
CG10681	136	181	105	33	71	60	107	94	107	151	71	94	96	77	73	169	169	156	163	177	70	82	147
CG10688	290	278	218	212	231	321	167	253	366	428	91	248	341	235	220	491	261	346	166	340	311	276	542
CG10694	0	0	0	0	0	0	3	0	0	0	0	3	0	0	0	0	7	2	4	7	0	0	0
CG10700	26	19	0	11	0	3	0	19	6	10	0	14	12	10	0	1	13	14	24	3	3	3	6
CG10702	2281	2118	1051	1245	942	946	1344	1655	1214	1493	848	1573	1604	1281	1095	1925	4868	1739	3534	2439	1067	743	1740
CG10710	30	27	10	10	5	10	12	16	18	45	6	11	4	20	22	32	43	70	38	18	9	7	14
CG10713	719	614	255	215	209	70	225	255	227	578	138	424	220	322	388	677	922	810	712	377	128	149	322
CG10721	412	519	212	189	171	184	253	271	180	396	114	241	264	175	154	350	535	423	394	362	216	202	383
CG10725	38	0	40	27	7	67	0	18	96	0	0	0	51	11	70	164	0	0	0	11	45	24	185
CG10730	8	15	4	10	0	10	3	0	3	7	1	1	1	2	1	2	2	6	3	2	0	1	6
CG10731	243	234	114	136	102	123	218	307	115	247	51	157	132	143	127	251	313	293	220	203	98	100	189
CG10732	1441	1320	593	691	579	509	911	526	625	1131	392	671	754	627	988	1128	1292	1386	1070	1038	559	630	903
CG10734	4	4	1	0	0	0	0	0	1	2	0	4	0	6	3	3	0	1	0	0	0	1	1
CG10737	5164	4169	1816	1807	1695	1720	3119	1930	2267	3963	1060	2231	2077	2064	1978	3092	4213	4414	3644	3901	3493	2572	3190
CG10738	147	116	68	44	37	29	81	100	31	140	62	129	31	63	58	159	277	185	179	100	39	35	110
CG1074	487	465	288	220	180	237	228	226	172	334	114	303	211	199	212	406	475	392	303	341	210	190	377
CG10747	660	566	479	407	417	274	539	591	345	692	159	386	429	409	335	664	721	669	471	702	321	299	661
CG10748	0	0	0	0	0	0	0	0	0	0	0	0	0	0	0	0	0	1	1	0	0	0	0
CG10749	0	0	0	0	0	0	0	0	0	0	0	0	0	0	0	0	0	0	0	0	0	0	0
CG10750	0	0	0	0	0	0	0	0	0	1	0	0	0	0	0	2	0	0	5	0	0	0	0
CG10752	0	1	0	0	0	0	0	0	0	1	0	0	0	0	0	5	0	0	1	0	0	0	0
CG10754	585	581	373	280	272	337	337	484	313	618	142	293	301	296	436	679	604	580	413	513	312	278	645
CG10761	0	0	0	0	0	0	0	0	0	0	0	0	0	0	0	0	0	0	2	0	0	0	0
CG10764	9	10	0	0	6	0	4	2	2	7	3	1	2	0	0	2	11	3	1	7	5	5	10
CG1077	5	1	6	0	0	0	0	0	15	2	0	0	0	1	0	22	4	1	1	2	89	1	3
CG10777	7845	6764	3102	5082	3772	2784	4886	3809	4673	5701	2592	6095	3492	4434	6506	6509	11491	7831	8066	5193	2593	2861	5595
CG10778	205	229	71	147	134	92	128	159	116	202	76	146	130	166	162	217	240	204	164	228	144	168	208
CG10793	0	1	0	0	0	0	0	0	0	1	0	0	0	0	0	2	0	1	0	0	1	0	0
CG10795	374	353	284	305	156	121	270	170	181	345	74	208	268	242	202	340	407	300	287	310	177	235	430
CG10799	831	936	674	1049	630	844	734	1144	533	658	424	841	1431	702	508	545	210	758	300	1016	424	646	791
CG10801	0	5	6	0	0	0	0	7	14	0	8	27	0	3	6	6	7	1	0	0	0	3	0
CG10802	538	551	275	278	360	259	287	424	244	600	185	413	327	348	267	562	749	520	547	502	272	262	545
CG10803	1492	1321	522	867	683	556	932	754	812	915	444	1034	697	991	1088	1146	1745	1244	1137	928	564	572	1025
CG10804	3013	2562	761	1079	870	751	1450	1017	1268	2205	717	1585	970	1287	1784	2438	4756	3572	3526	1878	560	557	1440
CG10809	718	620	270	296	319	291	454	450	308	655	134	387	325	322	479	827	874	767	578	624	327	295	566
CG10814	9	296	2578	1897	1948	0	13	7	3801	146	2436	8048	696	956	634	66	20	12	15	9	2931	9144	4934
CG10822	0	0	0	0	0	0	0	0	0	0	0	0	0	0	0	0	0	1	0	0	0	0	0
CG10824	627	507	281	547	618	573	557	797	186	550	116	363	398	174	110	474	260	1005	275	1653	590	470	791
CG10827	2	0	0	0	7	0	0	0	181	0	0	0	0	4	0	4	0	2	0	0	8	31	0
CG10830	7430	7079	2210	3471	2635	2680	4250	3893	3346	7116	1790	4265	3026	4166	4384	7840	11079	8815	7864	5576	2064	1840	4485
CG10834	0	0	0	0	0	0	0	0	0	0	0	0	0	0	0	0	0	0	0	0	2	0	0
CG10839	0	0	0	0	0	0	0	0	0	0	0	0	0	0	0	0	0	0	0	0	0	0	0
CG10841	3	3	0	0	0	0	0	0	0	1	5	4	0	4	0	2	1	0	1	0	1	0	0
CG10845	0	0	0	0	0	0	0	0	0	0	0	0	0	0	0	0	0	0	2	0	0	0	0
CG10853	0	0	0	4	0	0	0	0	0	0	0	0	2	0	0	0	0	0	2	0	0	0	0
CG10859	2	1	0	0	5	0	6	0	0	4	0	0	0	0	0	2	0	2	6	2	0	0	0
CG10862	0	0	0	0	0	0	0	0	2	0	0	0	0	5	0	0	3	0	0	0	0	0	1
CG10863	5209	5293	2343	4308	3133	4838	3639	5987	1553	6204	652	2067	3095	2200	1909	7218	6761	6691	4653	9927	2950	2068	5964
CG10864	251	195	44	71	59	44	92	69	136	107	60	76	92	106	87	95	210	93	161	96	47	67	112
CG10866	429	361	248	336	239	157	249	201	208	416	122	274	210	233	326	483	643	501	537	431	161	193	353
CG10869	26	28	0	8	0	2	9	8	14	6	6	5	9	25	35	16	34	11	21	10	8	6	28
CG10874	874	786	486	522	538	393	554	435	377	743	181	521	477	499	486	845	859	784	683	750	368	396	866
CG10877	60	37	12	45	14	40	13	43	171	14	30	40	36	31	75	138	60	19	43	50	146	43	45
CG10880	202	235	120	123	106	61	113	166	120	273	45	91	110	98	60	216	249	210	144	232	80	66	180
CG10881	0	0	0	0	0	0	0	0	2	0	1	0	0	0	3	0	0	4	0	5	1	0	0
CG10887	0	0	0	0	0	0	0	0	0	0	0	0	0	0	0	0	0	0	2	0	0	0	0
CG10889	217	293	97	111	62	100	111	132	129	215	48	142	151	110	142	201	233	205	147	177	125	103	190
CG10898	354	382	132	192	101	211	237	171	180	366	70	163	205	157	152	303	418	439	326	333	146	153	253
CG10899	0	0	0	0	0	0	0	0	0	1	4	0	0	0	0	1	0	0	1	0	1	0	1
CG1090	6486	4961	1317	2438	1799	1314	2592	2584	2577	4593	1693	3854	1808	2818	2955	4451	9054	6506	6947	3552	1307	1592	3004
CG10903	231	308	150	104	192	147	165	196	159	272	76	183	182	156	148	379	238	256	164	206	160	166	308
CG10904	301	338	125	226	171	123	171	257	142	295	69	195	196	186	316	317	391	236	226	241	134	108	350
CG10907	322	250	165	118	170	79	138	150	111	229	77	219	176	145	132	245	264	198	166	215	120	150	269
CG10909	0	0	0	0	0	0	0	0	0	0	0	0	0	0	0	0	0	0	0	0	0	0	0
CG1091	955	802	482	719	507	480	600	614	628	840	286	613	584	506	767	1029	1104	1017	775	883	453	489	939
CG10910	1515	0	107	1912	14	1385	0	269	4962	11	3	2	684	2121	8468	1229	0	4	0	111	8871	1294	1763
CG10911	1728	0	259	11	1	1169	0	80	25916	33	16	32	250	549	19640	6305	7	10	0	396	22798	5823	320
CG10912	839	0	450	51	8	1263	0	84	16418	13	5	20	315	614	18488	2237	0	4	1	143	30505	4164	1028
CG10914	296	259	127	104	171	117	137	140	75	193	69	176	142	146	85	193	257	256	181	218	120	80	209
CG10915	2772	2684	1028	1313	1131	1097	1516	1310	1215	2571	648	1472	1205	1266	1461	2432	3157	2980	2429	2052	953	981	1852
CG10916	398	393	228	203	161	146	277	271	237	276	211	389	342	360	255	249	343	361	215	310	199	312	356
CG10918	10	6	0	0	0	0	15	0	10	10	3	12	0	3	26	7	8	9	5	3	6	4	6
CG10919	3	1	0	0	0	0	0	0	0	1	0	8	0	1	7	3	1	0	1	0	1	0	3
CG1092	990	1013	696	1012	828	858	913	994	675	1110	306	695	808	592	157	1082	816	958	473	1561	729	558	1676
CG10920	0	0	0	0	0	0	0	0	0	0	0	0	0	0	0	0	3	1	0	3	0	0	0
CG10924	62	29	10	6	47	82	24	73	24	16	6	22	26	8	16	34	10	78	14	116	19	22	91
CG10927	109	75	32	37	22	29	51	47	21	79	27	33	54	36	84	85	108	77	72	56	45	42	70
CG10931	0	0	0	0	0	0	0	0	0	0	0	0	0	0	0	0	0	0	0	0	1	0	0
CG10932	1822	1329	699	988	933	1334	967	1542	744	1473	343	811	1385	902	427	1368	763	1448	762	2181	737	1052	2013
CG10933	28	23	29	0	0	19	15	0	28	33	16	33	9	4	30	21	14	25	7	20	11	22	20
CG10934	1	0	0	0	0	0	0	0	0	4	0	1	2	0	0	0	0	0	2	2	0	0	0
CG10936	17	32	18	0	21	36	16	25	15	154	5	34	22	2	17	45	46	98	25	53	5	18	48
CG10943	7	0	0	0	0	0	12	0	669	0	0	0	4	25	328	67	0	0	0	8	381	88	0
CG10947	842	714	263	416	367	455	464	545	549	986	271	516	593	396	409	830	1083	1058	850	848	316	254	772
CG10948	1725	1585	575	671	637	441	1012	725	856	1086	397	1050	659	938	1231	1069	1411	1283	1155	873	457	500	1042
CG10949	414	385	165	262	145	157	281	256	152	355	76	200	229	191	208	322	452	397	316	313	158	132	246
CG10950	0	0	0	0	9	0	0	0	0	0	0	0	0	0	0	0	1	0	0	0	0	0	0
CG10953	0	0	0	0	0	0	0	0	0	2	0	0	0	2	0	1	2	1	6	0	0	0	0
CG10958	286	285	113	107	131	111	228	210	164	255	76	134	120	102	147	325	390	321	246	229	87	110	240
CG10959	116	142	36	59	39	57	58	89	46	105	28	64	56	61	92	150	185	117	119	90	45	33	86
CG10960	10368	8962	3672	3593	3645	4068	4699	6507	3684	5601	2294	5691	6712	7261	2993	4753	8528	6603	7477	8257	3343	3883	6772
CG10962	80	163	89	318	359	204	71	108	317	159	161	573	102	115	37	154	26	155	56	147	188	159	804
CG10969	0	0	0	0	0	0	0	0	0	0	0	0	0	0	0	0	0	0	0	0	0	0	0
CG10970	3	8	0	12	9	2	11	15	1	5	2	5	6	5	15	8	11	3	6	3	10	5	7
CG10973	439	365	350	299	433	222	321	315	257	360	113	329	245	317	325	353	393	352	266	316	213	227	491
CG10979	1589	1477	703	685	613	611	871	808	940	1053	501	954	794	871	891	1130	1480	1388	1104	956	657	646	1107
CG10984	1446	1594	689	820	675	690	885	876	797	1410	407	893	837	967	936	1510	1824	1731	1381	1349	568	558	1268
CG10993	0	1	0	0	0	0	0	0	0	0	0	3	0	0	0	0	3	1	2	0	0	2	0
CG10996	0	1	0	0	0	0	8	0	0	0	0	0	0	0	0	0	0	1	0	0	0	0	0
CG11000	6477	5408	1116	2785	2087	1168	3548	2198	2695	4093	1725	3553	1674	2890	3545	4487	8691	6585	6765	3284	1132	1344	3130
CG11007	755	862	334	282	325	324	360	519	294	684	207	396	360	409	314	748	926	632	722	651	355	387	627
CG11018	0	0	0	0	0	0	0	0	0	0	0	0	0	0	0	0	0	0	2	0	0	0	0
CG11023	0	0	0	0	0	0	0	0	0	0	0	0	0	0	0	0	2	0	1	0	0	0	0
CG11029	391	77	110	11	16	21	27	44	720	330	160	121	119	72	169	60	120	107	85	51	3476	1292	276
CG1103	163	173	185	152	63	55	171	163	137	264	58	157	141	109	173	179	264	186	137	237	107	148	264
CG11030	2057	2092	686	968	723	695	1027	944	1063	1525	603	1449	884	1366	1879	1793	2367	2326	1532	1156	605	645	1417
CG11034	193	139	90	123	58	193	102	121	520	139	62	95	75	63	199	852	157	137	112	272	706	288	160
CG11035	295	276	106	151	120	76	180	128	91	284	48	84	95	126	183	307	288	303	258	284	101	94	215
CG11037	0	0	0	0	0	0	0	0	0	0	0	0	0	0	0	0	0	0	0	0	0	0	0
CG1104	1260	1273	584	588	553	496	700	828	661	1207	296	800	736	557	730	1182	1335	1084	1028	1107	660	585	1103
CG11041	11	11	2	8	1	11	17	0	4	9	0	8	6	9	6	7	10	15	26	3	6	1	9
CG11043	37	38	11	1	18	7	12	19	20	50	13	64	3	17	31	43	36	22	35	10	23	20	10
CG11044	24	25	20	9	24	47	62	0	35	84	12	41	53	12	53	22	22	109	16	50	17	40	16
CG1105	1007	845	369	451	351	414	473	545	503	598	287	471	518	419	380	655	882	761	639	722	399	458	676
CG11050	4020	3699	3076	3553	3141	2272	3116	2585	2335	5319	1088	2819	2669	3011	2663	4467	5578	4119	3522	3806	2433	2793	5534
CG11052	22	6	7	0	5	17	0	7	2	16	7	1	1	0	16	3	2	2	8	4	0	4	17
CG11060	7	6	0	1	4	0	14	17	12	34	3	12	10	9	0	22	21	23	13	8	4	4	6
CG11068	5	6	0	5	0	0	0	0	13	6	0	0	0	0	14	5	4	0	1	0	22	3	0
CG11069	54	57	14	11	29	43	64	39	21	71	13	49	55	17	46	53	35	46	28	50	32	49	57
CG11070	1595	1212	482	640	551	500	724	740	702	1390	336	675	708	737	804	1466	1446	1381	1245	1091	604	617	1113
CG11073	887	1210	598	821	578	983	1114	647	583	3216	523	873	1143	521	1325	1202	924	3237	676	1907	319	718	1246
CG11076	2036	1823	940	1080	1011	958	1285	1234	959	2223	491	1105	1097	1115	1125	2627	2340	2212	1713	1842	1019	820	1912
CG11077	556	603	368	360	255	382	398	366	185	730	84	259	348	253	215	707	643	772	553	745	290	275	600
CG11085	108	142	29	76	47	25	95	72	31	109	35	62	32	39	29	142	175	83	128	103	20	36	56
CG11089	6612	4906	5649	8019	8064	5332	6192	7732	2471	6551	1453	4725	8214	3808	2169	5398	2593	8751	2109	13683	2750	6747	15266
CG1109	884	789	368	474	359	328	506	495	400	642	197	391	475	371	321	798	810	718	571	672	418	385	707
CG11095	229	239	92	119	147	140	119	160	96	223	68	194	105	126	113	262	274	242	225	227	83	119	193
CG11099	2344	2272	638	1111	930	766	1094	1454	803	3023	472	1077	754	1024	775	2600	3875	3469	3304	2371	812	676	1514
CG11103	219	246	157	196	199	145	133	216	127	251	70	175	142	193	66	380	340	293	234	241	153	159	244
CG11106	0	0	0	0	0	0	0	0	0	0	0	0	0	0	0	0	0	0	0	0	0	0	0
CG11107	1418	1236	453	374	475	458	633	602	702	995	307	732	710	724	682	999	1194	1092	1034	986	646	627	1009
CG11109	313	272	163	104	110	115	125	245	90	228	74	167	125	178	167	265	383	241	300	266	153	152	283
CG11110	192	223	119	149	114	88	203	134	51	165	60	127	90	105	106	244	223	181	222	199	62	92	182
CG11112	1	3	0	0	0	0	0	0	0	0	0	0	0	0	0	0	0	0	0	0	0	0	4
CG11113	0	4	0	0	0	0	0	0	0	0	0	0	0	0	0	0	0	0	0	0	0	0	0
CG11122	6248	4742	1519	2128	1949	1039	2447	1628	2486	3407	1528	2937	1615	2332	1585	3617	6716	4947	5110	2584	1608	1924	3073
CG11123	282	334	158	230	143	176	149	223	171	299	80	207	219	199	178	386	309	280	219	256	205	216	328
CG11125	128	103	68	56	54	31	79	26	77	75	55	134	106	72	175	56	34	47	31	42	77	79	110
CG11127	452	448	270	260	259	269	311	311	197	643	97	320	317	238	229	690	503	556	381	568	444	318	514
CG1113	5	9	10	7	0	7	8	0	2	4	0	11	1	4	4	3	4	0	1	9	0	2	3
CG11131	0	0	0	0	0	0	3	0	0	2	0	0	0	0	0	0	0	1	2	0	0	0	1
CG11134	288	304	232	270	211	193	168	297	193	386	87	220	219	113	164	567	224	279	166	399	255	333	453
CG11137	1325	1322	779	1187	685	696	902	1122	556	1329	336	680	738	675	422	1231	2025	1294	1594	1203	620	736	1135
CG11138	5424	4146	1686	2553	1761	1644	2942	2250	2730	3718	1746	3672	2266	2736	4145	3843	6201	4987	4639	2932	1338	1550	3246
CG11141	1181	1276	783	681	543	320	723	647	662	818	424	778	805	646	636	829	1139	902	808	692	725	977	955
CG11145	0	0	0	0	0	0	0	0	0	0	0	0	0	0	0	0	0	0	0	0	0	0	0
CG11147	1849	1557	1170	1172	916	1181	1465	1141	1914	3073	673	1451	1386	735	1419	1789	1340	2962	857	2342	2011	1393	2049
CG11148	8194	6939	2560	3849	3193	2538	4077	3514	4182	5992	2294	4978	3426	4136	4496	6305	8017	7232	5895	4538	2556	2710	5683
CG11149	59	0	0	6	0	54	0	0	116	0	0	0	8	6	57	190	0	0	1	3	142	28	0
CG11151	2134	1800	1494	1328	1333	1643	1753	2082	1049	2028	425	865	1363	1074	755	2292	1701	2365	1567	3017	1148	1153	1922
CG11155	7824	7492	2687	3657	2732	2485	4219	3546	4028	6223	2335	5812	3554	4773	4412	5396	9609	7107	7293	5310	2536	2733	4637
CG11158	292	351	178	170	228	262	221	283	125	473	60	237	238	137	136	534	217	401	211	371	170	224	496
CG11159	8	4	2	8	4	4	2	8	0	12	6	10	0	7	14	24	17	4	11	12	2	2	14
CG1116	893	758	300	325	298	305	356	491	343	680	193	399	414	339	401	695	818	729	603	596	367	352	736
CG11160	76	66	33	63	48	57	76	5	34	90	26	56	70	40	53	83	181	66	64	69	42	52	54
CG11162	1	0	0	0	0	0	0	0	0	0	1	0	0	0	0	0	3	1	2	2	0	0	0
CG11164	37	80	6	17	8	45	37	35	27	19	0	17	18	55	43	35	17	37	20	14	30	15	16
CG11165	0	0	0	0	5	0	0	0	0	0	0	0	2	0	1	1	0	5	0	0	0	0	0
CG11168	717	739	487	334	310	266	403	490	404	555	231	398	418	404	345	535	737	531	476	568	359	490	634
CG11170	136	141	125	126	74	80	92	81	74	135	39	85	90	104	92	147	201	161	95	141	66	73	174
CG11178	1339	1187	419	744	421	403	725	555	711	919	341	710	651	698	860	1035	1366	1012	954	776	637	535	931
CG11180	312	328	273	259	195	182	184	136	278	303	79	345	339	286	280	515	341	294	160	222	170	169	401
CG11190	1886	1819	703	987	768	704	1034	1232	973	1566	457	1198	993	1045	1216	1577	2202	1925	1741	1526	777	829	1286
CG11191	1204	1239	399	478	479	393	526	823	382	1179	208	544	435	540	493	1073	1478	1296	1324	982	420	391	844
CG11192	0	0	22	0	0	0	0	0	8	1	0	17	1	0	0	4	0	0	0	0	13	7	0
CG11200	670	390	343	225	353	357	412	333	423	674	139	245	237	195	290	623	671	543	505	836	628	604	774
CG11208	1066	755	470	400	359	496	413	679	727	749	251	577	576	432	244	995	909	916	763	867	780	690	878
CG11210	2180	2026	942	1253	1007	846	1081	1154	1470	1428	714	1775	1260	1253	1319	1406	2177	1561	1727	1647	1061	1370	1619
CG11211	10	9	0	0	1	1	115	0	7	19	33	4	70	0	1039	1	9	834	11	6	8	1	6
CG11221	1360	1102	396	604	432	227	644	668	488	908	243	723	508	762	649	929	1448	951	1254	925	350	376	839
CG11226	12	12	25	6	3	4	11	0	21	17	2	11	11	0	0	16	11	12	3	19	11	13	16
CG11227	0	0	0	0	0	0	0	0	0	0	0	0	5	0	0	0	3	1	0	0	0	1	0
CG11231	0	0	0	0	0	0	0	0	0	0	0	0	0	4	0	0	0	3	0	0	0	0	0
CG11236	531	427	332	448	383	529	340	671	131	617	47	257	365	294	33	744	240	648	155	737	168	245	747
CG1124	1191	62	459	60	77	77	153	216	995	978	283	62	257	44	701	65	32	329	198	194	1237	967	534
CG11241	793	671	490	629	582	381	407	453	378	786	144	471	623	298	482	723	673	554	445	746	436	399	1096
CG11247	3214	2949	1308	1800	1460	1193	2103	2133	1359	2718	756	1684	1519	1641	1943	2401	3875	3058	2818	2427	1153	998	2271
CG11248	1296	1369	458	576	512	580	732	710	575	1136	333	800	608	778	983	1167	1666	1304	1096	988	503	369	1027
CG11249	3	0	0	0	0	0	0	0	0	0	0	4	0	0	0	0	0	0	0	0	0	0	0
CG11251	0	0	0	0	0	0	0	0	0	0	0	0	0	0	0	0	0	0	0	0	1	0	0
CG11257	240	244	76	152	145	128	119	131	128	235	61	149	102	97	160	224	240	188	179	291	117	134	227
CG1126	10	6	0	0	0	0	4	6	4	12	1	0	0	9	1	1	9	19	3	3	2	2	9
CG11261	161	101	74	100	50	70	82	150	246	73	25	110	71	62	113	135	77	99	52	133	122	83	160
CG11262	0	0	0	0	0	0	0	0	0	0	0	0	0	0	0	0	0	0	0	0	0	0	0
CG11263	32	27	16	2	5	0	2	6	8	5	0	2	1	13	0	7	22	5	20	7	15	3	9
CG11267	1647	1560	924	1103	1053	859	1089	1515	476	2112	258	571	765	752	1150	2049	1809	1716	1191	1677	658	755	1783
CG11269	22	25	6	11	1	14	6	25	6	23	10	6	11	14	9	11	20	15	3	4	8	5	14
CG11275	540	365	234	198	261	167	280	193	238	518	107	226	336	126	98	288	390	397	318	590	281	502	412
CG11279	253	295	156	110	146	124	153	141	130	266	62	278	164	190	234	279	220	243	180	226	132	184	277
CG11284	1512	1376	908	988	886	690	781	973	1255	1445	409	1169	957	943	1088	2029	1964	1207	1056	1239	1023	861	1635
CG11286	0	0	0	0	0	0	0	0	0	0	0	0	0	0	0	0	0	0	0	0	0	0	0
CG11289	0	0	0	0	0	0	0	0	0	0	0	0	0	0	0	0	0	0	0	0	0	0	0
CG1129	643	517	524	411	513	322	357	394	1008	522	228	547	574	504	593	601	527	434	345	482	629	484	685
CG11291	0	0	0	0	0	0	0	0	8	2	0	0	0	1	1	1	0	0	0	0	1	0	0
CG11294	281	244	124	113	51	111	160	143	110	241	92	151	61	121	114	336	518	280	330	186	64	66	207
CG11298	0	0	0	0	0	0	0	0	0	0	0	0	0	0	0	0	0	0	0	0	0	0	0
CG11300	0	0	0	0	0	0	0	0	0	0	0	0	0	0	0	0	1	0	0	0	0	0	1
CG11306	1982	1825	1040	1252	928	1068	1057	1233	1093	2293	481	1178	1254	1054	1003	2284	2276	2058	1566	2073	1273	1111	1956
CG11307	449	473	139	211	217	150	263	262	167	320	100	277	267	211	227	380	442	411	299	359	187	168	381
CG11309	1295	999	536	847	804	1070	927	1189	689	1240	237	693	792	511	381	1370	655	1582	601	1953	532	513	1754
CG11313	0	7	0	0	7	7	0	0	0	0	0	0	0	0	0	0	0	1	0	0	0	0	0
CG11317	1701	1888	522	659	632	454	789	843	716	1490	376	1027	690	794	1500	1501	2102	1935	1697	1075	435	459	979
CG11318	10	1	0	0	0	0	0	1	207	0	0	0	0	2	64	53	3	0	0	0	120	27	3
CG11319	5554	4364	935	1924	1202	610	2002	1291	2625	2356	1601	3461	1427	2900	3529	2422	6371	5059	5600	1797	1015	1688	2150
CG11320	18	2	13	0	10	2	13	1	13	16	5	19	10	7	39	2	10	4	6	12	2	12	7
CG11321	164	175	83	92	50	75	288	72	198	459	121	187	196	68	409	162	163	796	165	210	81	131	83
CG11322	0	0	0	0	0	0	0	0	0	1	0	0	0	0	0	0	0	0	0	0	1	0	0
CG11327	4	0	0	9	0	9	0	0	3	4	0	0	0	0	0	1	0	2	3	0	0	0	5
CG11333	0	0	0	0	0	0	0	0	0	0	0	0	0	0	0	0	0	0	0	0	0	0	0
CG11334	625	520	337	309	285	295	363	248	314	659	133	302	384	355	256	731	471	514	285	548	415	452	849
CG11337	293	230	130	159	92	107	194	222	148	309	37	164	122	141	149	280	229	208	225	210	148	135	223
CG11340	147	2	8	0	0	175	0	0	678	0	0	7	0	2	330	549	0	0	0	44	714	250	2
CG11342	69	95	7	24	67	69	95	42	34	59	30	48	43	27	16	70	69	39	38	41	36	42	57
CG11345	1	0	0	0	0	0	0	0	0	0	0	0	0	0	0	0	0	0	0	0	0	0	0
CG11349	0	0	0	0	0	0	0	0	0	0	0	0	0	0	0	0	0	2	0	4	0	0	0
CG11350	0	0	0	0	0	0	0	0	0	0	0	0	0	0	0	0	0	1	3	0	0	0	0
CG11353	61	19	3	0	10	14	34	0	92	11	12	49	44	49	27	15	8	17	14	19	28	88	17
CG11356	1	0	0	0	0	0	0	0	0	1	0	0	0	4	0	1	0	0	1	0	0	0	0
CG11357	1927	1669	664	789	706	670	940	923	894	1621	455	1136	858	995	912	1605	2244	2128	1677	1340	698	534	1342
CG1136	356	176	229	166	246	115	191	96	291	420	81	196	286	103	273	209	173	248	150	234	197	374	304
CG11360	6372	5642	1490	2423	1931	1388	2733	2502	3848	2736	2087	5001	2135	3812	3923	2444	4266	4156	3146	1950	1491	1771	3134
CG11362	1	1	0	6	14	0	6	0	0	1	0	1	0	8	7	0	0	0	0	0	0	0	2
CG11367	266	235	88	102	116	87	73	188	128	207	63	181	103	132	84	186	343	184	228	217	102	84	154
CG11368	52	225	161	5	13	107	293	536	3	351	29	70	94	1	1251	156	10	1308	43	410	4	4	96
CG11369	0	0	0	0	0	0	6	0	0	0	0	0	0	0	0	0	0	0	0	0	0	0	0
CG1137	148	98	31	16	22	20	114	35	64	52	42	95	35	101	168	92	120	120	112	36	32	32	49
CG11370	61	62	140	102	32	8	33	38	58	145	52	19	79	39	76	108	27	19	25	20	33	21	70
CG11373	0	0	0	0	0	0	0	0	0	0	0	0	0	0	0	0	1	0	0	0	0	0	0
CG11374	297	186	78	57	30	67	126	43	93	111	70	120	67	138	179	123	171	197	114	85	33	48	95
CG11377	860	784	422	388	400	449	463	607	383	775	224	518	467	502	554	1018	904	794	674	607	410	369	904
CG11378	423	337	201	119	160	259	240	331	666	289	77	146	298	221	277	403	193	354	298	404	375	171	259
CG11379	0	0	0	0	0	0	0	0	0	0	0	0	0	0	0	0	0	1	0	0	0	0	0
CG1138	0	0	0	0	0	0	0	0	0	0	0	0	0	0	0	0	0	0	0	0	0	0	0
CG11380	3	0	0	0	0	2	2	0	2	28	0	0	0	0	0	1	9	11	0	7	0	0	3
CG11381	0	0	0	0	0	0	0	0	0	2	0	0	0	0	0	11	0	0	1	0	39	0	0
CG11382	12	0	0	0	0	0	2	0	10	19	2	8	5	6	7	2	5	2	0	3	2	0	0
CG11384	11	0	47	6	0	0	0	10	68	0	0	4	32	17	22	61	0	3	0	4	9	0	15
CG11388	2026	1837	790	705	695	823	861	1121	666	1987	348	957	841	915	1021	1492	2302	2051	1833	1780	552	719	1467
CG1139	60	6	0	0	0	28	1	10	77	3	3	4	14	7	76	61	4	3	7	29	235	30	1
CG11391	89	24	21	0	175	85	33	33	22	339	1	42	28	131	7	195	26	257	52	106	9	2	93
CG11395	5188	4374	4001	6194	5208	5039	5092	5814	2445	6189	1305	3545	5194	2499	2341	6290	1872	6417	1685	8481	10939	5095	9213
CG11396	695	765	307	424	292	289	407	430	343	674	184	374	420	321	330	737	826	695	598	575	308	338	588
CG11398	214	153	105	80	76	73	132	66	149	188	54	137	86	90	110	166	229	173	110	131	81	97	171
CG11399	3916	3339	1089	1423	1149	998	1740	1423	1602	2297	939	2210	1708	1787	1686	2352	3461	2764	2727	1938	1185	1159	2459
CG11400	2141	1273	2160	2844	2523	2368	2254	2574	2250	2387	422	1222	2522	1769	1564	3051	626	2219	632	3212	1468	1590	4165
CG11403	176	164	35	51	21	31	66	23	20	66	39	77	99	34	65	84	133	101	94	71	63	66	69
CG11404	0	0	0	0	0	0	0	0	0	0	0	0	0	0	0	0	0	0	3	0	0	0	0
CG11406	57	61	18	11	15	43	22	23	30	35	8	26	52	29	42	45	48	64	58	42	19	10	31
CG11407	8012	4553	2009	2383	2129	2744	4451	4558	1064	4589	762	1483	2414	1849	1743	3791	5062	4374	4575	6315	2489	1994	3052
CG11409	10	11	0	21	1	1	1	3	10	11	1	1	3	12	11	6	13	24	24	14	28	1	6
CG11412	1129	953	683	722	578	596	717	725	663	1166	332	708	657	584	678	1337	1217	1210	875	1145	677	639	1187
CG11413	105	86	78	77	71	60	105	95	42	249	29	76	74	64	58	228	298	131	162	178	39	47	97
CG11414	1710	1514	1083	776	841	865	997	1038	775	1618	459	1073	999	896	890	1853	1971	1685	1456	1683	1020	1281	1727
CG11417	471	420	335	223	186	264	299	249	242	368	116	277	227	284	412	504	406	421	292	327	229	222	501
CG11418	452	302	117	130	154	116	193	188	132	234	99	217	222	194	155	330	376	318	337	289	220	216	279
CG1142	403	338	253	300	154	164	265	319	189	367	71	217	259	256	359	448	368	330	301	368	182	160	400
CG11423	188	238	36	61	51	32	126	102	79	99	52	105	75	125	82	87	176	129	140	69	34	60	178
CG11425	423	878	2388	1875	2424	308	1268	92	479	1726	306	2232	2898	1665	951	697	169	76	56	92	334	3059	5659
CG11426	1249	1419	834	846	754	541	834	983	692	985	509	953	1408	1120	656	1228	1753	881	1114	1343	671	802	1369
CG1143	59	101	24	103	85	130	92	56	47	245	20	42	64	57	64	96	46	231	47	175	72	61	73
CG11436	478	466	224	191	176	128	238	256	242	331	165	333	278	289	207	301	523	380	350	316	168	138	293
CG11437	1	0	0	0	2	0	0	1	0	7	1	1	0	0	0	4	0	13	0	1	1	1	4
CG11438	131	94	32	64	106	34	99	32	117	131	29	95	80	56	151	129	37	158	45	149	75	272	128
CG11444	1173	1226	1294	1358	1165	1071	800	1146	1043	1934	366	970	1024	822	871	1964	1525	1302	874	1515	1001	1041	2079
CG11447	222	235	126	230	110	136	205	171	108	313	40	196	209	182	158	291	293	292	204	248	132	120	247
CG11448	6605	5424	2506	2909	2349	1874	3271	2562	2518	4400	1531	3138	2426	2956	2936	4466	6545	5997	4939	3789	2025	2157	3955
CG11449	0	0	0	0	0	0	5	0	0	0	0	0	0	0	0	0	0	0	1	0	1	0	0
CG11453	50	22	5	14	12	6	5	18	68	22	0	20	12	12	36	82	33	40	27	33	67	22	12
CG11454	483	515	246	248	130	318	365	405	345	512	111	276	361	327	297	563	583	422	494	565	345	285	495
CG11455	1432	1378	635	863	709	1069	925	1218	553	1680	228	541	727	636	614	1432	1756	1584	1447	1686	665	617	990
CG11456	360	332	141	167	94	123	203	153	155	323	111	249	149	203	244	284	389	333	260	265	129	125	263
CG11458	0	1	0	0	0	0	0	0	0	676	0	0	3	0	0	21	0	162	4	25	0	0	1
CG11459	58	68	33	83	61	43	94	32	49	215	47	59	273	48	115	145	62	116	55	167	26	18	239
CG1146	1506	1420	1171	814	879	556	1316	948	1062	1140	586	1130	1269	1081	1383	1105	1537	976	1161	1297	1203	1193	1701
CG11470	0	6	0	0	6	0	0	0	153	2	0	3	0	0	0	0	0	2	0	5	5	8	1
CG11474	1295	1232	412	703	491	568	597	1029	388	1117	214	588	627	615	533	1277	1613	1371	1109	1352	506	402	980
CG11475	11	4	7	0	2	14	15	9	8	17	1	1	1	2	2	21	21	18	34	22	3	7	19
CG11486	7328	5689	2336	3942	2945	2798	4575	3529	3880	4390	1835	4371	3536	3339	5285	5669	7097	6843	5450	4808	2937	2490	4925
CG11498	5	10	0	10	9	0	0	0	0	25	3	6	0	3	0	4	0	17	2	9	0	1	12
CG11504	905	961	383	567	378	364	546	513	385	777	237	426	450	468	417	791	980	769	797	813	380	395	617
CG11505	9143	7068	3041	4164	3313	2479	5089	3069	5345	5405	2974	6043	3651	4758	6514	5893	10363	8333	8093	4686	2861	3268	5474
CG11509	156	159	42	105	66	32	90	69	85	139	49	182	33	86	144	148	269	280	195	54	43	50	110
CG11523	418	408	281	296	216	150	239	305	144	317	98	204	223	256	215	330	455	311	313	343	200	185	247
CG11529	27	64	21	34	11	15	12	7	11	93	6	30	60	13	4	31	11	161	10	16	5	8	42
CG11534	357	373	186	203	149	145	269	178	221	273	131	275	282	154	109	337	313	300	243	353	236	246	297
CG11537	6319	5780	2963	3135	2959	1980	3271	3225	3008	5253	1755	3974	3207	3723	2969	5139	8532	5442	6270	5072	2964	2984	4873
CG11539	112	113	55	81	80	28	104	60	23	119	35	58	45	51	19	97	104	115	109	86	61	44	112
CG11550	757	42	341	45	73	116	111	94	628	558	191	90	265	189	327	145	49	400	166	292	591	838	557
CG11555	231	295	233	348	230	192	245	223	138	254	59	195	193	173	254	410	259	265	180	217	158	123	326
CG11560	369	382	171	209	121	188	212	229	167	359	70	212	260	145	315	327	398	296	233	289	202	173	324
CG11562	284	243	147	290	104	167	189	254	99	253	56	144	151	131	157	269	324	250	275	257	111	165	210
CG11563	201	281	153	145	120	116	174	120	119	287	73	189	142	169	184	328	242	201	108	180	138	143	253
CG11566	0	0	0	0	0	0	0	0	0	0	0	0	0	0	0	0	0	0	0	0	0	0	0
CG11570	0	0	0	0	0	0	0	0	0	0	0	0	0	0	0	28	0	0	0	0	0	0	0
CG11576	998	951	453	379	363	338	444	627	459	949	273	576	508	461	366	922	1427	1011	1203	1122	545	501	818
CG11577	623	812	467	373	395	370	408	608	437	636	211	465	518	436	311	643	857	678	598	653	365	364	669
CG11581	0	0	0	0	0	0	0	0	0	0	0	0	0	0	0	0	0	0	0	0	0	0	0
CG11583	382	373	307	302	212	158	232	336	244	397	82	177	265	273	389	452	453	334	285	343	212	195	459
CG11584	1	0	6	0	0	0	0	0	0	3	0	0	0	0	0	1	1	0	1	0	0	1	0
CG11585	0	0	0	0	0	0	0	0	0	3	0	0	0	0	0	0	0	0	0	0	0	0	0
CG11586	455	518	177	355	186	293	331	423	150	487	79	192	252	205	403	448	559	427	395	465	211	221	436
CG11588	0	0	0	0	0	0	0	0	1	0	0	0	0	0	3	0	0	0	0	0	0	0	0
CG11590	206	227	98	153	134	109	144	148	118	338	65	156	122	106	180	243	306	194	143	167	149	176	264
CG11593	1438	1400	699	736	668	621	875	721	691	1304	379	729	714	878	804	1129	1551	1254	1242	1150	559	621	1072
CG11594	3019	2320	544	1342	1167	2563	1524	3691	637	2411	197	856	1634	865	278	2616	1332	4174	1217	5379	1064	1193	2282
CG11596	694	624	377	520	319	311	433	352	367	638	149	393	447	375	536	680	792	571	482	469	376	320	673
CG11597	198	202	54	80	36	42	78	47	75	131	29	142	55	114	38	147	294	161	229	117	42	61	98
CG11598	2	0	0	0	0	0	0	0	0	0	1	0	0	0	0	0	0	0	0	0	0	0	3
CG11600	1	0	0	0	0	0	3	0	0	0	0	0	0	0	0	0	0	0	0	0	0	0	0
CG11601	448	437	225	212	127	220	229	255	245	302	111	228	222	206	180	346	449	348	306	440	225	222	396
CG11608	0	2	0	0	0	0	0	0	0	0	0	0	0	0	0	0	0	0	0	0	0	0	0
CG1161	1175	1198	695	935	721	880	980	1187	656	1617	268	619	785	638	746	1642	1815	1606	1394	1599	678	678	1325
CG11617	17	25	0	14	3	9	38	19	4	44	3	19	7	10	31	16	14	30	6	4	5	3	8
CG11619	267	167	24	73	77	35	68	41	65	60	60	107	82	55	66	82	148	131	74	68	63	58	89
CG11626	18	4	0	4	7	0	1	0	4	7	2	5	3	5	0	11	6	3	4	0	4	4	6
CG11629	0	0	0	0	0	0	0	0	0	0	0	0	0	0	0	0	2	0	0	0	0	0	0
CG11630	16	7	0	0	1	0	4	0	9	2	2	11	2	3	0	0	6	2	8	0	3	3	5
CG11634	0	0	0	0	0	0	11	0	0	0	0	0	0	0	0	0	0	0	0	0	0	0	0
CG11635	113	74	38	15	17	11	22	51	48	38	28	68	40	113	47	33	75	87	75	35	26	35	36
CG11638	1945	1649	629	854	718	665	933	959	913	1392	497	1163	787	989	1033	1607	2370	2041	1683	1249	405	394	1042
CG11652	945	763	517	443	390	292	538	458	458	628	235	538	387	409	408	708	669	605	516	598	401	533	827
CG11655	858	609	484	622	530	410	500	457	471	533	184	558	816	419	324	585	658	508	400	728	525	547	1014
CG11656	0	0	0	0	0	0	0	0	0	0	0	0	0	0	0	1	2	0	0	0	3	0	0
CG11658	1921	1788	810	896	807	538	1123	866	1244	1738	736	1485	1048	917	1230	1472	2267	2083	1912	1661	977	1032	1327
CG11659	0	0	0	0	0	0	0	0	0	0	0	0	0	0	0	1	0	0	0	0	0	0	0
CG11663	0	0	0	0	0	0	0	0	0	0	0	0	0	1	0	0	0	0	0	0	0	0	0
CG11664	0	0	0	0	0	0	0	0	3	1	0	0	0	0	0	0	0	0	0	0	0	0	0
CG11665	3881	3113	1423	2260	1646	1300	2209	2366	2483	2798	1246	2853	2667	2371	2163	2736	4777	2840	3111	3026	1658	1534	3079
CG11666	0	0	0	0	0	0	0	0	0	0	0	0	0	0	0	0	0	0	0	0	0	0	0
CG11668	204	250	168	164	137	85	172	175	209	227	86	194	236	108	176	268	185	211	196	271	127	117	258
CG11670	0	0	0	0	0	0	0	0	0	0	0	1	0	0	0	0	2	3	0	1	0	0	0
CG11671	13	45	414	173	127	5	26	0	1205	4	125	204	69	134	677	10	6	1	0	4	1258	705	105
CG11672	2718	0	7259	466	46	1056	21	920	6643	93	373	2075	3468	3332	3383	2456	1	1459	0	379	2595	5059	1750
CG11674	27	30	0	0	0	0	1	8	0	14	1	5	13	15	19	14	64	7	4	0	42	2	4
CG11679	206	152	116	121	104	162	110	136	88	206	49	120	103	82	74	197	221	194	103	220	128	103	200
CG11686	201	264	399	140	185	155	215	175	257	272	103	234	331	194	325	130	174	139	108	258	378	327	262
CG11693	0	0	0	0	0	0	0	0	9	8	0	0	2	0	0	0	0	0	0	0	0	2	0
CG11694	0	0	0	0	0	0	0	0	0	0	0	1	0	0	0	0	0	0	0	0	0	0	0
CG11695	621	552	234	351	261	220	309	389	161	398	126	238	330	251	262	492	709	495	500	537	494	375	540
CG11696	542	439	225	211	253	135	314	260	220	393	103	267	219	191	220	435	612	422	366	344	251	242	371
CG11697	1	2	0	0	0	0	0	0	0	0	0	0	0	0	0	0	0	1	0	0	0	0	0
CG11698	0	0	0	0	0	0	0	0	0	0	0	0	0	0	0	0	0	0	0	0	0	0	0
CG11699	807	731	512	692	455	530	705	632	509	869	202	380	463	374	471	886	1137	799	735	918	504	473	753
CG11700	22	6	21	3	3	0	1	6	6	17	2	7	13	6	4	5	16	8	15	15	8	8	17
CG11703	0	0	0	0	0	0	0	0	0	0	0	0	0	0	0	0	0	0	0	0	0	0	0
CG11710	819	810	225	327	257	300	436	482	384	637	243	463	403	442	470	739	770	672	594	549	381	361	615
CG11714	0	0	0	0	0	0	0	0	0	0	0	0	0	0	0	0	0	0	0	0	0	0	0
CG1172	1211	1044	548	688	485	392	701	783	688	753	322	682	694	612	631	944	1128	1026	909	956	458	471	937
CG11722	325	344	143	208	185	199	258	251	157	389	61	132	194	167	195	464	499	394	399	399	125	178	346
CG11723	618	626	288	407	317	242	359	385	281	539	161	296	412	306	320	577	755	535	454	525	261	273	567
CG11726	0	0	0	0	0	0	0	0	0	0	0	0	0	0	0	0	0	4	0	0	0	0	0
CG11737	1152	1029	548	587	601	593	811	613	648	919	305	668	823	561	401	834	955	979	767	1270	578	632	1241
CG11739	2175	1516	1368	1696	1502	1430	1658	1584	838	2011	454	1133	1763	1173	919	2008	924	2204	809	2545	908	1599	3389
CG11741	101	83	98	217	50	72	107	65	87	122	10	112	104	122	28	50	82	100	61	27	95	51	246
CG11752	640	615	429	483	444	431	548	674	286	1201	161	330	357	307	207	1093	1363	982	944	956	404	392	675
CG11753	395	438	345	354	214	240	364	334	229	467	136	338	375	306	430	505	500	491	335	452	319	364	571
CG11755	58	60	17	21	22	35	49	41	32	42	26	28	46	49	58	51	57	35	41	43	24	32	77
CG11756	1	3	0	0	0	0	0	0	0	0	0	2	0	4	0	0	4	1	0	0	0	0	0
CG11760	29	32	7	25	6	0	21	7	22	30	3	18	3	6	37	14	39	18	29	15	13	8	19
CG11762	1	4	0	0	0	0	0	0	0	0	0	2	0	1	0	0	0	0	2	1	1	2	0
CG11768	7	2	0	0	0	0	0	0	9	1	2	0	4	5	7	1	5	2	3	2	0	2	0
CG11771	2049	1718	847	904	779	908	1027	1142	846	1780	428	925	909	803	921	2047	2109	1800	1715	1887	1000	912	1665
CG11777	132	105	46	99	50	56	74	54	62	107	13	100	97	85	128	113	126	98	95	83	45	62	100
CG11779	1352	1071	488	592	472	426	611	731	485	1236	285	550	619	526	549	1284	1240	1315	1169	1145	644	528	923
CG11781	302	362	169	360	224	279	277	300	150	419	75	220	260	157	274	377	433	350	329	379	216	202	329
CG11786	1	3	0	0	0	0	13	0	0	0	0	0	0	0	0	0	2	0	0	0	0	1	1
CG11788	147	154	25	69	24	68	65	145	47	108	31	64	70	91	64	104	153	71	86	74	55	50	72
CG11790	1331	1481	1002	999	825	913	1125	1446	655	1279	458	877	980	847	1025	1351	1775	1198	1176	1556	803	1031	1425
CG11791	2508	2214	2130	1779	1488	1431	2431	1876	1855	2257	831	1756	1920	1613	2346	2159	3013	2187	1933	2886	1775	1864	2706
CG11796	953	1607	434	934	1087	2246	1862	1187	345	4437	383	1426	1894	465	1659	1361	284	5700	337	3842	312	554	1972
CG11802	901	859	251	382	394	319	366	604	336	912	189	463	412	378	320	875	1081	810	731	806	355	367	631
CG11807	1343	1238	555	793	714	536	960	934	619	1095	371	752	910	710	646	1155	1532	1173	1101	1227	548	655	1123
CG11808	159	151	81	152	106	70	107	178	99	184	42	70	85	48	119	181	179	173	112	175	109	78	155
CG11811	728	704	274	474	376	382	443	538	460	636	190	467	537	432	503	717	687	616	559	709	293	373	718
CG11815	0	0	0	0	0	0	0	0	0	0	0	0	0	0	0	0	0	0	0	0	0	0	0
CG11816	3	0	22	0	0	0	4	0	0	1	0	0	1	0	0	0	0	0	2	2	0	0	2
CG11825	40	33	12	35	19	29	33	55	12	44	22	43	36	62	71	25	55	36	40	87	28	39	87
CG11828	3	14	0	0	0	0	0	0	1	0	0	16	4	0	0	0	4	3	0	5	1	0	4
CG11835	56	95	2	33	54	22	54	33	13	144	11	52	40	27	65	83	45	141	43	61	28	32	42
CG11836	84	69	66	62	27	67	39	68	93	32	27	42	70	39	46	45	58	53	33	60	62	46	67
CG11837	139	171	129	129	120	64	143	104	66	203	55	105	106	136	111	294	184	164	73	161	130	123	287
CG11839	120	93	82	99	82	49	86	85	117	118	24	63	135	75	76	133	137	129	86	117	86	76	114
CG11841	579	710	365	544	423	586	701	667	273	927	90	525	744	371	312	798	193	1141	244	1092	277	312	735
CG11842	417	590	435	639	558	342	693	402	227	1048	114	353	646	435	384	832	223	648	191	590	312	352	1175
CG11843	2	2	0	0	0	0	0	0	0	3	0	2	2	0	3	0	0	6	0	1	0	1	7
CG11851	493	387	168	194	231	209	323	230	313	366	140	335	218	252	265	384	503	373	353	344	211	221	384
CG11852	50	28	90	10	32	16	33	8	48	28	8	21	23	19	44	84	47	23	23	31	44	48	74
CG11854	36	0	63	0	0	0	4	0	87	27	14	5	3	9	41	0	3	0	3	4	77	67	24
CG11857	2544	2379	1806	1651	1495	1466	1754	1826	2160	2720	767	1731	1918	1682	1766	2808	2916	2476	1925	2512	1575	1506	3020
CG11858	197	264	127	298	247	199	262	227	135	315	48	141	165	189	187	318	257	292	200	275	140	168	287
CG11865	0	0	0	0	0	0	0	0	0	0	0	0	0	0	0	0	0	0	0	0	0	0	0
CG11873	9794	7740	2588	3937	3105	1971	4697	2735	4190	4868	2393	5887	2813	4285	5572	5771	10777	8848	8420	4047	2496	2743	5059
CG11876	5281	4265	2063	2824	2309	2966	2935	4012	1816	6581	827	2139	2416	1848	2305	6247	6697	6576	5611	7330	2005	2356	4779
CG11878	301	17	50	7	5	61	18	50	416	31	13	82	23	36	1068	434	33	10	17	143	1261	300	32
CG11880	2554	1528	2385	1178	967	871	926	1301	3735	1482	957	2234	2364	2009	2241	1872	1947	1770	1331	1483	2185	2800	2085
CG11882	209	206	54	106	87	52	80	69	88	126	48	114	182	102	60	175	199	132	117	138	79	104	140
CG11883	2274	2193	597	854	840	716	1149	1008	948	1960	597	1652	992	1271	1231	2154	3211	2710	2251	1866	653	600	1348
CG11885	87	133	66	113	64	60	58	113	52	112	15	77	46	53	52	77	129	76	87	107	74	72	65
CG11889	0	0	0	0	0	0	0	0	0	0	0	0	0	0	0	0	0	0	0	0	0	0	0
CG11891	0	0	0	0	0	0	0	0	0	0	0	0	0	0	0	0	0	0	0	0	0	0	0
CG11892	350	257	188	154	115	205	161	335	58	452	36	111	124	166	45	410	715	466	536	703	122	78	176
CG11893	828	1073	1179	1170	678	1045	1058	501	1761	523	519	1508	1729	1043	2911	2048	673	590	357	1084	2939	1349	2158
CG11897	1258	1151	1005	1003	792	546	744	662	1068	1421	633	1171	710	713	819	1521	3021	1141	1323	985	868	988	1437
CG11898	14	2	2	0	0	34	6	3	41	3	7	0	1	7	46	32	1	0	0	2	37	13	1
CG11899	1921	1491	1424	2259	2009	1598	1659	1930	1040	1746	329	1721	2454	1260	638	1952	878	1536	596	2512	1045	2617	5325
CG11902	1028	1030	340	581	324	453	590	493	487	886	283	604	423	430	489	846	1100	994	841	902	435	343	843
CG11905	0	3	0	0	0	0	3	0	0	5	0	0	0	0	0	8	0	2	1	0	1	2	1
CG11906	412	369	139	154	154	176	229	203	234	301	113	208	179	207	202	330	436	290	350	330	178	178	322
CG11911	1	0	0	0	0	0	0	1	74	0	3	12	0	0	16	0	1	9	0	0	3	2	0
CG11912	0	0	0	0	0	0	0	0	20	0	0	5	1	1	3	1	0	1	0	0	3	10	4
CG11913	0	1	0	0	0	0	0	0	0	0	2	0	2	0	0	0	0	0	1	0	4	0	0
CG11920	199	215	207	207	136	112	169	164	126	222	94	115	172	140	227	341	245	193	118	190	137	150	330
CG11927	610	692	182	321	341	271	411	448	333	623	167	356	336	302	427	627	715	675	556	666	272	224	640
CG11929	21	0	0	0	0	0	3	0	0	0	0	0	0	0	0	0	0	0	1	0	1	1	0
CG11951	318	276	151	234	175	293	346	352	305	387	172	392	354	187	316	225	118	670	154	450	237	270	396
CG11961	1072	786	395	553	560	558	473	474	1791	793	307	695	719	543	699	1042	848	784	563	980	1417	826	1006
CG11964	886	861	388	343	299	391	418	624	319	631	164	412	456	377	411	750	779	677	516	771	357	397	661
CG11966	5	0	0	0	0	1	0	0	0	2	0	0	0	0	0	0	0	1	4	2	0	0	0
CG11970	2067	1939	661	859	878	677	1015	1006	693	1618	477	1025	932	966	1006	1880	2120	1884	1549	1453	787	691	1518
CG11975	1306	1124	590	668	511	624	608	889	632	1104	299	760	882	628	648	1111	1317	1093	1050	1268	626	584	1159
CG11977	0	0	0	0	0	0	0	0	0	0	0	0	0	0	0	0	0	0	0	0	1	0	0
CG11980	608	629	459	317	330	304	374	431	381	804	142	412	407	361	292	799	785	651	488	667	441	407	754
CG11982	1493	1319	673	759	607	695	769	842	537	1155	297	597	754	735	554	1335	1398	1256	1008	1201	669	732	1158
CG11983	82	63	55	38	31	36	49	23	11	78	24	39	40	23	80	105	95	66	68	59	21	35	53
CG11984	3915	3452	1456	1695	1598	1407	2126	1849	1570	3222	954	1987	2047	1753	1615	2786	3895	3460	3190	2885	1507	1659	2729
CG11985	290	261	186	315	306	200	307	305	174	393	94	152	183	246	362	340	419	343	263	391	174	144	246
CG11986	126	144	51	51	20	79	70	76	69	100	36	63	79	50	99	139	167	118	91	132	91	51	82
CG11997	12	7	0	14	0	8	5	20	0	14	1	3	10	8	4	15	14	24	5	26	15	5	5
CG11999	730	792	579	503	391	488	518	522	440	757	181	421	527	425	396	928	855	746	570	657	563	558	1029
CG12003	1	0	0	8	0	0	0	0	0	0	0	3	0	2	10	2	0	1	2	0	0	0	0
CG12004	4119	3309	1312	1584	1443	1266	1630	1833	2380	2902	941	2317	2244	2235	2320	2971	4119	3457	3142	2617	1567	1549	2732
CG12006	940	800	286	420	374	396	383	499	399	726	295	571	516	463	436	591	984	757	685	716	333	377	756
CG12007	719	650	353	407	312	325	370	384	468	588	216	458	440	382	413	585	661	505	485	563	496	486	685
CG12009	5	4	0	0	0	0	9	12	3	0	0	1	0	1	0	5	15	1	13	8	0	2	2
CG12010	139	88	64	62	61	106	80	93	69	117	31	80	110	69	83	116	154	102	101	93	78	75	98
CG12011	46	47	11	1	17	8	10	35	9	22	4	18	10	11	15	20	50	26	23	25	9	13	14
CG12012	860	1017	1011	786	688	462	939	779	797	748	608	1001	1053	726	721	874	791	782	516	889	755	1204	1291
CG12014	301	273	278	165	130	81	199	160	102	139	58	158	239	263	206	156	221	145	161	188	177	171	216
CG12016	18	12	1	7	0	0	0	0	0	6	8	11	0	9	9	2	10	2	8	6	6	2	3
CG12017	0	0	0	0	7	0	4	0	0	2	0	0	0	0	0	0	0	6	0	0	0	0	0
CG12018	182	225	63	45	93	71	73	68	69	144	41	83	96	83	128	204	194	161	115	137	69	83	136
CG12020	0	0	0	0	0	0	0	0	0	0	0	0	1	0	0	0	1	0	0	0	0	0	0
CG12024	2249	2043	1043	1355	1451	972	1812	1646	911	2572	552	1208	1224	1222	1624	2450	2703	2223	1856	2038	792	952	2390
CG12025	6059	5406	2828	3028	2851	3211	3998	4382	2563	5377	1475	3274	3680	3517	3366	4302	5415	5558	4133	5198	1962	2195	4635
CG12027	17	17	19	2	2	0	5	0	17	14	2	21	4	14	42	13	25	13	27	0	3	3	0
CG12034	592	542	301	216	210	254	267	308	288	479	141	319	250	212	232	529	716	590	492	569	336	262	438
CG12035	0	1	0	0	0	0	0	0	2	0	5	0	0	0	0	0	1	0	0	0	2	0	0
CG12038	1443	1519	473	569	470	612	727	958	491	1284	240	625	635	706	800	1248	1831	1513	1403	1214	470	388	946
CG12042	817	867	362	442	376	282	363	575	374	780	181	475	465	389	428	775	932	835	719	665	358	378	659
CG12050	595	615	302	326	207	207	317	235	360	420	156	411	317	389	312	680	558	504	386	319	289	299	582
CG12054	5704	4627	2016	2807	2084	1652	3493	2415	2881	4156	1662	3470	2432	2815	4422	4431	6309	5467	5426	3687	1695	1989	3949
CG12056	334	381	203	187	204	239	273	273	185	426	116	287	176	206	163	412	613	358	379	347	177	254	395
CG12057	0	0	0	0	0	0	0	0	0	0	0	0	0	0	8	0	5	0	0	0	0	98	0
CG12061	2	9	10	0	0	0	0	0	0	2	2	4	7	0	0	0	2	0	1	3	2	1	5
CG12065	2629	2535	1992	1839	1621	1297	2112	2157	1883	2236	944	1680	1951	1592	1505	2499	4232	2205	2858	3009	1698	1808	2538
CG12069	1	0	0	0	0	0	0	0	0	0	0	0	0	0	0	0	0	0	0	0	0	1	0
CG12071	2224	2064	695	1015	905	542	1152	921	682	2090	481	1075	686	874	1247	1860	2562	2385	1857	1240	521	575	1499
CG12075	262	242	109	163	158	302	285	145	58	719	74	79	223	93	289	129	132	688	140	449	67	116	182
CG12078	0	0	0	0	0	0	0	0	0	0	2	0	0	0	0	0	0	0	0	0	0	0	0
CG1208	552	468	402	479	480	357	404	313	920	493	318	611	496	294	527	737	490	310	417	833	1035	456	854
CG12081	534	385	198	427	295	188	257	288	326	503	170	317	282	261	255	528	553	521	405	507	235	261	496
CG12082	985	972	491	590	518	519	471	505	437	762	296	488	459	422	396	890	1004	822	793	824	515	573	775
CG12084	3474	2843	851	1326	1108	964	1574	1681	1452	2588	798	1693	1556	1603	1648	2618	3557	2993	2839	2107	1126	1189	2253
CG12090	2974	2368	708	947	994	738	1298	1082	1323	1561	798	1694	1245	1333	1249	1580	2176	2031	1837	1290	1044	1057	1786
CG12091	6314	4869	2722	3235	3169	3085	3872	4455	1968	4990	940	2602	3204	2398	2570	4711	5634	5873	4443	6491	2290	2574	5475
CG12093	742	723	442	624	447	417	573	616	354	733	262	464	450	417	351	685	779	634	594	827	391	472	797
CG12096	518	450	238	262	210	178	174	297	272	537	128	305	307	247	219	597	589	456	391	427	262	318	443
CG12099	3842	3516	2024	1825	2045	1853	2525	2637	1887	3763	990	2431	2546	1993	2254	3421	3776	3565	3139	3695	1669	1700	3827
CG12104	417	419	235	267	232	230	270	270	262	365	110	269	338	202	227	407	453	362	276	459	267	215	527
CG12105	19	42	0	14	11	9	24	11	22	69	0	6	12	21	20	56	118	57	89	80	20	20	8
CG12106	164	218	100	196	93	138	115	165	78	218	65	103	104	156	89	256	298	247	215	240	88	61	162
CG12107	593	555	399	401	326	313	394	554	247	673	84	290	385	273	276	720	693	553	507	586	335	305	707
CG12111	0	1	0	0	0	0	0	0	0	0	0	1	0	6	0	0	2	0	1	0	1	0	0
CG12112	128	109	136	136	69	109	87	96	262	184	138	232	140	103	289	190	172	127	75	94	150	182	154
CG12115	0	0	0	0	0	0	0	0	0	0	0	0	0	0	0	0	0	0	0	0	0	0	0
CG12116	2683	2501	3174	5203	2763	1771	3588	1959	1063	7040	994	2495	2877	1927	1926	4865	1690	2651	879	2332	1886	2998	6854
CG12118	501	637	381	291	283	200	381	400	275	561	190	394	307	340	496	514	688	566	467	469	242	295	560
CG12119	10	17	15	3	6	22	17	2	45	106	12	26	23	9	17	25	40	48	21	39	15	20	7
CG12121	1955	1851	960	1288	1053	676	1199	1172	1342	1754	656	1277	1120	1067	1071	1921	2592	1793	1587	1462	1028	1023	1722
CG12123	500	577	185	279	148	157	321	258	200	309	125	352	246	322	252	357	492	401	395	290	205	202	330
CG12125	1532	1440	549	561	592	444	666	831	641	957	382	824	599	638	834	1054	1624	1238	1194	1072	556	584	1088
CG12126	0	0	0	0	0	0	0	0	0	0	0	0	0	0	0	0	0	0	1	0	0	0	0
CG12128	494	447	166	183	155	111	229	212	212	336	111	343	237	338	304	380	411	297	272	220	169	149	363
CG12129	303	398	186	174	169	153	230	305	157	325	96	234	277	213	282	363	378	286	230	288	166	150	366
CG1213	5498	4266	1904	2812	2631	2752	3256	2769	7672	5427	1584	4817	3676	2068	2675	6405	4506	4327	4437	6331	5947	4921	6759
CG12133	0	0	0	0	0	0	0	0	0	0	0	0	0	0	0	0	1	0	0	0	0	0	0
CG12134	119	127	104	86	85	87	77	94	70	146	36	90	123	78	82	167	143	103	75	121	116	119	141
CG12147	1	0	0	0	0	0	0	0	0	0	0	0	0	0	0	0	0	3	0	0	0	1	0
CG12155	1217	1091	585	851	557	436	673	793	537	1175	282	804	621	609	636	1313	1699	1178	1057	1158	598	529	1159
CG12158	40	15	346	35	37	0	424	24	3	302	82	19	72	21	3009	16	29	1564	30	34	14	7	4
CG12159	635	673	383	511	463	461	479	664	262	742	145	313	502	367	345	818	719	880	562	927	299	346	791
CG12162	1368	1192	434	452	504	561	664	776	482	1225	244	585	614	605	379	1260	1325	1320	1148	1177	549	519	988
CG12163	6431	6827	3663	4011	3588	2871	4607	4486	4373	6077	2728	5370	5964	4477	3543	5503	7158	6062	5389	6391	4105	5111	7466
CG12164	0	0	7	0	0	0	0	0	0	1	0	0	1	0	0	0	0	3	1	1	0	0	0
CG12170	543	428	174	255	157	320	252	370	185	483	123	202	310	239	143	559	631	439	504	479	272	282	483
CG12171	1062	885	609	655	452	710	655	737	788	752	220	423	752	443	556	1396	667	785	485	1133	1151	666	937
CG12173	571	579	294	352	250	387	441	468	183	571	117	345	337	304	267	649	746	616	553	609	267	256	585
CG12177	1299	1085	497	913	487	471	763	1383	349	1157	309	502	597	491	309	1247	2144	1347	1872	2273	613	644	752
CG12179	327	313	45	133	94	63	172	94	121	162	74	154	132	172	150	175	232	285	175	173	74	76	155
CG1218	285	291	93	139	116	143	187	230	126	289	67	159	243	147	145	326	390	300	222	288	133	126	244
CG12182	393	401	50	104	137	95	171	244	128	304	101	212	168	172	99	323	416	405	352	223	134	100	298
CG12184	2	0	0	0	1	14	4	10	2	1	0	7	3	0	7	0	2	1	2	4	0	0	0
CG12194	3317	3070	977	1238	996	1068	1383	1656	1221	2489	642	1444	1180	1513	1502	2547	3553	3172	2619	1967	933	999	1907
CG12200	2	3	0	0	0	4	0	4	0	7	4	0	0	0	3	3	3	0	0	0	6	0	0
CG12203	2061	1825	858	1247	958	1300	1311	1390	742	2921	379	827	955	724	604	2791	2773	2530	2289	2693	966	1078	1901
CG12204	232	271	142	157	132	109	173	112	97	303	56	133	112	96	245	313	294	229	216	209	164	162	247
CG12206	10	7	0	0	0	0	7	1	20	1	2	10	13	1	6	4	11	4	8	1	6	4	10
CG12207	2154	1875	933	949	928	912	1137	1067	1139	1607	491	1318	1255	998	1466	1678	2110	1976	1409	1673	957	744	1752
CG12209	6	0	8	4	0	0	8	0	6	0	7	7	2	0	0	1	3	0	2	1	3	0	0
CG12213	2372	2111	773	1145	1027	853	1472	1162	902	2071	536	1275	1061	1195	1278	2082	3770	2600	2823	1928	703	697	1664
CG12219	642	606	197	282	318	261	292	372	251	546	171	387	304	275	400	554	647	480	402	397	279	328	502
CG12224	147	108	55	110	159	56	142	77	89	63	31	150	77	68	134	121	33	88	32	114	256	130	193
CG12229	0	0	0	0	10	8	4	0	5	0	0	1	0	0	4	0	1	1	1	1	0	0	0
CG12231	2	8	0	0	3	0	0	0	0	2	2	5	0	0	0	5	5	0	7	0	3	1	1
CG12236	1836	1604	553	987	773	493	860	908	947	1553	489	1200	647	774	1119	1594	2124	1523	1316	1069	603	662	1469
CG12237	1800	1887	606	668	628	730	821	947	748	1319	523	1136	888	920	572	1335	1723	1358	1605	1562	1067	1176	1240
CG12239	23727	32664	6832	9435	8114	9178	12177	13675	8648	15220	5935	14704	11060	15587	23848	15718	29425	20137	20894	13740	7471	6807	12759
CG12241	1275	1163	469	522	455	287	664	581	564	1004	279	604	582	470	387	1182	1309	1092	875	930	600	586	1006
CG12253	291	293	116	146	158	162	161	163	123	271	68	202	171	124	220	332	363	308	264	259	112	104	249
CG12256	1690	2037	542	1143	744	936	867	1527	538	67	190	653	1016	582	209	54	68	65	109	133	1142	307	1277
CG12259	305	417	107	102	104	97	216	206	173	315	70	160	173	114	236	297	246	267	163	253	145	136	283
CG12262	5461	4114	5320	5107	5195	5933	4835	7165	3304	5364	920	2810	2682	1781	2158	7216	3653	8184	3300	13032	3052	2866	13195
CG12263	819	714	244	272	250	226	335	408	466	669	214	464	336	417	409	616	961	783	779	568	358	373	569
CG12264	1468	1289	620	745	687	672	741	956	536	1271	381	897	920	606	687	1258	1117	1281	1002	1322	742	787	1373
CG12267	155	149	127	144	108	45	64	210	107	144	47	110	109	131	135	220	186	158	117	160	84	78	151
CG12268	45	84	20	28	44	49	75	19	28	136	19	63	100	53	48	41	18	120	29	112	16	69	39
CG12269	2473	3294	1892	2540	1920	1832	2379	3085	771	3921	611	1352	1548	1288	1008	3725	5898	3477	4126	5822	1406	1216	2650
CG1227	262	264	158	218	190	151	163	258	146	273	66	174	194	109	155	317	235	218	156	227	148	173	272
CG12272	1056	1023	385	481	490	423	570	648	620	956	327	656	681	555	643	972	1316	978	964	833	525	461	807
CG12278	15	22	10	7	2	15	2	33	6	29	0	9	3	12	19	13	16	19	12	4	8	2	7
CG12279	307	362	337	315	246	203	364	356	120	360	77	136	188	160	210	433	438	354	277	332	138	155	247
CG12288	51	106	16	24	14	45	62	36	67	108	15	28	55	48	147	99	113	75	69	60	34	17	69
CG12289	0	0	0	0	0	0	0	0	0	0	0	0	0	0	0	0	0	0	0	0	0	0	0
CG12290	1770	1223	604	717	698	630	853	726	1069	1362	496	1001	681	810	1044	1604	2001	1561	1491	1142	980	1154	1143
CG12299	1820	1753	489	642	474	457	758	782	629	1346	415	832	660	767	1127	1311	1844	1738	1512	1043	526	475	1027
CG12301	193	191	189	130	154	77	136	111	178	260	53	135	110	153	124	300	221	178	121	113	131	100	297
CG12304	698	659	495	438	391	445	409	529	438	624	222	459	373	382	518	695	786	555	552	604	356	430	728
CG12307	0	0	0	0	0	0	0	0	2	0	0	0	0	0	0	3	1	0	0	0	0	0	0
CG12309	0	0	0	0	0	0	0	0	0	0	5	0	0	0	2	0	2	1	0	3	0	0	1
CG1231	252	230	64	93	99	145	161	206	104	247	70	109	78	152	178	204	309	306	259	234	60	71	156
CG12310	1	5	30	0	7	0	24	0	8	0	4	23	0	2	5	19	0	0	1	0	17	7	0
CG12316	1294	1066	426	599	480	468	655	574	538	895	232	634	467	563	674	998	1318	1088	987	829	374	397	777
CG12320	242	230	116	96	90	83	86	145	103	203	89	124	99	76	80	226	320	259	192	170	97	105	169
CG12321	300	272	168	167	146	196	215	237	190	260	73	264	218	187	186	247	264	212	199	260	148	290	341
CG12325	357	380	213	258	142	147	149	187	188	381	110	260	191	222	214	423	328	306	202	210	194	153	469
CG1233	1155	1117	526	627	601	498	581	578	646	925	347	642	835	571	660	983	1207	972	928	884	667	695	994
CG12333	1251	1073	455	533	440	669	586	655	462	1111	241	560	572	515	509	995	1131	1166	943	986	495	596	899
CG12338	1249	1157	796	1398	1312	869	847	999	471	2587	228	666	694	555	508	2749	1243	1742	707	1909	794	675	2182
CG1234	463	433	303	281	224	243	284	264	246	502	107	261	272	250	328	657	366	439	291	406	294	260	514
CG12341	304	331	159	167	163	179	273	258	198	317	84	230	273	220	191	354	377	339	267	309	155	172	300
CG12343	562	561	294	380	340	235	347	325	309	543	178	327	411	348	313	582	600	493	423	576	243	278	561
CG12344	312	353	181	142	232	166	218	340	137	402	158	190	323	270	150	325	689	535	604	561	142	148	285
CG12347	1	0	0	0	0	0	0	0	0	0	0	0	0	0	0	0	0	0	0	0	0	0	0
CG12355	2189	2308	1239	1250	1089	962	1435	1498	1047	1609	610	1316	1664	1769	1670	1689	2942	1828	1980	2119	969	1102	1650
CG1236	517	486	243	206	256	321	330	325	141	557	115	211	326	274	115	573	396	459	259	507	294	318	586
CG12360	2616	2366	1219	1582	1277	1171	1573	1703	1466	2298	606	1591	1503	1540	1757	2550	2993	2404	2035	1923	1161	1135	2329
CG12362	1	1	0	0	0	0	0	0	0	1	1	2	0	2	8	9	5	0	4	0	0	2	0
CG12374	486	1	354	31	9	649	0	65	7312	79	0	8	0	11	350	147234	37	3	5	2763	2059	4875	65
CG12375	970	859	476	609	386	555	623	841	438	769	218	517	599	590	459	823	844	756	610	967	412	447	1001
CG12376	1	1	0	0	0	0	0	0	0	0	0	0	0	0	0	0	0	0	1	0	0	0	0
CG12379	65	101	51	73	41	64	67	35	13	78	21	56	39	38	55	76	99	90	66	77	28	37	44
CG12384	2019	1786	1444	2148	1693	1570	1981	1849	1416	2327	396	1108	1650	1457	1564	2753	2032	1928	1425	2245	1437	1417	2558
CG1239	156	171	123	167	100	99	91	86	76	158	33	87	76	98	165	147	217	143	106	138	63	78	161
CG12391	1252	1339	425	439	514	528	690	741	464	1103	262	607	514	548	630	1084	1323	1021	992	956	430	391	1005
CG12393	718	704	353	451	363	350	391	378	347	752	188	433	397	313	455	654	800	663	526	675	327	338	697
CG12395	0	2	8	0	0	0	0	0	1	2	4	2	1	2	4	0	1	5	1	2	2	6	4
CG12398	0	0	2	0	0	0	0	0	0	0	0	0	0	0	0	0	17	0	0	0	1	0	0
CG12400	1494	1757	583	1058	628	841	938	1276	636	1811	408	751	799	832	906	1561	2829	1599	2548	1694	723	910	1172
CG12402	919	1074	274	293	305	348	426	366	469	674	286	715	416	510	556	762	1136	953	906	483	282	262	556
CG12404	722	804	612	487	506	453	653	584	494	828	268	580	620	531	494	974	1006	842	692	755	485	522	876
CG12413	215	193	89	110	115	68	162	127	108	202	62	153	89	88	68	214	266	203	212	201	86	92	164
CG12420	2	7	0	0	0	0	0	0	0	0	0	0	0	0	3	1	0	2	4	0	0	3	4
CG12426	33	28	6	0	25	5	6	38	17	28	5	41	37	26	11	17	30	32	41	11	11	16	26
CG12428	742	424	361	397	302	390	341	434	298	401	212	406	226	237	179	554	444	757	380	708	280	216	555
CG12438	2	0	0	0	0	0	0	0	0	1	0	0	0	0	0	0	1	0	0	0	0	0	0
CG12439	0	0	0	0	0	0	0	0	0	0	0	0	0	0	0	0	0	0	0	0	0	0	0
CG12446	0	0	0	0	0	0	0	0	0	5	0	0	4	3	0	5	3	0	1	1	0	1	1
CG12448	1	0	0	0	0	0	4	0	0	0	0	5	0	0	0	0	0	0	2	0	0	0	0
CG1246	412	4	226	72	0	214	31	79	1249	4	7	13	166	299	744	606	7	9	3	58	2088	328	142
CG12464	0	0	0	0	0	0	0	0	0	0	0	0	0	0	0	0	0	0	0	0	0	0	0
CG12470	21	16	15	28	15	7	24	13	23	18	10	4	6	1	15	8	16	17	14	5	10	6	11
CG12477	18	4	0	0	0	0	0	0	0	0	0	0	0	0	0	0	0	0	3	0	0	0	0
CG12479	0	0	0	0	0	0	0	0	0	0	0	0	0	0	0	0	0	0	0	0	0	0	0
CG12480	0	0	0	0	0	0	0	0	0	0	0	0	0	0	0	0	0	0	0	0	0	0	0
CG12481	0	0	0	0	0	0	0	0	0	0	0	0	0	0	0	0	0	0	0	0	0	0	0
CG12483	3	5	0	0	0	0	0	12	0	8	5	0	3	1	5	0	0	14	0	2	0	0	2
CG12484	5527	4943	1530	2116	1875	1354	2390	2609	1953	3564	1156	2966	2147	2644	2067	3916	7836	4751	6199	4377	1639	1709	2983
CG12490	0	0	0	0	0	0	0	0	0	3	0	0	0	0	3	0	0	2	0	0	0	0	0
CG12491	0	0	0	0	0	0	0	0	0	0	0	0	0	0	0	0	0	0	0	0	0	0	0
CG12493	65	11	44	101	0	58	3	14	132	15	7	55	72	38	51	230	7	6	7	18	105	108	86
CG12496	0	0	0	0	0	0	0	0	0	0	0	5	0	0	0	0	0	0	0	0	0	0	0
CG12498	0	0	0	0	0	0	0	0	0	0	0	0	0	0	0	0	1	2	0	0	0	0	0
CG12499	859	787	418	522	366	201	434	285	535	625	243	615	487	530	450	884	833	715	550	498	583	512	908
CG12502	3203	3216	1014	1203	969	1020	1525	1462	1373	2925	700	1793	1062	1533	1218	2685	4599	3744	3425	2265	929	958	1554
CG12506	1	0	0	0	0	0	0	0	0	0	0	3	0	0	0	0	0	0	2	0	0	1	0
CG12507	2	0	0	0	0	0	0	0	1	1	0	0	7	2	2	0	0	11	2	0	0	0	0
CG12511	0	0	0	0	0	0	0	0	0	0	0	0	0	0	0	0	0	0	0	0	0	0	0
CG12512	1919	1470	677	1029	1023	1412	1084	1102	568	2117	255	1080	1381	844	913	2389	1929	1929	1204	1861	349	642	2598
CG12516	0	0	0	0	0	0	0	0	0	0	0	0	0	0	0	0	0	0	0	0	0	0	0
CG12517	0	0	0	0	0	0	0	0	0	0	0	0	0	0	0	0	2	0	0	5	0	0	0
CG12519	0	0	0	0	0	0	1	0	0	0	0	0	0	0	0	0	0	0	0	0	0	0	0
CG12520	5	0	11	0	0	14	0	0	15	17	22	8	8	10	0	4	3	16	0	3	8	4	2
CG12521	2	6	0	0	0	0	5	0	6	5	0	2	0	0	2	5	13	0	5	1	7	1	0
CG12522	0	0	0	0	0	0	0	0	0	0	0	0	0	0	0	0	0	0	0	0	0	0	0
CG12523	0	0	0	0	0	0	0	0	0	0	0	0	0	0	0	0	0	0	0	0	0	0	0
CG12531	7532	6263	1482	2783	2065	1309	3243	2243	3630	3672	2207	5142	2030	3456	5724	4356	9136	7015	6661	2439	1289	1519	3255
CG12535	14	2	19	10	3	1	0	14	18	7	12	14	13	24	12	4	3	3	3	3	8	6	3
CG12538	0	0	0	0	0	0	0	0	0	0	0	0	0	0	0	0	0	0	0	0	0	0	0
CG12539	9	6	0	2	0	0	0	10	4	1	0	13	0	4	3	3	13	1	4	3	4	4	7
CG12540	0	0	0	0	0	0	0	0	0	0	0	0	0	0	0	0	0	0	0	1	0	0	1
CG12541	607	536	253	286	269	188	283	284	279	556	191	436	246	333	371	539	764	564	540	539	190	170	398
CG12546	0	0	0	0	0	0	0	0	0	0	0	0	0	0	0	0	0	0	0	0	0	0	0
CG12547	3348	2810	897	1152	1232	1019	1603	1565	1664	2140	984	2228	1523	1868	1513	2066	3241	2643	2268	1863	1053	1016	2131
CG12560	265	297	409	235	301	228	286	302	224	367	171	305	222	236	175	402	357	349	230	454	227	380	498
CG12567	1809	1832	834	1135	960	809	1293	1218	1242	1504	468	1451	1300	1096	1767	1661	1909	1842	1396	1398	754	678	1433
CG12576	3780	3162	1643	2257	2115	1576	2279	1866	3002	2698	1160	3027	2927	2070	2954	2845	3313	2986	2290	2944	2659	2296	3635
CG12581	923	765	552	484	630	608	760	468	593	1466	256	602	691	346	424	759	556	1312	508	1163	429	681	1003
CG12582	1756	1503	1016	912	1209	948	961	1275	1901	1569	797	1616	1272	863	905	1969	1780	1360	868	1755	1663	1082	2341
CG12589	0	0	0	0	0	1	0	0	1	0	0	0	0	0	0	0	3	1	1	0	0	0	0
CG12590	49	32	22	36	6	7	20	4	9	13	7	13	14	11	29	32	52	33	35	5	20	17	15
CG12592	29	21	6	4	6	4	19	0	5	13	4	13	7	13	10	21	37	30	6	14	21	23	10
CG12594	1780	1757	329	400	539	484	780	751	723	1283	466	1093	720	946	859	1291	2134	1760	1712	1007	441	415	990
CG12605	7409	5644	1752	3468	2449	1586	4633	2366	3562	4125	2184	5125	1928	3939	6075	4646	10045	7197	7807	3075	1145	1447	2883
CG12607	0	0	0	0	0	6	0	3	0	0	0	0	0	0	0	0	0	0	2	0	0	0	0
CG12608	569	585	315	396	213	283	334	329	233	611	139	278	325	320	374	690	551	561	398	346	291	208	612
CG12609	0	0	0	0	0	0	0	0	0	0	0	0	0	0	0	0	3	0	0	0	0	0	0
CG12617	0	0	0	0	0	0	0	0	0	0	0	0	0	0	0	0	0	0	0	0	0	0	0
CG12620	0	0	0	0	1	0	0	0	1	0	0	0	0	0	0	0	1	0	0	0	0	0	0
CG12637	0	0	0	0	0	0	0	0	0	0	0	0	0	0	0	0	0	0	0	0	0	0	0
CG12640	13	11	0	0	12	0	3	0	5	4	1	11	5	5	20	2	10	8	7	0	0	3	5
CG12643	375	232	218	310	449	227	241	308	164	339	43	198	244	97	196	316	123	287	92	332	320	197	574
CG12645	0	3	0	0	0	0	0	0	0	4	0	0	0	0	0	1	1	0	1	5	0	0	0
CG1265	449	395	246	218	105	197	293	318	357	413	96	312	340	280	327	471	587	449	422	403	295	251	278
CG12655	15	7	10	0	7	0	7	3	4	25	9	3	8	3	0	6	22	12	8	7	4	7	4
CG12659	73	98	40	35	48	26	38	76	17	51	18	50	48	53	55	91	82	87	46	77	29	22	62
CG12661	0	0	0	0	0	0	0	0	0	0	0	0	0	0	0	0	1	0	1	0	0	0	0
CG12662	0	0	0	0	0	0	0	0	0	5	0	0	0	7	0	0	0	0	0	0	2	0	0
CG12672	125	71	32	77	34	39	58	75	56	74	32	69	51	40	55	87	147	106	90	36	22	39	74
CG12674	0	0	0	0	0	0	0	0	0	0	0	0	0	0	0	0	0	0	0	0	0	0	0
CG12679	0	0	0	0	0	0	0	0	0	0	0	0	0	0	0	0	0	0	0	0	0	0	0
CG12680	0	0	0	0	0	0	0	0	6	0	0	0	0	0	0	0	0	0	0	0	0	0	0
CG12681	76	45	7	37	23	10	23	6	36	34	31	49	12	47	37	37	71	75	56	18	19	20	39
CG12682	0	0	0	0	0	0	0	0	0	0	0	0	0	0	0	3	0	0	2	0	0	0	0
CG12684	0	0	0	0	0	0	0	0	0	0	0	0	0	0	0	2	0	0	0	0	0	0	0
CG12688	0	2	0	0	2	0	5	0	3	3	0	0	0	2	0	0	0	4	0	2	2	1	0
CG12689	1	0	0	0	0	0	0	0	0	0	0	0	3	0	5	0	1	0	0	1	0	0	0
CG12691	0	0	0	0	0	0	0	0	0	0	0	0	0	0	0	0	0	0	0	0	0	0	0
CG12692	3	2	0	0	0	0	0	0	0	0	0	0	0	0	0	1	2	0	0	0	0	0	0
CG12693	1	0	0	0	0	0	2	1	4	0	0	0	0	0	0	1	4	2	0	0	6	0	0
CG12698	41	30	15	0	0	1	24	2	9	5	4	12	15	28	65	4	4	14	8	6	3	3	11
CG12699	0	6	0	0	0	0	0	5	4	0	3	2	0	0	0	0	4	0	13	0	0	3	0
CG12702	32	29	0	12	6	15	8	17	11	6	9	16	16	25	7	5	5	14	14	6	11	10	5
CG12708	6	3	0	0	0	0	6	4	0	5	0	0	0	2	4	5	0	3	1	2	3	3	1
CG1271	665	598	274	293	254	313	320	435	238	449	144	313	351	252	144	469	511	477	412	585	493	447	554
CG12713	130	71	50	23	43	34	61	57	60	90	16	65	48	70	94	70	101	96	41	71	62	41	102
CG12715	1	1	0	0	0	0	0	0	6	0	0	0	9	0	12	0	2	0	2	0	0	0	1
CG12716	15	13	2	15	5	7	2	0	4	9	3	3	11	5	0	17	11	11	24	12	16	5	11
CG12717	836	748	295	532	266	269	526	381	263	502	184	494	479	431	712	582	867	644	527	493	229	338	612
CG12721	11	15	0	0	0	13	8	5	8	12	0	5	7	7	3	0	2	3	6	9	7	6	3
CG12723	3	0	0	4	5	0	0	8	0	0	0	0	1	1	0	3	0	3	3	2	0	0	4
CG12725	0	0	0	0	0	0	0	0	0	0	1	1	0	0	0	3	1	0	0	0	0	1	0
CG12728	488	450	198	170	219	200	259	242	236	331	164	336	311	365	350	404	577	444	386	377	196	211	367
CG12729	0	2	0	0	0	0	0	0	0	2	0	2	0	0	0	0	1	0	0	0	0	0	3
CG1273	3	0	0	0	0	0	0	6	3	6	0	0	0	1	0	0	1	4	0	11	1	0	0
CG12730	1116	1123	600	584	519	543	583	827	654	887	331	751	759	792	595	1020	1439	748	976	1056	606	638	931
CG12736	555	481	244	271	300	248	308	345	312	502	151	301	305	265	246	562	444	452	370	464	401	362	457
CG12744	32	31	0	16	4	7	24	33	22	28	12	16	7	19	23	45	40	18	22	21	24	20	53
CG12746	1544	1010	1015	545	693	563	1061	839	1066	1142	307	789	734	656	670	1193	1106	1025	1142	1552	920	1517	1452
CG1275	3959	4189	1571	1644	1840	1807	2194	2704	2042	4291	818	2356	2572	1966	1616	4729	5886	4281	4157	5300	1908	1836	3661
CG12766	142	55	93	31	79	185	21	31	271	52	40	43	97	55	291	348	22	43	14	172	744	104	71
CG12768	1431	1141	763	860	616	405	830	1070	483	779	215	742	774	727	552	888	1645	948	1150	1149	493	492	1034
CG12769	2790	2484	547	1042	813	622	1279	1122	1229	1682	729	1725	888	1365	1455	1942	3640	2912	2770	1376	537	625	1363
CG12772	2030	1724	820	851	785	654	855	938	875	1374	534	1117	1075	987	864	1242	1910	1482	1323	1216	859	881	1443
CG12773	1449	1252	785	533	623	527	824	587	1061	802	422	914	860	815	868	1120	1053	1066	903	823	1141	1173	1070
CG12780	4	8	13	0	0	0	13	0	34	6	1	0	0	32	347	6	4	2	5	7	183	9	8
CG12782	12	1	0	0	0	0	0	0	0	0	0	0	0	0	0	0	0	0	0	0	0	0	0
CG12783	8	13	6	0	0	0	5	0	0	2	1	10	0	0	12	0	8	8	10	3	0	0	5
CG12784	0	0	0	0	0	0	0	0	0	0	0	0	0	0	0	0	0	0	0	0	0	0	0
CG12788	0	0	0	0	0	0	0	0	0	0	0	0	0	0	0	0	0	0	0	0	0	0	0
CG12795	415	269	210	300	315	171	208	268	202	415	173	231	258	155	246	377	415	342	283	303	186	250	372
CG12796	0	0	0	0	2	0	0	0	8	0	0	0	0	4	0	0	0	0	0	1	1	2	2
CG12811	384	369	485	497	333	380	385	526	259	486	97	318	362	285	179	518	443	453	266	541	247	280	622
CG12814	788	507	1054	537	604	366	776	327	961	1157	395	1029	639	587	994	808	704	807	506	726	716	926	894
CG12817	324	359	142	157	198	157	270	321	137	347	70	173	156	158	268	312	465	309	334	282	98	91	276
CG12818	159	161	42	74	111	148	128	146	53	171	26	107	120	107	84	195	191	189	125	128	77	56	155
CG12822	1034	1026	352	476	421	399	618	672	448	898	221	510	593	556	509	887	1041	880	886	760	356	407	697
CG12824	6	3	9	0	6	0	3	0	94	3	4	12	5	5	5	9	7	5	2	3	79	17	1
CG12825	289	40	354	60	27	245	36	165	1131	26	47	68	267	223	1631	1026	26	95	20	203	1675	542	178
CG12826	3	2	19	0	0	0	7	0	1	5	4	8	1	1	0	3	1	2	0	4	0	0	11
CG12828	0	0	0	0	0	0	0	0	0	0	0	12	2	0	0	0	0	0	0	0	3	0	0
CG12831	0	0	0	0	0	0	3	0	0	2	0	0	0	0	0	0	0	0	1	0	1	0	0
CG12836	13	26	0	8	17	7	7	11	13	29	6	6	3	13	0	25	49	36	36	13	4	4	17
CG12848	366	361	149	197	197	180	241	300	128	458	83	174	153	187	179	449	519	357	397	399	166	221	357
CG12849	0	0	0	0	0	0	0	0	0	0	0	0	0	0	0	0	0	0	0	0	0	0	0
CG12851	3457	2879	875	1263	1094	893	1770	1158	1280	2032	835	1879	923	1592	1737	2271	4111	3228	3037	1419	667	754	1717
CG12853	3	0	0	0	0	0	0	0	0	0	0	0	2	0	6	0	0	0	8	0	0	0	0
CG12857	85	45	4	22	17	2	44	6	14	27	13	16	3	37	18	33	84	29	30	13	10	20	25
CG12858	9511	8142	2091	3444	2743	2286	4146	4027	3476	7604	2373	5737	3186	4568	4256	8148	13604	11224	10691	5586	2119	2091	4729
CG12859	1208	1022	590	912	745	810	918	921	521	1487	163	420	618	539	693	1496	1615	1569	1423	1633	598	553	938
CG12860	0	2	0	6	0	3	10	0	5	1	2	1	10	0	6	0	7	2	2	1	0	0	0
CG12861	2	2	0	0	0	0	0	0	2	1	0	3	4	0	9	0	9	0	4	0	0	0	0
CG12862	0	0	0	0	0	0	0	0	0	0	0	0	0	0	0	0	0	0	0	0	0	0	0
CG12863	134	131	39	90	73	42	115	59	67	102	24	92	110	65	58	139	160	104	113	107	76	44	115
CG12866	0	0	0	0	0	0	0	0	0	0	0	0	0	0	0	0	0	0	2	0	0	0	0
CG12868	367	451	406	340	313	270	456	238	298	232	221	388	464	287	705	306	257	256	211	244	375	380	389
CG12869	4	7	0	11	0	8	6	1	8	7	3	2	0	13	15	2	16	10	15	0	3	2	6
CG1287	149	147	29	75	49	37	72	23	79	109	53	130	75	106	72	90	209	170	145	76	58	40	88
CG12877	632	671	240	338	245	273	355	417	294	535	169	288	371	295	448	631	658	508	494	471	275	285	436
CG1288	0	0	0	0	0	0	0	0	0	0	0	0	0	0	0	0	0	0	0	0	0	0	0
CG12880	48	45	8	9	8	20	17	0	5	30	6	27	10	12	6	53	52	31	32	44	8	11	40
CG12883	113	131	73	83	65	93	103	111	108	105	69	102	125	91	172	142	120	98	66	103	126	74	153
CG12885	14	26	0	16	3	19	25	9	7	30	1	6	4	19	20	19	21	47	22	26	8	10	32
CG12895	328	414	248	224	238	253	373	413	203	375	95	163	232	247	298	363	459	342	330	385	162	177	290
CG12896	205	237	55	210	106	269	210	257	125	209	62	169	259	137	144	188	172	214	179	567	76	147	285
CG12898	11	11	0	1	10	0	9	0	2	3	4	12	10	5	24	3	12	5	15	0	6	4	0
CG12902	0	0	0	0	0	0	0	0	0	0	0	0	0	0	0	0	0	0	0	0	0	0	0
CG12907	0	2	0	0	0	0	8	0	0	0	0	0	5	0	0	0	0	0	5	0	0	0	0
CG12909	145	116	82	106	102	123	46	42	88	102	30	72	88	84	49	170	129	89	69	73	95	58	127
CG1291	503	510	364	313	327	276	274	366	469	587	140	340	387	291	351	711	587	590	384	525	415	395	626
CG12910	163	164	63	106	55	57	46	55	126	163	45	61	109	106	80	162	134	128	103	135	133	73	145
CG12911	1	0	0	5	0	0	0	0	0	4	0	0	0	0	0	6	2	1	2	0	0	0	0
CG12912	0	0	0	0	0	0	0	0	0	0	0	0	0	0	0	0	0	0	0	0	0	0	0
CG12913	628	603	218	288	222	135	290	409	265	525	142	378	189	296	259	550	895	727	659	480	140	187	281
CG12914	0	0	0	0	0	0	0	0	5	0	0	0	0	0	0	0	0	0	0	0	0	0	0
CG12917	10	5	11	0	5	16	4	0	5	9	9	24	6	4	9	5	3	2	9	21	3	5	5
CG12920	0	0	0	0	0	0	0	0	0	0	0	0	0	0	0	0	0	0	0	0	0	2	0
CG12923	4	0	5	0	5	0	0	5	0	2	0	0	0	0	7	1	6	7	4	8	2	0	0
CG12926	1466	1575	1097	847	713	896	865	1374	938	1256	333	806	1081	992	558	1317	2713	1210	1696	2165	837	801	1327
CG12929	118	137	61	58	82	57	131	60	69	91	43	56	77	64	54	105	161	105	143	95	55	59	84
CG12934	77	8	423	26	4	70	1	69	163	0	4	41	96	200	368	131	0	3	0	15	94	61	101
CG12935	153	204	77	107	79	95	120	112	80	132	39	100	118	107	69	110	165	116	104	103	73	82	127
CG12942	477	400	126	115	206	184	292	240	166	255	123	272	197	210	261	294	373	359	258	345	176	170	409
CG12945	780	734	393	375	477	429	428	513	568	627	305	791	621	654	558	616	782	670	483	466	386	442	651
CG12947	190	149	77	78	57	69	63	66	58	91	51	101	61	85	72	82	107	121	97	103	61	103	84
CG12948	214	232	132	86	149	134	177	114	71	242	45	140	112	135	110	222	308	246	196	202	112	102	192
CG12950	3982	3616	1083	1759	1239	1000	2080	1496	1768	2738	1049	2748	1193	2005	2597	2844	4949	3661	3698	1983	882	946	2160
CG12951	0	0	0	0	0	0	0	0	0	0	0	1	0	0	0	0	0	0	0	0	1	0	0
CG12963	54	0	3	0	0	34	0	14	468	1	0	2	10	8	132	148	0	3	0	52	384	79	14
CG12964	32	29	0	7	6	9	10	14	29	41	6	28	24	6	18	25	61	52	37	19	6	3	12
CG12970	20	30	6	12	8	1	6	0	41	8	3	8	5	12	27	14	41	13	19	1	7	36	15
CG12971	0	0	0	0	0	0	0	0	0	6	0	0	0	0	0	0	0	0	0	0	0	5	2
CG12974	128	10	131	20	5	70	9	12	1075	15	10	17	64	72	403	329	18	16	5	22	823	208	44
CG12975	445	559	244	197	227	194	309	331	149	458	118	291	209	316	225	455	506	466	480	390	216	207	500
CG12983	0	0	0	0	0	0	6	0	0	0	0	0	0	3	7	0	0	0	2	0	0	0	0
CG12984	1	2	0	0	0	0	0	0	3	0	0	1	0	0	6	3	0	0	0	2	0	0	0
CG12985	12	19	5	7	1	6	3	0	6	2	5	2	20	11	11	11	2	8	2	0	2	5	16
CG12986	0	0	0	0	0	0	0	0	0	5	3	0	0	3	0	0	0	0	0	4	0	0	0
CG1299	503	432	433	401	434	327	340	196	396	956	163	389	421	255	301	800	370	671	280	666	377	618	623
CG12990	1	0	0	5	0	2	0	23	3	4	7	0	3	2	4	1	5	4	6	10	2	2	4
CG12991	2432	2074	1057	1324	1133	1050	1422	1364	1228	2279	763	1433	1146	1376	1976	1865	2561	2212	2220	1878	865	1006	1591
CG12992	158	150	23	57	55	10	80	33	121	96	42	107	67	115	150	87	153	138	135	37	44	65	92
CG12994	285	336	221	143	184	120	132	173	136	450	56	195	93	132	164	495	736	369	373	290	129	91	304
CG12995	1	0	0	0	0	2	0	0	0	0	0	0	0	0	0	0	0	0	0	0	0	1	0
CG12998	0	0	0	0	0	0	0	0	0	0	0	0	0	0	0	0	2	0	0	0	0	0	0
CG13000	0	2	0	0	0	0	0	0	0	0	0	0	0	0	0	0	0	0	0	0	0	0	0
CG13001	676	533	201	176	216	200	266	309	340	546	133	390	228	328	262	484	602	500	399	353	213	207	390
CG13002	0	0	0	0	0	0	0	0	0	17	0	0	0	0	0	0	0	0	0	2	0	0	0
CG13003	320	296	160	243	158	200	171	259	236	599	200	212	262	130	248	217	204	364	313	487	229	185	277
CG13004	561	485	375	372	370	346	490	471	386	484	231	419	413	416	361	580	760	422	519	711	336	375	730
CG13005	159	166	56	107	81	56	121	111	108	135	53	115	66	133	103	144	189	154	133	116	93	105	156
CG13008	66	61	17	21	44	11	30	10	36	65	27	64	6	37	24	75	172	73	68	33	29	16	37
CG13010	0	5	0	0	0	0	0	0	0	0	0	1	0	0	0	0	6	1	1	0	0	0	0
CG13012	240	263	314	174	211	191	178	214	166	286	56	225	196	204	222	315	421	203	239	371	176	182	400
CG13014	217	196	83	84	111	126	136	168	61	157	50	138	133	140	88	160	154	177	152	160	104	127	157
CG13016	331	375	170	233	215	190	220	280	142	356	72	156	244	194	195	325	361	340	266	335	257	215	399
CG13018	100	120	19	60	28	59	51	94	40	88	14	42	38	65	55	76	138	104	118	110	48	71	61
CG13021	0	0	0	0	0	0	0	0	0	0	1	2	0	6	0	0	3	0	0	0	0	0	0
CG13022	8	4	6	24	2	0	10	9	0	11	2	1	5	0	0	0	1	7	0	6	1	4	2
CG13023	2	3	1	0	2	0	0	0	1	17	0	0	7	3	6	3	8	12	1	18	3	0	3
CG13024	79	37	55	27	69	106	46	51	43	163	5	34	56	19	23	120	59	121	57	149	20	55	43
CG13025	346	326	105	109	116	126	142	187	125	253	64	223	152	215	99	273	320	271	214	237	124	106	256
CG13026	7	9	0	1	5	13	3	5	4	160	4	8	7	6	0	39	69	77	31	81	0	6	5
CG13028	2	2	0	0	0	0	0	0	0	0	0	0	0	0	0	0	0	0	1	0	0	0	1
CG13029	0	2	3	0	0	0	3	9	0	3	0	2	0	0	0	0	2	1	4	0	4	5	6
CG13031	6	8	0	0	5	0	0	0	0	3	0	0	0	1	0	2	7	5	10	1	0	1	0
CG13032	1	1	0	0	0	9	0	13	0	0	0	2	0	0	0	1	2	1	1	0	2	0	0
CG13033	5	4	0	0	4	0	0	0	4	4	0	0	0	0	0	9	5	0	2	3	0	1	2
CG13038	0	0	0	0	0	0	5	0	0	0	0	0	0	0	0	0	0	0	0	0	0	0	0
CG13039	0	0	0	0	0	0	0	0	0	0	0	0	0	0	0	0	0	0	0	0	0	0	0
CG1304	0	0	0	0	0	0	0	0	0	0	0	0	0	0	0	8	0	0	0	0	4	0	0
CG13040	0	0	0	0	0	0	0	0	0	0	0	0	0	0	0	0	0	0	0	0	0	0	0
CG13041	0	0	0	0	0	0	0	0	0	0	0	0	0	0	0	0	0	0	0	0	0	0	0
CG13042	1	0	0	0	0	0	0	0	0	0	0	0	2	0	0	1	3	3	1	0	0	0	0
CG13043	0	0	0	0	0	0	0	0	0	1	0	0	0	0	0	0	0	4	0	0	0	0	0
CG13044	2	0	0	0	0	0	0	0	11	0	0	0	0	0	12	1	2	0	2	0	0	0	1
CG13045	0	0	0	0	0	0	0	0	0	0	0	0	0	0	0	0	0	0	0	0	0	0	0
CG13046	0	0	0	0	0	0	0	0	0	0	0	0	0	0	0	0	2	0	0	3	0	0	0
CG13047	2	1	0	0	9	0	0	1	4	4	0	0	0	0	0	0	3	1	1	1	0	0	0
CG13048	0	0	0	0	0	0	0	0	0	0	0	0	0	0	3	0	1	0	0	0	0	0	0
CG13049	2	1	5	0	0	0	1	0	4	1	0	0	0	0	0	3	3	5	3	4	0	0	1
CG13050	0	0	0	0	0	0	0	0	0	0	0	0	0	0	0	0	0	0	0	0	0	0	0
CG13051	2	16	0	6	7	0	8	0	4	5	0	3	1	0	0	6	15	9	30	8	1	1	6
CG13053	22	48	7	4	18	27	3	30	22	15	1	4	21	23	23	16	19	16	5	15	15	15	41
CG13054	112	139	46	44	39	52	57	110	28	108	31	66	57	66	57	145	144	100	84	76	36	35	81
CG13055	450	401	263	187	218	172	193	128	274	290	103	296	130	366	311	287	434	301	349	215	106	149	254
CG13056	2	4	10	8	0	2	3	0	0	8	0	0	0	15	0	2	2	16	3	0	2	0	7
CG13058	0	0	0	0	0	0	0	0	0	0	0	0	0	0	0	0	0	0	0	0	0	0	0
CG13059	16	0	0	0	0	1	0	0	19	3	1	0	0	0	10	1	0	0	3	1	12	10	2
CG13060	0	0	0	0	0	0	0	0	0	0	0	0	0	0	0	0	0	0	0	7	0	0	0
CG13062	1	0	0	0	0	7	0	0	0	2	0	0	0	0	0	3	0	3	0	0	0	5	0
CG13063	0	0	0	0	0	0	0	0	0	0	0	0	0	0	0	0	0	0	0	0	0	0	0
CG13064	0	0	0	0	0	0	0	0	0	0	0	0	0	0	0	0	0	0	0	0	0	0	0
CG13065	0	0	0	0	0	0	0	0	0	0	0	0	0	1	0	0	0	0	1	0	0	0	0
CG13066	0	3	0	0	0	0	1	0	0	2	0	0	0	0	0	0	2	2	4	0	0	0	0
CG13067	139	192	68	176	131	138	118	168	81	462	19	37	59	64	62	820	546	390	375	589	96	74	219
CG13068	2	10	0	0	0	9	0	0	0	10	1	9	1	0	2	3	10	0	5	3	5	4	14
CG13069	3	5	0	0	1	0	27	8	0	8	4	2	3	2	6	5	11	3	6	15	1	2	4
CG1307	614	615	304	342	259	337	339	374	162	566	135	236	290	293	243	757	657	594	504	566	296	306	571
CG13070	0	0	0	0	0	0	0	0	0	0	0	0	0	0	0	0	0	0	0	0	0	0	0
CG13071	3	5	0	7	0	0	0	9	0	8	1	0	4	3	5	1	2	11	1	3	0	3	3
CG13073	18	15	0	23	7	6	14	7	11	11	1	8	8	6	5	13	18	21	19	15	6	2	12
CG13074	3	0	0	0	0	0	1	0	3	1	0	0	0	2	0	0	2	3	3	1	0	1	1
CG13075	3	4	0	9	0	0	0	0	0	2	3	1	0	0	0	1	7	2	3	2	0	1	1
CG13077	316	489	196	313	245	478	172	303	263	624	253	251	513	252	338	142	32	371	113	473	187	468	349
CG13078	0	0	0	0	0	0	0	0	16	0	0	0	0	1	0	0	0	0	0	0	11	0	0
CG13081	1	0	0	0	0	0	0	0	8	0	0	0	0	0	0	2	0	0	0	0	0	0	0
CG13082	286	421	250	307	248	310	178	301	212	753	77	230	226	110	85	995	890	680	667	1240	198	134	614
CG13083	0	0	2	0	0	0	0	0	0	0	0	0	0	5	0	6	0	0	0	0	19	0	0
CG13084	0	0	0	0	0	0	0	0	0	0	0	0	5	0	0	12	0	0	0	0	28	0	0
CG13085	62	49	12	45	12	38	15	34	62	47	11	26	29	27	21	91	25	75	21	75	43	27	73
CG13086	297	212	65	142	120	329	246	379	105	279	35	84	201	148	84	340	104	518	100	520	150	134	383
CG13088	106	123	63	55	51	49	50	92	55	66	31	75	47	44	51	99	89	75	64	72	40	40	92
CG1309	1401	1212	626	717	608	633	745	753	846	1379	349	809	899	681	520	1269	1437	1306	1271	1178	1007	885	1242
CG13090	350	267	114	221	88	170	148	281	197	272	49	183	148	150	138	254	305	323	221	264	170	162	293
CG13091	3	12	0	0	0	1	57	21	0	0	0	2	30	0	0	2	6	1	8	1	54	0	0
CG13096	394	407	379	222	245	235	125	213	338	386	153	288	357	292	357	580	312	374	187	205	280	298	476
CG13097	418	424	266	254	171	210	247	233	286	355	109	308	243	300	403	578	411	352	284	311	201	224	484
CG13101	52	22	90	41	44	11	37	54	52	101	10	27	29	39	11	61	29	87	19	72	29	61	79
CG13102	8	0	16	0	0	12	0	0	57	0	0	1	0	0	33	55	0	0	0	3	124	13	0
CG13108	366	537	163	210	167	206	362	324	85	458	63	241	230	239	254	500	715	624	600	371	117	131	311
CG1311	995	822	411	504	403	293	505	497	650	715	400	763	675	618	494	527	1064	673	607	619	479	546	719
CG13110	0	0	0	0	0	0	0	0	0	0	0	0	0	0	0	0	0	0	0	0	0	0	0
CG13113	0	0	0	0	0	0	0	0	0	0	0	0	0	0	0	6	0	0	0	0	0	0	0
CG13114	2	0	18	0	8	0	0	0	2	0	3	6	1	2	0	1	2	1	0	0	59	0	5
CG13116	337	436	423	231	325	336	363	332	276	450	150	252	415	328	291	250	253	410	309	476	187	240	553
CG13117	439	422	556	404	390	304	316	219	379	624	319	461	393	343	467	374	177	348	157	416	323	551	484
CG13123	83	101	58	52	30	48	46	55	46	70	17	48	50	53	101	68	118	96	61	52	54	31	79
CG13124	4944	4881	2602	3720	2590	2589	4102	3657	2651	4091	1695	3414	3422	3232	4058	4049	6828	4874	5168	5424	2196	2304	4266
CG13126	373	387	181	199	116	131	217	300	172	291	93	194	200	145	207	285	346	309	239	228	129	170	271
CG13127	0	0	0	0	0	0	0	0	0	0	0	0	0	0	0	0	0	0	0	0	0	0	0
CG13131	8	0	0	0	0	0	0	0	0	3	0	1	0	0	1	0	0	1	4	0	0	0	0
CG13133	43	29	0	6	20	15	0	0	5	95	11	49	18	34	7	123	91	140	150	61	19	12	8
CG13135	36	11	0	0	0	7	1	7	11	3	3	9	5	22	47	5	16	34	9	5	5	7	11
CG13137	2	6	0	0	0	10	0	0	0	0	0	0	0	0	0	0	0	1	4	0	0	0	3
CG13138	7	1	8	0	0	0	0	0	1	0	4	2	3	0	0	0	0	0	0	1	0	5	5
CG1314	49	51	6	0	1	5	26	16	24	22	13	27	11	35	50	14	47	24	36	14	11	12	16
CG13144	6	3	10	0	4	0	0	13	5	7	0	6	6	9	11	4	17	11	14	6	5	6	10
CG13148	277	259	122	173	102	72	164	213	104	360	50	78	132	117	113	345	408	329	292	273	94	95	182
CG1315	174	133	122	200	180	247	95	169	330	250	18	111	65	37	176	1209	172	213	56	301	749	159	468
CG13151	229	214	87	119	80	126	119	105	147	171	45	147	123	124	76	194	294	224	196	189	107	95	225
CG13154	1	0	0	1	0	0	0	0	4	0	2	0	0	0	0	3	7	2	6	0	0	1	0
CG13155	0	0	0	0	0	0	0	0	0	1	4	0	1	0	0	0	0	1	0	0	0	6	0
CG13157	0	0	0	0	0	0	0	0	0	0	0	0	0	0	0	0	0	0	0	0	0	0	0
CG13159	0	0	0	0	0	0	0	0	0	0	0	0	0	0	0	0	0	0	0	0	0	0	0
CG1316	2814	2535	1040	1419	1233	1053	1805	1356	1228	2070	505	1468	1078	1573	1800	2447	3352	2590	2137	2008	969	1016	1968
CG13160	0	0	0	0	0	0	0	0	0	0	0	0	0	0	0	0	0	0	0	0	0	0	0
CG13163	257	264	139	153	167	124	208	234	119	328	61	101	122	147	119	337	324	320	262	269	99	115	272
CG13168	15	5	0	7	0	9	13	20	0	19	2	6	5	6	2	28	49	30	36	15	3	4	7
CG1317	5510	4700	1586	1940	1905	1527	2398	2337	2372	3670	1539	3132	2679	2823	1823	3673	6548	4588	5003	3656	1851	2042	3382
CG13170	0	1	0	0	0	0	0	0	0	0	0	0	0	0	0	0	0	0	1	0	0	0	0
CG13171	0	0	0	0	0	0	0	0	0	0	0	0	0	0	0	0	0	0	0	0	0	0	0
CG13175	0	0	0	0	0	0	0	0	0	0	0	0	0	0	0	0	0	0	0	0	0	0	0
CG13177	19	9	1	5	17	7	15	13	7	11	3	10	3	4	31	9	15	6	5	3	15	8	31
CG13183	7	5	0	0	6	11	6	3	6	18	0	0	4	0	0	17	4	11	4	11	4	0	2
CG13185	1529	1033	648	699	624	377	713	533	1110	962	510	1270	637	779	893	1130	1164	893	772	681	800	845	1593
CG13186	0	0	0	0	0	0	0	0	0	0	0	0	0	0	0	0	0	0	0	0	0	0	0
CG13188	18	18	26	11	17	1	15	8	8	62	10	8	7	2	7	10	11	23	9	13	8	9	23
CG1319	621	666	478	535	431	575	640	731	388	728	139	479	473	360	419	857	705	760	539	937	447	425	837
CG13192	328	348	111	267	98	170	227	247	163	337	108	258	269	246	167	424	406	391	327	238	195	202	330
CG13193	21	18	0	6	0	0	0	1	8	10	6	4	1	9	14	15	10	19	12	1	10	4	10
CG13196	0	0	6	0	0	0	0	0	3	0	0	3	0	0	0	0	0	0	0	0	0	0	0
CG13197	805	718	307	584	414	349	635	523	317	717	175	476	541	497	511	755	811	757	676	680	321	288	618
CG13198	0	5	0	21	0	0	11	3	0	4	0	0	0	0	0	0	8	2	3	7	3	1	2
CG13202	2	2	0	0	0	8	3	0	0	2	0	0	0	0	0	1	8	0	1	2	0	0	1
CG13203	78	31	10	27	19	2	28	16	15	63	15	16	35	36	11	61	122	82	101	49	12	8	30
CG13204	863	972	371	444	393	280	411	306	277	902	206	451	468	395	453	1002	1375	1089	911	665	255	236	531
CG13215	0	0	1	0	0	0	0	0	0	0	0	7	0	0	0	0	0	3	0	4	0	5	1
CG13216	0	0	0	0	0	0	0	0	0	0	0	0	0	0	0	0	0	0	0	0	0	0	0
CG13217	0	0	0	0	0	0	0	0	0	0	0	0	0	0	0	0	0	0	1	0	0	0	0
CG13218	0	0	0	0	0	0	0	0	0	0	0	0	0	0	0	0	0	0	0	0	0	0	0
CG13220	1260	1140	741	924	575	1033	1000	1134	549	1527	202	612	783	632	688	1614	1688	1449	1243	1662	632	598	1217
CG13223	0	0	0	0	0	0	0	0	0	0	0	0	0	0	0	0	0	0	0	0	0	1	0
CG13226	0	0	0	0	0	0	0	0	0	0	0	0	0	0	0	0	0	0	0	0	2	0	0
CG13227	0	0	0	0	0	0	0	0	0	0	0	0	0	0	0	0	0	1	0	0	0	0	0
CG13228	0	0	0	0	0	0	0	0	0	0	0	0	0	0	0	0	0	0	0	0	0	0	0
CG13229	216	214	107	158	99	71	101	138	136	197	97	206	82	118	141	189	459	243	408	176	107	86	178
CG13230	0	0	0	0	0	0	0	0	0	0	0	0	0	0	0	0	0	0	0	0	1	0	0
CG13231	1	0	0	0	0	4	0	0	6	7	0	0	0	0	0	3	6	0	6	1	0	3	1
CG13239	0	0	0	0	0	0	4	0	0	0	1	0	0	2	0	1	3	9	16	4	1	0	0
CG1324	0	0	0	0	0	0	7	0	0	0	0	0	0	0	0	0	0	0	3	0	0	0	0
CG13243	0	0	0	0	0	0	0	0	3	0	0	0	0	0	0	0	0	0	1	3	0	0	0
CG13244	1	0	0	0	0	0	0	0	0	1	2	0	3	0	0	0	0	0	0	0	0	0	0
CG13245	0	0	0	0	0	0	0	0	0	0	0	0	0	0	0	0	0	0	0	0	0	0	0
CG13247	4	0	0	0	7	0	0	1	1	6	0	0	0	0	0	2	7	6	0	2	5	2	0
CG13248	2538	2206	619	939	628	512	847	1095	923	1780	635	1511	849	1039	885	1816	3466	2399	2709	1531	636	739	1329
CG13250	0	2	6	0	0	0	0	0	13	0	0	0	0	1	0	0	8	1	0	1	1	2	0
CG13251	13	0	11	10	0	4	9	0	0	23	2	8	4	11	11	25	2	33	14	13	0	0	2
CG13252	1131	1081	577	747	643	596	901	964	1089	971	317	749	753	684	1048	1174	2047	818	1305	1206	679	544	1244
CG13255	587	712	301	315	377	324	282	478	289	606	172	422	425	424	285	747	1100	462	768	784	388	350	657
CG13258	5	0	0	0	0	7	0	0	0	0	3	4	0	2	2	3	3	2	0	0	0	1	0
CG13272	0	4	1	8	12	5	10	1	0	34	0	0	0	0	6	12	0	6	1	25	1	6	4
CG13280	1	2	0	0	5	6	9	0	5	29	2	0	0	2	0	6	2	8	2	17	0	1	1
CG13282	38	35	22	22	42	32	23	8	76	12	16	14	21	16	14	26	26	9	19	34	42	33	43
CG13283	617	416	269	371	439	476	567	530	220	524	129	313	400	243	160	576	295	509	215	928	346	262	800
CG13284	1317	851	1435	676	1025	532	1164	370	1348	1061	207	1143	735	769	517	1433	695	544	607	1205	946	1929	1732
CG13285	52	11	28	0	3	27	109	31	190	75	6	108	25	6	109	18	5	19	56	19	125	99	36
CG13287	42	35	21	0	4	26	33	6	11	37	4	26	13	11	45	26	66	62	51	31	14	21	16
CG13288	43	45	20	25	22	14	31	44	27	58	8	29	15	18	29	60	91	67	53	33	23	15	24
CG13293	1653	1210	422	488	439	237	851	473	693	762	398	911	518	564	785	768	1568	1276	1240	581	299	356	754
CG13295	629	530	239	193	237	209	251	351	248	457	125	331	334	307	300	408	534	422	430	501	258	245	450
CG13296	0	0	0	0	0	0	0	0	0	0	0	0	0	2	0	0	0	0	0	0	0	0	0
CG13297	0	0	0	0	0	0	0	0	0	0	0	0	0	0	0	0	0	7	0	0	0	0	0
CG13298	1166	1079	805	833	659	713	760	938	531	1274	293	709	897	826	1133	1079	1160	1005	786	1146	632	722	1279
CG13299	0	0	0	0	0	0	0	0	0	0	0	0	0	1	0	0	4	0	0	0	0	0	3
CG13300	569	611	104	218	180	219	359	206	258	545	137	402	113	246	394	588	759	830	595	384	122	124	324
CG13305	13	11	4	0	29	0	11	17	6	81	4	0	10	2	9	21	3	17	12	21	7	15	27
CG13306	7	5	5	0	5	5	18	0	3	9	1	1	5	4	22	10	0	22	3	3	0	4	4
CG13308	0	0	0	0	0	0	0	0	0	0	0	0	0	0	0	0	1	0	0	0	0	0	0
CG13309	0	0	0	0	0	0	0	0	0	0	0	0	2	0	0	0	0	1	1	0	1	67	0
CG13310	0	0	0	0	0	0	0	0	0	0	0	0	0	0	0	0	0	0	1	0	0	0	0
CG13311	0	0	0	0	0	0	0	7	0	0	0	0	0	0	0	0	0	0	0	0	0	0	0
CG13312	0	0	0	0	0	0	0	0	0	0	0	0	0	0	0	0	0	0	0	0	0	0	0
CG13313	0	0	0	0	0	0	0	0	0	0	0	0	0	0	1	0	0	0	3	0	0	17	0
CG13314	17	6	9	19	7	24	9	0	1	18	11	9	10	9	0	11	23	12	8	18	1	8	12
CG13315	5071	5144	5501	10413	7300	10316	13523	10407	3132	7685	1154	3774	7959	4173	8085	11570	1863	9324	2563	10669	5225	4610	12417
CG13318	27	43	0	0	6	0	19	60	0	33	3	23	11	8	42	22	10	109	11	34	16	6	23
CG13319	152	181	117	83	93	105	95	88	71	171	24	89	92	78	94	233	165	170	121	167	91	110	162
CG13321	218	3	2074	95	4	153	3	51	3803	12	39	201	266	324	2812	547	1	90	2	120	5252	885	443
CG13322	583	582	255	233	236	137	383	428	269	585	159	374	314	257	384	568	696	560	540	500	277	234	501
CG13323	1733	1	3614	1125	24	1349	7	981	13179	4	19	113	1979	3916	11467	1696	2	9	0	461	16021	2056	3087
CG13324	781	0	2629	612	6	689	1	475	8093	2	8	59	851	2736	8029	683	0	0	2	183	13750	1349	1769
CG13325	277	185	26	42	14	36	55	71	622	109	39	113	72	84	284	161	190	210	202	121	338	98	97
CG13326	0	1	0	4	5	0	2	0	0	0	0	5	0	0	0	0	2	1	2	2	0	0	0
CG13330	5	10	12	0	4	0	0	1	5	0	3	2	6	0	6	8	7	5	13	0	4	1	5
CG13331	6	4	9	0	0	13	7	0	3	3	2	1	0	0	7	3	2	0	11	4	1	3	0
CG13332	12	0	0	9	19	0	12	9	0	6	5	1	5	7	8	11	20	9	15	13	5	0	3
CG13334	16	22	0	0	2	0	10	0	8	0	2	5	3	7	0	4	2	8	0	8	1	4	2
CG13337	89	51	0	37	17	32	25	18	33	39	18	71	16	75	30	41	68	63	77	9	18	28	48
CG13339	303	256	181	309	206	283	274	221	127	310	84	169	177	179	196	328	369	368	237	303	157	165	327
CG13344	1447	1472	394	577	580	429	680	838	618	1164	286	708	679	712	712	1357	1615	1428	1265	1115	378	439	936
CG13358	4	4	6	0	2	0	8	0	0	4	2	7	2	0	0	2	5	0	5	1	0	2	15
CG13359	1	0	0	0	0	0	0	0	0	0	0	0	0	0	0	0	0	0	0	0	0	0	0
CG13360	2013	1711	943	1784	1744	1846	1211	1246	1700	4522	675	1659	908	417	745	7513	4106	2503	2305	3376	2017	694	3705
CG13361	4	0	1	0	0	0	0	0	0	1	0	0	0	2	0	0	0	1	0	0	1	0	0
CG13362	1	0	0	6	0	0	0	0	5	4	1	0	0	0	0	2	3	0	0	4	2	2	0
CG13364	636	643	534	543	482	337	515	453	433	811	202	504	502	437	598	755	663	570	557	560	498	613	782
CG13365	187	265	100	189	58	112	129	267	91	302	79	130	137	167	167	255	506	250	320	221	116	156	140
CG13366	1766	1540	446	793	738	571	842	655	1001	1583	512	978	829	789	921	1349	2008	1539	1334	1107	785	688	1312
CG13367	622	612	348	328	350	211	387	405	282	478	124	325	329	273	340	520	578	508	421	399	263	277	527
CG13369	842	911	636	579	639	414	538	534	433	971	199	490	498	428	609	1252	1098	810	725	902	583	796	1427
CG13373	73	57	39	23	59	37	53	49	42	64	15	37	55	25	38	72	77	65	45	72	56	57	91
CG13375	2534	2379	806	1082	980	584	1234	952	1563	2036	915	2254	1063	1467	1359	2208	3667	2877	2466	1382	673	717	1422
CG13376	9	7	8	3	1	0	2	9	16	38	11	9	9	2	0	9	41	6	8	5	5	15	10
CG13377	38	48	56	45	39	40	55	20	77	148	55	110	57	19	50	100	69	123	51	46	48	73	71
CG13380	0	0	0	0	0	0	0	0	0	0	0	0	0	0	0	0	0	0	0	0	0	0	0
CG13384	2841	2582	1438	1397	1426	886	1638	1465	1923	2339	953	2300	1529	1807	1696	2316	3219	2455	2348	2068	1516	1553	2370
CG13385	0	0	0	0	0	0	0	0	0	0	0	0	0	0	0	0	0	0	1	1	0	0	0
CG13386	1	0	0	0	0	0	0	0	8	5	0	0	8	1	0	4	0	0	0	5	4	1	1
CG1339	0	0	0	0	0	0	0	0	0	0	0	0	0	2	0	0	0	0	0	0	0	0	4
CG13390	271	237	114	135	113	124	104	164	130	224	73	128	151	124	104	253	255	194	198	134	105	118	207
CG13392	157	170	82	126	58	87	91	92	93	126	42	102	131	102	124	138	171	194	120	114	82	66	175
CG13397	721	671	294	442	526	369	372	697	220	794	96	310	418	261	111	795	1279	1069	895	1451	715	205	778
CG13398	790	734	338	408	350	287	467	418	560	581	215	490	429	330	462	623	799	596	547	574	298	288	620
CG1340	1	0	0	0	0	0	0	0	2	0	0	0	0	4	4	0	1	0	0	6	0	1	0
CG13403	0	0	0	0	0	0	0	0	0	0	0	0	0	0	0	0	0	0	0	2	0	0	0
CG13404	682	693	454	540	422	248	487	489	308	929	178	383	290	464	435	1179	1468	895	759	721	262	292	642
CG13405	9	6	28	0	0	0	12	0	3	1	1	8	14	2	9	1	2	0	4	1	1	12	7
CG13407	7	13	0	0	0	0	0	0	13	0	0	0	0	0	0	9	0	6	5	5	0	0	8
CG13408	167	161	62	39	100	57	55	116	72	237	34	105	80	99	53	192	246	218	190	171	49	42	130
CG13409	1460	1474	399	709	605	457	827	881	476	1573	296	704	574	605	657	1390	2101	1668	1534	1265	440	493	940
CG13423	8	2	11	8	0	0	0	0	5	0	10	4	2	10	0	1	0	2	5	3	1	2	4
CG13426	0	2	0	0	0	0	0	0	1	0	0	0	0	0	0	0	0	0	0	0	0	0	0
CG13427	0	0	0	0	0	0	0	0	0	0	0	0	4	0	0	0	0	0	0	0	0	0	0
CG13428	7	11	1	0	4	4	51	5	0	395	0	4	7	4	6	2	6	5	1	95	1	0	2
CG13430	0	0	0	0	0	0	0	0	0	0	0	0	0	0	0	0	0	0	0	0	0	0	0
CG13436	80	59	14	20	28	8	22	20	13	36	14	43	31	30	13	43	54	44	40	29	12	15	18
CG13437	2	0	0	0	8	14	0	0	0	2	0	0	0	0	9	3	8	6	0	7	0	0	3
CG13438	0	0	0	0	0	0	0	0	0	0	0	0	0	0	0	0	0	0	0	0	0	0	0
CG1344	1547	1362	691	760	574	799	969	801	728	1044	406	917	847	821	1075	1275	1502	1222	963	983	691	651	1172
CG13442	0	0	0	0	0	0	0	0	0	0	0	0	2	0	0	0	1	0	0	0	2	0	0
CG13443	0	0	0	0	0	0	0	0	0	0	0	0	0	0	0	0	0	0	0	0	0	1	0
CG13445	0	0	0	0	0	0	0	0	0	0	0	0	0	0	0	0	0	0	0	0	0	0	0
CG13449	13	18	5	11	11	0	16	0	8	8	0	12	14	10	0	18	2	15	3	16	1	1	12
CG13454	0	0	0	0	0	0	0	0	0	0	0	0	0	0	4	0	0	0	0	2	1	0	0
CG13455	33	18	6	0	0	15	18	0	0	12	13	10	36	21	15	17	11	10	6	16	4	22	11
CG13457	0	4	0	0	0	0	0	0	0	2	0	2	0	6	1	0	2	4	0	2	0	3	3
CG13458	504	581	245	286	257	220	328	302	219	487	129	317	305	189	116	444	797	330	432	577	254	163	445
CG13460	8	3	12	0	0	0	0	0	5	0	5	2	4	7	4	1	10	6	3	3	4	2	3
CG13461	1	0	0	0	3	0	97	0	11	3	0	41	3	12	0	10	4	2	0	0	11	9	1
CG13463	0	0	0	0	0	0	1	4	0	1	0	3	0	0	0	5	0	0	0	0	1	0	0
CG13465	0	0	0	0	0	0	0	0	0	0	0	0	0	0	0	0	0	0	0	0	0	0	0
CG13471	0	0	0	0	0	0	0	0	0	0	0	0	0	0	0	0	0	0	0	0	0	0	0
CG13473	11	13	0	0	9	6	0	2	2	7	7	8	6	9	0	7	16	10	5	2	0	2	7
CG13474	0	0	0	0	0	0	0	0	0	0	0	0	0	0	0	0	0	0	0	0	0	0	0
CG13476	5	0	0	0	0	0	0	0	1	0	0	2	0	0	0	0	0	4	0	0	0	0	0
CG13477	0	0	0	0	0	0	0	0	0	0	0	0	0	1	0	2	0	1	5	0	1	0	0
CG13481	1	0	0	0	0	0	0	0	0	0	0	0	0	3	0	0	0	0	0	0	0	0	0
CG13482	300	2	656	56	0	93	4	13	973	15	24	143	86	158	1007	495	11	9	7	62	2027	278	313
CG13484	161	204	117	124	64	134	103	147	80	183	53	101	146	126	83	132	192	182	159	170	63	99	164
CG13488	52	81	64	42	50	44	35	60	120	146	13	31	47	25	196	96	54	32	25	61	84	35	114
CG13492	264	0	24	0	0	66	0	0	2454	2	9	16	9	98	627	477	3	0	1	109	2823	1223	3
CG13494	0	0	0	0	0	0	0	0	0	0	0	0	0	0	0	0	0	0	0	0	0	0	3
CG13500	8	2	0	0	0	7	0	0	0	13	2	3	6	0	0	5	7	6	11	4	1	0	4
CG13501	1	0	0	0	0	0	7	0	0	2	0	0	0	4	0	0	3	6	2	0	0	0	6
CG13502	47	37	29	16	4	21	11	6	9	22	10	38	25	27	22	31	18	35	19	29	4	14	33
CG13506	2310	2020	1092	1006	913	798	1397	1067	2012	2103	743	1652	1081	1111	1794	2042	3516	2735	2620	1675	1108	1302	1518
CG13510	0	0	0	0	0	0	0	0	0	0	0	0	0	0	0	0	0	0	0	0	0	0	0
CG13511	0	0	0	0	0	0	0	0	0	0	0	0	0	0	0	0	0	0	0	0	0	0	0
CG13516	88	57	71	68	52	83	98	82	62	81	20	55	54	49	36	65	36	110	43	91	62	89	116
CG13526	0	0	0	0	0	0	0	0	0	0	0	0	0	0	0	0	0	0	0	0	0	0	0
CG13527	0	0	0	0	0	0	0	0	0	0	0	0	0	0	0	0	0	2	2	0	0	0	1
CG13531	1320	1123	585	827	689	568	609	814	990	1020	448	941	898	710	627	1139	1128	1306	784	1308	897	968	1496
CG13532	833	734	224	218	274	212	358	369	319	668	174	467	291	359	444	644	956	855	671	495	219	225	507
CG13538	0	0	0	0	0	0	0	0	0	0	0	0	0	0	0	0	0	0	0	0	0	0	0
CG13539	0	1	0	0	0	0	0	0	0	0	0	0	0	0	4	0	0	0	0	0	0	0	0
CG1354	2738	2386	1736	1521	1587	1309	1416	1946	1234	2820	545	1523	1626	1517	1210	2936	2466	2378	2131	2876	1186	1253	3143
CG13540	16	2	0	0	0	0	0	7	0	0	0	0	0	0	0	0	0	0	0	0	1	0	0
CG13541	0	0	0	0	0	0	0	0	0	0	0	0	0	0	0	1	0	0	0	0	0	0	0
CG13544	0	0	0	0	0	0	0	0	0	0	0	0	0	0	0	5	1	0	0	0	0	0	0
CG13545	0	0	0	0	0	0	0	0	0	0	0	0	0	0	0	0	2	0	0	0	0	0	6
CG13551	2228	1870	1461	1417	1392	1725	1521	2283	1318	2530	393	1048	1651	1183	1483	2840	1919	2052	1409	2471	1606	1280	2166
CG13557	0	0	0	0	0	0	0	0	0	0	0	0	0	0	0	0	0	0	0	0	0	0	0
CG13558	0	0	0	0	0	0	0	0	0	4	0	0	0	0	0	2	0	1	0	0	0	0	0
CG13559	33	50	71	38	57	19	57	30	15	58	27	64	50	23	25	70	17	44	19	72	17	43	65
CG13560	3	0	0	0	0	0	0	0	0	1	0	0	0	0	0	0	0	0	0	0	0	0	0
CG13561	0	0	0	0	0	0	7	0	0	0	0	0	0	0	0	0	1	0	0	0	0	0	0
CG13562	39	27	13	23	27	26	36	25	28	31	9	31	22	34	32	24	40	21	10	19	22	20	49
CG13563	13	1	12	6	0	8	6	0	3	71	3	3	5	0	9	26	7	32	11	29	0	3	1
CG13564	0	0	0	0	0	0	0	0	0	0	0	0	0	0	0	0	0	0	0	0	0	0	0
CG13565	6533	6071	2772	2087	2470	2174	2120	3072	2293	2471	968	2841	2870	2480	3625	2651	3949	2752	3207	3008	640	1049	3857
CG13566	0	0	0	0	0	0	10	2	0	0	0	2	3	0	0	3	6	8	3	8	0	1	2
CG13575	49	28	6	26	2	20	25	33	11	24	3	4	31	4	0	15	5	31	13	13	7	35	14
CG13577	19	4	0	0	0	0	0	0	0	4	0	0	0	0	0	0	3	0	0	0	0	0	0
CG13578	34	16	12	7	5	15	22	6	31	19	4	15	8	20	24	18	18	38	27	12	6	4	15
CG13579	1274	1001	240	438	244	149	469	363	393	707	225	569	315	495	489	589	1183	910	918	395	250	280	593
CG1358	8023	7822	2780	3891	3132	2745	3869	5402	2824	5691	1813	4172	4419	4976	2737	6728	13662	7433	10366	7152	2512	2813	4822
CG13581	2	0	0	0	0	0	0	0	0	0	0	5	0	0	0	0	0	0	0	0	0	0	0
CG13585	2722	2738	1947	2158	1872	2245	2625	2736	1351	3296	618	1601	2028	1606	2414	3154	3453	3271	2596	3655	1558	1500	3112
CG13587	2	5	0	0	0	9	0	29	2	11	1	9	3	4	3	3	8	7	0	10	4	7	7
CG13589	0	0	0	0	0	0	0	0	0	0	0	0	0	0	0	0	0	1	0	0	0	0	0
CG13590	0	0	0	0	0	0	0	0	0	0	0	0	0	0	0	0	0	0	0	0	0	0	0
CG13594	1989	1679	313	458	565	361	881	601	561	951	370	922	631	816	899	1055	1897	1447	1368	734	414	416	905
CG13599	17	10	14	13	3	0	13	10	14	17	10	14	0	14	8	6	33	4	20	6	11	3	8
CG1360	110	112	28	59	50	50	68	87	61	134	33	139	86	78	117	135	125	106	61	75	50	59	128
CG13601	584	572	276	228	207	229	261	327	222	492	135	272	265	254	254	427	623	396	504	458	260	264	390
CG13603	1312	1318	819	964	662	622	791	1023	803	1228	480	1012	917	875	799	1184	2048	1094	1291	1276	757	896	1225
CG13604	1170	1011	334	568	445	284	445	502	549	907	327	664	458	428	478	841	1132	994	764	594	390	354	798
CG13605	948	878	431	465	502	357	535	587	588	785	251	461	576	486	403	983	853	863	694	896	592	620	918
CG13606	130	94	63	68	127	152	66	153	24	360	14	47	75	32	66	248	313	292	174	335	26	72	135
CG13607	2433	1634	632	2198	1361	1673	2027	1710	559	3201	181	891	969	467	534	3561	1296	3533	858	3649	1418	803	4605
CG13609	106	110	11	19	12	48	66	43	38	74	28	55	54	66	72	103	118	113	81	65	16	16	63
CG13611	14	15	0	0	0	0	6	0	6	0	0	9	0	8	10	3	1	6	3	0	0	7	7
CG13613	0	0	0	0	0	0	0	0	0	0	0	0	0	0	0	0	0	0	0	0	0	0	0
CG13614	3	0	0	0	0	0	0	0	0	0	0	0	0	0	0	0	0	0	0	0	0	0	0
CG13615	0	0	0	0	0	0	0	0	0	0	0	0	0	0	0	0	0	0	0	0	0	0	0
CG13616	7	0	7	0	0	0	10	0	0	20	0	7	1	0	0	3	6	7	12	7	1	4	2
CG13617	5	15	3	0	0	0	0	4	0	5	1	2	0	0	0	10	2	4	4	2	2	0	3
CG13618	373	107	407	105	326	146	172	56	603	341	116	259	134	182	164	397	507	84	247	447	321	833	317
CG13622	0	0	0	0	0	0	4	0	0	2	0	0	0	0	0	5	0	1	0	3	4	5	3
CG13623	223	270	86	99	79	82	103	164	72	230	42	166	161	112	187	138	314	253	310	205	112	140	139
CG13624	7549	6159	3780	4805	3874	2758	5816	3715	5391	5017	3437	6772	5327	5561	8811	4886	7522	6012	5976	4865	3420	4441	7467
CG13625	425	473	209	288	163	179	346	238	198	446	119	243	253	234	294	538	475	427	356	378	187	222	307
CG13627	2	9	0	8	11	0	3	0	0	9	0	1	3	3	0	10	5	7	9	3	2	2	0
CG13630	555	447	353	338	258	340	311	426	273	602	141	303	296	344	340	629	565	512	420	488	389	425	497
CG13631	6615	4608	3063	2891	2971	2699	4186	5038	2030	3760	1863	2681	3940	3462	3426	3493	5427	3552	4971	6099	2346	2764	3764
CG13634	0	0	0	0	0	0	0	0	0	0	0	0	0	3	0	0	1	1	0	0	6	0	0
CG13639	12	18	0	0	7	19	8	12	3	44	27	5	11	13	10	40	22	10	17	24	1	10	19
CG13640	0	0	9	5	0	5	0	0	4	3	16	0	0	0	10	4	1	2	0	0	4	0	0
CG13641	49	216	1304	435	586	39	350	33	370	232	312	452	301	251	555	152	41	54	36	120	152	2097	513
CG13643	8	1	0	0	0	0	0	6	0	2	4	0	0	12	1	10	2	2	7	0	4	0	5
CG13646	37	14	21	7	27	0	24	15	4	4	23	52	79	36	17	7	2	3	0	3	4	45	18
CG13650	2468	2098	660	1039	983	547	1230	1117	1096	2201	477	1337	848	1170	1399	2274	3960	2950	3154	1829	673	695	1531
CG13653	1	0	0	0	0	0	0	0	0	0	0	0	0	0	0	2	0	0	0	0	0	1	0
CG13654	1089	1068	387	521	508	380	542	528	574	885	306	808	577	500	559	938	1025	1208	866	881	655	541	1188
CG13658	31	34	27	22	38	30	21	23	31	21	16	17	21	28	81	121	31	23	20	69	58	36	47
CG13659	42	30	155	50	66	30	41	84	246	20	19	51	32	27	162	76	23	26	15	63	305	150	47
CG13663	155	149	157	110	69	68	149	112	115	131	41	136	116	141	168	152	162	149	152	146	77	140	170
CG13667	310	266	95	120	140	184	104	152	202	241	72	185	203	147	79	283	324	291	292	233	139	141	223
CG13670	25	20	7	24	20	118	5	0	0	99	2	3	49	17	0	12	9	62	28	27	12	2	23
CG13671	665	521	286	261	386	285	356	288	393	576	182	356	370	249	267	450	581	497	406	477	424	356	460
CG13674	3	2	0	0	10	0	3	0	0	2	0	5	0	4	4	9	3	5	9	5	1	0	1
CG13675	0	0	0	0	0	0	0	0	0	0	0	0	0	0	0	0	0	0	1	0	0	0	0
CG13676	97	14	9	0	70	71	42	3	62	86	19	34	14	3	27	96	89	18	61	96	69	63	57
CG13678	6	0	0	0	0	0	0	1	0	4	1	0	1	3	0	13	13	4	6	10	3	0	1
CG13679	15	12	1	0	4	0	2	0	2	5	2	8	2	4	5	5	13	1	7	2	3	6	9
CG1368	3	3	5	0	0	0	0	0	8	3	2	6	0	0	0	5	14	3	8	5	1	3	6
CG13685	1678	1466	415	726	627	398	912	806	969	1563	497	1371	655	1081	1157	1648	2674	2037	1929	1078	495	401	1062
CG13689	52	55	56	24	29	26	71	37	37	89	12	62	37	47	34	96	76	63	44	70	33	38	69
CG13690	16	29	21	12	7	10	13	14	11	18	7	10	2	8	10	24	19	30	23	10	24	5	10
CG13692	5	4	0	0	4	0	8	5	9	1	0	0	0	0	16	0	0	4	1	3	0	0	0
CG13693	0	0	0	0	0	5	0	0	0	0	1	0	4	0	2	0	0	0	2	6	1	0	3
CG13694	1	1	0	0	4	0	1	1	0	2	0	0	0	2	9	2	0	3	1	1	0	0	3
CG13698	635	485	269	260	373	295	360	312	407	580	232	545	370	347	332	547	636	511	482	603	231	256	534
CG13699	2	8	0	0	0	4	8	0	0	3	0	0	0	4	0	15	1	25	15	10	1	0	4
CG13700	54	40	12	11	2	4	14	28	21	3	20	27	5	19	8	6	11	16	14	2	6	10	29
CG13704	512	241	761	473	531	520	354	537	1511	448	65	171	196	247	1041	1097	133	661	114	831	1568	535	1021
CG13705	0	1	0	0	0	0	0	0	0	0	0	8	0	0	0	1	0	0	0	0	0	0	0
CG13707	749	802	543	596	338	466	472	700	353	684	162	395	572	568	294	678	1511	773	998	1121	417	393	715
CG13708	57	49	11	70	10	33	26	34	43	28	6	14	30	11	7	49	70	61	81	36	20	22	43
CG1371	1783	1652	686	948	785	786	999	891	1211	1563	510	1272	983	1212	811	1761	2733	1642	1819	1553	1735	1142	1588
CG13711	1	2	0	0	0	0	0	0	0	5	1	2	0	0	0	0	3	2	0	5	0	4	0
CG13712	0	0	0	0	0	0	0	0	0	0	0	0	0	0	0	0	0	0	0	0	0	0	0
CG13713	0	1	0	0	0	0	0	0	0	2	0	0	0	0	11	0	0	1	0	0	0	0	4
CG13716	7	2	1	11	1	0	0	0	6	4	3	6	1	5	7	2	1	0	2	0	2	2	0
CG13720	0	0	0	0	0	0	0	0	0	0	0	0	0	0	0	0	0	0	0	0	0	0	0
CG13721	0	0	0	0	0	0	0	0	0	0	0	0	0	0	0	0	0	0	0	0	0	0	0
CG13722	9	8	0	1	0	25	30	13	1	60	1	5	11	19	7	35	13	88	25	29	0	1	27
CG13723	0	0	0	0	0	0	0	0	0	0	5	0	0	0	4	0	0	0	5	2	0	0	2
CG13724	1	0	0	0	0	0	0	0	0	3	0	4	0	0	0	0	1	0	0	0	0	2	0
CG13725	0	0	0	0	0	0	0	0	0	0	0	0	0	0	0	0	0	0	0	0	0	0	0
CG13727	0	0	0	0	0	0	0	0	0	0	0	0	0	0	0	0	0	0	0	0	0	0	0
CG13728	5	0	0	0	0	6	0	11	0	0	0	0	12	0	0	0	0	0	0	0	3	0	0
CG13731	0	0	11	0	0	0	0	0	0	3	1	0	0	0	0	0	1	2	0	0	0	0	0
CG13733	5	0	0	0	0	0	9	0	0	2	0	0	0	0	0	3	2	0	4	0	0	0	0
CG13737	23	21	16	0	0	4	17	16	3	20	3	1	3	5	3	26	25	31	21	29	4	3	13
CG13738	5	0	0	0	4	0	0	0	0	2	0	0	6	0	0	0	5	1	0	0	1	0	0
CG13739	2133	1939	446	879	625	438	1012	685	953	959	541	1339	470	1158	1383	1116	2010	2166	1742	788	391	503	930
CG13741	112	71	27	17	0	48	76	62	10	8	11	22	69	46	56	43	48	69	14	25	34	8	30
CG13742	45	27	38	32	12	0	28	11	32	13	12	30	17	17	23	14	17	15	4	9	34	21	29
CG13743	4883	4979	1226	1886	1187	837	1830	1737	1261	2239	1247	2400	1478	2328	1851	2371	4883	3192	3972	1782	1149	1621	2041
CG13744	0	0	0	0	0	0	0	0	0	0	0	0	0	0	0	0	0	0	0	0	0	0	0
CG13747	0	0	0	0	0	0	0	0	0	0	0	0	1	0	0	0	0	0	2	2	0	0	0
CG13748	19	0	0	22	36	0	7	0	23	13	7	5	11	0	25	8	14	7	13	5	23	27	30
CG13749	11	18	20	14	37	0	0	0	9	8	67	14	29	11	83	4	5	0	0	7	15	72	13
CG13751	314	430	424	268	303	263	441	319	211	368	96	249	283	247	578	337	576	355	420	384	253	308	309
CG13759	370	363	91	97	77	96	182	160	41	211	54	122	120	150	76	242	335	394	283	204	83	71	110
CG13760	962	910	498	446	335	363	685	767	393	961	183	466	441	487	516	1031	1289	1138	953	906	392	382	753
CG13766	478	479	101	175	171	141	189	287	220	298	125	285	199	263	238	347	439	389	357	313	153	159	306
CG13771	7	1	0	9	0	0	0	9	0	0	0	0	0	0	0	0	0	0	0	0	1	2	0
CG13773	129	156	104	104	85	95	107	83	110	120	43	95	126	103	141	156	135	106	94	95	83	74	160
CG13775	91	120	40	104	50	19	20	109	38	82	29	61	91	50	65	108	101	100	48	74	58	33	86
CG13784	5365	4675	2221	3546	2486	3042	3370	3227	3339	4227	1630	3565	3271	3358	3145	4947	5244	6297	3853	5144	2459	2219	4852
CG13786	1	6	0	4	0	0	4	0	0	0	0	0	0	2	3	7	7	0	1	0	1	0	7
CG13793	71	113	65	83	76	74	80	83	123	111	32	102	29	43	43	46	58	127	17	75	65	99	224
CG13794	387	286	254	413	396	355	415	530	189	506	128	316	277	163	160	405	184	581	168	598	157	226	645
CG13795	736	654	562	920	645	596	650	761	567	911	313	904	727	460	324	861	423	809	310	1150	447	708	1318
CG13796	308	273	177	140	111	218	226	205	303	122	151	266	228	145	160	146	92	389	126	232	263	279	205
CG13801	1	0	0	0	0	8	0	0	0	0	0	2	0	0	0	0	0	0	0	0	0	1	0
CG13806	209	1	969	43	9	115	0	141	709	0	35	55	378	446	643	162	0	33	0	14	169	174	127
CG13807	284	377	198	231	211	240	191	263	134	369	73	163	240	174	250	381	321	295	216	288	192	220	333
CG13810	167	1	166	33	2	26	0	64	344	4	21	58	232	160	137	186	0	86	0	25	173	216	79
CG13813	1	0	0	0	0	1	4	5	0	0	0	3	0	0	9	2	4	0	0	0	0	0	0
CG13827	244	149	111	83	111	79	109	148	266	127	52	187	203	140	164	207	153	147	112	137	174	225	203
CG13829	0	1	0	0	0	0	0	0	0	0	2	0	0	9	0	0	3	0	0	0	0	0	0
CG13830	16506	13431	4027	8253	5577	4252	8908	6496	6601	12968	4134	8866	5334	6940	9627	13718	26784	18202	19789	9356	3038	3800	8849
CG13833	114	161	32	39	66	261	97	110	23	517	15	58	104	14	52	105	37	524	45	254	19	22	77
CG13837	2	0	6	0	0	0	0	0	4	0	0	0	0	0	0	6	0	0	0	0	4	0	11
CG13838	0	0	0	0	0	0	2	0	0	0	0	0	0	0	0	0	0	0	0	0	0	0	0
CG13840	8	3	0	12	23	5	5	4	0	7	0	3	5	2	0	1	7	6	5	8	0	2	4
CG13841	11	19	14	53	6	42	24	0	3	92	18	23	46	23	12	13	11	72	9	33	0	21	8
CG13842	5	0	0	0	0	0	4	0	0	12	0	5	0	0	0	6	3	10	13	0	0	0	0
CG13843	6	11	7	0	16	4	7	8	0	5	4	9	0	9	0	11	12	19	11	5	0	5	7
CG13847	3	0	0	0	0	0	4	0	0	0	1	6	4	0	9	6	1	2	1	0	0	3	0
CG13850	960	763	415	360	326	404	448	644	414	970	176	452	409	368	450	1019	927	916	735	944	421	352	759
CG13855	4	4	17	0	0	0	0	0	0	1	0	7	0	0	0	6	10	10	8	4	1	0	0
CG13856	30	34	16	26	21	43	42	21	16	107	6	13	17	19	39	64	21	103	22	134	16	25	25
CG13857	2	4	0	0	2	0	0	0	0	0	0	0	0	0	12	0	1	4	0	8	0	0	1
CG13862	0	0	0	0	0	0	0	0	0	0	0	0	0	0	0	0	0	0	0	0	0	0	0
CG13865	1142	974	617	681	615	388	658	643	665	1001	287	667	573	636	394	1053	1346	982	892	966	451	480	975
CG13868	16515	12210	11781	12427	11252	8418	12478	9018	7280	16488	3512	12943	10757	10476	10433	16525	11879	14806	8405	13047	6926	11932	28561
CG13869	2	1	0	0	0	0	0	0	2	3	0	5	0	2	3	0	5	1	1	2	0	4	0
CG1387	0	0	0	0	0	0	0	0	0	1	0	0	0	0	0	0	0	1	2	0	0	0	0
CG13870	25	13	0	8	3	0	7	18	8	3	5	1	10	1	16	3	6	9	6	7	5	4	14
CG13871	2	8	0	0	0	0	0	0	10	3	4	3	0	4	0	3	1	5	2	0	2	2	2
CG13872	0	0	0	0	0	0	0	0	0	0	0	0	0	10	0	0	0	1	0	4	0	0	0
CG13875	56	51	27	52	26	22	36	19	16	65	24	18	19	33	11	33	17	26	8	27	29	17	17
CG13876	247	224	126	184	123	150	170	209	187	228	84	198	183	119	170	236	255	230	175	213	116	130	288
CG13877	394	408	565	518	487	182	568	517	262	560	215	298	667	613	393	465	735	516	429	542	457	659	580
CG13884	2	1	0	0	3	0	1	0	10	3	0	0	5	0	0	3	6	0	1	2	0	0	1
CG13887	2544	2527	2100	1692	1913	1703	2101	1974	2368	2656	1063	2608	2206	1894	2820	2936	2543	2475	1759	2676	2185	2108	3514
CG13889	64	59	34	26	23	5	4	37	18	45	9	28	41	11	52	54	67	66	65	39	6	13	8
CG13890	591	614	385	438	403	430	519	725	269	563	170	381	437	423	156	623	804	669	594	1007	316	368	687
CG13891	12	5	0	0	1	0	5	0	8	14	5	5	5	6	24	2	19	15	10	5	5	4	1
CG13893	795	745	240	330	369	366	407	384	601	754	174	469	392	409	550	736	1033	837	706	818	343	340	559
CG13894	185	167	58	62	85	94	66	121	56	241	60	81	86	79	81	214	305	259	223	160	58	69	110
CG13895	760	651	285	285	358	176	371	336	402	370	175	380	334	320	421	400	527	455	351	396	206	246	443
CG13896	53	80	35	28	30	26	50	31	20	58	15	51	33	40	59	69	51	55	49	35	29	24	42
CG13898	2	8	0	0	0	7	9	0	0	7	1	6	0	5	0	9	18	4	12	2	4	5	1
CG13900	1346	1088	530	512	532	305	391	446	716	855	334	776	659	580	610	1056	1074	684	761	638	565	730	1069
CG13901	274	234	85	160	92	111	152	138	70	202	45	113	106	142	148	279	275	237	189	256	87	114	221
CG13902	220	164	124	121	90	106	156	131	124	158	65	142	117	83	109	183	211	212	135	155	151	133	195
CG13905	0	0	0	0	0	0	0	0	0	0	0	0	0	0	0	0	0	0	6	0	4	24	0
CG13907	3821	3453	1766	1816	1882	1235	2754	1796	3374	2648	2114	3032	2565	2427	2650	3132	5887	3171	4066	2810	2128	2143	3250
CG13912	337	297	256	517	327	295	393	342	174	505	69	292	333	163	118	543	113	382	96	428	188	325	1010
CG13917	15528	13419	3766	5731	4718	4291	6891	5821	6005	9991	3553	7389	4841	6290	6567	11226	18608	15397	14413	10065	3725	3900	9034
CG13919	112	131	46	70	45	40	64	74	30	127	30	49	61	79	31	103	122	104	89	108	61	69	128
CG13920	1174	983	423	418	364	399	557	626	349	1268	263	516	488	534	247	1325	1828	1462	1153	1027	413	315	742
CG13921	2018	1509	385	582	460	362	640	684	641	1119	375	984	434	769	502	1091	2001	1428	1667	944	530	581	893
CG13924	74	61	0	22	37	27	24	25	21	37	18	38	33	22	64	18	79	48	64	26	12	16	42
CG13926	148	176	108	149	164	90	137	105	58	187	30	67	60	57	181	188	163	155	113	153	118	92	156
CG13928	9094	8432	3258	4221	3378	2987	4846	4431	3948	7531	2276	5310	3552	4857	6120	7303	10558	9500	7990	5665	2163	2502	5460
CG13930	0	0	0	0	0	0	5	0	0	0	0	0	0	0	0	1	2	2	1	1	0	0	0
CG13931	5	3	0	13	0	0	3	0	0	12	0	1	0	7	0	1	4	6	2	0	0	1	4
CG13933	1818	1608	693	738	770	708	962	774	802	1254	470	1094	1017	821	913	1486	2113	1634	1396	1222	755	706	1382
CG13937	3330	2815	908	1258	1071	1295	1788	1901	1035	2657	441	1249	1230	1047	1102	2645	4254	3108	3558	3332	1029	617	2138
CG1394	2	0	0	0	0	0	0	0	0	2	0	0	0	0	0	3	0	3	5	4	2	0	0
CG13946	0	0	0	0	0	0	6	0	0	0	0	0	2	0	0	0	0	0	1	0	0	0	0
CG13947	9	3	0	0	0	0	1256	0	69	29	1	12	134	422	36	1280	2	0	7	0	17	43	2
CG13949	0	0	0	0	0	0	0	0	0	0	0	0	0	0	0	5	2	4	0	1	0	3	1
CG13950	111	52	12	4	34	28	49	107	73	96	14	40	53	89	73	142	227	196	235	134	49	22	45
CG13954	945	644	167	304	204	137	320	212	300	473	266	505	266	462	300	427	874	702	688	328	192	243	408
CG13955	0	0	0	0	0	0	0	0	0	0	0	0	0	0	0	0	4	0	0	0	0	0	0
CG13957	598	516	220	325	219	223	294	335	291	439	92	338	316	250	314	580	748	551	407	466	259	223	424
CG13962	18	11	7	18	0	8	0	0	3	8	2	1	7	9	4	6	10	12	6	8	1	14	2
CG13965	42	53	27	44	58	96	30	37	29	113	13	42	29	11	17	55	21	42	5	80	30	45	82
CG13970	6	18	0	0	0	3	6	0	12	5	5	15	6	13	8	2	16	8	5	0	2	3	8
CG13972	2	0	0	0	0	0	0	0	0	0	0	0	0	1	0	0	2	7	1	0	1	0	0
CG13978	28	19	0	0	10	7	26	12	1	18	4	18	10	12	15	28	21	37	23	21	7	5	23
CG13982	404	379	144	280	274	214	273	192	157	330	128	274	183	217	179	310	551	454	336	354	102	147	308
CG13983	0	4	0	0	0	0	0	0	0	0	0	0	0	0	0	0	0	0	0	0	0	0	0
CG13984	11	10	0	17	5	2	5	7	13	6	1	22	1	1	7	7	11	17	15	6	2	1	7
CG13989	0	0	0	0	0	0	0	0	0	0	0	0	0	0	0	0	0	0	0	0	0	0	0
CG1399	4511	3684	1708	1974	1897	1259	2214	1767	3275	2834	1471	2766	2077	2250	2707	3075	4491	3091	3443	2599	2495	2244	3071
CG13991	1	0	0	0	0	0	9	0	0	0	0	3	0	0	0	0	2	0	1	0	0	0	0
CG13992	1	0	7	0	0	0	0	0	5	1	1	0	0	1	1	2	24	1	1	0	2	0	0
CG13993	350	381	348	345	263	297	332	359	211	463	77	180	225	262	499	522	470	424	368	376	224	253	441
CG13994	224	221	133	181	160	186	177	229	148	371	58	149	177	186	206	353	316	280	179	272	192	159	297
CG13995	2202	1761	432	934	653	405	1050	876	728	1469	481	1177	609	904	1026	1607	3149	2210	2392	1136	451	462	1102
CG13996	16	17	43	12	7	29	13	17	5	18	4	7	16	5	0	25	39	23	26	28	4	8	12
CG13998	0	0	0	0	0	0	0	0	0	0	0	0	0	0	0	0	1	0	0	0	0	0	0
CG13999	487	440	200	241	155	199	266	300	141	618	83	200	215	273	210	624	771	497	539	439	150	136	343
CG14000	6	0	0	0	0	0	0	0	0	0	0	0	0	0	0	0	0	0	0	0	0	0	0
CG14005	479	472	236	188	238	214	345	279	174	283	95	201	208	280	343	330	427	368	315	389	175	185	372
CG14006	2	0	5	0	0	0	0	0	0	0	2	2	6	6	0	1	3	4	7	0	0	0	3
CG14007	0	0	0	0	0	7	0	0	0	0	0	0	0	0	0	0	0	0	0	0	0	0	0
CG14010	875	749	282	342	331	147	389	357	314	463	160	427	265	426	329	596	910	584	691	390	207	163	378
CG14011	0	0	0	0	0	0	0	0	0	0	0	0	0	0	0	0	0	1	0	0	0	0	0
CG14013	5	0	0	0	0	0	0	0	2	0	0	1	0	0	0	0	1	0	3	0	0	0	0
CG14014	0	0	0	0	0	0	0	0	0	0	0	0	1	0	0	0	0	0	0	0	0	0	0
CG14015	1302	1189	244	416	346	293	662	552	392	1054	222	586	453	374	492	1153	1915	1208	1396	1036	323	312	700
CG14017	0	0	0	0	0	0	0	0	0	0	0	0	0	0	0	0	0	0	1	1	0	0	0
CG1402	822	844	263	378	357	186	381	371	464	755	307	748	253	404	537	832	1540	964	946	400	221	240	549
CG14020	1	0	0	0	0	8	0	0	0	17	1	9	0	0	0	1	1	0	3	5	2	2	0
CG14022	23	18	35	26	27	32	20	14	9	62	4	29	102	24	49	31	17	27	16	42	11	33	60
CG14024	1688	1574	607	680	649	563	838	683	610	1196	315	912	579	980	1052	1368	2279	1478	1580	1159	370	426	911
CG14034	1	2	0	0	0	0	0	0	0	0	4	0	0	0	0	0	1	7	0	0	1	1	1
CG14036	7	1	0	0	0	0	0	0	0	3	0	0	1	1	0	3	8	0	0	0	4	0	0
CG14040	426	407	300	357	229	152	246	271	349	422	119	320	294	200	313	402	466	370	292	370	238	273	410
CG14042	0	0	0	0	0	0	0	0	0	0	0	0	0	0	0	0	0	0	0	0	0	0	0
CG14043	1158	1117	461	435	386	396	544	721	471	1050	273	614	550	528	538	1226	1266	1146	902	1011	508	403	919
CG14044	126	119	43	63	25	43	30	57	39	60	19	72	74	59	67	102	72	85	69	61	54	22	61
CG14050	21	20	52	10	20	27	13	19	18	22	10	20	13	16	21	21	16	33	37	23	7	12	26
CG14052	0	1	0	0	0	0	0	0	1	0	0	0	0	0	0	0	2	0	0	0	0	0	1
CG14053	1	2	0	0	0	0	6	0	0	3	6	7	0	4	0	8	1	9	0	0	5	3	6
CG14054	2	8	0	0	0	1	0	0	1	0	1	10	0	0	7	7	1	0	5	1	0	5	0
CG14057	81	71	61	72	48	43	58	37	24	64	14	32	33	40	57	89	90	63	73	73	41	47	81
CG14062	1	3	0	0	0	0	0	0	0	1	1	0	0	0	0	0	1	2	4	0	0	0	0
CG14069	1	0	0	0	0	0	0	0	0	0	0	0	0	4	0	0	0	0	0	0	0	0	0
CG1407	838	743	442	387	341	331	329	467	590	677	316	564	449	453	610	745	821	710	638	559	547	440	681
CG14070	2	0	0	0	0	0	0	0	0	0	0	0	0	0	0	0	0	0	0	0	0	0	0
CG14071	0	0	0	0	0	0	0	0	0	0	0	0	0	0	0	0	0	2	1	0	0	0	0
CG14072	0	3	0	0	0	0	0	0	0	0	0	0	0	0	0	0	0	1	0	0	1	1	1
CG14073	3014	2745	1271	1614	1348	862	1858	1126	1490	1929	810	1898	1212	1545	1881	1834	3352	2642	2510	1628	864	1139	2134
CG14074	231	201	49	151	89	114	130	232	108	232	35	115	152	117	174	203	249	205	147	197	94	59	184
CG14075	2205	1890	541	1261	536	258	854	2347	479	117	355	38	2040	652	1249	1248	572	107	1124	781	339	877	1299
CG14077	0	0	0	0	0	0	10	0	0	0	0	0	0	2	0	0	4	0	0	0	0	0	0
CG14079	4	4	0	0	0	7	0	0	11	10	0	0	2	0	12	4	5	7	0	3	0	1	2
CG14082	1042	862	142	276	264	159	356	353	521	488	228	602	292	587	601	516	792	702	667	328	182	217	460
CG14085	0	0	0	0	0	0	0	0	6	4	0	3	0	8	0	21	10	15	21	4	5	0	0
CG14086	25	18	0	17	2	0	16	2	14	14	1	9	15	2	17	13	35	16	17	5	5	4	13
CG14088	0	0	0	0	0	0	0	0	0	0	0	0	0	0	0	0	0	0	0	0	0	0	0
CG14089	35	21	0	12	5	5	0	14	9	11	4	5	17	17	13	15	38	19	18	9	6	3	25
CG1409	0	0	0	0	0	0	0	0	0	0	0	0	0	0	0	0	0	0	0	0	0	0	0
CG14095	2	7	9	0	0	0	0	0	0	1	0	0	0	2	0	12	9	2	3	1	2	0	0
CG14096	0	0	0	0	0	0	0	0	0	0	0	0	0	0	0	0	0	0	0	0	0	0	0
CG14100	407	452	180	193	168	151	210	230	187	420	80	187	223	302	146	460	505	411	434	418	164	164	322
CG14102	263	262	42	135	88	93	119	166	104	166	44	142	120	96	136	205	245	202	155	170	89	97	136
CG14103	700	667	465	532	331	353	436	589	423	712	197	433	524	442	462	723	881	661	551	634	374	339	650
CG14104	93	78	32	43	50	28	48	95	14	53	7	42	58	55	24	73	141	75	80	63	59	23	84
CG14105	63	85	25	55	30	155	112	63	21	188	17	55	46	26	35	68	23	243	33	145	17	26	65
CG14106	0	1	0	0	0	0	0	0	0	0	0	3	0	0	0	1	2	0	0	13	0	0	0
CG14107	3	1	0	0	0	0	0	0	0	0	0	2	0	0	0	1	5	0	0	2	0	0	4
CG14109	60	45	20	5	43	55	110	14	26	290	52	62	96	14	139	57	40	238	27	64	23	74	39
CG14110	0	0	0	0	0	0	0	0	0	0	0	0	0	0	0	0	0	0	0	0	0	0	0
CG14111	0	0	0	0	0	0	0	0	0	2	0	0	0	0	0	2	0	0	0	0	0	0	0
CG14113	0	0	0	0	0	0	0	0	0	0	0	0	0	0	0	0	0	0	0	0	0	0	0
CG14115	0	0	0	0	0	0	0	0	0	0	0	0	0	0	0	0	0	0	0	0	0	0	0
CG14117	108	119	136	77	71	82	104	125	64	103	26	86	120	112	97	94	146	95	96	115	86	76	147
CG14118	35	0	13	0	0	16	0	0	18	34	2	40	11	27	31	54	4	6	12	15	27	61	5
CG14120	137	0	61	0	1	36	0	6	699	0	0	9	9	37	538	421	0	0	0	12	157	134	2
CG14125	16567	1	9960	5278	174	10608	2	8692	22889	4	30	90	19832	12810	24923	21413	9	45	0	4094	9859	2101	16366
CG14128	0	0	0	0	0	0	0	0	0	0	0	5	0	0	0	1	0	1	0	0	0	0	0
CG14130	166	176	77	135	91	120	131	138	169	185	36	89	94	74	172	170	176	158	122	124	78	70	162
CG14131	71	27	20	28	28	16	6	19	438	56	9	17	56	58	115	249	16	64	25	66	467	253	73
CG14132	53	71	12	81	110	114	69	33	33	279	5	38	59	29	79	79	40	197	64	165	28	46	100
CG14135	354	228	201	192	207	185	223	238	112	309	66	183	174	174	204	261	300	226	211	263	107	136	281
CG14137	11	5	0	17	0	0	8	0	0	20	0	8	1	4	1	7	17	14	12	13	2	2	7
CG14141	2845	2979	1327	1972	1505	1727	2118	2752	701	2591	482	1166	1534	1512	698	2575	4287	2860	3184	3838	1595	977	2235
CG14142	78	21	14	0	30	22	6	14	9	103	8	64	28	44	22	171	149	162	195	89	15	3	10
CG14143	5	4	4	0	0	0	13	0	0	5	2	0	1	0	4	2	8	3	4	0	0	0	1
CG14147	0	3	0	0	0	2	7	0	0	0	0	0	0	0	0	0	4	3	1	7	0	0	0
CG14151	0	0	0	0	0	0	0	0	0	0	0	0	0	0	0	0	0	0	0	0	0	0	0
CG14153	193	224	107	326	264	146	268	214	156	534	133	255	289	120	138	373	289	332	148	375	108	156	376
CG14154	0	2	0	0	0	0	0	0	0	0	0	5	0	1	0	0	0	0	1	0	1	0	2
CG1416	2509	2015	1226	1232	1925	912	1335	1901	1115	1911	569	1266	1214	1190	972	1730	1930	1516	1249	1666	1018	1115	2343
CG14160	117	0	25	36	0	22	0	16	287	7	4	28	61	68	78	137	0	23	0	18	224	83	52
CG14164	0	0	0	0	0	0	0	0	0	0	0	0	0	0	0	0	0	0	0	0	0	0	0
CG14174	52	56	75	93	44	36	39	28	14	85	22	64	59	54	22	83	47	60	48	99	51	39	80
CG14177	6	9	0	4	5	0	0	0	2	4	2	4	2	2	11	16	20	10	14	0	3	1	1
CG1418	401	330	167	170	213	168	242	319	209	317	92	252	266	247	165	367	422	333	262	304	215	234	415
CG14182	383	331	218	262	108	141	155	199	112	318	126	266	244	201	202	303	448	302	319	287	164	168	293
CG14183	60	75	40	24	10	25	69	42	33	45	18	64	10	22	22	49	64	43	33	37	27	30	26
CG14184	528	538	338	496	394	329	430	377	270	662	134	215	375	334	369	659	629	618	502	638	332	329	669
CG14185	7	5	0	7	0	0	0	0	0	4	0	0	0	10	0	9	8	3	15	8	0	1	0
CG14186	7033	5714	3493	2213	2360	1657	3133	3330	2437	4639	1422	3072	2320	6844	3212	4667	8931	3814	7179	4213	1366	2217	4141
CG14187	0	0	0	0	0	0	0	0	0	0	0	0	0	0	0	0	0	0	0	2	0	0	0
CG14190	0	1	0	0	0	0	4	0	0	0	0	0	0	0	0	0	0	0	1	0	0	0	0
CG14191	7	0	0	0	0	0	1	0	6	37	2	13	0	0	0	2	0	6	0	6	4	15	1
CG14194	1053	935	521	441	486	259	535	462	485	771	238	744	608	582	652	884	1039	825	758	735	492	468	865
CG14195	0	0	0	0	0	0	0	0	6	0	0	0	0	0	0	0	0	0	3	0	4	14	0
CG14196	680	542	360	421	450	380	367	483	630	863	203	529	336	229	184	918	1121	497	671	712	623	412	1178
CG14200	5677	4677	2411	2672	2608	1742	2559	1999	2508	3641	1373	3353	2126	2330	2714	3949	5650	4823	3967	3383	1955	2223	4462
CG14204	1	0	0	0	0	0	0	0	0	0	0	0	0	0	0	0	0	0	1	0	5	4	0
CG14205	9	9	10	0	0	0	3	0	166	4	0	0	3	0	296	23	1	4	0	0	198	33	1
CG14207	1906	1779	2099	1469	1213	1344	1643	1382	1427	2359	657	1341	1747	1402	2206	1945	2252	2165	1547	2377	1238	1291	2108
CG1421	0	0	0	0	0	0	0	0	0	0	0	0	0	0	2	0	0	0	0	0	0	0	0
CG14210	147	129	155	71	100	88	93	134	135	189	53	101	136	116	48	221	140	121	114	102	81	113	189
CG14212	6	1	0	5	6	4	4	7	0	0	0	0	9	5	0	1	12	17	1	5	0	5	2
CG14215	3873	3269	948	1058	949	839	1505	1534	1183	1698	796	1583	1255	1520	1302	1932	3497	2754	2727	1761	967	1110	1978
CG14218	7	0	0	7	0	2	0	11	5	0	1	2	0	0	0	2	0	9	4	11	2	4	1
CG14219	0	0	0	0	0	0	0	0	26	0	0	0	0	0	40	2	0	0	1	2	50	7	0
CG14220	541	466	197	186	163	208	237	275	186	441	105	227	265	265	290	373	475	449	413	372	170	157	336
CG14221	34	17	0	3	21	9	14	33	22	106	14	14	19	5	7	33	20	52	10	12	12	29	29
CG14223	140	104	93	42	40	36	44	38	45	132	31	42	79	32	31	89	86	124	77	86	50	50	85
CG14227	1	2	0	0	0	0	0	0	0	0	0	0	0	0	0	0	0	0	0	0	0	0	0
CG14229	327	287	230	246	209	153	231	212	227	318	91	207	214	227	207	365	389	274	269	305	157	179	326
CG14230	309	285	216	236	187	126	140	176	218	288	71	165	186	180	249	308	275	216	186	216	149	154	293
CG14231	339	280	84	85	77	82	155	143	151	170	89	176	131	102	91	176	236	265	249	217	142	148	196
CG14232	1164	1019	428	712	480	484	566	586	549	990	251	542	545	547	649	993	1141	925	766	819	393	570	1029
CG14234	2174	1882	504	584	608	518	789	979	746	1479	466	1148	715	951	845	1531	2580	2206	2094	1113	555	586	1108
CG14237	0	4	0	0	0	9	0	0	0	0	0	2	0	0	0	0	0	0	0	0	0	0	0
CG14238	1	0	0	0	0	0	3	0	0	0	5	0	0	0	0	1	0	0	4	4	2	0	0
CG14244	0	0	0	0	0	0	0	0	0	1	0	0	0	0	0	6	0	0	0	0	0	0	0
CG14245	1	0	2	0	0	20	3	0	0	0	0	4	0	0	0	0	6	2	2	0	1	30	0
CG14246	4	0	10	0	0	0	0	0	0	23	0	4	0	0	0	23	8	34	7	0	1	0	0
CG14247	29	12	13	0	1	4	6	0	24	9	2	5	9	17	12	5	6	3	0	4	27	14	13
CG14252	153	148	28	129	86	108	71	124	80	110	48	86	105	109	72	150	142	125	108	131	66	84	97
CG14253	458	425	525	382	362	275	493	318	422	428	199	391	444	281	395	426	747	339	463	483	464	365	640
CG14257	28	13	13	35	41	26	12	36	2	42	4	10	1	10	0	13	10	31	22	7	3	5	13
CG14258	4	1	0	0	0	5	3	0	0	2	0	0	0	10	0	0	0	2	0	2	0	0	0
CG14259	116	195	41	50	108	214	100	123	58	566	18	109	99	23	75	189	70	535	57	245	36	65	189
CG14260	5	6	0	0	0	0	0	6	0	0	0	0	0	0	7	0	7	1	1	4	2	0	7
CG14262	0	0	0	0	0	8	0	0	0	0	0	0	0	0	0	0	0	0	0	0	0	0	0
CG14265	0	0	0	0	0	0	0	0	0	0	0	0	0	0	0	0	0	0	0	0	0	0	0
CG14269	1	0	0	0	0	0	0	0	0	0	0	0	3	0	0	0	0	0	0	0	2	1	2
CG1427	1252	1257	447	656	577	504	825	714	438	1094	267	773	691	469	532	1181	1329	1156	845	1066	481	489	1038
CG14270	225	257	156	213	79	157	183	234	133	232	61	156	150	187	160	231	330	244	226	241	109	170	202
CG14273	102	19	81	29	4	18	4	76	190	6	9	20	91	30	163	95	30	12	11	26	78	23	17
CG14274	2000	1608	840	1225	978	673	1497	1509	659	1878	377	803	680	945	809	2304	3981	1599	2304	1785	605	453	1489
CG14275	306	185	210	199	252	446	248	131	181	692	114	328	348	113	255	291	107	728	138	442	63	162	333
CG14277	0	4	179	0	0	0	67	0	0	101	8	0	15	2	702	1	1	866	2	9	2	0	0
CG1428	0	0	0	0	0	0	0	0	0	0	0	0	0	0	0	0	2	0	3	0	0	0	0
CG14280	2	4	0	0	0	0	2	0	0	3	0	0	0	0	0	0	0	8	1	0	0	4	5
CG14282	1	0	0	0	0	0	0	0	0	2	0	0	5	0	0	0	0	0	0	0	0	0	1
CG14285	25	22	0	10	8	6	3	14	7	24	8	11	0	3	39	21	14	17	8	5	10	3	18
CG14286	81	91	73	45	63	39	66	51	54	87	38	52	45	67	50	119	75	72	52	73	49	62	99
CG14291	545	486	159	269	153	226	226	293	115	159	142	252	396	443	195	240	348	202	283	318	239	252	329
CG14292	7	3	0	0	0	10	5	0	30	0	0	0	0	0	3	10	3	0	18	7	80	146	2
CG14294	0	0	0	0	0	0	0	0	0	0	0	0	0	0	0	0	0	0	0	0	0	0	0
CG14297	3	0	0	0	0	0	0	0	2	0	0	0	1	0	0	0	0	0	1	0	0	0	3
CG14298	2	4	0	2	0	0	48	4	10	82	2	0	2	0	28	9	14	82	5	9	1	1	6
CG14299	2886	2277	1146	1513	1123	987	1517	1122	1673	1901	874	1930	1561	1235	1204	2214	2402	2373	1991	2125	1416	1548	2421
CG14300	0	1	0	0	0	0	0	0	0	0	0	0	0	0	0	3	2	0	0	5	1	0	0
CG14301	2	7	0	5	0	0	0	0	6	5	0	1	4	0	0	4	1	5	0	0	0	1	2
CG14302	11	7	0	2	11	0	0	0	0	13	2	18	7	4	2	5	4	7	8	1	5	4	7
CG14304	3	3	0	4	3	10	0	0	7	41	0	0	0	0	0	2	2	24	3	6	1	0	1
CG14305	7	3	0	13	0	0	8	0	5	1	5	1	4	9	6	1	3	2	3	2	2	1	5
CG14309	0	0	0	20	0	0	0	0	0	0	0	0	0	0	0	0	28	0	0	0	91	0	0
CG14310	1	4	6	1	0	0	2	0	0	3	0	0	4	2	0	0	4	2	4	5	0	0	1
CG14312	246	261	193	138	130	115	145	132	77	267	43	112	98	118	163	261	425	275	304	245	80	69	143
CG14313	1	1	0	6	0	0	4	0	0	2	1	3	6	1	0	1	0	6	4	0	0	1	6
CG14314	926	904	228	318	297	341	411	472	266	867	172	390	397	373	415	826	1237	947	920	726	246	261	591
CG14315	0	0	0	0	0	0	0	0	0	0	0	0	0	0	0	0	0	0	2	0	0	0	0
CG14316	0	0	0	0	0	0	0	0	0	0	0	0	0	0	0	0	0	0	0	0	0	0	0
CG14317	0	0	0	0	0	0	0	0	0	0	0	0	0	0	0	0	0	0	2	0	0	0	0
CG14321	178	234	94	70	98	120	172	157	50	251	54	100	124	101	75	278	360	299	268	219	62	66	140
CG14322	1767	1506	673	793	769	481	914	929	778	1064	437	846	878	787	733	1194	1579	1354	1244	1102	598	550	1332
CG14323	0	6	0	0	0	0	0	0	0	0	0	3	0	0	12	6	0	0	0	0	1	0	0
CG14324	0	0	0	0	0	0	0	0	0	0	0	0	0	0	0	0	0	0	0	0	0	0	2
CG14325	0	0	0	0	0	0	0	0	0	0	0	0	0	0	0	0	0	0	0	0	0	0	0
CG14326	0	0	0	0	0	0	0	0	0	0	0	0	0	0	0	1	0	0	0	0	0	0	0
CG14327	52	111	27	75	33	32	46	52	44	105	32	61	77	38	41	138	85	66	35	48	45	37	107
CG14329	0	2	0	0	0	0	2	7	0	7	0	4	9	0	7	0	2	2	0	0	0	0	1
CG14330	0	0	0	0	0	0	0	0	0	1	0	0	0	0	0	0	0	0	0	0	0	0	0
CG14331	103	133	43	47	43	54	49	114	36	62	14	43	112	77	105	125	151	113	123	105	53	34	65
CG14332	0	0	0	0	0	0	0	0	0	0	0	0	0	0	0	0	0	0	0	0	0	0	0
CG14339	1	0	0	0	0	0	0	0	3	0	0	0	0	0	0	0	0	0	0	0	0	0	2
CG1434	373	390	157	170	92	111	125	185	180	355	78	173	199	166	124	311	265	290	210	287	218	227	295
CG14340	139	83	44	41	43	44	44	59	34	214	12	41	26	21	28	145	269	159	215	126	28	28	40
CG14341	267	328	267	330	262	223	317	288	176	422	80	188	254	167	256	492	315	348	255	373	168	257	360
CG14342	1	3	0	6	0	0	0	2	3	0	1	0	3	0	0	9	7	4	9	4	2	2	0
CG14346	10	0	0	0	0	0	0	0	0	0	0	0	0	0	0	0	0	0	0	0	0	0	0
CG14352	112	76	58	65	38	45	70	64	32	68	39	41	84	56	54	82	116	75	85	88	43	56	74
CG14353	347	313	108	164	142	84	139	173	151	268	79	184	179	156	180	255	392	288	310	279	129	124	242
CG14354	0	7	0	0	10	0	0	0	0	1	6	3	4	0	0	0	8	14	3	5	2	1	0
CG14355	2	2	0	0	0	0	0	0	4	0	0	8	4	3	0	3	1	2	0	3	4	2	6
CG14356	161	59	98	11	44	93	138	36	79	101	18	40	54	54	84	181	162	15	91	116	114	131	164
CG14357	22	0	0	0	0	0	0	0	0	0	0	0	0	5	0	0	0	1	1	0	0	0	0
CG14362	0	0	0	0	0	0	0	0	0	0	0	0	0	0	0	0	0	0	3	0	0	0	0
CG14367	93	51	0	53	35	7	19	21	25	98	19	47	32	46	42	46	64	121	49	57	14	28	31
CG14369	0	0	0	0	0	0	0	0	2	0	0	0	0	0	0	0	2	0	0	0	0	0	0
CG14370	0	0	0	0	0	0	0	0	0	0	0	0	0	0	0	0	0	0	0	0	0	0	0
CG14372	3441	2750	766	1232	922	698	1590	1093	1228	2184	737	1618	817	1264	1509	2269	4560	2930	3357	1573	655	753	1602
CG14374	0	1	0	3	0	4	13	1	1	6	0	0	2	1	0	0	0	3	0	1	0	1	2
CG14377	5	1	7	0	0	4	0	10	0	7	4	8	1	1	8	0	1	9	1	2	0	4	8
CG14380	0	0	0	0	0	0	0	0	0	0	0	0	0	0	0	0	0	0	0	0	0	0	0
CG14383	0	0	0	0	0	0	0	0	0	0	0	0	0	0	4	0	0	0	0	0	0	0	0
CG14384	4	3	0	0	0	0	0	0	4	0	0	0	0	0	7	0	9	1	5	4	0	0	0
CG14391	0	0	0	4	0	0	0	0	0	0	0	0	0	0	10	0	0	0	0	0	1	2	0
CG14395	2	2	0	0	0	0	0	0	0	0	0	0	0	0	0	0	0	6	0	0	0	0	0
CG14397	31	34	51	41	21	34	32	52	10	15	6	17	29	22	24	25	47	11	37	46	40	27	46
CG1440	2285	2116	997	1471	1121	957	1260	1315	1475	1843	618	1442	1606	1138	1348	2094	2463	2002	1698	1976	1124	1187	2273
CG14400	227	203	138	326	241	230	224	294	167	396	37	189	168	90	50	438	118	418	75	381	130	134	558
CG14401	287	360	412	462	309	232	304	161	364	312	321	545	243	288	253	243	257	207	186	211	307	454	592
CG14402	7	3	0	0	0	0	4	12	4	3	2	8	0	0	0	2	0	6	2	7	6	0	1
CG14406	1	0	0	0	0	0	6	0	0	3	0	0	0	0	0	1	1	2	4	4	0	3	0
CG14407	778	953	398	855	441	503	597	864	365	1165	180	468	485	498	516	1158	1381	1011	1046	966	377	490	946
CG14408	4227	3585	1347	1791	1586	1167	2006	1814	1516	3529	892	1958	1341	1797	2236	3296	4430	4147	3437	2407	1149	1155	2246
CG1441	220	109	49	52	117	176	152	137	55	465	39	122	179	64	221	95	35	468	46	401	39	51	140
CG14410	12	12	0	0	6	0	8	16	4	5	4	13	9	27	7	11	7	8	10	0	0	1	7
CG14411	2750	2410	1160	1184	923	938	1241	1168	1378	1637	617	1267	1246	1397	1468	1812	2480	2087	2116	1762	1012	1032	1717
CG14414	499	574	228	312	206	247	353	246	226	402	136	299	241	253	328	454	644	433	478	303	199	219	351
CG14416	0	0	0	0	0	0	0	10	4	1	0	13	3	0	0	0	9	0	0	0	0	0	0
CG14417	0	0	0	0	0	0	1	0	0	0	0	0	0	1	0	0	0	0	2	0	0	0	4
CG14418	1	0	0	0	0	0	0	0	0	0	0	1	0	0	0	0	6	0	0	0	0	4	0
CG14419	9	0	27	0	11	7	22	0	18	126	68	2	26	2	105	4	2	206	1	7	8	19	15
CG14420	2	0	0	0	0	0	7	0	0	2	0	0	0	0	0	2	0	1	0	0	0	2	0
CG14421	4	0	0	0	0	0	9	0	0	7	1	4	7	0	0	0	1	3	1	0	0	2	15
CG14422	0	0	0	0	0	0	0	0	0	2	0	0	0	0	3	0	0	0	0	0	0	0	0
CG14423	7	0	15	0	0	6	20	2	0	3	0	0	4	0	1	3	0	5	2	1	0	4	4
CG14424	0	4	5	0	0	2	1	0	0	0	4	10	0	0	0	0	9	3	1	0	0	0	2
CG14427	0	0	0	0	0	0	0	0	0	0	0	0	0	0	0	0	0	0	0	0	0	0	0
CG14431	1575	1216	388	729	506	336	656	548	542	1105	320	944	315	522	710	1170	2732	1393	1687	710	353	335	897
CG14434	76	69	21	18	39	58	47	45	54	125	30	68	37	25	65	152	105	104	75	105	46	42	82
CG14435	2703	2310	1188	1559	1271	948	1721	1824	1784	1905	819	1832	1512	1679	1906	2053	2867	2223	2039	1920	1223	1155	2184
CG14438	4253	3555	1217	1607	1732	1028	2032	1490	1918	2583	1293	2387	1589	2017	1913	2838	4437	3402	3172	2123	1407	1475	2748
CG14439	353	310	223	135	245	268	195	168	495	766	389	464	369	231	230	338	433	614	246	431	262	369	609
CG1444	4609	3658	1839	1954	1989	1799	2002	2805	3379	4538	1094	2275	2025	1865	1762	3549	4839	3845	4013	3884	3683	4218	4773
CG14440	1728	1593	621	1067	797	621	1244	802	675	1571	397	1092	723	815	943	1478	2069	1551	1420	1166	692	565	1498
CG14441	4710	4235	1523	2733	2147	1524	2676	2504	2529	3135	1364	3121	2280	2380	3359	3385	5902	4202	3783	3150	1624	1656	3540
CG14442	4040	3529	1544	2150	2167	1341	2021	1973	2030	3553	1059	2408	1710	1798	2235	3859	4904	3614	3133	2769	1494	1436	3429
CG14443	128	76	16	27	28	3	26	9	88	61	35	102	46	73	80	49	153	132	111	68	44	42	57
CG14445	109	63	7	0	71	36	30	22	29	170	13	141	32	217	37	111	107	245	333	87	30	13	22
CG14446	9788	7870	2203	4045	3080	1640	4670	3505	4445	4923	3102	6178	2522	4014	5304	5833	13777	8533	10375	3745	2088	2316	4688
CG14448	33	7	0	0	2	0	18	10	5	5	8	16	2	18	0	4	11	17	10	2	6	5	9
CG14450	493	532	233	305	244	301	407	289	224	497	101	199	234	243	281	524	547	530	498	436	220	213	437
CG14451	5	6	13	0	2	0	5	9	3	2	0	9	2	11	2	5	8	5	2	8	2	5	6
CG14452	0	0	0	0	0	0	0	0	0	0	0	0	0	0	0	0	0	0	0	0	0	0	0
CG14453	0	0	0	0	0	0	0	0	0	0	0	0	0	0	0	0	0	0	0	0	0	0	0
CG14454	0	0	0	0	0	0	0	0	0	0	0	0	0	0	0	0	0	0	0	0	0	0	0
CG14455	0	0	0	0	0	0	0	0	0	0	0	2	0	0	0	0	0	0	0	0	0	0	0
CG14456	0	0	0	0	0	0	0	0	1	1	0	0	0	0	0	1	0	4	4	0	1	0	0
CG14457	7	5	14	0	0	4	0	0	37	30	2	0	2	2	19	55	11	17	12	8	14	5	2
CG14459	833	775	203	227	223	136	342	205	348	368	171	514	263	453	569	389	980	812	697	253	176	241	370
CG14463	228	252	116	78	111	80	86	118	108	142	53	112	112	113	195	194	258	184	193	159	107	96	195
CG14464	1015	977	551	679	468	516	780	864	665	975	293	618	604	768	844	1007	1271	964	927	820	504	389	824
CG14476	9338	7441	3454	5018	4227	3050	4248	4809	5855	8323	2627	6405	3981	3855	4197	9157	16581	8658	9937	7221	4756	4466	7991
CG14478	4174	3482	1613	2461	1768	1465	2801	2017	1895	3450	1076	2280	2060	2051	2778	3115	4168	3923	3576	2924	1588	1567	3302
CG14480	590	644	396	253	354	308	472	457	249	584	136	270	299	349	607	699	631	530	399	533	227	249	590
CG14482	1043	1131	812	946	659	717	930	1089	480	1385	219	432	592	575	902	1051	1779	1397	1546	1338	543	595	837
CG14483	682	821	423	493	466	555	628	577	377	774	171	370	451	430	732	730	909	768	758	781	451	435	656
CG14488	1	0	0	0	0	0	0	0	2	0	0	0	0	0	0	0	3	0	3	1	0	1	0
CG14490	15	22	22	9	5	0	4	16	34	12	2	16	12	1	9	2	26	12	6	7	5	5	13
CG14491	6	5	0	0	0	0	0	0	0	0	4	10	1	5	0	1	8	4	3	2	1	3	0
CG14492	0	0	0	0	0	0	0	0	0	0	0	0	0	0	0	0	0	0	0	0	0	0	0
CG14495	35	48	26	23	17	40	17	37	304	62	23	27	80	27	158	69	8	20	16	76	230	67	73
CG14499	0	3	0	0	0	0	0	0	3693	0	0	3	0	3	904	0	0	1	0	0	1007	493	5
CG14500	3	0	1	0	0	0	0	0	88	0	0	0	0	0	431	24	0	0	1	1	291	2	1
CG14502	30	32	18	19	18	23	30	9	20	73	1	12	34	13	41	24	9	69	6	39	16	16	56
CG14505	229	173	11	57	61	35	108	68	97	96	49	124	73	125	64	60	202	168	169	86	41	60	94
CG14506	0	0	0	0	0	0	0	0	0	0	0	0	0	0	0	0	0	0	2	0	0	0	0
CG14507	3	0	4	0	0	0	0	0	0	2	2	0	0	0	4	0	0	3	1	0	0	1	5
CG14508	15	15	0	8	0	3	16	6	0	11	2	7	15	12	10	3	10	3	1	8	7	5	13
CG14509	5898	4786	1478	2643	2137	1323	3481	2092	2457	4140	1476	3501	1664	2929	4293	4339	7980	5708	5667	2513	1085	1305	2753
CG14511	95	71	48	95	31	56	56	28	49	94	29	45	61	52	46	47	68	66	37	98	53	43	84
CG14512	77	111	87	170	77	112	85	94	42	151	23	52	99	64	103	137	168	105	105	136	62	67	109
CG14515	2	4	22	4	4	4	10	9	0	4	3	2	6	10	0	3	1	2	0	2	2	8	15
CG14516	389	343	165	182	158	110	243	245	362	317	253	357	248	237	295	272	626	306	294	250	262	283	312
CG14518	10	5	43	0	6	0	0	0	0	2	1	19	5	8	20	1	4	0	1	6	4	37	12
CG14521	1853	1622	647	592	543	369	872	744	615	1428	385	917	599	806	672	1557	2411	1935	1778	1121	462	431	954
CG14523	356	227	119	238	132	134	96	199	110	379	100	143	110	117	18	300	309	241	215	358	201	149	243
CG14526	1364	1030	774	1211	1336	1037	1209	1786	966	1846	462	1119	1127	560	342	1836	765	2000	547	2690	1305	1136	2157
CG14527	1	1	0	0	3	8	0	0	2	4	5	5	0	0	0	5	8	10	3	7	8	2	5
CG14528	382	221	216	771	502	302	254	510	254	1148	198	409	132	56	5	1155	397	575	206	1028	788	375	805
CG14529	36	20	11	82	59	1	8	25	22	37	21	56	5	8	6	53	16	15	15	50	121	89	37
CG14535	1537	1282	353	579	370	346	602	473	581	988	338	960	405	670	803	1085	1824	1667	1287	739	325	377	789
CG14537	0	0	0	0	0	0	0	0	0	0	0	0	0	2	0	0	0	0	0	0	0	0	0
CG14540	0	3	0	0	0	0	0	0	0	1	0	0	4	0	0	2	4	3	6	2	0	0	4
CG14543	189	176	63	97	99	91	106	129	58	175	35	101	94	66	173	182	200	116	141	152	99	104	187
CG14544	38	43	11	28	27	16	42	21	25	31	6	9	33	17	44	72	27	34	16	23	24	30	43
CG14545	16	11	0	0	0	0	0	0	4	15	2	4	7	1	3	14	46	1	2	0	16	7	0
CG14546	0	3	0	0	0	0	0	0	0	0	0	0	0	0	0	1	2	1	2	0	0	3	0
CG14550	0	0	0	0	0	0	0	0	0	0	0	0	0	0	0	0	0	0	0	0	0	0	0
CG14551	2	0	0	0	0	0	0	0	0	3	0	5	0	0	0	0	0	0	0	0	0	0	3
CG14556	50	56	14	19	15	4	23	7	44	15	18	58	19	60	67	19	57	52	36	19	10	12	25
CG14561	96	75	25	17	30	10	61	86	24	67	19	32	43	29	72	75	93	54	54	73	33	21	58
CG14562	2813	2776	773	1113	760	695	1129	1329	1095	1813	695	1405	1132	1039	1017	2102	3205	2504	2331	1753	768	752	1513
CG14563	0	0	0	0	0	0	0	0	0	0	0	0	3	0	0	0	1	0	0	0	0	0	0
CG14564	1	3	0	0	0	0	0	0	0	0	1	0	0	0	0	0	0	0	0	1	0	0	1
CG14565	4	8	0	15	0	11	3	12	4	1	0	4	0	24	1	5	13	4	4	4	0	1	3
CG14566	1	1	0	0	0	3	7	0	0	5	1	8	0	0	0	0	9	3	1	0	3	16	9
CG14567	582	475	429	644	567	584	681	616	344	665	207	525	520	343	265	746	245	1043	209	743	365	478	1151
CG14568	0	0	0	0	0	0	0	14	0	0	0	0	0	0	0	0	0	0	0	0	0	0	0
CG14569	0	0	0	0	0	0	0	0	0	0	0	4	0	0	0	0	0	0	0	0	0	0	0
CG14570	0	0	0	0	0	0	0	0	0	4	0	0	0	0	0	0	0	1	0	0	0	0	0
CG14572	0	2	0	0	0	0	0	0	0	0	0	0	5	0	0	0	0	1	0	0	0	0	2
CG14573	0	0	0	0	0	0	0	0	0	2	0	0	0	0	0	0	0	0	0	0	0	0	0
CG14579	0	1	0	0	0	0	8	1	3	0	0	0	0	0	0	0	0	0	0	3	0	1	2
CG14589	21	12	15	14	0	1	0	12	2	15	9	8	11	10	0	9	19	11	18	9	5	4	18
CG14590	118	139	77	50	43	30	55	89	45	59	19	75	72	65	35	86	144	93	66	134	56	38	88
CG14591	1484	1471	553	1127	684	939	896	990	558	1971	410	853	997	792	931	1552	1961	1867	1479	1499	384	612	1363
CG14598	0	0	0	0	0	0	0	0	0	0	0	0	2	0	0	2	3	3	2	0	0	0	0
CG14605	0	0	0	0	0	0	0	0	0	0	0	0	0	0	0	0	0	0	0	0	0	0	0
CG14606	5	0	0	0	0	0	0	0	11	0	0	0	0	0	9	15	0	0	0	0	6	3	0
CG14607	0	0	0	0	0	0	0	0	0	0	0	0	0	2	0	0	0	2	0	0	0	0	0
CG14608	20	16	35	0	8	9	14	0	29	9	14	17	3	2	58	22	37	14	18	24	38	37	17
CG14609	21	31	8	7	6	5	16	16	7	9	7	13	5	16	17	4	23	18	23	8	10	6	9
CG1461	1869	2420	704	1082	1463	3001	2323	1601	516	6747	446	1365	2036	845	1456	1590	392	5928	474	4114	488	650	2586
CG14610	0	0	0	0	0	0	0	0	0	0	0	0	0	0	0	0	0	0	0	0	0	0	0
CG14613	973	897	461	411	321	339	448	550	415	697	219	538	515	463	429	794	944	716	641	714	436	384	724
CG14615	354	301	182	169	245	214	187	307	87	274	61	177	254	176	138	365	223	282	152	411	162	178	404
CG14618	283	254	136	153	109	101	160	172	142	226	79	140	129	136	186	244	190	199	180	177	154	95	212
CG14619	6519	5323	2284	3354	2503	2309	3826	2766	2856	4420	1655	3937	2706	3471	3917	4338	6323	5573	4972	3466	1870	2154	4108
CG14621	1138	865	522	542	461	382	571	527	675	1026	258	605	571	700	818	1207	1151	961	739	670	574	546	1055
CG14624	0	0	0	0	0	0	0	0	0	0	0	0	0	0	0	0	0	0	0	0	0	0	0
CG14625	3	0	0	18	0	0	15	3	3	5	1	0	0	0	0	3	6	3	3	3	0	0	0
CG14626	3	0	0	13	7	6	0	0	0	3	0	0	6	0	0	0	5	3	1	1	7	0	4
CG14627	0	1	9	0	0	1	0	0	0	0	2	0	0	0	0	2	0	0	2	0	3	0	0
CG14628	0	0	0	0	0	0	0	0	1	0	0	0	1	0	0	0	0	0	0	0	0	0	1
CG14629	4610	4808	3386	4409	3631	4276	4116	4590	2496	7440	1399	3334	3658	2152	954	7338	2634	6952	1730	8532	4077	3723	8173
CG1463	553	505	266	306	211	278	228	249	293	455	156	353	296	295	247	524	649	478	421	381	230	252	436
CG14630	0	0	0	0	0	0	0	0	0	0	0	0	0	0	0	0	0	0	0	0	0	0	0
CG14631	0	0	0	0	0	0	0	0	0	0	0	0	0	0	0	0	0	0	0	0	0	0	0
CG14634	5	2	0	13	0	0	0	0	0	9	0	0	2	0	0	9	11	0	3	10	0	0	5
CG14635	0	0	0	0	0	0	0	0	0	0	0	0	0	0	0	0	0	0	0	0	0	0	0
CG14636	106	91	2	94	27	115	88	76	45	50	39	76	67	67	20	63	103	76	60	72	32	33	50
CG14641	1106	911	557	467	420	499	515	610	579	823	224	548	565	610	602	926	939	814	669	849	481	440	850
CG14642	145	201	32	67	82	110	47	181	63	107	32	101	98	58	21	97	68	174	57	193	153	118	85
CG14644	1	2	0	0	0	0	0	0	4	1	8	0	0	0	0	1	1	0	1	0	0	3	1
CG14645	33724	1	60416	16677	1687	17465	88	16226	70677	793	6362	24531	74256	44444	60928	40492	21	13383	1	7290	40390	59160	18219
CG14646	520	458	221	316	257	218	252	273	287	510	129	329	259	257	265	513	553	434	386	415	255	257	416
CG14647	639	578	261	295	254	287	468	479	311	519	142	353	284	307	389	493	650	585	509	581	206	233	518
CG14650	1812	1525	672	895	790	745	1009	805	821	1725	459	1087	858	884	1266	1789	2181	1802	1633	1259	692	668	1587
CG14651	13	6	3	0	0	0	9	2	0	4	0	7	3	0	0	2	4	1	5	3	3	0	3
CG14655	35	16	14	8	10	13	10	8	45	34	14	17	4	23	11	25	40	23	11	35	25	40	17
CG14657	1375	1137	454	596	504	517	771	675	659	1138	298	734	675	647	771	1006	1730	1314	1121	958	515	495	931
CG14658	0	0	0	0	0	0	0	0	0	0	0	0	0	0	0	0	0	0	0	3	0	0	2
CG14659	0	0	0	0	0	0	0	0	0	0	8	0	0	0	0	0	0	0	1	0	0	0	0
CG14661	2031	906	532	618	878	832	1126	637	865	2797	705	1012	1164	728	1162	916	335	2104	406	1310	723	463	1905
CG14662	10	0	0	4	0	0	0	15	7	6	6	0	8	18	15	37	2	5	3	1	16	11	3
CG14664	2	4	0	0	0	0	0	0	0	0	0	0	0	0	12	0	8	4	0	0	0	0	0
CG14667	427	468	184	235	297	179	261	344	155	416	134	296	290	195	239	409	502	367	334	332	151	173	315
CG14668	0	0	0	0	0	0	0	0	0	2	0	0	0	2	0	0	0	1	2	0	0	2	0
CG14669	2309	2210	386	768	566	483	1111	833	994	1378	511	1206	669	1151	1343	1445	2604	2446	1933	1033	383	510	956
CG14671	142	166	98	175	65	80	90	82	81	104	29	70	98	114	72	182	205	133	104	143	119	137	156
CG14676	4	6	5	4	10	0	0	0	7	10	0	14	2	9	0	1	4	3	7	2	0	7	9
CG1468	3664	3582	2132	3842	2613	4193	3631	4877	877	3991	272	1068	3062	1426	1252	3871	1523	4387	1118	6409	1547	1446	4568
CG14683	722	706	322	322	255	362	427	581	240	748	145	289	376	387	295	756	870	959	805	787	258	313	579
CG14684	2	0	0	0	0	6	0	0	0	0	0	0	0	0	0	0	2	0	3	0	0	0	0
CG14687	2578	2716	1710	1758	1347	1880	2051	3004	822	2796	476	1141	1505	1294	942	2749	4816	2765	3510	4182	1209	913	2386
CG14688	1400	826	422	837	556	608	710	920	270	1602	151	301	450	463	110	1300	1627	1218	1287	1435	547	383	965
CG14689	5	8	0	0	0	0	0	0	0	5	1	7	3	12	0	1	12	2	10	0	1	0	9
CG14691	0	0	0	0	0	0	0	0	0	0	0	0	0	0	0	0	0	0	0	0	0	0	0
CG14692	36	27	9	0	17	34	10	0	19	94	13	30	9	40	15	57	35	88	52	25	8	14	34
CG14693	0	0	0	0	0	0	0	0	4	1	0	0	0	0	0	7	9	5	1	0	0	0	0
CG14694	43	48	34	19	4	18	34	30	13	48	9	21	24	20	24	60	24	104	31	85	27	11	52
CG14695	107	81	14	34	52	60	34	48	59	21	28	67	39	66	90	27	26	40	38	21	62	49	54
CG14696	461	544	603	326	402	232	358	468	461	463	244	508	454	405	375	447	730	457	481	720	403	624	482
CG14701	69	96	42	39	79	45	36	60	40	108	32	85	40	57	63	101	88	59	79	50	56	45	71
CG14708	0	0	0	0	0	0	0	0	0	0	0	0	0	0	0	0	0	0	0	0	0	0	0
CG14710	253	286	88	175	77	141	209	162	97	204	64	142	161	128	145	277	296	281	241	264	133	123	171
CG14711	564	397	160	247	176	193	257	264	186	372	113	226	233	259	341	435	433	390	338	351	213	215	372
CG14712	1241	1180	531	519	478	362	744	564	679	850	267	563	628	616	917	978	1256	1021	872	656	507	464	894
CG14715	159	129	48	108	51	68	123	79	47	100	36	100	96	109	101	179	167	118	84	63	72	69	145
CG14717	3	0	0	9	0	0	0	0	0	3	0	0	0	3	5	0	0	0	0	7	0	0	3
CG14718	3	0	0	0	0	0	1	0	0	0	1	9	0	0	0	3	2	4	0	0	0	3	0
CG14720	0	2	0	0	0	0	0	0	0	1	0	0	0	0	0	4	0	0	0	2	0	0	0
CG14721	446	476	253	353	255	231	276	368	210	463	120	300	252	231	303	624	712	548	528	417	227	228	467
CG14722	999	960	615	672	502	508	615	685	544	941	214	597	651	501	584	1167	1054	902	714	834	449	457	1081
CG14731	0	0	0	0	0	0	0	0	0	0	0	0	0	0	0	0	0	0	0	0	0	0	0
CG14736	1	0	0	0	0	0	0	0	0	0	0	0	0	0	0	0	2	0	1	0	0	0	0
CG14739	0	0	0	0	0	0	0	0	0	0	0	0	0	0	0	0	2	0	2	0	0	0	0
CG14740	0	0	0	0	0	0	4	0	0	0	0	0	0	0	0	0	0	0	3	0	0	0	0
CG14742	34	55	21	71	43	55	47	43	42	187	6	28	52	12	70	40	17	68	19	59	14	41	67
CG14743	0	2	0	0	5	11	0	0	8	2	16	8	0	3	0	0	0	2	0	0	1	6	14
CG14744	0	0	0	0	0	0	0	0	9	0	0	0	0	0	0	0	0	0	0	0	0	4	0
CG14749	568	632	229	365	237	302	342	284	249	473	143	255	319	357	251	571	822	502	546	514	223	216	416
CG14752	10	39	12	0	18	2	0	28	4	26	1	8	16	4	0	61	22	12	15	24	15	6	54
CG14756	0	0	0	0	0	0	0	0	0	0	0	0	0	0	0	0	0	0	0	0	0	0	0
CG14757	790	755	292	440	217	338	551	661	176	864	147	303	416	392	408	853	1225	922	1020	852	356	222	518
CG14759	0	0	0	0	0	0	0	3	0	0	0	0	0	0	0	0	0	0	2	0	0	0	0
CG14760	7	6	6	20	0	0	9	0	1	0	0	0	5	0	0	7	0	2	6	2	0	3	22
CG14762	18743	18383	6270	10373	7594	6172	11343	10120	7355	14789	4340	10362	9311	9430	8791	14825	23833	19259	18775	14482	5971	5208	13824
CG14763	4	14	0	0	0	0	0	6	0	4	4	3	0	5	0	3	8	11	7	3	3	2	3
CG14764	2524	2475	977	1148	1050	877	1225	1175	1226	1981	706	1733	1274	1318	1558	1875	2831	1969	1928	1569	1048	995	1805
CG14767	9066	8000	3650	4257	3739	3366	4523	4507	4427	8016	2373	5190	4639	4720	3924	8012	11918	8767	8923	7846	3663	3854	7040
CG14770	2	0	0	0	0	5	3	0	0	12	0	0	0	0	0	1	8	11	7	6	1	2	0
CG14777	1457	1237	635	771	432	464	726	934	460	1192	293	696	672	640	404	993	1592	996	1358	1011	477	727	1009
CG14778	133	106	51	31	42	40	90	123	45	51	17	25	55	58	52	41	99	146	127	105	22	37	67
CG14780	109	6	91	14	1	54	0	71	183	2	16	37	91	73	90	94	5	32	0	11	105	258	114
CG14785	86	55	31	49	18	12	66	29	25	37	8	11	27	24	42	36	54	62	77	63	25	32	40
CG14786	1474	1047	344	405	439	396	571	618	444	771	237	539	618	535	304	927	1159	1111	1145	989	1131	838	851
CG14787	25	15	0	21	6	21	10	13	1	4	7	1	6	1	6	7	15	7	11	14	6	8	6
CG14795	20	16	0	1	0	18	5	24	0	23	1	2	6	8	15	6	33	16	8	10	5	5	6
CG14797	5	3	0	0	4	0	3	12	0	9	2	4	3	7	9	0	3	1	4	0	1	0	7
CG14798	43	65	17	11	16	16	25	5	20	26	18	8	39	9	28	53	60	34	27	38	13	15	20
CG14803	376	319	96	74	55	108	136	195	84	153	61	136	122	186	175	185	218	275	209	168	196	109	161
CG14805	741	718	495	594	522	428	510	589	450	764	142	555	498	426	417	875	944	767	593	736	487	451	824
CG14806	558	655	385	457	338	256	498	418	303	846	125	295	335	332	471	829	950	784	691	697	311	263	613
CG14810	2	7	0	0	0	0	0	0	0	0	1	7	0	0	0	3	1	0	2	0	3	0	0
CG14811	5	4	0	0	0	0	0	10	0	1	0	0	4	4	15	2	0	8	1	0	1	1	1
CG14812	596	586	386	489	424	254	432	334	387	642	207	406	531	405	526	601	619	564	386	563	335	429	680
CG14814	295	250	55	80	22	48	115	138	70	120	36	124	119	107	141	211	371	222	205	127	223	69	115
CG14817	331	374	191	278	238	199	230	338	161	455	86	198	198	283	290	391	429	454	421	329	186	213	366
CG14818	1139	1182	887	1060	773	686	1123	1084	575	1026	294	701	745	774	892	1136	1961	1125	1500	1139	691	635	946
CG14820	5	7	4	12	0	0	1	0	16	5	0	0	0	0	0	192	11	15	7	6	0	26	0
CG14823	672	402	180	517	315	430	518	538	125	782	22	143	168	116	74	573	176	732	153	913	170	160	623
CG14826	0	0	0	0	0	0	0	0	0	0	0	0	4	0	0	0	0	0	0	0	0	0	0
CG14829	13	21	10	0	0	3	17	0	1	0	4	9	5	2	5	0	2	3	5	0	1	1	2
CG14830	256	233	237	96	137	149	124	127	184	351	67	132	213	59	184	260	182	277	162	234	136	230	227
CG14834	19	24	0	14	1	0	3	6	12	4	2	7	6	15	8	18	25	25	26	3	20	3	21
CG14835	0	0	0	0	0	0	0	0	0	0	0	0	0	0	0	0	0	0	0	0	0	0	0
CG14837	8	10	0	11	18	1	0	9	7	14	11	6	4	8	0	9	13	9	4	9	4	15	10
CG14838	0	0	5	0	0	0	2	0	8	0	0	0	0	0	0	1	1	1	1	0	0	0	5
CG14839	0	0	0	0	0	0	0	0	0	0	0	0	0	0	0	0	0	0	0	0	0	0	0
CG14840	0	0	0	0	0	0	0	0	0	0	0	0	5	0	0	0	0	1	0	0	0	0	0
CG14841	0	0	0	0	0	0	0	0	0	0	0	0	0	0	0	1	0	0	0	0	0	1	0
CG14850	0	5	0	0	0	0	0	0	0	0	0	0	8	0	0	0	0	1	0	0	0	0	0
CG14851	0	0	0	0	0	0	0	0	0	1	1	0	0	8	0	0	0	0	0	0	0	1	0
CG14852	0	0	0	0	0	0	0	0	0	0	0	0	0	0	0	0	0	0	0	0	0	0	0
CG14853	6581	5874	1696	2664	2103	1769	3313	2962	2831	4092	1598	3768	2545	3392	3997	4739	6487	4969	4698	3195	1630	1582	3602
CG14854	0	3	0	14	8	0	4	10	0	15	6	0	7	3	10	5	2	20	1	4	0	5	2
CG14855	186	182	168	53	94	77	80	136	62	178	38	133	165	95	62	211	287	157	135	221	82	79	199
CG14856	19	31	24	24	0	4	6	1	18	31	13	10	9	15	0	48	31	6	12	21	16	12	31
CG14857	79	97	57	40	31	61	51	68	34	75	19	38	48	46	29	93	153	74	80	129	31	57	87
CG1486	2687	2065	1125	1089	848	1018	1071	1526	1846	1783	690	1579	1614	1380	1341	2132	2185	1975	1740	1681	1368	1305	2032
CG14860	13	10	0	0	0	0	3	0	3	1	1	1	3	0	18	3	2	7	0	0	7	5	1
CG14861	0	0	0	0	0	0	0	0	0	0	0	0	0	0	0	0	0	0	0	0	0	0	0
CG14864	220	229	111	75	47	61	94	141	73	103	37	122	113	153	135	170	182	127	144	73	75	47	125
CG14866	7	2	1	0	3	6	0	0	0	1	0	4	1	1	0	1	3	0	0	0	0	3	3
CG14868	1220	1259	351	468	412	405	563	597	400	1028	257	666	630	500	699	971	1299	1135	986	836	374	323	722
CG14870	0	0	0	0	0	0	2	0	0	2	0	0	0	0	0	0	1	6	6	1	0	0	0
CG14877	116	34	11	20	16	46	12	11	62	28	7	17	33	34	25	75	39	47	39	39	28	13	16
CG14879	56	64	31	30	17	9	38	43	175	13	7	22	65	52	113	91	36	26	17	17	107	27	45
CG14880	101	65	19	24	66	96	118	7	200	200	39	138	60	43	202	107	83	382	52	65	54	117	90
CG14881	209	244	123	79	43	138	141	106	55	194	41	116	115	99	76	177	308	197	180	166	91	87	151
CG14882	356	311	145	188	121	156	240	220	148	338	54	208	154	184	250	451	470	374	294	321	128	131	293
CG14883	760	596	325	320	317	329	278	396	485	549	218	431	341	369	468	523	833	621	520	521	308	294	493
CG14891	3	0	0	0	0	0	0	0	0	3	6	0	7	0	0	1	14	5	0	0	0	0	0
CG14892	20	15	9	18	10	18	1	17	15	33	10	4	6	13	0	26	25	45	21	24	6	11	25
CG14893	1	0	0	0	0	0	6	13	0	0	0	0	0	0	7	0	0	0	2	0	0	0	0
CG14894	527	590	384	459	283	312	370	515	260	556	111	346	432	343	466	624	644	544	444	583	308	342	596
CG14898	82	157	47	60	56	98	80	109	70	104	20	92	79	114	95	64	124	100	127	110	32	55	71
CG14903	289	263	159	192	150	126	190	321	219	233	74	182	225	159	353	226	305	221	230	243	129	156	210
CG14905	11	9	0	0	0	0	5	3	0	7	0	0	0	1	0	5	7	5	1	1	2	0	2
CG14906	178	178	116	88	125	68	139	156	160	132	62	158	128	79	135	152	188	140	102	157	144	103	147
CG14907	71	97	203	59	69	55	55	56	307	55	108	238	112	105	183	98	49	61	52	70	209	162	146
CG14913	4	1	0	0	0	0	0	0	0	0	0	0	0	0	0	0	0	0	0	0	0	0	0
CG14915	0	0	0	0	0	0	0	0	0	0	0	0	0	0	0	0	0	0	0	0	0	0	0
CG1492	1193	1046	340	407	389	380	606	721	322	1028	241	482	411	527	365	1177	1608	1184	1145	868	266	295	759
CG14921	5	4	0	7	0	2	6	0	1	3	0	11	4	5	0	0	0	1	5	0	0	2	4
CG14926	0	0	0	0	0	0	1	0	0	0	1	1	0	3	0	1	0	0	0	0	0	0	0
CG14929	0	0	0	0	0	0	0	0	0	0	0	0	0	0	0	0	0	0	0	0	0	0	0
CG14930	0	0	0	0	0	0	0	0	0	0	0	0	0	0	0	0	0	0	0	0	1	0	0
CG14931	13	0	0	0	0	0	0	0	0	1	2	0	3	0	0	2	25	1	0	0	17	0	0
CG14932	13	1	0	0	0	0	0	10	0	0	0	3	0	4	0	0	0	0	0	0	0	0	0
CG14933	320	346	203	194	191	306	227	396	94	280	46	109	240	132	176	373	381	326	358	548	117	124	304
CG14937	29	41	37	9	1	14	19	6	9	14	22	5	11	45	9	16	34	24	26	6	16	13	15
CG1494	23	7	0	0	0	1	6	0	5	11	0	2	7	7	14	15	32	5	16	14	5	9	13
CG14945	4754	4745	2040	2372	1872	2128	2622	3897	1614	3666	1003	2402	3217	2794	1217	4354	8227	4948	6605	7202	1695	2031	3120
CG14946	187	220	200	168	162	148	209	194	223	438	75	237	240	86	238	308	356	331	217	254	306	121	391
CG14947	12	13	0	0	0	0	13	0	3	6	0	5	5	0	0	18	18	11	14	8	0	0	10
CG14949	2	3	32	3	0	3	1	4	32	1	12	24	45	83	18	5	2	5	1	16	43	22	27
CG14957	0	0	0	0	0	0	0	0	0	0	0	3	3	4	5	0	1	0	0	0	0	9	1
CG14958	1	0	0	0	0	0	0	0	0	0	0	0	0	0	0	0	0	0	0	0	0	0	0
CG14960	0	0	0	0	0	0	0	0	1	0	0	0	0	0	0	1	0	0	0	0	0	0	0
CG14961	46	18	22	26	54	0	2	39	21	22	11	20	16	26	31	40	47	43	19	24	22	23	37
CG14963	2	4	4	0	0	0	0	5	0	0	2	3	0	0	11	0	2	2	1	3	0	0	0
CG14964	54	26	38	0	32	14	71	10	47	118	27	9	14	19	45	54	46	181	29	52	30	24	25
CG14965	172	136	83	78	119	50	109	83	84	163	44	81	92	100	125	126	191	154	95	103	68	58	189
CG14966	102	118	98	98	110	154	103	252	86	80	42	89	84	61	127	92	96	76	75	103	73	86	111
CG14967	2243	1926	786	984	692	677	872	909	928	1358	563	1137	803	1011	1107	1663	2428	1825	1753	1348	1020	1017	1349
CG14968	46	55	75	48	6	78	36	22	153	57	11	18	50	38	106	191	141	55	89	93	200	51	54
CG14969	795	843	544	636	609	507	629	776	477	789	275	680	681	568	453	763	937	760	615	784	491	465	926
CG14971	1222	984	486	507	421	433	550	592	817	979	295	715	734	780	628	1075	1196	990	926	802	630	615	942
CG14974	0	0	0	0	0	0	0	0	0	0	0	0	0	0	0	7	0	0	1	0	0	0	0
CG14977	298	276	123	245	165	169	231	274	131	262	68	172	276	201	154	294	285	232	272	255	144	213	300
CG14982	2572	2243	621	994	614	535	1197	965	824	1905	560	1525	872	1068	1085	1890	2876	2607	2329	1431	583	516	1275
CG14983	0	0	0	0	0	0	0	0	0	0	0	0	0	0	0	3	0	2	2	0	0	0	0
CG14984	89	104	135	43	53	62	168	46	102	243	38	62	90	40	167	76	58	233	61	130	76	128	120
CG14985	159	148	146	102	75	94	82	141	186	95	42	123	107	94	97	175	124	100	64	121	139	90	161
CG14989	24349	19944	7785	9311	7988	5923	13185	11438	13723	14224	7591	18087	9464	12915	21170	16124	29184	20680	21152	11470	5132	4551	12387
CG14990	0	0	0	16	8	0	3	0	0	4	1	3	0	0	0	4	2	0	2	0	1	1	7
CG14995	1874	1476	778	961	709	673	988	804	1108	1996	513	1039	861	832	1513	1462	1873	1852	1407	1420	780	815	1339
CG14997	802	656	294	419	325	391	407	571	356	576	166	411	470	394	257	540	508	647	443	772	442	382	694
CG15005	4	0	0	0	0	0	0	0	0	0	0	0	0	0	0	0	0	0	1	0	0	0	0
CG15011	337	381	99	132	181	179	211	200	140	293	97	196	185	117	143	304	250	222	193	251	126	134	256
CG15012	1116	1212	710	805	479	616	804	771	560	1134	401	745	810	705	714	982	1534	1030	1123	1008	592	780	1015
CG15014	260	225	109	259	133	164	135	138	106	326	66	150	123	147	161	343	274	275	175	260	133	133	246
CG15019	541	598	696	633	466	381	517	491	414	771	151	495	540	479	847	794	493	494	320	573	446	461	920
CG15020	0	0	0	0	1	3	0	0	0	1	4	0	3	1	0	2	7	2	1	8	0	0	3
CG15021	277	298	128	174	238	118	260	132	201	1052	29	113	96	83	156	1187	197	831	737	1126	215	380	274
CG15022	0	0	0	0	0	0	0	0	0	0	0	0	0	0	0	0	0	0	0	0	0	0	0
CG15023	0	0	0	0	0	0	0	0	0	0	0	0	0	0	0	0	0	0	0	0	0	0	0
CG15024	0	0	0	0	0	0	0	0	0	0	0	0	0	0	0	0	0	0	0	0	0	0	0
CG15025	0	0	0	0	0	0	0	0	0	2	0	0	0	0	0	3	3	0	0	0	0	0	0
CG15027	156	161	230	61	81	89	99	106	68	198	32	105	101	101	163	227	181	137	83	111	95	135	224
CG1503	15	21	0	4	3	7	3	11	6	7	6	4	10	4	11	10	13	36	17	14	5	10	10
CG15034	4	0	0	0	0	0	10	0	0	0	0	3	0	0	0	0	2	0	0	0	0	0	0
CG15035	0	0	0	0	0	0	0	0	0	0	0	0	0	0	0	0	1	0	1	0	0	0	0
CG15036	0	0	8	0	0	0	0	0	0	3	2	0	5	1	6	0	1	8	1	0	1	0	0
CG1504	631	635	241	283	285	159	226	303	249	302	183	387	307	390	203	218	536	297	380	239	282	251	467
CG15040	7	6	0	9	1	0	13	14	8	11	3	15	9	7	40	25	45	17	11	10	6	12	10
CG15042	0	0	0	0	0	0	0	0	0	0	0	0	0	0	0	0	0	0	1	0	0	3	0
CG15043	2191	9	1740	1325	14	1487	9	994	13151	8	9	20	3214	3900	9469	1642	1	6	2	615	9537	1658	3328
CG15044	80	0	152	96	0	47	0	47	398	0	0	0	117	82	262	362	0	0	0	31	634	45	174
CG15046	183	201	116	127	130	87	179	52	70	190	113	174	223	138	106	179	67	217	84	143	113	173	392
CG15047	32	24	0	7	15	0	0	23	27	31	17	46	6	21	16	20	41	14	20	3	8	12	23
CG15056	3	0	0	0	0	0	0	0	0	0	4	0	0	4	0	0	0	0	0	0	0	0	0
CG15059	0	0	0	0	0	0	0	0	0	0	0	0	0	0	0	0	0	0	0	0	0	0	0
CG15065	336	1784	1096	1366	1118	870	1417	621	680	2060	596	1257	553	969	702	728	473	1126	666	793	1259	932	1705
CG15067	2618	7538	7598	10159	8731	5025	9570	4566	4383	11735	2281	6082	7068	5242	6272	7058	2057	8310	2067	9133	5101	8509	15619
CG15068	2939	4905	4100	7570	5582	5228	6368	5922	1866	3949	1603	4037	5233	3118	2578	3244	2942	6348	3145	6101	2550	3976	6106
CG15071	48	37	6	14	30	11	6	15	6	13	13	59	27	18	18	33	52	11	38	14	8	12	22
CG15073	353	344	76	189	156	191	199	228	165	351	80	158	171	139	243	253	310	350	228	297	144	148	326
CG15080	19	23	11	26	7	11	27	3	6	29	2	15	14	16	25	38	34	15	25	14	11	9	24
CG15082	294	384	210	162	148	62	106	177	175	299	155	309	119	148	217	302	422	341	260	245	143	183	496
CG15083	199	146	237	189	142	179	112	165	304	228	103	233	195	126	241	151	149	170	117	198	131	271	193
CG15084	185	181	79	69	116	126	91	117	88	204	57	115	98	88	134	209	197	152	116	181	102	100	141
CG15087	681	663	171	359	335	238	351	316	248	590	159	313	329	285	281	593	805	610	666	514	282	220	428
CG15093	2915	2221	1178	2185	1756	2929	1634	3072	1231	3722	210	1275	1930	1152	831	3887	945	2994	725	4049	1730	1526	5265
CG15096	8495	3939	2079	4463	2461	4902	4959	5212	2533	7021	240	2085	4634	2819	1618	4811	2595	8604	2166	7082	3413	2103	5821
CG15097	785	721	224	233	146	111	238	245	193	458	189	332	208	273	308	393	633	453	478	337	155	162	359
CG15098	6621	6626	7097	6112	5485	4374	5612	5836	6140	7526	3305	7498	7217	5123	4523	7964	6607	6079	4710	8429	6937	7548	10417
CG15099	5310	4452	2158	2421	2329	1671	2744	2317	3451	3970	1971	3394	2564	2626	2808	4051	6637	4886	5255	3903	3067	2958	4145
CG15100	1352	1149	587	536	526	384	487	596	776	893	384	756	640	582	549	1039	1327	1040	974	804	652	650	1000
CG15107	369	348	171	151	207	145	186	240	111	219	91	245	169	218	197	278	294	225	221	248	157	161	268
CG15109	0	3	0	0	0	0	0	0	0	3	0	0	0	0	2	0	3	0	5	11	0	0	0
CG15111	2248	2101	853	1076	871	858	1227	1471	843	2169	526	1250	1183	1192	675	1727	2713	1757	2116	2435	1190	1106	1943
CG15115	4	13	0	0	0	12	0	6	0	3	1	1	0	0	0	5	4	4	3	3	2	0	12
CG15116	0	0	0	0	0	0	0	0	0	0	0	0	0	0	0	0	0	0	0	0	0	1	0
CG15117	403	390	183	266	212	282	328	364	587	342	111	320	479	234	355	543	355	586	290	396	902	423	565
CG15118	1728	1554	1154	1086	1016	847	929	1020	955	1993	417	1029	1052	805	840	1569	1678	1737	1168	1730	911	1079	1923
CG15120	36	48	14	63	54	112	48	36	21	27	36	66	33	63	23	28	13	98	22	132	28	36	63
CG15124	0	7	0	0	0	0	0	0	0	0	0	0	0	0	0	0	0	0	0	0	0	0	0
CG15125	0	2	0	0	0	0	8	0	0	0	0	0	0	0	0	0	0	3	0	0	0	0	0
CG15126	19	0	6	0	0	48	0	0	155	3	0	0	0	3	374	135	0	0	0	22	704	87	0
CG15127	0	0	0	0	0	0	0	0	8	0	2	0	0	0	35	0	0	0	0	0	27	1	0
CG15128	0	0	0	0	0	0	0	0	0	3	0	0	0	0	0	0	0	0	0	0	2	0	0
CG1513	4618	4236	1748	1993	1745	1395	2645	2376	2204	3545	1199	2596	1798	2219	3060	3990	5338	4214	3724	2953	1695	1607	3033
CG15130	1	1	0	0	8	0	0	0	0	1	0	0	0	0	0	0	0	1	0	0	1	0	0
CG15136	0	0	0	0	0	0	0	0	0	0	0	0	0	0	0	0	0	0	0	0	0	0	0
CG15140	0	0	0	0	0	0	0	0	0	0	0	0	0	0	0	0	0	0	0	0	0	0	0
CG15141	816	875	299	369	241	275	412	365	360	848	217	436	380	369	492	839	1106	880	727	642	324	355	596
CG15142	8	0	2	1	0	0	0	0	3	3	0	3	2	2	0	0	1	0	1	2	5	0	5
CG15143	14	0	11	0	0	0	7	5	0	6	1	7	1	1	24	13	5	15	7	1	0	1	2
CG15144	3	0	0	0	1	0	0	0	5	6	0	8	0	6	0	5	10	4	10	1	1	0	0
CG15145	1	4	0	0	0	0	0	0	5	1	1	5	0	6	0	7	4	5	1	2	0	0	0
CG15147	0	0	0	0	0	0	0	0	0	0	0	0	0	0	0	0	0	0	0	0	0	2	0
CG15152	58	0	69	14	0	40	0	27	319	5	18	37	36	39	204	233	1	12	0	18	326	82	24
CG15153	1	0	0	0	0	0	0	0	16	0	15	1	23	7	6	0	0	0	0	0	6	9	6
CG15155	0	0	171	0	0	0	0	0	97	3	48	5	7	0	15	0	0	7	0	0	85	24	5
CG1516	15142	10120	4140	7006	5567	9104	9058	10115	4766	11221	1750	6589	9191	5902	3258	12482	7026	15086	7063	15807	4957	5792	17177
CG15160	1425	1180	397	558	528	420	664	705	730	1078	281	744	792	698	695	1061	1372	1121	888	847	529	483	1032
CG15161	4	6	0	0	0	0	0	0	5	6	1	3	0	0	0	12	3	12	2	1	0	0	6
CG15167	0	0	0	0	0	0	0	0	0	0	0	0	0	0	0	0	0	0	0	0	0	0	0
CG15168	418	393	216	344	270	275	352	363	133	409	89	227	240	275	456	396	433	341	299	388	271	213	481
CG15169	7	7	0	0	32	0	0	0	9	40	4	10	3	26	10	28	1	21	0	23	5	2	23
CG15170	0	0	0	0	0	0	0	0	35	3	2	0	0	6	42	122	0	3	0	1	79	11	0
CG15172	1	0	0	0	0	0	0	0	0	3	0	6	1	3	0	0	0	1	2	0	0	0	0
CG15177	0	0	0	0	0	0	0	0	0	0	0	0	0	0	0	0	1	0	2	0	0	0	0
CG1518	1692	1477	492	785	608	648	835	805	753	1145	403	898	908	896	565	1222	1711	1415	1344	1221	638	657	1095
CG15185	7	3	0	0	0	0	0	0	0	0	0	0	0	0	0	0	0	0	0	0	0	0	0
CG15186	357	251	226	141	109	99	141	101	257	307	123	301	127	161	216	223	173	202	174	264	101	271	261
CG15196	1	7	5	0	0	7	0	0	1	0	0	3	0	1	19	2	6	17	3	3	1	4	9
CG15198	3	0	0	0	0	0	0	0	0	0	0	0	0	0	0	0	1	0	0	0	0	1	0
CG15199	209	152	117	115	99	159	77	161	1564	138	18	56	88	85	341	159	64	130	47	182	737	247	669
CG15200	0	0	0	0	0	0	0	0	0	0	0	0	0	0	0	0	0	0	0	0	0	0	0
CG15201	10784	14423	7263	9311	7391	8025	9291	12860	3744	8541	2211	5603	8580	7587	5008	8516	17498	8161	11715	12489	5601	5382	11467
CG15202	156	106	92	89	86	164	128	96	246	344	35	120	196	122	79	172	199	296	129	211	149	74	228
CG15203	353	258	245	299	336	259	340	341	136	409	85	244	255	272	208	409	467	388	443	427	158	240	417
CG15208	2	4	0	0	0	0	2	0	0	4	0	0	0	0	0	0	0	0	0	0	0	5	0
CG15209	13166	14890	10052	11666	8507	8561	10355	14710	5779	11949	4070	8671	10574	9422	5024	14442	24082	11198	14543	14938	8355	6420	13201
CG15210	146	209	267	141	174	118	198	148	448	271	90	275	166	111	321	237	263	235	188	233	421	166	206
CG15211	274	237	332	355	238	368	216	202	605	573	130	242	295	185	491	438	292	305	176	407	450	291	407
CG15212	1	3	0	0	0	0	4	0	0	0	2	0	0	0	0	2	3	0	0	3	0	0	0
CG15213	16	23	20	0	27	20	52	28	11	154	2	7	4	1	2	148	36	18	63	61	54	47	63
CG15219	0	0	0	0	0	0	1	0	0	0	0	0	0	0	6	0	1	0	1	0	0	0	0
CG15221	45	32	2	23	15	13	60	2	32	38	16	37	11	12	13	49	97	38	31	35	12	13	36
CG15225	0	0	0	0	0	0	0	0	0	0	0	0	0	0	0	0	0	0	0	0	0	0	0
CG15227	0	0	0	0	0	0	0	0	7	0	0	0	0	0	0	0	0	0	0	0	0	0	0
CG1523	731	655	392	459	365	339	331	562	261	655	144	412	387	299	287	724	681	600	526	611	356	398	650
CG15233	2	0	0	0	0	0	0	0	0	0	0	1	0	0	0	0	0	0	0	0	0	0	0
CG15236	6493	5462	1359	2196	1884	937	2676	2063	2754	3116	1586	4062	1981	2988	3581	3845	6579	5420	4826	2234	1288	1294	3159
CG15237	349	434	275	220	182	284	343	348	120	406	76	190	235	216	412	436	483	388	360	356	188	150	356
CG15239	0	4	0	2	3	0	5	0	13	4	0	4	0	4	0	2	10	2	4	1	3	3	1
CG15247	33	40	63	13	47	31	63	33	23	128	19	52	47	29	21	40	34	89	34	68	45	48	39
CG15249	1	0	0	0	0	0	0	0	0	0	4	0	0	0	0	0	0	0	0	2	0	0	0
CG15252	0	0	0	0	0	0	0	0	0	2	0	0	0	0	0	0	0	1	0	2	0	0	0
CG15253	0	0	0	0	0	0	0	0	0	0	0	0	0	0	0	0	0	0	0	0	0	0	0
CG15254	0	0	0	0	0	0	0	0	1	0	0	0	0	0	0	0	0	0	0	0	0	0	0
CG15255	22	0	28	0	0	23	0	0	748	1	0	5	6	4	317	219	2	0	0	15	881	172	0
CG15256	0	0	8	0	0	0	0	0	0	0	0	1	4	0	5	2	5	2	2	0	2	0	4
CG15258	0	0	0	0	0	0	0	0	0	0	0	0	0	0	0	0	0	0	0	0	0	0	0
CG15260	0	0	0	0	0	0	4	0	0	0	0	0	0	0	0	0	0	0	0	0	0	0	0
CG15262	9	0	0	0	0	0	7	0	0	0	0	0	0	0	0	0	0	0	1	0	0	0	0
CG15263	442	2	0	0	0	85	0	0	0	0	0	0	4	0	7	31	0	7	0	24	26	0	0
CG15269	0	0	0	0	0	0	0	0	0	1	0	0	0	0	0	0	0	2	0	0	0	0	1
CG15270	4002	3029	629	1130	853	792	1562	1181	1499	2056	947	2212	1004	1691	2139	2221	3941	3466	3459	1617	736	878	1708
CG15278	0	0	0	0	0	0	0	0	0	0	0	0	0	0	0	0	0	0	0	0	0	0	0
CG15279	407	250	197	138	211	113	188	185	406	458	104	289	250	210	227	368	656	287	239	230	181	328	335
CG15282	0	2	29	0	0	0	12	0	14	27	17	17	7	0	21	0	0	38	0	0	3	22	1
CG15283	0	0	0	0	0	0	0	0	0	2	0	0	0	0	0	0	0	0	0	0	0	0	0
CG15286	52	68	0	10	10	6	8	13	20	20	4	60	23	15	71	16	48	42	34	21	12	16	22
CG1529	509	482	267	246	267	260	324	369	276	326	139	216	315	295	360	363	299	392	328	392	239	225	427
CG15293	5685	6137	5929	11163	7612	7300	8854	9295	4271	9781	2065	6466	6692	4568	2887	10154	3105	10621	2569	14219	4182	4474	13454
CG15296	16	6	0	4	6	1	0	18	10	24	2	9	0	12	11	8	22	20	13	8	7	2	3
CG15306	1	0	0	0	0	0	6	0	0	0	0	0	0	0	0	0	2	0	5	0	0	2	0
CG15308	0	0	0	0	0	0	0	0	0	0	0	0	5	0	0	0	0	0	0	0	0	0	0
CG15309	1036	823	646	1024	1009	521	886	669	722	1340	317	913	685	619	870	1156	1549	1327	974	1096	561	628	1319
CG15312	2018	1853	519	849	572	393	1000	773	791	1071	441	982	623	1046	1369	1045	1838	1875	1509	877	382	451	906
CG15317	75	114	46	32	25	11	61	86	54	59	22	44	57	46	59	62	66	58	72	61	41	33	48
CG1532	577	468	357	318	333	343	349	281	430	569	166	398	479	351	214	714	617	487	406	506	480	416	701
CG15322	25	24	41	2	13	7	6	0	12	36	5	20	6	19	8	31	21	33	19	15	16	9	26
CG15330	2	0	0	19	0	0	0	5	0	0	1	5	0	3	4	1	1	0	3	0	0	0	7
CG15332	41	19	0	14	8	0	17	10	3	13	11	27	5	19	8	11	26	29	20	10	6	13	17
CG15333	0	0	0	0	0	0	0	0	0	0	0	3	0	0	0	0	0	0	0	0	0	0	0
CG15336	0	0	0	0	0	0	0	0	0	0	0	0	0	0	0	0	0	2	0	0	0	1	1
CG15337	21	9	13	10	3	7	4	29	0	1	0	26	12	4	0	2	2	3	3	13	1	2	16
CG15343	101	95	90	55	67	37	72	53	84	100	20	81	114	51	88	90	68	82	34	49	43	58	151
CG15345	72	64	66	26	42	51	34	62	37	70	18	39	44	54	26	66	98	57	54	70	52	41	65
CG15347	634	278	1133	676	493	550	387	517	3508	342	378	661	651	329	2304	1722	99	401	60	459	3085	1165	979
CG15353	20	75	10	27	80	59	25	83	2	69	3	18	37	4	34	85	68	133	153	150	12	29	74
CG15356	1951	1611	519	839	563	477	822	861	745	1023	351	803	653	743	1023	1160	1535	1269	1105	769	547	531	933
CG15357	0	0	0	0	0	0	0	0	0	0	0	0	0	0	0	3	1	0	0	0	0	0	0
CG15358	0	0	0	0	0	0	0	0	0	0	0	0	0	0	0	0	1	0	0	0	19	3	3
CG15362	51	82	44	49	43	39	37	82	40	58	6	45	45	46	67	116	70	59	30	61	58	69	70
CG15365	198	150	78	45	49	123	156	79	199	156	32	32	93	42	66	176	113	227	229	337	179	141	147
CG15368	7	2	7	0	7	0	0	5	1	6	1	1	3	4	0	7	7	14	4	2	2	2	4
CG15369	7	7	0	7	0	0	0	0	0	1	0	0	0	0	0	0	0	5	8	30	1	3	1
CG1537	518	566	359	411	348	289	447	418	179	643	161	345	401	445	373	661	1145	637	764	592	273	264	519
CG15370	0	0	0	0	0	0	6	0	0	0	0	0	0	0	0	0	0	0	0	0	0	0	0
CG15373	3	0	0	0	0	0	0	0	0	5	0	0	0	5	7	1	0	0	2	1	0	0	0
CG15375	0	7	0	0	0	0	0	0	0	0	0	0	0	0	0	0	1	1	0	1	0	0	2
CG15382	124	93	11	37	19	24	51	42	35	106	25	58	50	52	57	81	104	117	94	53	25	19	95
CG15385	1528	1098	489	653	671	651	723	818	686	1025	324	780	731	750	312	1054	1542	1315	1281	1412	547	561	1209
CG15386	0	0	0	0	0	0	0	0	0	0	0	0	0	0	0	0	0	0	0	0	0	0	0
CG15387	102	163	62	104	61	93	107	117	89	136	24	53	91	59	111	133	149	111	103	118	80	39	118
CG15390	153	129	38	119	72	86	82	130	62	135	17	39	84	84	83	155	191	152	141	149	79	46	124
CG15394	36	67	227	78	16	44	62	60	143	69	40	94	67	88	129	116	113	85	86	75	28	42	56
CG15395	0	0	0	0	0	0	0	0	0	0	0	0	0	0	0	0	0	0	0	2	1	0	0
CG15398	9	3	0	9	0	0	0	4	0	0	0	2	0	2	0	4	0	1	1	0	1	0	0
CG15399	19	9	0	9	11	0	4	4	5	8	5	16	2	10	5	9	20	14	16	5	3	4	12
CG15403	0	0	0	0	1	0	0	0	0	0	1	0	0	0	0	0	0	0	0	0	0	0	0
CG15404	0	0	0	0	0	0	6	0	0	0	0	1	0	0	0	0	0	0	0	0	0	0	0
CG15406	15	11	0	1	0	1	0	0	16	4	4	12	6	0	3	3	16	11	12	5	16	20	2
CG15408	1	0	0	0	0	0	0	0	0	0	0	0	0	0	0	0	0	0	0	0	0	17	0
CG15412	295	266	44	91	63	140	120	164	82	181	61	122	170	104	61	163	278	192	199	251	108	152	206
CG15414	7	8	10	0	12	15	15	13	5	66	6	10	7	0	8	19	26	39	6	55	5	8	27
CG15418	33	15	20	21	8	10	7	26	75	2	1	8	50	52	85	33	3	31	3	1	53	74	15
CG1542	359	339	203	196	122	129	191	256	218	283	77	170	290	235	322	345	258	251	163	174	157	187	434
CG15422	48	0	38	4	0	65	0	0	487	3	3	0	17	20	364	325	0	1	0	40	793	83	3
CG15423	0	0	25	0	0	0	0	0	279	0	0	0	0	2	546	20	3	0	0	1	720	3	0
CG15425	0	0	0	0	0	11	0	0	0	1	0	0	0	0	0	0	1	1	2	0	0	0	1
CG15429	0	0	0	0	0	0	0	0	0	0	0	0	0	0	0	0	0	0	0	0	0	0	0
CG15431	2979	2248	402	697	636	418	946	939	1397	1222	689	1569	861	1235	1376	1532	2659	2074	2084	993	830	712	1200
CG15432	234	250	181	145	104	210	286	244	144	383	56	163	185	149	243	320	412	345	280	344	151	120	254
CG15434	8	1	0	0	10	10	2	10	1	5	0	0	0	1	14	13	2	6	0	3	2	2	5
CG15435	241	252	79	141	108	48	141	119	113	161	44	153	120	146	158	178	288	148	132	143	93	88	168
CG15436	71	99	57	39	47	57	65	68	81	71	26	112	52	64	77	80	79	67	31	25	43	50	66
CG15439	651	591	206	383	212	222	435	384	320	473	161	296	257	330	275	635	642	570	463	526	313	268	533
CG1544	1009	824	401	481	665	661	593	919	223	952	218	501	737	610	253	774	560	1144	426	1858	517	706	1320
CG15440	456	407	163	218	147	145	217	268	166	393	72	132	211	186	164	380	471	374	295	349	198	208	353
CG15443	602	519	267	373	217	242	298	324	272	466	119	322	284	294	342	514	526	447	459	449	225	231	507
CG15445	558	507	380	469	427	222	331	265	461	609	266	506	439	320	355	670	615	465	375	450	437	604	825
CG15446	0	0	0	0	0	11	0	0	0	0	0	0	0	0	0	0	5	4	6	0	0	0	0
CG15449	88	97	22	90	48	48	122	67	28	60	23	56	69	91	51	90	42	117	71	155	26	36	121
CG1545	2017	1870	1063	1332	890	949	1365	1615	484	1624	309	835	1142	1191	889	1680	3114	1792	2298	2240	955	795	1494
CG15450	0	0	0	0	0	0	0	0	0	1	0	0	0	0	0	0	0	0	0	0	0	0	0
CG15452	0	0	0	0	0	0	0	0	0	0	0	0	0	0	0	0	0	0	2	0	0	0	1
CG15456	143	150	21	86	32	42	146	118	61	109	42	64	80	98	61	117	251	122	215	127	55	61	72
CG15458	0	0	0	0	3	0	0	0	0	0	0	0	0	0	0	0	1	0	0	0	0	1	3
CG15459	12	3	10	4	9	12	0	0	12	6	6	5	0	2	0	13	17	10	4	4	9	8	8
CG15461	0	3	0	5	5	0	2	0	0	0	5	7	0	5	0	1	0	0	6	0	1	3	0
CG15465	0	0	0	0	0	0	0	0	0	0	0	0	0	0	0	0	0	0	0	0	0	0	0
CG15471	0	0	0	0	0	0	0	0	0	0	0	0	0	0	0	0	0	0	0	0	0	0	0
CG15472	0	0	0	0	0	0	0	0	0	0	0	0	0	0	0	0	0	0	3	0	0	0	0
CG15473	10	9	0	12	1	0	8	0	18	17	5	6	0	4	0	13	12	6	1	4	8	12	11
CG15475	82	63	0	19	11	5	32	1	40	34	16	20	11	49	26	32	65	37	35	18	11	21	24
CG15478	295	198	99	147	59	60	88	163	96	205	61	106	57	106	56	262	438	293	352	209	58	64	156
CG15479	1	1	0	9	0	7	2	0	5	16	0	9	4	7	0	0	0	4	2	1	0	3	0
CG15480	0	0	0	0	0	0	0	0	0	0	0	0	0	0	0	1	0	0	0	0	0	0	0
CG15482	15	15	0	26	7	6	12	5	11	4	2	5	10	12	13	3	11	1	2	12	13	27	10
CG15483	0	4	0	0	0	0	0	0	0	0	1	0	0	0	0	0	0	0	3	0	1	0	0
CG15484	18	7	0	13	3	3	4	17	8	5	5	15	5	6	3	4	20	4	4	3	3	7	1
CG15485	0	0	0	0	0	0	0	0	0	0	0	0	0	0	0	0	1	0	0	0	0	0	0
CG15497	28	43	12	7	18	8	15	0	5	24	14	13	14	16	9	11	12	19	12	10	10	13	28
CG15498	1	4	0	0	0	0	0	0	0	0	0	0	0	0	0	1	0	0	1	0	0	0	3
CG1550	767	675	427	414	357	332	453	439	256	774	132	373	415	284	347	856	762	758	677	899	463	508	882
CG15506	17	48	29	3	24	26	52	0	39	80	9	43	53	17	48	18	10	72	13	64	32	27	43
CG15510	0	0	0	0	0	0	0	0	0	0	0	0	0	0	0	0	0	0	0	0	0	0	0
CG15514	877	875	364	449	458	315	567	577	361	787	232	406	442	351	475	815	894	771	584	696	363	399	718
CG15515	4	0	3	0	0	0	16	0	2	32	2	19	0	2	13	20	0	3	2	0	6	15	0
CG15517	0	0	0	0	0	0	0	0	0	0	0	0	0	0	0	0	0	0	0	0	0	0	0
CG1552	10876	10215	6778	7463	5365	4592	6865	8562	3073	10782	2248	5310	5857	6383	3845	11376	19551	8600	12056	11306	5552	5634	8481
CG15522	865	810	266	445	352	201	518	556	244	895	175	315	287	392	333	973	1604	897	1244	830	296	181	572
CG15523	1388	1041	335	358	486	418	535	509	886	685	396	736	493	647	814	926	1128	977	916	668	880	728	785
CG15525	206	204	133	123	148	178	123	128	101	218	43	98	137	81	251	153	245	209	176	166	118	105	210
CG15526	0	0	0	0	0	0	0	0	0	0	0	0	0	0	0	0	0	0	1	0	0	0	0
CG15528	41	20	14	29	31	36	7	19	8	65	10	4	15	0	34	23	6	66	15	58	19	11	40
CG15529	67	53	45	65	62	37	68	37	53	84	13	62	56	4	65	77	60	89	49	53	31	54	103
CG15530	0	2	0	0	0	1	0	0	0	4	0	0	0	0	0	0	0	3	3	0	2	0	0
CG15531	4	4	10	3	0	0	20	2	6	6	0	8	3	0	0	11	10	1	5	5	152	30	9
CG15533	1	0	0	0	0	2	0	0	0	0	0	0	0	3	0	0	0	0	0	1	1	14	0
CG15534	2	0	0	0	0	0	0	0	0	6	0	24	0	0	0	4	0	1	0	0	11	22	0
CG15535	271	265	131	178	116	172	164	148	121	168	90	118	140	227	106	163	238	222	218	131	137	101	170
CG15536	117	143	87	124	71	84	94	135	74	119	30	134	80	112	133	95	176	133	138	99	60	56	127
CG15537	2510	2348	771	859	747	695	908	1200	850	1892	535	1170	955	986	844	1741	2972	2230	2132	1527	562	579	1542
CG15539	39	28	7	19	0	8	5	8	15	11	12	1	0	7	6	13	3	41	15	13	5	5	8
CG15543	0	0	0	0	0	5	2	0	0	0	0	0	0	0	0	1	0	0	0	0	0	0	0
CG15544	126	98	39	27	47	57	55	96	30	89	44	66	99	47	148	48	52	98	43	62	43	30	53
CG15545	5	0	0	0	0	3	9	21	5	5	1	2	0	6	7	6	3	7	6	3	8	0	4
CG15546	135	107	130	91	138	80	172	23	96	416	67	386	181	49	256	303	57	308	27	119	125	278	74
CG15547	219	168	98	130	59	71	95	88	158	120	54	193	83	79	128	103	182	199	158	180	60	112	127
CG15548	0	0	0	0	0	0	0	0	0	0	0	0	0	0	0	0	0	0	4	0	0	0	2
CG15549	9	0	2	0	0	0	13	0	10	1	0	0	3	4	0	2	3	1	3	6	3	2	4
CG15550	21	23	7	65	9	51	28	31	2	25	0	7	10	4	4	25	60	21	17	28	9	12	53
CG15553	153	168	32	55	89	200	165	256	83	89	9	101	102	69	68	28	27	203	52	242	36	25	80
CG15554	14	8	0	6	0	3	19	6	0	19	2	2	3	5	0	7	4	31	4	14	0	3	4
CG15556	336	67	147	56	115	160	145	72	459	188	41	172	254	268	173	247	100	194	71	116	279	259	281
CG15561	106	156	73	60	49	50	61	113	60	107	32	101	63	91	122	151	140	138	98	101	72	48	141
CG15563	4	0	2	2	0	0	0	0	0	1	0	2	0	0	0	2	0	2	0	0	0	1	0
CG15564	1	0	7	8	0	0	0	0	0	1	2	0	7	0	0	1	4	2	1	4	0	3	2
CG15570	2	0	6	0	0	0	0	10	0	0	0	0	0	2	0	45	0	2	1	0	1101	0	2
CG15571	0	0	0	0	0	0	0	0	0	0	0	0	0	0	0	2	0	0	0	0	2	0	0
CG15572	0	0	0	0	0	0	0	9	0	0	0	0	0	0	0	0	0	0	0	0	0	0	0
CG15576	0	0	0	0	0	0	0	0	0	0	0	0	0	0	0	0	0	0	0	0	0	0	0
CG15577	0	1	0	0	0	0	0	0	0	0	0	0	0	0	0	0	0	3	1	0	1	0	0
CG15578	0	0	0	0	0	0	0	0	0	0	0	0	0	0	0	0	1	2	0	0	0	0	0
CG15579	9	10	6	0	6	9	2	0	9	3	2	0	1	8	8	5	7	5	4	0	1	3	5
CG15580	0	0	16	0	0	0	1	0	3	6	1	0	3	0	5	5	0	5	3	2	0	2	0
CG15594	2	0	0	0	0	0	1	0	0	2	0	2	0	0	0	0	2	4	1	1	1	0	1
CG15597	0	0	0	0	0	0	0	0	0	0	0	0	0	0	0	0	1	0	0	1	0	0	0
CG15599	59	1	0	0	0	0	1	0	0	3	0	0	0	0	0	0	0	2	1	0	0	3	0
CG15601	162	162	87	70	38	39	139	85	70	140	18	57	114	84	58	157	144	172	130	132	69	45	123
CG15602	481	504	231	446	285	226	359	368	225	487	138	225	291	245	488	458	505	474	357	484	266	270	432
CG15605	0	0	0	0	2	0	0	0	0	0	0	0	0	0	0	0	1	0	0	0	0	0	0
CG1561	3204	2254	1160	2662	2211	5163	1010	2246	628	7700	752	1239	3083	978	1055	1712	364	3821	1246	5650	639	1827	3689
CG15611	926	777	582	679	571	492	648	610	534	788	314	589	663	511	600	773	953	647	786	1103	1228	1017	1024
CG15614	24	18	10	8	14	0	17	23	9	7	0	9	13	14	0	18	39	19	16	3	7	9	16
CG15615	0	4	0	0	0	0	0	0	4	1	0	0	0	0	0	0	0	0	1	0	0	0	0
CG15617	4	0	0	11	0	0	1	23	0	5	2	31	0	0	0	7	7	1	2	13	1	0	0
CG15618	794	579	120	249	182	173	246	285	234	327	167	340	276	296	274	398	587	500	560	356	283	302	431
CG15625	4	7	0	0	0	7	0	8	0	0	0	0	0	0	0	0	0	0	0	1	4	0	4
CG15628	3776	3777	1151	1575	1279	1260	2389	1754	1993	3161	1059	2670	1588	1892	2720	2896	5027	4893	4008	2217	869	759	1977
CG15629	617	591	307	508	318	423	428	509	362	838	198	402	465	211	201	647	843	556	623	955	330	263	868
CG15630	3510	2812	1184	1789	1505	1339	1924	2067	1312	3239	935	1901	1763	1734	1499	2700	5081	3026	3698	3094	1078	1237	2110
CG15631	28	10	2	0	0	0	33	1	13	19	0	12	5	19	22	17	25	16	19	2	4	11	5
CG15635	0	11	0	0	0	0	0	0	0	0	0	3	0	0	0	0	1	0	0	0	0	0	0
CG15638	4	11	0	0	0	8	5	0	0	6	0	5	8	0	7	0	6	13	13	0	1	4	3
CG15641	2	1	0	0	0	0	0	0	0	1	0	0	0	0	0	0	1	3	2	0	0	1	0
CG15642	196	171	83	93	64	59	91	102	85	189	37	96	53	94	90	230	364	253	332	173	95	69	144
CG15643	280	307	74	183	93	73	118	178	190	276	64	178	164	191	159	316	420	279	225	231	143	118	294
CG15646	2	0	0	0	0	7	0	0	0	5	0	0	2	0	0	0	1	0	2	2	1	0	0
CG15649	90	0	61	0	0	0	0	0	73	62	29	4	31	3	58	5	2	2	46	28	82	142	32
CG15650	3	0	0	0	0	0	0	0	0	0	0	0	0	0	4	0	0	0	5	0	0	1	2
CG15651	2101	2140	590	772	608	773	1050	1232	624	1823	403	1028	996	1048	925	1879	2853	2405	2365	1664	665	595	1338
CG15653	73	62	49	25	24	58	34	49	38	49	18	31	33	41	79	72	76	44	55	73	40	26	45
CG15657	24	17	10	0	0	4	13	9	7	4	0	3	3	2	5	8	20	7	16	2	3	9	6
CG15661	269	339	220	274	235	138	289	125	340	206	251	449	515	346	498	225	326	166	189	221	188	526	290
CG15666	23	19	0	38	37	22	9	1	9	58	19	28	12	15	23	23	16	31	19	31	14	11	40
CG15673	501	458	226	338	283	240	309	327	264	568	130	249	286	217	262	402	1152	580	607	421	326	276	606
CG15674	30	11	18	8	8	10	6	14	162	13	14	1	15	34	79	285	12	1	7	21	141	35	16
CG15676	2	0	0	0	0	0	1	0	0	2	0	0	2	0	0	0	4	1	2	0	0	0	0
CG15695	309	387	336	294	345	194	226	301	388	597	192	432	315	231	147	443	385	288	147	401	709	247	764
CG15696	1	1	0	0	0	0	0	0	0	0	0	0	1	7	0	2	2	1	0	1	0	1	1
CG15701	86	135	33	56	49	17	52	89	29	91	18	55	55	30	34	139	148	119	131	144	72	50	109
CG15704	137	194	58	104	44	71	108	160	36	271	33	56	86	59	67	331	294	307	201	231	62	60	120
CG15705	0	0	0	0	0	0	0	12	0	2	0	2	0	2	2	0	0	0	0	0	0	0	0
CG15706	676	621	402	375	353	329	322	352	367	606	188	483	496	313	277	600	910	665	701	746	322	328	636
CG15708	0	0	0	0	0	0	0	0	0	0	0	0	0	0	0	0	0	0	2	0	1	0	0
CG1571	5	3	0	2	0	0	0	0	0	4	0	4	0	0	0	1	0	1	4	3	1	1	9
CG15710	0	0	0	0	0	0	0	0	0	0	0	0	0	0	0	0	0	0	0	0	0	0	0
CG15711	0	0	0	0	0	0	0	0	0	0	0	0	0	0	0	0	1	0	0	0	0	0	0
CG15712	1	0	0	0	0	0	0	0	0	0	0	0	0	0	0	0	0	0	0	0	0	0	0
CG15715	939	922	766	877	615	665	861	1106	638	1016	272	564	740	641	946	1164	1079	904	704	932	550	545	1123
CG15717	64	30	20	66	28	87	70	92	67	39	23	106	89	71	25	45	23	68	23	73	47	57	102
CG15719	0	0	0	0	0	0	0	0	0	0	0	0	0	0	0	0	0	0	0	0	0	0	0
CG1572	885	1023	1307	757	690	491	895	596	850	1125	461	953	1071	854	1221	789	633	793	470	874	941	1114	1388
CG15721	0	0	20	16	16	0	0	0	41	0	140	84	0	0	0	0	7	0	0	0	46	12	0
CG15725	269	230	59	131	69	66	110	104	91	222	42	120	86	94	84	154	281	268	214	164	73	43	131
CG15728	0	3	7	0	4	0	11	18	0	2	0	0	0	0	8	8	16	7	6	8	1	4	7
CG15731	1	6	0	0	0	0	0	0	0	3	0	0	2	0	0	1	2	0	0	0	1	0	0
CG15734	0	0	0	0	0	0	0	0	0	0	0	0	0	1	0	0	0	0	0	0	0	0	0
CG15735	1214	1229	755	722	728	809	1117	964	637	1473	320	676	782	822	780	1525	1627	1347	1145	1359	620	637	1241
CG15739	438	464	434	475	405	533	249	342	678	959	89	319	367	260	535	822	437	737	233	797	854	447	996
CG15740	0	0	0	0	0	0	0	0	0	0	0	0	0	0	0	0	1	0	0	0	0	0	0
CG15741	0	0	0	0	0	0	0	0	0	0	0	0	0	0	0	0	0	0	0	0	0	0	0
CG15742	2	0	0	5	0	0	0	0	0	0	0	0	0	0	0	0	0	0	0	0	0	5	0
CG15743	473	483	244	318	168	228	300	314	188	346	138	303	307	297	195	356	558	300	389	350	173	220	387
CG15744	1342	1149	377	540	402	489	560	458	547	853	300	612	504	648	553	808	1535	1062	1051	756	510	558	740
CG15747	768	633	232	397	333	339	369	300	359	595	182	414	340	342	511	591	827	590	476	488	307	317	564
CG1575	306	298	212	123	142	121	172	209	151	211	90	195	210	251	136	345	263	256	216	254	240	219	334
CG15754	2	2	0	0	0	0	0	0	0	0	2	3	0	1	0	1	1	1	0	0	0	0	2
CG15756	3	2	0	0	0	0	0	0	0	4	0	6	0	4	0	0	0	1	0	0	0	0	0
CG15760	2099	1682	519	771	582	428	787	741	756	1291	509	1145	712	870	1019	1184	2012	1740	1635	800	434	549	1072
CG15764	1	0	0	0	0	0	0	0	0	0	0	12	0	0	0	0	0	0	0	0	0	0	0
CG15765	13555	10973	3016	6095	4218	2838	7334	4993	5982	7300	3313	8489	3460	5654	10183	9213	24300	13515	16912	5802	2327	2654	6532
CG15766	27	22	40	27	37	5	26	9	22	39	6	38	12	13	11	47	32	4	12	15	35	24	54
CG15767	17	9	15	0	18	5	15	9	9	4	2	18	0	0	0	2	13	3	11	2	0	1	12
CG15771	4288	3276	1596	1804	1805	2342	2659	2960	1269	3222	695	1579	2287	1786	2028	3456	3387	3240	2242	3899	1463	1182	3205
CG15772	1064	1032	580	707	537	457	799	777	340	1187	158	365	545	544	611	1198	1702	1584	1250	1079	356	285	739
CG15773	3	8	0	0	4	0	0	0	119	7	4	0	1	0	13	45	0	2	4	5	98	7	5
CG1578	3605	2829	1578	2059	1494	1262	1956	1386	1399	2662	854	2137	1643	1648	1848	2850	3248	3248	2433	2499	1233	1473	2891
CG15784	2693	6188	12235	7039	7923	1615	3218	1695	10430	1995	6434	11426	5002	2709	5323	1758	717	1594	631	2261	4111	21775	4007
CG15800	0	3	0	0	0	0	0	0	5	2	0	0	0	0	9	0	0	0	1	0	0	0	2
CG15803	2424	1858	510	865	572	452	1115	629	887	1135	501	1159	623	1002	1125	1406	2598	2031	2222	1020	429	467	1095
CG15814	1109	952	408	728	558	436	736	531	775	1088	294	645	594	608	697	1073	1140	1029	811	877	704	723	971
CG15817	3891	3053	1286	1482	1309	1033	1686	1652	1665	2429	1018	2192	1416	1564	1773	2450	3695	3085	2655	2271	1340	1558	2375
CG15818	2008	0	103	1149	5	1166	1	716	3686	0	0	3	1264	2277	3384	2187	1	4	0	302	1765	488	1534
CG1582	1290	1128	588	660	722	392	669	423	712	1012	440	831	626	622	775	1086	1115	882	812	899	865	829	1234
CG15820	0	0	0	0	0	0	0	0	0	2	0	0	3	0	0	2	1	0	0	0	4	0	0
CG15822	87	12	51	21	40	15	21	38	123	93	13	134	34	39	66	96	40	48	37	32	215	266	32
CG15824	14	14	11	0	9	3	12	12	6	9	5	27	7	5	0	12	10	5	6	13	5	21	17
CG15829	1	0	16	0	0	0	0	0	685	0	9	1	0	5	975	2	3	2	0	1	277	45	0
CG15861	43	35	12	13	16	8	23	7	6	26	20	31	14	13	7	23	29	27	16	32	14	10	39
CG15863	50	42	22	49	46	54	46	64	54	66	12	68	46	45	16	62	58	62	39	63	30	42	65
CG15864	42	50	10	9	14	0	0	7	26	11	25	19	11	18	20	13	10	18	15	7	6	5	26
CG15865	318	2	454	27	12	84	17	104	1361	9	126	254	605	430	524	315	7	207	2	65	938	1272	607
CG15870	7	1	18	7	0	3	5	1	12	9	7	11	5	1	0	5	5	12	5	24	3	4	2
CG15873	0	1	0	0	0	0	1	0	0	0	0	0	0	0	3	0	0	0	0	0	0	0	0
CG15876	0	0	0	0	0	0	0	0	0	0	0	0	0	0	0	0	0	0	2	0	0	0	2
CG15877	147	163	132	149	98	93	88	157	116	151	29	55	108	101	120	184	133	112	76	101	81	82	145
CG15878	1	2	0	0	0	0	0	0	0	14	3	3	0	3	5	9	16	11	16	9	0	5	1
CG15879	52	35	46	59	17	13	18	31	67	30	12	37	44	26	17	53	31	21	12	24	54	50	94
CG15880	0	3	0	0	0	0	0	1	0	0	3	0	0	5	0	6	3	0	2	0	0	0	3
CG15881	215	203	74	114	113	92	141	137	107	197	75	99	132	92	135	199	262	163	145	102	79	80	135
CG15882	1	0	0	0	0	0	0	0	0	0	0	0	0	0	0	0	0	0	1	0	0	1	0
CG15887	0	0	0	0	0	2	0	0	0	6	0	0	0	0	7	3	1	0	4	12	0	0	0
CG15888	0	0	0	0	0	0	0	0	0	0	0	0	0	0	0	0	0	0	0	0	0	0	0
CG15890	547	645	310	381	328	269	340	427	383	792	234	452	392	302	231	787	1151	569	778	849	333	387	617
CG15891	486	428	250	313	256	241	256	230	239	576	115	244	262	218	290	577	608	426	338	405	250	303	440
CG15892	66	57	23	5	26	53	48	16	3	52	9	22	23	25	18	47	44	44	40	62	10	21	33
CG15894	4491	3537	782	1347	968	669	1693	1091	1549	2115	938	2294	950	1654	1573	2403	4689	3704	3249	1572	818	946	1822
CG15896	244	255	61	123	90	72	72	109	60	121	40	80	124	85	53	145	204	156	163	163	95	109	155
CG15905	0	0	0	0	0	0	0	0	0	0	0	0	0	0	0	0	0	4	0	0	0	0	0
CG15908	138	165	67	61	102	63	184	136	69	236	47	70	101	70	108	203	250	195	221	174	81	84	97
CG15909	65	66	12	20	28	9	20	22	33	37	17	41	18	51	51	33	59	48	65	33	15	26	33
CG15912	133	158	8	57	50	41	96	106	24	113	46	116	89	40	62	113	170	149	159	134	36	52	75
CG15914	118	118	89	47	50	77	79	97	18	61	30	75	97	51	81	72	77	115	69	97	51	70	103
CG15916	381	400	249	413	313	185	219	251	173	504	135	366	248	149	324	538	676	356	340	390	266	223	496
CG15919	16	15	0	15	0	0	0	3	0	5	0	0	0	3	21	6	16	8	2	1	1	0	10
CG15922	120	150	132	121	72	88	68	145	80	169	55	82	104	85	176	126	317	161	217	157	61	74	139
CG15923	474	419	92	151	145	76	179	189	112	378	62	200	108	144	185	302	473	597	544	266	88	76	216
CG15925	78	116	29	50	57	17	36	60	61	85	11	60	43	39	24	76	124	67	125	127	26	41	63
CG15927	20	30	0	7	0	6	5	34	0	6	3	4	12	2	0	23	27	39	40	84	3	1	10
CG15930	92	4	0	0	0	0	0	46	8	0	0	4	2	0	0	0	6	0	4	0	3	0	3
CG1597	1672	1539	479	726	571	633	726	834	581	1264	324	799	712	743	479	1282	1894	1596	1556	1259	1286	860	1068
CG1598	1158	1039	448	677	608	491	478	689	481	1226	229	568	644	436	476	1245	1367	1138	992	1233	584	591	1236
CG1602	164	139	82	126	97	92	102	54	103	144	24	66	79	119	90	204	144	122	119	131	49	54	116
CG1603	499	475	192	220	211	219	249	306	227	392	134	369	258	257	295	425	508	404	328	339	184	168	389
CG1607	5242	5296	2284	2973	2456	2087	3301	3171	3185	4449	1500	3328	3235	3528	2882	4835	6812	5543	4815	5507	2045	2158	4288
CG1620	1257	1124	548	490	493	450	656	674	444	885	274	690	556	478	723	884	1043	971	774	737	461	494	863
CG1622	653	549	227	320	219	231	343	263	265	415	114	301	263	300	289	460	640	482	458	461	267	249	475
CG1628	1233	1156	1686	1908	2376	981	1510	768	417	2515	149	1334	1494	991	738	2037	709	973	396	1097	558	1231	6046
CG1631	0	0	0	0	0	0	0	0	0	0	0	0	0	0	9	0	0	0	0	0	0	0	0
CG1632	46	28	17	81	48	32	38	23	16	279	11	25	43	13	31	38	5	124	9	51	5	38	55
CG1635	867	784	406	411	384	513	449	566	377	1108	196	466	386	396	555	1179	1222	1078	939	910	410	408	761
CG1636	1694	1526	770	1016	775	745	945	917	756	1636	495	1068	910	945	726	1732	2191	1900	1436	1375	663	649	1577
CG1637	6323	5242	2872	2654	2664	2252	3100	3455	3175	3610	1498	3585	4188	3187	3118	3772	4583	5232	4004	5134	3819	3656	4473
CG1638	32	30	0	13	6	14	10	11	19	13	11	27	9	12	9	23	42	24	14	32	8	16	14
CG1640	11474	9030	3908	4997	4519	5893	4978	7305	4209	8984	2432	5318	6164	5250	3310	8935	12447	10560	9500	13126	4630	4789	8442
CG1646	4064	3751	1223	1376	1352	919	1929	1556	1783	2475	870	2040	1426	1843	1926	2537	3237	3176	2507	2161	1165	1155	2527
CG1647	1017	906	269	494	355	270	496	440	400	717	241	496	333	492	477	733	903	821	740	592	316	335	632
CG1648	3258	3363	2281	2286	1904	2037	2582	2546	1793	4463	1153	2540	2814	2018	2267	3752	4245	3813	3236	4251	1895	1973	3848
CG1657	7701	6931	2572	2944	2729	1867	3130	2938	2830	4072	2132	4245	3064	3706	3167	3937	7601	5009	5226	3760	2478	3266	4378
CG1662	750	805	668	939	656	434	617	558	420	1048	162	574	645	523	359	1056	828	794	473	870	547	644	1383
CG1663	235	245	87	172	82	83	216	143	122	217	57	145	142	139	121	231	250	253	153	130	79	85	222
CG1665	799	740	238	570	432	421	480	642	274	681	161	384	560	444	278	832	737	636	613	768	420	489	767
CG1667	645	916	2739	1033	1047	214	1929	352	2124	377	1240	2110	1849	1387	1279	488	411	321	221	396	791	2960	527
CG16700	1151	1135	739	707	602	462	583	787	703	1076	362	988	710	663	583	1071	1954	1033	1189	1229	645	520	1098
CG16704	569	749	750	1995	1438	1099	1161	1382	516	1339	181	768	1092	503	366	1176	444	1451	262	1785	424	503	2054
CG1671	406	383	147	239	157	83	142	187	268	325	127	248	275	168	246	498	465	352	249	252	236	230	404
CG16710	21	11	10	15	9	0	3	5	5	11	8	13	4	4	0	21	5	6	2	5	6	7	7
CG16711	5535	4498	1428	2369	1644	1438	2840	2311	2069	3341	1169	2733	1672	2159	2307	3588	5206	4360	4438	2780	1458	1479	2918
CG16712	2526	3829	3868	6595	5269	4895	4802	5334	3194	5776	1299	4650	5341	2791	2747	4416	2144	5385	1782	5773	2079	3310	8626
CG16713	149	208	309	967	542	303	453	501	369	314	130	665	247	158	352	237	174	239	60	257	115	142	443
CG16716	0	0	0	0	0	0	2	0	0	0	4	2	5	4	7	0	1	2	2	0	0	0	0
CG16717	606	563	273	304	312	258	429	477	263	513	141	329	236	371	350	595	735	616	487	634	254	262	504
CG16719	0	1	5	0	0	0	0	0	0	3	0	0	0	5	0	0	0	0	2	0	0	0	0
CG16721	3050	2238	1005	1567	1675	1089	1680	1757	1424	2228	975	1742	1970	1372	1398	1920	2897	2414	2535	3081	1165	1383	2489
CG16723	1	2	0	0	0	0	0	9	18	0	0	0	0	2	3	18	0	0	1	1	11	2	0
CG16727	0	0	0	0	0	0	0	0	0	0	1	1	0	0	0	0	0	0	2	0	0	17	0
CG1673	3153	2480	2268	2260	2275	1133	2313	1417	1696	1080	1844	3117	4561	4216	5581	545	1051	1304	963	1163	1351	4098	4702
CG16732	6	0	12	0	0	0	0	0	99	0	0	0	0	0	125	54	0	0	1	9	94	28	0
CG16734	86	81	62	7	8	43	46	42	29	52	20	51	51	58	76	64	92	77	37	58	31	38	52
CG16736	14	11	10	13	9	0	18	3	3	2	0	8	0	0	29	8	7	8	3	3	1	3	10
CG16739	45	13	11	0	10	0	15	25	15	5	2	16	10	20	48	13	6	11	11	3	3	1	12
CG1674	333	365	177	215	200	199	456	285	448	568	131	279	235	232	440	405	363	683	320	570	266	186	215
CG16741	5	2	0	0	0	1	0	0	3	0	3	0	0	0	0	0	0	0	2	0	0	0	0
CG16742	1068	1056	396	617	597	350	603	572	514	939	298	577	481	594	692	766	1279	937	867	800	393	399	903
CG16743	3176	4196	2741	3279	2264	1674	2722	2986	1306	3494	727	1674	2657	2687	1970	2951	3911	3097	2788	3205	2394	1872	4715
CG16749	41	11	0	23	26	22	4	7	321	16	6	16	16	7	60	503	24	13	14	61	378	48	6
CG16753	175	224	126	146	92	140	137	219	79	150	38	149	117	117	115	153	180	140	106	131	84	107	170
CG16756	664	741	303	849	467	708	730	909	203	1138	81	337	503	330	113	1167	492	1180	351	1506	324	366	1045
CG16758	14842	10990	4853	9024	7863	12688	11440	13203	3519	6025	1330	5600	14945	6861	6285	9427	4875	16295	4655	19339	4268	6248	16979
CG16762	10	0	0	10	9	4	21	37	0	2	0	3	1	1	8	3	4	8	5	8	1	20	12
CG1677	3705	3147	1408	2161	1665	1023	1812	1877	1771	2805	896	2035	1536	1678	1770	2838	4047	3340	2846	2295	1375	1362	2629
CG16771	548	457	135	336	229	323	280	366	389	374	120	230	287	300	178	743	616	489	547	694	388	208	389
CG16772	1260	1807	1144	1441	1325	1935	1669	1751	2030	5154	804	1473	586	786	352	1701	844	2899	758	3323	1308	507	3353
CG16775	16	0	54	20	0	0	4	4	704	0	6	17	20	11	113	113	0	9	0	6	966	172	55
CG16779	7150	5957	1191	2624	1560	997	3282	1926	3423	2970	2058	5093	1585	3526	4836	3693	7438	6957	6397	2316	1324	1417	2738
CG1678	3191	3	689	11	1056	25	9955	15	1079	5694	2	2065	248	907	925	12682	1	35	21	5	2821	1058	36
CG16781	0	0	0	0	0	0	0	0	0	0	0	0	0	0	0	0	0	0	0	0	0	0	0
CG16782	0	0	0	0	0	0	0	0	0	0	0	2	0	0	0	0	0	3	3	0	0	0	0
CG16786	13	0	10	5	11	12	29	16	1	56	7	9	12	9	16	22	12	107	14	45	10	11	13
CG16787	294	288	179	116	109	126	162	259	86	321	50	144	154	139	85	308	335	387	315	271	130	143	232
CG16789	232	242	23	94	85	69	102	55	130	117	84	107	85	84	114	120	182	133	168	94	53	52	115
CG16790	248	208	97	116	124	249	205	234	159	195	34	157	223	88	129	235	162	279	160	290	129	101	158
CG16791	9764	8118	1831	3473	2944	1953	4106	3218	4567	4991	2470	6588	2889	4673	5417	5358	10271	8566	8087	3825	2147	2436	4894
CG16798	18	21	18	3	0	0	33	16	13	30	13	29	13	3	54	17	36	42	27	13	10	2	30
CG16799	188	157	326	198	414	73	222	165	149	372	60	248	315	180	142	343	193	193	109	292	104	352	753
CG16800	2	0	0	0	0	0	3	2	0	0	0	0	0	1	0	1	1	0	3	2	0	0	0
CG16812	766	830	398	416	405	410	392	390	337	755	161	378	358	364	272	704	860	749	542	693	361	315	695
CG16813	1	0	0	0	0	0	0	0	0	0	0	0	0	1	0	0	0	0	0	0	0	0	0
CG16815	0	0	0	0	0	0	0	0	0	0	0	0	0	0	0	0	0	0	0	0	0	0	1
CG16817	2495	2367	2521	2265	1990	1884	2084	2578	2026	3195	745	1898	2178	1664	2129	3592	2730	2702	1894	2749	1623	1941	3404
CG16820	404	521	261	595	313	442	461	425	585	1104	167	512	360	167	538	1627	1149	899	609	1137	243	202	1109
CG16824	17	23	5	23	2	4	16	8	26	10	21	42	4	12	20	5	26	23	16	10	4	9	9
CG16825	1	0	0	0	1	6	0	0	3	2	0	0	2	3	2	0	3	2	2	6	0	0	1
CG16826	16942	28	15100	492	12298	412	40906	0	13999	62628	1019	59783	1409	4172	7143	130176	41	203	152	25	32512	33547	1774
CG16833	3026	2532	919	1112	935	734	1328	1115	1474	1796	637	1729	1084	1452	1937	1918	2642	2366	1947	1243	753	936	1861
CG16836	988	1483	2630	2954	2914	1803	3160	2075	1251	2622	662	1854	2838	1759	836	1926	503	2048	471	2341	1025	2104	3646
CG16837	2	6	0	0	4	0	5	0	11	1	4	5	5	4	2	5	4	7	10	2	6	5	9
CG16848	0	0	0	0	0	0	0	0	0	0	0	0	0	0	0	0	0	0	1	0	0	0	0
CG16852	0	10	0	0	0	0	0	0	0	1	0	0	0	0	0	0	0	0	0	0	3	0	0
CG16853	0	0	0	0	0	0	0	0	0	0	0	0	0	0	0	0	1	0	0	0	0	0	0
CG16854	1052	1060	253	322	381	284	505	413	454	886	235	605	435	504	427	907	1399	1103	1045	693	296	302	716
CG16857	8539	6709	3316	4067	3345	2881	4024	4368	2806	7735	1888	3608	4379	4397	2724	5763	12615	6974	10845	8368	3391	3903	4362
CG16863	301	269	82	90	116	72	146	125	78	130	49	168	126	153	104	159	223	182	165	141	51	69	178
CG16865	239	277	123	188	100	128	215	162	94	191	66	112	129	162	203	224	302	258	192	216	125	86	198
CG16868	1156	1017	386	360	307	270	497	466	524	839	318	603	450	498	559	833	1172	967	946	659	489	498	663
CG16879	4	1	0	0	0	0	0	0	2	0	2	0	0	4	0	1	2	4	0	0	0	0	0
CG1688	2016	1693	421	673	615	396	680	821	652	1361	399	807	615	798	762	1333	2246	1592	1869	947	527	563	1083
CG16884	8	18	6	18	25	7	13	21	2	98	9	5	1	0	0	59	84	54	52	41	7	8	26
CG16885	14	5	0	0	0	7	0	0	7	88	1	0	9	0	10	15	28	29	37	51	2	6	7
CG16886	7	7	3	7	25	3	11	13	2	106	6	13	11	12	16	24	6	47	29	11	3	6	1
CG16888	0	0	0	0	0	0	0	0	0	0	0	0	0	0	0	0	0	0	0	0	0	0	1
CG16890	329	378	168	192	206	149	264	269	206	256	56	209	225	252	350	272	276	272	211	196	156	166	288
CG16892	268	248	59	109	56	112	127	209	128	178	67	175	158	176	77	163	296	278	272	201	107	130	159
CG16894	0	0	0	0	0	0	0	0	0	0	0	0	0	0	12	0	0	0	0	0	0	0	0
CG16896	496	401	144	229	182	155	193	174	219	344	92	245	161	179	196	426	525	341	332	330	205	148	325
CG16898	139	65	246	190	189	92	78	226	149	38	102	172	53	25	47	166	15	31	23	289	156	311	236
CG1690	4	0	0	0	0	0	2	0	3	0	0	0	0	0	0	0	0	3	1	0	0	0	0
CG16903	1211	1151	614	573	676	500	727	616	604	1093	332	784	682	647	576	1143	1243	1059	823	978	626	663	1105
CG16904	7	12	0	0	0	0	38	33	0	0	0	2	11	4	0	0	21	2	4	0	68	17	4
CG16908	355	330	131	207	155	98	214	169	215	309	112	241	197	226	249	334	392	352	255	285	196	171	320
CG16926	2054	2048	3048	5731	4487	4062	2619	4383	1773	3313	1606	2449	3102	2649	1542	3388	1207	8457	1232	9300	2134	3301	7670
CG16935	1028	892	360	437	428	758	591	1091	351	877	161	455	604	462	355	991	938	1059	869	1253	441	440	700
CG16940	1789	1690	576	972	729	808	982	943	913	1310	448	1043	877	954	1076	1584	1785	1551	1297	1443	718	663	1233
CG16941	1134	938	428	504	546	412	528	658	522	890	241	530	498	482	523	970	1127	972	797	797	469	402	839
CG16947	2160	1975	846	1323	1033	1220	1377	1903	632	1498	382	914	1050	905	623	1723	2754	1375	1703	2256	1075	640	1873
CG1695	4013	3344	969	1482	1056	948	1866	1470	1465	2287	958	2221	1308	1909	1961	2262	4743	3245	3592	1650	806	971	1697
CG16952	3364	2908	950	1243	1182	991	1605	1604	1278	2786	861	1897	1385	1453	1462	2762	3975	3459	2930	2273	1069	1108	2259
CG16953	9871	10267	5859	6769	5376	4758	6295	6506	4660	6738	2544	6593	7478	6317	6009	7079	10547	7313	7075	8635	4842	4906	10179
CG16956	0	0	0	0	0	0	0	0	0	1	0	0	0	0	0	0	0	0	0	0	0	0	0
CG16957	0	0	0	0	0	0	0	0	0	0	0	0	0	0	0	0	0	0	0	0	0	0	0
CG16959	38	61	36	49	63	46	42	21	64	69	13	27	35	20	41	57	50	48	48	66	33	35	82
CG16964	0	0	0	0	0	0	0	0	0	0	0	0	0	0	0	0	0	0	2	0	0	0	0
CG16965	443	566	322	525	333	328	302	590	884	480	298	453	578	329	290	491	297	454	214	740	814	795	523
CG16972	1704	1381	542	665	531	439	875	821	668	1111	376	929	639	777	756	1170	1729	1239	1284	977	527	505	1099
CG16974	10838	9309	3172	4610	3764	4489	4683	6190	3908	8720	1952	4678	4660	4723	3484	7792	12985	10507	10360	9654	4060	3908	6843
CG16978	77	114	107	38	72	70	90	109	32	358	84	114	42	64	94	164	62	303	31	148	34	23	124
CG16979	730	666	348	253	367	372	407	436	390	596	233	400	505	333	324	718	776	598	491	594	363	378	735
CG1698	223	171	126	62	90	93	96	96	383	98	39	54	154	136	665	171	222	136	200	161	528	165	190
CG16984	29	22	0	18	32	1	7	7	4	16	11	16	0	0	0	4	28	15	27	14	6	6	22
CG16985	227	118	134	63	57	197	35	195	1013	166	40	76	107	92	191	288	120	150	142	268	865	216	109
CG16986	437	333	191	283	126	281	257	277	1632	259	66	197	183	168	532	784	363	428	309	482	1317	241	248
CG16989	1726	1481	939	890	820	625	738	718	772	1278	513	1045	932	866	696	1539	1427	1267	1019	1406	1834	1417	1648
CG16995	1	0	41	0	0	0	0	0	14	0	3	1	0	1	0	0	0	0	0	1	3	0	0
CG16998	0	1	0	0	0	0	0	0	0	0	0	0	0	0	4	0	0	0	0	0	0	0	0
CG17002	919	819	210	262	309	339	381	465	298	651	155	383	379	375	509	668	655	677	587	634	352	369	594
CG17003	0	0	0	0	0	0	0	0	0	1	0	4	1	0	0	2	15	1	1	0	0	0	2
CG17005	0	4	0	3	0	0	0	0	13	0	0	0	0	0	0	0	0	1	4	0	0	0	3
CG1701	0	1	0	0	0	0	0	0	0	0	0	0	0	0	0	0	0	0	0	0	0	0	0
CG17010	15	18	0	0	0	0	9	0	12	5	3	10	1	6	9	1	19	8	6	6	0	0	5
CG17018	218	124	70	125	66	20	52	60	121	98	71	95	73	63	108	82	435	37	32	36	235	55	131
CG17019	1817	1786	737	895	648	618	900	976	887	1491	463	921	979	894	983	1544	1979	1596	1634	1531	989	861	1362
CG17026	376	439	153	203	213	197	405	499	127	482	49	111	250	150	189	476	750	476	518	638	186	135	324
CG17027	209	168	75	94	144	113	162	196	156	277	44	89	116	116	108	408	328	338	202	243	107	145	242
CG17028	23	26	29	0	4	14	7	15	14	20	14	26	23	30	0	32	10	33	14	9	29	17	27
CG17029	843	944	270	499	337	556	472	606	351	931	150	383	385	339	391	1360	1306	1206	906	1185	456	309	701
CG1703	993	1031	766	777	790	683	694	754	844	1210	371	911	896	765	830	1239	1021	973	578	812	768	817	1419
CG17030	35	25	8	0	9	3	18	11	17	27	3	12	10	17	7	22	37	31	31	4	4	14	12
CG17032	153	164	127	181	223	141	188	85	134	455	68	147	127	67	109	416	227	276	144	244	183	169	275
CG17036	117	74	47	62	30	43	46	92	71	58	22	62	39	53	2	170	209	93	102	227	76	43	81
CG17047	4	12	5	0	0	7	6	5	0	1	2	0	0	0	0	4	3	0	2	0	0	0	5
CG17048	90	45	18	18	10	15	57	8	53	17	9	59	29	56	47	25	57	48	60	26	13	21	31
CG17059	499	528	440	411	294	341	499	415	221	538	104	254	354	250	364	426	571	456	510	461	273	275	479
CG17065	1699	1634	646	745	674	567	848	1073	590	1323	429	857	795	723	558	1220	2165	1417	1560	1329	831	821	1109
CG17068	877	665	250	372	302	304	315	364	373	684	266	505	389	462	310	716	827	583	544	460	396	350	683
CG1707	642	648	586	516	490	451	419	508	461	900	168	346	423	378	435	987	563	587	435	839	653	641	782
CG17075	2187	1943	481	873	639	453	1008	622	949	1458	614	1414	625	1149	1282	1733	3140	2582	2459	1053	419	445	985
CG17078	1217	1061	419	596	552	488	611	547	373	972	235	589	519	595	526	921	1372	1069	959	889	461	398	890
CG17083	0	0	0	0	3	0	0	0	0	0	0	1	3	0	0	0	0	0	5	0	0	0	0
CG17097	2	75	0	0	0	0	6	17	0	0	0	9	11	5	0	0	3	0	5	14	0	5	0
CG17098	0	0	0	0	0	0	4	0	0	0	0	0	0	0	0	4	1	0	1	0	0	0	0
CG17104	6	5	0	4	10	2	4	15	0	29	3	3	0	8	20	9	3	28	8	10	3	3	15
CG17105	2	0	0	0	0	0	0	0	0	0	0	0	0	0	0	0	0	0	0	0	0	0	0
CG17107	17	19	24	29	27	35	13	53	9	134	10	90	26	17	8	18	2	33	2	51	2	14	56
CG17108	47208	32461	12936	19442	20181	34885	43410	47624	10064	39625	3271	9983	28254	16445	8288	22812	6530	44885	13015	61260	9031	14277	35728
CG17109	6	16	4	16	23	28	7	30	144	42	0	4	4	4	170	52	67	27	14	97	277	3	24
CG17110	0	0	0	0	0	0	0	0	0	0	0	0	0	0	0	0	1	0	0	0	0	0	0
CG17111	867	577	380	393	524	366	368	440	647	1121	306	565	542	286	315	564	610	944	477	901	961	881	770
CG17118	3	1	0	0	2	0	0	0	11	3	1	3	2	0	0	1	5	2	3	0	3	4	0
CG17119	314	213	118	73	48	130	115	285	134	144	48	84	142	98	28	146	143	109	159	181	146	91	190
CG17121	476	468	372	258	341	274	271	331	325	574	242	519	555	296	358	417	477	399	381	570	315	529	590
CG17122	53	48	17	6	36	8	8	5	9	16	7	41	7	30	34	21	53	41	59	17	13	8	34
CG17124	5337	3639	1961	3339	2512	3480	5070	4553	1984	4595	911	2861	3514	1697	2343	4997	3221	5191	2551	5323	1773	2008	5130
CG17127	24	25	12	32	32	3	0	30	15	34	8	5	18	3	3	13	10	21	25	21	21	10	26
CG17129	93	70	46	53	38	36	73	54	46	90	32	57	104	59	63	63	96	53	52	64	54	55	94
CG17134	0	0	0	0	0	0	0	0	0	0	0	0	0	0	0	0	0	0	0	0	0	0	0
CG17139	0	0	0	0	0	0	0	0	0	0	0	0	0	0	0	0	0	0	0	0	0	0	0
CG17140	0	0	0	0	0	0	0	0	0	0	0	0	0	0	0	0	0	0	0	0	0	0	0
CG17141	280	190	65	127	92	152	138	172	106	211	80	145	127	122	95	261	295	149	174	205	117	143	210
CG17145	48	96	93	57	52	75	62	96	32	22	13	61	70	43	17	62	48	34	46	80	51	27	41
CG17147	0	2	0	0	0	0	0	0	0	0	0	0	0	0	0	0	0	0	0	4	0	1	0
CG17150	15	7	6	0	4	13	0	16	0	6	7	5	3	2	14	16	17	18	15	6	5	4	9
CG17154	0	0	0	0	0	0	0	0	0	1	0	0	0	0	0	0	6	0	0	2	0	0	1
CG17159	0	0	0	0	0	0	0	0	0	0	0	0	0	0	0	0	0	0	0	0	0	0	0
CG17162	101	83	10	75	21	38	52	81	99	68	21	61	33	46	117	70	58	67	69	64	31	21	74
CG17163	650	561	395	396	361	235	436	329	395	666	183	504	445	411	383	770	947	676	524	447	273	317	551
CG17167	198	259	281	172	250	179	80	86	654	254	202	424	205	161	268	656	270	136	105	186	438	359	261
CG17168	893	973	455	700	503	453	680	582	500	999	185	449	461	416	688	1113	1053	890	720	762	413	418	862
CG17169	25	15	14	13	10	0	3	12	16	7	7	1	3	14	15	15	24	9	6	2	2	5	9
CG17173	3	1	0	6	0	0	9	0	0	3	0	0	0	0	2	0	5	2	3	1	1	3	7
CG17177	1	0	0	0	0	0	0	0	0	0	2	0	4	0	20	2	0	3	6	3	0	0	2
CG1718	3013	2601	1280	1169	1163	796	1531	1144	2112	2058	1293	2535	1419	1591	1900	2082	4089	2729	2727	1712	1245	1680	1984
CG17180	334	404	70	218	133	116	240	188	154	364	95	136	157	157	198	377	452	419	321	334	192	166	316
CG17186	117	123	61	122	101	42	109	123	66	134	37	99	91	74	96	127	152	105	104	160	69	69	113
CG17187	361	312	116	174	97	183	234	221	124	221	58	166	244	227	177	251	251	229	196	170	141	139	220
CG17189	33	27	28	45	68	59	32	26	7	207	11	50	48	20	39	62	36	154	7	78	13	5	48
CG17190	101	86	49	25	25	63	23	65	59	105	27	29	44	12	56	94	177	98	183	191	45	37	70
CG17191	0	0	0	0	0	0	0	0	0	0	0	0	0	0	0	0	0	0	0	0	0	0	0
CG17192	154	0	60	12	4	168	0	9	341	8	0	2	8	4	7	7640	0	1	0	233	93	295	1
CG17193	908	872	187	532	309	247	469	340	423	661	214	605	354	390	645	913	1358	923	893	604	166	181	571
CG17195	0	0	0	0	0	0	0	0	0	0	0	0	0	0	0	0	0	0	0	0	0	0	0
CG17196	0	0	0	0	0	0	0	0	0	0	0	0	0	0	0	0	0	0	0	0	3	0	0
CG17197	0	0	0	0	0	0	0	0	0	0	0	0	0	0	0	0	0	0	0	0	0	0	0
CG17198	0	0	0	0	0	0	0	0	0	0	0	0	0	0	0	0	0	0	0	0	0	0	0
CG17199	0	0	0	0	0	0	0	0	0	0	0	0	0	0	0	0	0	0	0	0	0	0	0
CG17202	783	721	484	471	366	326	459	437	213	834	108	287	342	339	549	742	780	701	548	631	343	293	840
CG17207	13	9	2	22	3	0	6	1	0	20	1	0	0	0	0	2	3	5	2	7	1	1	11
CG17209	682	547	256	227	202	229	272	209	285	442	176	270	344	312	355	506	611	523	460	389	347	316	459
CG17211	41	39	13	66	45	30	5	26	17	282	6	15	53	15	66	39	14	139	30	57	4	42	62
CG17217	0	0	0	0	0	0	0	0	0	0	2	0	0	0	0	0	3	0	3	0	0	0	0
CG17219	56	51	44	32	34	41	27	32	23	44	20	45	25	27	48	84	40	21	6	22	46	44	78
CG1722	108	141	40	45	50	31	76	16	147	109	34	120	87	147	146	72	129	129	73	31	52	52	91
CG17221	458	428	126	192	291	164	179	382	191	391	81	193	280	211	98	398	496	423	362	480	151	159	367
CG17224	597	1131	2057	1356	1572	369	1448	401	1843	531	731	2128	1473	1137	1094	837	130	533	107	408	1466	2769	1509
CG17230	1307	1248	517	544	603	494	889	753	366	903	247	584	437	592	398	1121	1841	1105	1210	1057	415	440	881
CG17233	3807	3227	1095	1602	1441	1262	1979	1548	1398	2718	775	1732	1489	1722	2154	2557	3558	3057	2755	2201	1232	1276	2598
CG17234	0	0	7	0	0	0	0	0	0	0	0	0	0	0	0	0	2	0	0	0	46	0	0
CG17237	0	0	0	0	0	0	0	0	0	0	0	0	5	0	0	0	0	1	2	0	1	0	0
CG17239	0	0	2	0	0	0	0	0	0	0	0	2	0	0	0	0	0	0	0	0	15	3	0
CG1724	3	9	0	0	0	0	0	0	8	6	1	3	0	5	2	8	5	7	2	0	1	1	6
CG17242	0	36	0	0	0	0	0	0	0	0	0	0	4	0	0	0	0	0	0	0	0	0	1
CG17244	1003	1090	674	1446	1104	1356	1169	1487	322	2064	122	615	859	460	348	1977	561	1993	408	2606	534	547	2534
CG17249	367	288	161	213	163	225	196	170	157	264	47	139	169	100	177	319	292	284	146	289	155	120	281
CG17258	15	8	3	15	6	0	4	8	1	5	1	8	6	11	0	8	8	11	7	8	9	10	9
CG17259	998	850	628	536	475	462	435	547	950	1011	423	812	855	527	529	1235	855	830	658	831	825	878	1205
CG17260	188	164	98	123	108	122	123	219	86	193	38	114	106	95	102	161	206	181	161	198	130	88	186
CG17261	15	5	10	8	18	9	21	8	0	5	3	20	7	13	19	7	7	15	10	20	3	9	9
CG17264	107	199	284	172	77	11	162	4	459	14	276	511	252	214	262	20	33	16	4	14	264	569	63
CG17265	150	72	68	29	93	48	105	25	108	107	24	86	77	117	72	50	46	77	56	57	71	178	86
CG17266	40	69	20	67	29	13	42	31	63	26	30	52	27	39	83	54	48	45	35	30	39	52	64
CG17267	2	3	0	0	0	0	0	0	0	2	1	0	0	0	0	0	2	0	5	0	3	1	0
CG17270	764	748	411	362	353	342	521	516	473	890	238	570	485	641	458	868	950	838	698	577	328	277	743
CG17271	1561	1597	1244	1516	1364	1243	1406	1550	1205	2535	403	1245	1239	1022	1042	3218	1673	1952	1141	1821	1805	1143	2897
CG17272	341	335	185	284	191	229	346	343	377	360	80	270	311	204	422	499	454	385	393	355	456	239	360
CG17278	1010	967	1046	1121	764	703	929	739	861	1025	551	1164	1009	818	944	1085	1069	848	597	952	833	697	2045
CG17279	7	4	6	2	38	18	0	0	5	70	9	25	10	45	14	70	36	77	70	25	4	7	20
CG17283	0	0	0	0	0	0	0	0	0	0	0	1	0	0	0	0	0	0	0	0	0	0	0
CG17287	0	0	0	0	0	0	0	0	0	0	0	0	0	0	0	0	0	0	0	0	0	0	0
CG17290	1	0	0	0	0	0	0	2	0	2	1	1	0	2	0	1	0	2	0	1	0	0	2
CG17292	769	659	367	447	418	712	598	712	422	712	148	284	499	306	201	840	843	925	608	1257	388	316	939
CG17294	381	379	139	260	170	160	198	141	130	354	92	195	159	178	145	488	484	429	350	375	169	152	257
CG17298	0	0	0	0	0	0	0	0	0	1	0	3	0	0	0	1	2	0	3	0	0	0	0
CG17300	3	0	0	9	0	0	1	0	0	0	0	0	3	0	5	0	0	0	0	0	0	0	2
CG1732	7687	7147	3058	4606	3539	3093	4834	6022	3660	7974	2234	5357	4755	6127	2987	9071	21975	10748	15543	9158	2851	2607	5109
CG17321	1972	1725	441	763	690	505	1020	905	717	1627	376	1100	683	883	857	1420	2353	2054	1871	1103	438	503	1092
CG17322	895	712	245	621	491	963	802	930	232	723	97	314	565	299	306	652	222	939	305	1291	589	460	1142
CG17323	555	480	281	337	369	318	389	483	322	572	137	373	411	251	244	475	1254	437	769	603	349	352	519
CG17324	39	25	48	0	10	47	49	33	4	144	11	34	34	5	58	22	14	149	5	70	4	14	32
CG17325	0	0	0	0	0	0	0	0	0	0	0	0	0	0	0	0	0	0	0	0	0	0	0
CG17327	0	0	0	0	0	0	0	0	0	0	0	0	0	0	0	0	0	0	0	0	0	0	0
CG17328	201	168	85	47	113	109	141	162	117	176	49	125	114	65	147	206	225	179	125	210	94	80	154
CG17329	9	4	0	0	0	0	14	11	11	7	1	17	9	1	0	5	0	7	4	0	0	3	4
CG17333	601	518	172	424	219	529	392	478	226	446	79	197	372	218	166	537	339	704	243	754	305	379	538
CG17337	1854	1837	1029	1125	894	1134	1123	1452	1293	1808	558	1149	1449	1075	1136	1929	2166	1599	1281	1988	1226	1120	1931
CG17341	1387	1303	312	465	474	290	568	555	616	1061	366	1032	476	703	708	1059	1656	1500	1160	796	328	368	711
CG17343	152	148	65	106	69	59	141	64	71	98	30	63	97	94	144	124	137	122	88	138	75	76	133
CG17344	0	0	0	0	0	0	0	0	0	0	0	0	0	0	0	0	0	0	0	0	0	0	0
CG17349	1	0	0	0	0	0	0	0	0	0	0	0	1	0	0	0	0	0	0	0	0	0	0
CG17350	83	33	56	40	49	18	36	9	51	81	34	13	58	9	85	43	70	115	18	81	76	110	139
CG17352	4554	2205	1488	3174	2801	2867	2005	1759	1413	5337	1036	1898	2463	945	2051	1162	984	1968	973	1984	1025	3769	3609
CG17359	206	202	65	74	58	104	117	111	83	145	55	115	90	91	188	178	214	130	119	143	111	63	113
CG17360	9233	7803	3105	4662	3012	2594	4581	5257	2786	6438	2018	4384	3528	4756	3394	7229	15517	8936	11534	7249	2640	2580	5152
CG17361	131	157	72	43	108	61	78	91	33	98	20	70	66	88	119	117	115	112	78	99	71	62	70
CG17362	0	0	0	5	0	0	0	0	0	0	0	0	0	0	0	0	0	0	1	0	0	0	0
CG17364	2730	2391	718	1204	1052	779	1224	1102	1514	2545	701	1657	882	1284	1131	2156	3126	2938	2776	2308	854	711	1620
CG1737	2684	2229	976	1411	1138	856	1280	1212	1433	2154	761	1702	1352	1147	1300	2227	3154	2172	1970	1725	1162	1069	2158
CG17374	32	25	7	17	52	21	125	36	33	16	28	52	79	29	17	17	72	17	20	31	34	32	24
CG17375	0	0	0	0	0	1	1	0	0	0	0	0	0	0	0	0	0	0	0	0	0	0	0
CG17376	0	0	0	5	0	0	0	0	0	0	0	6	0	0	7	3	3	0	5	0	0	0	0
CG17377	0	5	0	0	6	0	0	0	2	0	0	0	0	0	8	0	0	0	12	1	0	0	0
CG17378	1692	1405	607	937	654	808	803	832	680	1859	372	862	701	719	726	1046	1880	1545	1519	1141	422	697	1065
CG1738	153	135	160	153	109	94	89	136	102	160	40	141	92	90	142	193	181	124	115	121	70	67	153
CG17380	0	2	0	0	0	0	0	0	0	2	0	0	0	0	0	0	0	0	0	0	0	0	0
CG17385	1771	1628	818	1022	982	926	1196	1493	702	1804	343	811	896	856	995	1919	2001	1883	1562	1859	792	728	1537
CG17386	1721	381	575	966	789	672	857	501	466	2174	488	275	336	226	488	364	354	784	372	452	276	1115	225
CG17387	7	28	0	10	2	7	0	1	9	9	1	6	3	5	3	14	22	16	10	15	1	3	4
CG17404	2	0	0	0	0	0	0	0	4	0	0	0	0	0	0	0	0	0	0	0	0	0	3
CG17440	12	11	0	1	7	8	8	14	4	3	4	9	4	7	8	10	4	14	8	8	3	2	7
CG17450	0	3	0	0	0	0	0	0	0	0	1	2	0	3	0	2	2	0	1	4	1	3	3
CG17454	982	926	582	587	682	516	841	740	616	922	314	674	664	732	1073	1016	986	957	753	850	469	452	894
CG1746	35900	28334	18932	26813	20208	26225	27674	35338	15707	52771	5684	15936	19709	15880	16753	48209	43091	47405	34398	48380	16454	15277	39327
CG17470	8	1	0	0	4	0	5	0	0	8	2	8	1	1	5	1	1	5	7	3	2	0	3
CG17472	0	0	0	0	0	0	0	0	0	0	0	0	0	0	0	0	0	0	0	0	0	0	0
CG17475	0	0	0	0	0	0	0	0	0	0	0	0	2	0	0	0	1	0	0	0	0	1	0
CG17477	0	0	0	0	0	0	0	0	0	0	0	0	0	0	0	0	0	0	0	0	0	0	0
CG17486	1178	1088	550	726	754	632	785	898	692	1248	294	803	696	636	592	1201	1374	1188	954	1092	571	467	1055
CG1749	484	500	256	319	161	166	227	270	311	440	140	292	302	297	226	630	425	409	314	382	380	462	499
CG17490	974	898	372	563	456	356	699	530	491	760	227	535	464	430	656	738	956	779	719	616	392	351	774
CG17493	2471	2400	1171	1433	1394	1159	2030	1791	1457	2650	633	1515	1364	1615	1571	2472	3169	2683	2334	2278	972	935	1821
CG1750	107	113	44	62	82	85	92	60	52	136	37	60	61	45	20	126	115	128	71	134	55	61	106
CG17508	4927	4224	3255	3627	3332	2854	3593	4108	2586	5116	1365	3480	4150	3317	2770	5096	4867	4167	3199	5313	2593	2763	6208
CG17514	10642	9198	3237	4658	4576	2839	5251	4819	7067	6202	3318	7807	4730	6238	5973	6582	9211	7518	6798	5485	3820	4043	7466
CG17528	2898	2584	1067	1321	1321	1172	1469	1476	1676	2112	797	1798	1461	1617	1450	2107	2785	2243	2027	1860	1080	1001	2279
CG17544	1667	1911	680	758	533	803	925	1333	1700	1140	535	999	1101	928	889	2435	1993	1315	1620	1711	1306	939	1282
CG17549	2308	1742	2578	3239	2650	2176	2526	2371	1766	4711	675	2136	2205	1060	2043	3678	1403	4414	948	3698	1959	2755	4690
CG17556	618	643	368	512	345	445	498	609	408	581	198	418	457	508	340	784	729	606	549	760	326	352	660
CG17560	23	14	27	0	5	4	31	16	12	0	3	35	48	14	31	0	10	5	4	0	53	16	41
CG17562	2	0	0	0	0	0	1	0	2	0	2	0	1	0	0	0	6	0	2	0	4	0	3
CG17564	0	0	0	0	0	0	0	0	0	0	0	0	0	0	0	1	0	1	1	0	0	0	0
CG17565	1052	1083	560	481	423	394	494	738	418	876	227	580	491	475	405	935	1244	949	868	953	449	429	809
CG17568	408	446	176	242	178	161	282	303	205	359	122	286	277	253	243	345	393	342	337	311	162	155	338
CG17570	1	0	0	0	0	0	0	0	1	0	0	0	0	0	1	3	1	0	0	1	4	0	1
CG17571	0	0	0	0	0	0	0	0	1286	2	0	3	0	0	69	0	3	0	0	0	1	2	0
CG17572	149	75	108	107	107	210	10	105	72	184	26	62	156	56	146	93	9	152	37	178	77	72	138
CG17574	1236	1461	1125	1249	966	1026	1226	1072	1197	1535	335	1059	1424	785	1501	1654	1213	1008	618	1310	1761	810	2138
CG17575	18	11	0	0	0	4	23	11	1	1	0	0	16	0	0	0	0	0	2	193	1	0	1
CG17580	0	0	0	0	0	0	0	0	0	0	0	3	0	0	0	0	0	0	0	0	0	0	0
CG17593	2455	2376	1192	1308	1089	1384	1513	1612	1066	1787	538	1387	1301	1228	1057	2002	2512	2058	1994	2161	1204	1247	1880
CG17597	580	392	377	439	321	365	319	515	550	460	104	301	354	220	186	981	331	445	310	763	576	410	586
CG17598	2036	1787	1005	979	976	731	1064	963	1178	1856	590	1349	1139	1038	993	1947	2195	1888	1597	1434	932	859	1687
CG17599	5	4	0	0	0	0	3	13	4	7	0	11	1	4	4	2	4	9	13	1	1	0	0
CG17600	319	281	221	182	164	156	185	119	157	335	100	203	177	151	228	398	451	312	204	217	162	155	264
CG17601	0	0	0	0	0	0	0	0	0	0	0	0	0	0	0	0	0	0	0	0	0	0	0
CG17612	237	212	65	175	135	107	120	104	72	208	51	150	183	113	185	238	239	228	185	215	91	90	177
CG17625	1	0	0	0	0	2	0	0	0	0	0	0	0	0	0	1	0	0	0	0	0	0	0
CG17633	1299	0	134	20	0	565	0	34	4673	37	5	3	30	98	733	9046	8	3	0	37	4208	887	24
CG17636	0	0	0	0	0	0	9	2	0	0	0	0	0	5	0	2	0	0	1	0	0	5	0
CG17637	34	34	17	5	3	10	8	0	8	18	11	20	4	10	10	5	19	21	13	5	3	16	12
CG1764	1665	1667	580	693	673	616	740	1102	323	1377	323	679	813	651	395	1365	1850	1167	1252	1520	858	673	1320
CG17646	6056	4320	2560	2425	2721	2959	3955	4226	1986	4040	1366	2520	3760	2597	1816	2966	3258	4039	3155	5525	2109	1766	5001
CG17648	0	0	0	0	0	0	0	0	0	0	0	0	0	0	0	0	0	0	0	0	0	0	0
CG17650	5	10	22	0	4	1	6	0	1	7	1	28	7	1	0	0	3	4	0	3	5	5	5
CG17652	222	206	118	218	98	85	139	213	97	180	83	181	129	111	111	247	202	197	137	192	111	109	197
CG17658	1	0	0	0	0	0	10	5	0	0	0	0	0	8	0	5	11	1	0	0	4	2	0
CG17660	1448	1179	565	592	483	437	678	520	1115	1072	429	933	708	813	1044	1052	1612	1115	1163	977	817	761	1031
CG17662	1	2	0	0	0	1	0	5	0	2	2	4	5	0	2	1	0	0	0	0	1	0	1
CG17664	82	65	80	64	78	102	84	57	209	62	13	54	83	50	81	539	79	43	39	115	290	77	137
CG17666	4	0	0	0	0	0	0	0	4	4	1	0	0	1	0	0	5	0	5	0	2	0	0
CG17669	19	11	0	0	6	10	6	8	6	3	2	17	17	4	1	18	26	13	32	11	7	1	8
CG17672	5	0	0	0	0	0	0	0	11	1	0	0	0	0	0	8	0	4	2	2	0	0	0
CG17680	799	872	444	536	421	404	722	752	260	1073	115	328	471	439	538	984	1026	924	833	893	353	336	702
CG17681	8	2	11	11	11	15	7	2	15	10	2	13	7	4	9	7	2	18	0	24	22	14	23
CG17683	1925	1762	835	914	926	819	1099	1050	1103	1776	547	1239	1075	1066	1158	1862	2022	1853	1418	1680	875	790	1687
CG17684	4820	6215	1774	3193	1492	1266	2444	2533	1604	2161	1747	3744	1769	3792	2402	1881	6913	2555	5283	1952	1564	2011	2351
CG17687	17	4	7	8	13	4	8	0	2	14	0	5	5	4	0	9	5	16	10	10	1	5	43
CG17691	2766	2554	1580	1659	1593	1705	1958	2212	1840	2988	697	1730	1880	1822	2362	3250	3198	3066	2416	2892	1431	1381	2853
CG17698	3977	3390	1169	1834	1634	1248	2358	2061	1874	3434	919	2384	1876	2371	1686	2995	4813	3904	3490	2805	1082	1214	2529
CG17707	7	2	0	0	5	0	3	0	22	16	0	3	3	3	0	14	12	4	4	11	5	5	3
CG17712	394	369	131	216	154	165	211	192	204	323	134	227	225	204	211	345	418	305	376	377	172	191	285
CG17715	861	781	193	322	341	264	427	520	321	671	183	481	344	421	449	660	1001	847	653	631	326	274	587
CG17717	0	0	0	4	0	0	0	0	0	0	0	0	0	1	0	0	2	2	0	0	0	3	0
CG17721	116	149	147	89	50	79	74	92	90	74	61	133	92	61	86	108	142	86	117	86	106	176	97
CG17724	318	207	66	316	161	108	170	123	224	170	102	278	202	272	394	173	280	277	258	124	69	98	163
CG17726	293	251	80	121	83	120	149	195	111	244	52	135	89	92	83	235	291	230	207	272	148	144	196
CG1773	25	41	10	38	48	65	47	74	15	55	20	41	63	30	23	94	25	111	31	112	46	43	92
CG17732	0	1	0	0	0	0	4	6	0	5	0	0	1	0	0	4	1	5	1	0	0	0	0
CG17734	1629	1372	1111	1001	1000	925	1230	1248	912	1696	417	915	1088	1143	1260	1611	1659	1608	1316	1612	805	815	1763
CG17737	2177	2363	1442	1492	1106	1361	1323	2133	1565	3039	616	1399	1780	1856	1488	2691	2311	2326	1879	2564	1452	1418	2352
CG17738	156	66	299	17	254	112	86	34	260	150	31	102	69	67	91	84	252	0	42	88	106	330	218
CG17739	3489	3647	2360	3266	2845	2458	2352	2433	1726	4365	1517	2849	2840	2017	1877	2582	4389	2988	3048	3990	2859	3088	4411
CG1774	874	474	345	629	471	675	580	799	248	709	95	242	388	265	204	1237	222	656	210	1351	351	326	1433
CG17744	0	0	0	0	0	0	0	0	0	0	0	0	0	0	0	0	0	1	0	0	0	0	0
CG17746	972	1021	459	518	569	370	685	738	526	1030	261	610	669	569	779	1096	1389	1033	910	997	614	493	1056
CG17751	2	0	0	0	0	0	0	0	0	2	0	4	0	1	0	2	0	0	3	0	0	7	1
CG17752	0	0	0	0	0	0	0	0	0	1	0	0	0	0	0	0	3	1	2	0	0	32	0
CG17754	1525	1282	689	736	595	364	835	657	918	944	563	982	1027	830	791	1054	1390	1069	1023	978	739	782	995
CG17760	101	66	98	112	87	21	91	20	88	98	67	118	89	48	66	71	73	79	66	57	94	89	73
CG17764	7	0	0	0	0	0	0	0	1	1	3	3	4	1	0	7	4	7	1	5	1	2	5
CG17765	2354	2202	1522	1558	1228	1325	1540	1719	995	2158	501	1207	1455	1411	2011	2269	2513	1939	1688	2140	1285	1270	2296
CG17768	0	0	0	0	0	0	0	0	0	0	0	0	0	0	0	0	0	0	0	0	0	0	0
CG17770	0	0	0	0	0	0	0	0	0	0	0	0	0	0	0	0	0	0	0	0	0	0	0
CG17776	243	236	198	153	162	157	175	250	140	261	65	114	184	122	143	271	347	232	291	270	158	196	267
CG17777	80	108	74	79	69	85	72	66	29	170	13	51	74	43	72	89	128	78	75	89	58	42	86
CG17778	1118	1118	556	596	649	297	890	558	409	1014	225	616	370	679	877	1090	1837	746	1010	642	469	442	981
CG17780	0	2	0	0	0	0	0	0	0	0	1	4	0	0	0	5	0	1	0	0	1	0	6
CG17781	3	0	0	0	0	0	0	0	0	0	0	0	0	0	0	2	0	3	1	0	0	0	0
CG17782	1	0	0	0	0	0	2	0	5	0	0	0	0	4	0	1	6	0	1	2	2	2	0
CG17784	0	0	0	0	0	0	0	0	0	0	0	0	0	0	0	0	0	0	0	0	0	0	0
CG17786	452	364	136	114	152	37	205	80	211	193	81	280	130	219	180	216	422	339	383	113	118	119	192
CG17801	17	15	20	0	0	0	4	12	0	2	1	0	4	1	10	10	2	10	11	4	5	1	0
CG17802	302	276	66	53	162	96	204	136	150	171	60	160	137	164	226	224	244	186	137	140	57	97	152
CG17803	317	314	62	126	131	64	158	129	130	175	84	189	80	180	183	183	279	274	232	124	80	75	165
CG17806	259	218	51	89	80	55	168	113	86	138	57	158	97	95	200	173	227	169	121	105	65	69	164
CG17807	392	397	169	145	219	223	235	202	201	379	112	161	228	186	182	351	398	286	283	340	234	204	404
CG17816	11240	10319	2875	4649	3179	2616	5079	4497	4230	6800	2812	6433	3778	5951	6056	6447	11730	10087	9691	5807	2443	3299	5157
CG17819	0	0	0	0	0	0	0	0	0	0	0	0	0	0	0	0	0	0	0	0	0	0	0
CG17821	0	0	0	0	0	0	0	0	0	1	0	0	0	0	0	0	0	0	0	0	0	0	0
CG17826	0	0	0	0	0	0	0	0	0	0	0	0	0	0	0	0	0	0	0	0	0	0	0
CG17829	501	504	203	198	145	189	258	216	216	358	110	240	222	299	324	443	569	424	420	350	199	217	374
CG17834	209	143	130	91	165	88	150	83	281	237	80	194	150	76	306	251	174	179	96	173	240	143	271
CG17839	9349	7631	2877	4277	3507	3456	4760	4419	3966	7455	2287	5547	4213	4391	4548	6782	11121	9122	9045	7284	3144	3539	5654
CG17840	601	585	179	202	231	199	264	343	272	531	133	294	315	266	187	492	619	592	491	523	295	281	436
CG17841	13409	9905	6012	8941	7957	7635	8429	11178	4442	12899	2432	5486	6089	5284	3521	16672	16465	13397	11064	17784	9440	5756	12995
CG17843	3	27	7	30	29	9	5	10	30	87	11	37	32	0	31	26	16	60	29	20	16	7	15
CG1785	405	394	295	309	327	332	253	322	372	419	113	253	343	276	393	595	370	392	262	297	326	320	627
CG17855	82	77	83	82	103	44	76	56	278	54	45	129	92	75	118	199	63	31	17	64	212	101	127
CG17856	0	0	0	0	0	0	0	0	0	0	0	0	0	0	0	0	0	0	0	0	0	0	0
CG17883	1970	1977	974	1327	1118	1068	1336	1695	1407	1827	554	1485	1419	1501	1389	1561	2072	1701	1462	1535	906	952	1812
CG1789	321	412	319	286	255	257	288	411	224	424	87	211	198	185	290	433	528	398	320	364	228	170	414
CG17896	7533	6767	4213	5091	4728	4107	4585	6246	2879	6844	1710	3782	4794	4215	2522	6956	9077	5699	5696	8537	3880	4149	8176
CG17904	772	814	416	459	314	352	417	565	313	589	263	416	499	387	408	686	758	682	564	657	449	500	713
CG17906	0	0	0	0	0	0	0	0	17	0	0	0	2	0	3	0	0	0	0	4	3	2	0
CG1791	89	113	48	106	83	145	139	71	55	409	26	113	64	54	140	105	46	312	18	171	25	74	115
CG17912	5892	5008	2160	2770	2329	1820	3559	2619	3682	3590	1763	4382	2551	3533	5211	3549	4811	4520	3709	3027	1888	2096	4020
CG17917	0	0	0	0	0	0	0	0	0	0	0	0	0	0	0	0	0	0	0	0	0	0	0
CG17919	376	252	372	89	500	320	451	132	313	1067	105	282	295	148	240	513	201	694	152	489	303	645	680
CG1792	316	337	154	96	166	114	183	223	85	251	83	169	115	171	145	219	312	239	195	230	145	118	226
CG17928	466	530	278	373	455	557	453	485	219	865	158	376	464	254	175	680	337	1012	354	1018	355	440	910
CG17929	2	0	0	0	0	0	0	0	10	0	0	0	0	0	55	1	0	0	0	0	45	0	0
CG17930	18	0	9	9	0	7	0	0	103	0	0	0	25	16	147	16	0	0	0	0	106	3	6
CG17931	140	146	97	154	118	89	148	124	89	240	37	90	111	81	92	197	189	194	162	170	78	82	216
CG17944	0	0	0	0	0	0	0	0	0	0	0	0	4	0	0	0	0	0	3	0	0	0	0
CG17959	5	0	0	0	0	0	0	0	0	0	0	0	0	0	0	0	0	0	0	0	0	0	0
CG17974	0	0	0	0	0	0	0	0	0	6	0	0	0	0	0	0	0	21	0	4	2	0	0
CG17977	215	180	112	85	126	79	126	162	92	169	62	120	81	126	85	191	261	247	204	167	45	57	103
CG17982	251	224	115	101	80	126	146	153	149	186	63	128	205	136	211	210	189	272	173	253	136	119	220
CG17985	568	508	212	279	269	294	286	284	244	468	129	358	359	380	351	487	583	501	356	467	238	302	473
CG17991	0	0	0	0	0	0	0	0	0	0	0	0	0	0	0	0	1	0	0	0	0	0	0
CG17994	11	16	0	7	0	0	17	0	3	20	2	6	0	6	0	8	8	12	8	9	4	8	3
CG17996	242	283	197	175	124	177	231	259	111	283	67	143	129	144	204	359	376	261	346	311	156	141	239
CG17999	0	0	0	0	0	0	0	0	0	0	0	0	0	0	0	0	0	0	0	0	0	0	0
CG18003	1629	1122	554	1066	1052	1566	754	2081	338	2146	172	608	885	459	39	2409	918	3361	689	4109	626	571	2214
CG18004	359	376	117	249	183	181	185	261	192	357	81	149	236	190	167	403	463	386	402	359	209	168	360
CG1801	3	7	0	0	8	0	7	5	0	6	8	3	4	1	16	1	1	3	1	0	0	0	0
CG18011	393	394	114	100	119	147	306	177	128	241	104	205	171	163	196	259	375	256	231	235	123	121	257
CG18012	787	792	555	493	447	446	496	493	504	860	225	590	694	463	488	1017	783	700	473	809	695	631	1026
CG18031	5	5	0	5	6	3	12	5	0	7	7	4	4	3	0	0	3	0	0	0	14	1	6
CG18048	213	222	59	93	84	85	93	162	111	151	54	89	126	99	112	206	216	193	137	179	76	94	116
CG1806	105	108	64	72	123	70	88	71	83	180	27	123	87	45	78	91	52	169	64	184	54	92	200
CG18063	11	0	0	0	0	0	0	0	20	5	2	6	0	5	13	0	1	0	1	0	1	0	0
CG18065	0	0	0	0	0	0	0	0	0	0	0	0	0	0	0	0	0	0	0	0	0	0	0
CG18067	5702	21751	11280	17204	14521	7017	13081	7658	23432	19927	10997	26560	13764	16101	13336	12940	5930	13293	6196	12075	12387	9372	26386
CG18081	910	940	875	930	691	579	903	978	486	1089	253	567	573	611	593	1025	1086	760	609	1079	597	574	1177
CG18088	4	0	20	0	5	0	17	0	130	14	4	54	5	18	40	10	3	2	2	0	10	16	10
CG1809	23	16	0	0	7	0	14	0	118	11	0	9	2	6	40	67	19	24	21	9	83	54	6
CG18094	47	27	5	18	13	54	32	10	28	57	5	13	27	26	62	46	54	51	45	77	24	29	52
CG18095	2	2	0	4	0	0	0	0	0	4	1	3	0	0	0	2	0	2	0	0	0	5	1
CG18107	369	490	494	1037	659	525	793	465	269	812	130	397	658	483	523	691	287	679	186	533	289	580	1049
CG18109	0	0	0	0	0	0	0	0	0	0	0	0	0	0	0	0	0	0	2	0	0	0	0
CG1812	1387	1282	300	479	440	383	585	467	641	870	314	726	375	522	778	785	1251	796	739	556	301	320	773
CG18128	0	0	0	0	0	0	0	0	0	0	0	0	0	0	0	0	0	0	0	0	0	0	0
CG18130	6	0	8	0	15	12	0	0	0	10	2	18	8	11	9	24	28	19	32	16	5	0	4
CG18131	43	6	0	3	0	0	7	0	4	0	5	4	0	0	0	0	4	4	8	0	4	1	8
CG18132	1	0	0	0	0	0	0	0	0	0	0	0	0	0	0	0	0	0	0	0	0	0	0
CG18135	20533	16002	14833	18371	21060	13549	21346	12125	7777	14632	3620	15202	18146	10379	12152	13541	10037	16107	7345	19733	19135	19184	44824
CG18136	8	6	0	7	14	0	7	8	9	10	2	7	4	6	0	8	11	21	0	3	2	3	0
CG1814	3206	3013	1498	1725	1422	1468	2236	2233	1100	2368	644	1629	1695	1509	1535	2338	4249	2760	3110	2817	1012	1086	2201
CG1815	3808	3229	1400	2050	1468	1263	2100	1915	1489	2602	914	1759	1913	1908	1917	2967	3665	3111	2695	2500	1138	1279	2498
CG18155	26	21	10	5	0	7	4	0	2	7	3	9	10	9	15	3	8	17	8	5	5	9	14
CG18170	0	0	0	0	0	0	0	0	0	0	0	0	0	0	0	0	0	0	0	0	0	0	0
CG18171	447	467	270	237	154	146	155	120	301	215	235	347	233	221	289	231	419	308	298	211	166	252	320
CG18173	4	0	0	0	0	0	0	0	393	0	0	0	0	0	88	71	0	0	0	6	331	48	0
CG18178	379	393	447	312	270	243	399	249	222	461	111	261	329	230	245	499	389	363	221	366	276	343	471
CG18179	61	7	27	0	0	104	0	0	543	34	0	6	75	34	35	31	0	0	0	1	1144	1076	8
CG18180	1230	18	166	130	12	1461	15	151	3051	71	10	23	560	345	382	2049	1	10	1	517	8423	8251	31
CG18190	25	25	25	0	5	14	13	0	2	6	8	26	13	5	8	7	43	1	5	5	28	26	15
CG18193	0	0	0	0	0	0	0	0	5	0	0	0	0	0	0	0	0	1	1	0	0	2	2
CG18208	5089	4614	1419	2189	1540	1343	2695	2328	2543	2968	1463	3271	2042	2799	2943	3477	7290	4851	5906	3027	1361	1254	2853
CG18213	289	195	78	48	88	52	157	134	123	149	84	152	175	107	194	144	186	148	99	104	131	101	105
CG18223	1	3	0	6	0	0	0	0	0	8	0	3	1	4	11	6	2	0	1	0	2	1	1
CG18231	0	1	0	0	0	0	0	0	0	0	0	0	0	0	0	4	0	0	0	0	0	0	0
CG18233	0	2	0	0	0	0	0	0	0	0	0	0	0	0	0	0	0	0	0	0	0	0	0
CG18234	0	0	0	0	0	0	0	0	0	0	0	0	0	3	0	0	1	0	0	0	0	0	0
CG1824	1348	1046	523	539	541	538	496	625	624	876	347	770	647	590	500	1167	1459	1060	1157	1006	751	818	981
CG18249	269	189	133	373	288	271	211	311	173	404	104	188	214	138	26	544	307	488	129	614	344	241	476
CG18258	1	11	0	0	0	0	0	0	5	0	0	5	0	0	0	0	0	0	0	0	2	0	0
CG18259	662	587	447	382	302	376	452	379	473	473	243	450	386	485	282	519	788	455	407	478	289	355	563
CG18262	243	181	75	149	111	118	137	137	64	180	50	67	112	84	94	240	177	255	138	224	92	84	148
CG18265	1568	1378	310	704	457	369	623	457	817	583	527	1245	442	747	904	723	1768	1152	1302	502	346	372	743
CG18266	0	0	0	0	0	0	0	0	0	0	0	0	0	0	0	0	0	0	1	0	2	0	0
CG18268	51	21	15	15	8	33	7	45	85	27	10	50	47	28	54	33	8	35	12	15	50	60	22
CG18269	0	0	0	0	0	0	0	0	0	0	0	0	0	0	0	0	0	0	0	0	0	0	0
CG1827	439	377	308	237	305	225	317	272	309	412	112	273	374	261	289	401	265	449	300	491	382	384	546
CG18273	526	627	363	277	224	198	277	242	387	350	166	379	388	411	266	587	426	526	353	375	402	457	606
CG18278	87	81	71	86	58	59	79	78	35	95	12	48	62	20	40	116	125	112	62	107	71	42	93
CG18281	71	74	22	65	9	9	53	20	39	55	26	41	28	44	34	28	71	39	62	17	24	22	20
CG18284	0	1	0	0	0	0	0	0	0	0	0	0	0	0	0	0	0	0	1	0	0	0	0
CG18292	580	536	329	336	347	188	287	228	301	515	113	312	406	235	245	643	718	525	494	495	342	280	507
CG18294	0	0	0	0	0	0	0	0	0	0	0	0	0	0	0	2	0	0	0	0	0	0	0
CG18301	2	1	0	9	0	0	0	0	4	2	2	2	0	0	2	0	0	0	0	0	0	1	1
CG18302	41	68	0	7	28	115	19	71	8	83	6	33	16	30	14	48	6	301	20	138	2	8	31
CG18304	71	57	35	30	45	53	56	40	62	132	43	39	44	22	73	52	65	190	46	139	41	78	78
CG18324	376	259	171	175	162	315	209	290	214	372	74	220	217	208	343	426	319	348	267	296	252	185	314
CG18327	113	101	35	27	13	11	24	12	47	98	36	42	30	28	36	184	51	69	21	30	16	13	53
CG18335	21	18	30	0	10	5	12	8	2	14	4	6	4	1	21	10	25	8	14	2	2	4	9
CG18336	50	27	7	13	10	20	11	13	30	33	9	30	6	18	24	34	58	41	23	16	11	4	26
CG18343	86	96	31	86	57	43	41	73	68	73	51	132	75	65	42	86	25	62	29	78	75	93	174
CG1835	9	0	0	0	0	0	0	14	18	5	2	9	0	2	0	13	12	3	4	9	5	12	30
CG18367	8	13	0	12	3	11	9	0	8	8	4	6	3	13	15	19	37	13	39	35	3	2	2
CG18368	67	70	37	0	6	8	45	0	40	9	20	54	13	49	24	28	61	72	71	2	8	23	38
CG18371	19	30	26	7	4	0	4	12	10	11	6	23	9	18	32	4	18	19	18	17	4	11	5
CG1840	197	231	165	102	227	199	134	190	245	289	99	124	128	154	137	263	231	251	168	258	140	114	207
CG18404	0	0	0	0	0	0	0	0	130	0	0	0	2	0	483	1	0	0	0	6	2300	0	2
CG18417	16	0	0	0	0	0	0	7	34	1	0	0	28	4	20	137	0	0	1	0	15	1	7
CG18418	0	0	0	12	0	0	0	0	0	0	0	0	0	0	0	1	0	0	0	0	0	0	0
CG18420	12	5	0	0	0	0	1	0	0	0	0	0	1	2	3	5	8	16	8	13	0	0	2
CG18428	441	428	242	242	228	146	316	302	261	438	88	231	177	265	436	373	554	428	432	406	153	176	363
CG18446	26	51	15	27	10	9	10	11	19	42	6	24	23	17	0	64	52	34	12	42	84	16	36
CG18449	0	0	0	0	0	0	0	0	0	0	0	0	0	0	0	0	2	0	4	0	0	0	0
CG18467	845	1026	268	270	186	508	552	626	235	613	101	334	476	486	752	521	938	1223	1179	916	193	143	393
CG18469	0	0	0	0	0	0	0	0	0	0	0	0	0	0	0	0	0	0	0	0	0	0	0
CG1847	478	367	153	256	129	237	267	278	226	493	105	207	395	223	184	487	528	493	459	513	197	194	367
CG18472	4	2	0	0	0	0	0	0	0	0	0	0	0	0	0	0	1	0	1	0	0	0	0
CG18473	8	16	22	3	3	5	5	5	0	6	4	29	16	6	8	9	9	15	7	22	13	32	31
CG18476	775	801	170	379	372	413	442	355	293	612	176	353	415	332	345	619	827	735	637	599	298	316	572
CG18477	0	0	0	0	0	0	0	0	0	0	0	0	0	0	0	0	0	0	0	0	0	0	0
CG18478	0	0	0	0	0	0	0	0	0	0	0	0	0	0	0	0	0	0	0	0	0	0	0
CG18480	132	0	151	39	3	34	0	29	932	11	15	41	146	123	256	303	0	35	0	30	618	311	96
CG18493	197	1	37	0	0	25	7	0	2228	6	3	7	22	27	866	148	2	8	0	40	781	510	6
CG1850	2	4	0	6	0	0	0	0	0	7	6	0	0	0	0	3	0	2	0	6	2	3	1
CG18507	991	714	668	647	641	659	627	586	720	1520	318	658	705	453	715	957	689	895	529	1164	763	1043	968
CG18508	369	463	390	297	285	299	367	370	306	712	139	348	328	304	270	665	728	466	351	565	242	262	613
CG18518	0	0	0	0	0	0	0	15	0	0	0	0	0	0	0	0	0	0	2	0	0	0	0
CG18528	163	148	78	33	89	39	76	103	56	161	56	113	115	82	84	139	185	152	123	139	69	129	112
CG18530	3	6	0	0	0	0	12	8	1	2	5	0	4	0	21	6	0	7	3	0	0	1	5
CG18536	3	5	0	0	22	17	8	11	3	23	1	2	6	4	7	3	4	13	3	3	2	1	7
CG18537	0	1	0	0	0	0	0	0	0	9	0	0	0	0	0	0	0	2	0	1	0	0	0
CG18538	0	0	0	0	0	0	0	0	0	2	0	0	0	0	0	0	0	0	1	0	0	0	0
CG18539	0	0	0	0	0	0	5	0	0	1	0	0	0	0	0	0	0	0	0	0	0	0	0
CG18540	2	0	5	0	0	0	0	0	0	73	0	1	2	5	1	0	1	1	0	3	1	0	0
CG18542	0	0	0	0	0	0	0	0	0	0	0	0	0	0	0	0	0	0	0	0	0	0	0
CG18545	0	0	0	0	0	0	0	0	0	0	0	0	0	0	0	0	0	0	0	0	0	0	0
CG18547	1090	709	377	609	639	1222	557	1287	989	706	185	429	643	372	1112	1573	317	819	274	1422	1688	651	1261
CG18549	1996	1868	893	836	758	690	980	1192	937	1701	493	1133	1158	1103	698	1614	2584	1832	1996	1645	817	720	1415
CG18557	2	5	37	0	24	0	13	0	19	0	4	20	2	1	0	2	0	0	0	0	1	48	0
CG18558	0	0	0	0	0	0	1	0	0	0	0	0	0	0	0	0	0	0	0	0	0	0	0
CG18563	8	87	10	14	14	10	35	2	191	93	140	164	45	54	12	16	8	24	57	8	56	34	42
CG18568	0	6	5	0	0	0	7	0	0	2	0	6	1	0	0	1	5	3	4	9	3	4	7
CG18577	6	0	0	0	0	19	0	0	112	3	0	0	0	2	44	64	0	2	0	31	146	9	0
CG18581	0	0	0	0	0	0	0	0	9	0	1	8	0	1	10	3	0	3	0	0	0	0	0
CG18585	0	0	0	0	2	0	0	0	0	0	0	0	0	0	0	0	0	0	0	0	0	78	0
CG18586	0	0	0	0	0	0	0	0	0	1	0	0	0	0	0	6	14	0	0	0	1	0	0
CG18596	655	566	255	298	244	249	301	203	406	375	279	584	476	351	470	482	490	474	356	324	319	366	528
CG18598	162	128	101	140	96	149	104	164	47	248	37	68	93	91	89	118	226	153	172	203	65	91	134
CG18599	48	77	37	41	10	21	29	9	17	63	7	17	41	23	12	74	76	68	52	81	18	11	24
CG18600	253	255	205	197	100	116	213	157	194	219	56	168	195	109	213	376	239	222	136	195	170	167	233
CG18605	12	3	0	0	0	0	0	0	0	0	0	3	0	7	0	0	2	7	5	0	1	0	1
CG18606	0	0	0	0	0	0	0	0	0	0	0	0	0	0	0	0	0	0	0	0	0	0	0
CG18607	0	0	0	0	0	0	0	0	0	0	0	0	0	0	0	0	0	0	0	0	0	0	0
CG18609	5	1	0	6	8	5	59	15	1	0	5	4	5	1	0	0	3	0	2	0	13	7	3
CG18619	1117	1164	1174	1019	980	655	1306	1148	731	1193	318	813	1008	906	1704	1088	1219	993	854	1063	679	699	1293
CG18622	445	529	313	264	241	256	275	302	340	460	204	275	324	332	235	337	563	337	453	419	297	391	458
CG18624	0	0	0	0	0	0	0	0	0	0	0	0	0	0	0	0	0	0	0	0	0	0	0
CG18628	6	11	4	18	2	21	6	0	7	3	0	2	17	10	33	11	15	9	7	0	2	7	12
CG18635	41	4	122	0	10	15	5	7	216	5	3	10	21	61	112	62	0	3	0	3	167	70	18
CG18636	0	0	0	0	0	0	0	0	0	2	0	0	0	0	0	0	0	2	0	0	0	1	0
CG18641	12	0	5	0	0	0	0	8	18	29	8	2	9	3	0	1	0	6	3	21	26	20	11
CG18643	39	49	50	48	23	48	42	18	13	54	9	57	53	10	45	38	44	36	50	32	35	29	43
CG18649	1	4	0	0	0	0	5	0	0	2	2	10	0	6	0	2	5	0	3	5	7	2	0
CG18659	3918	3303	1613	1541	1320	1137	1695	1621	1609	2828	981	1963	2216	1763	1546	2507	3565	2757	2929	2779	1620	1717	2797
CG18661	269	267	114	81	83	82	118	191	88	203	44	112	201	104	109	240	371	278	308	257	111	99	199
CG18662	0	0	0	0	0	0	0	0	0	3	0	0	0	0	4	4	3	0	1	0	1	0	0
CG18666	0	0	0	0	0	0	0	0	0	0	0	0	0	0	0	0	0	0	0	0	0	0	0
CG18672	1	0	0	0	0	0	0	0	0	0	0	0	0	0	0	0	0	0	0	0	0	0	0
CG18673	0	0	0	0	0	0	58	0	0	0	0	0	2	0	139	0	2	2	0	0	12	3	0
CG18675	5	6	7	0	0	0	0	0	2	5	1	1	0	0	0	0	8	0	2	7	1	2	0
CG1868	262	184	119	92	68	54	94	95	51	100	69	98	110	88	84	121	147	158	102	91	91	90	117
CG18731	365	359	196	183	300	365	223	317	115	342	91	169	234	235	427	421	399	350	251	447	187	170	334
CG18735	0	0	0	0	0	0	0	0	0	0	0	0	0	0	0	0	0	1	0	0	0	0	0
CG18744	114	3	48	44	0	61	0	15	92	0	10	22	92	39	114	200	5	18	0	38	144	63	40
CG18745	122	0	387	21	1	61	0	24	636	0	13	104	106	100	368	171	0	30	0	43	555	286	85
CG18746	11	0	40	0	0	1	0	20	86	0	0	22	10	42	39	8	2	12	0	3	88	35	19
CG18747	45	17	0	14	8	44	15	26	304	16	0	10	9	9	116	171	10	6	2	25	274	58	11
CG18748	27	0	100	0	0	5	0	0	253	0	5	8	10	34	82	78	2	6	0	9	234	19	51
CG18749	0	0	0	0	0	0	0	0	0	0	0	0	0	0	0	0	0	0	0	0	0	0	0
CG18754	3	3	0	3	0	5	6	0	4	12	4	15	6	5	0	7	2	13	0	5	2	3	16
CG18764	151	161	90	128	90	73	81	148	71	166	40	160	57	69	80	166	151	132	123	106	47	57	152
CG18765	13	0	0	7	0	0	0	0	41	0	0	0	4	0	1	15	0	2	0	1	4	0	4
CG18766	1165	1150	604	580	448	424	526	732	515	1159	224	594	710	537	668	1076	1325	1204	1071	1116	475	417	923
CG18769	1241	1121	463	505	478	401	599	575	582	829	426	989	507	753	839	783	1334	1070	978	652	359	404	842
CG18787	90	83	24	48	36	65	50	78	32	82	23	38	49	56	31	105	76	75	71	51	75	41	73
CG18788	1	0	0	0	0	0	0	0	0	0	0	0	0	0	0	0	1	0	1	0	1	0	0
CG18789	12	8	0	0	0	12	2	26	6	7	1	0	12	16	3	10	9	9	2	13	5	7	9
CG18808	3	11	0	0	4	0	7	0	4	8	1	6	0	3	0	5	7	0	2	0	3	3	5
CG18809	1395	1157	433	495	495	304	782	486	624	1238	265	712	444	676	866	1217	1868	1381	1270	919	409	440	1008
CG18810	5	1	0	0	0	0	0	0	0	0	0	2	0	0	0	0	4	0	2	0	3	1	0
CG18812	9080	7349	4330	5314	4513	3204	5924	4357	6125	8328	3231	6644	4451	5030	7337	7646	10600	8609	7811	6483	4167	4612	6426
CG18814	4	0	0	0	0	1	0	0	0	2	0	0	0	0	0	0	2	0	0	0	0	3	0
CG18815	4353	3821	2024	2357	2169	2635	2347	2868	1984	5263	855	1943	2313	2074	1752	5177	5030	4882	3831	4626	2075	2019	4252
CG1882	2706	2261	1532	1204	1209	1079	1407	1439	1544	2102	888	1527	2134	1443	1916	2109	2598	2171	1845	2542	1563	1568	2328
CG18823	2	0	0	0	7	0	0	0	0	2	0	0	0	0	0	0	0	0	2	0	0	0	0
CG1885	394	310	140	99	182	161	123	313	150	273	95	274	248	183	129	229	286	252	229	251	158	186	272
CG18853	1	7	6	0	1	0	5	0	0	4	2	1	3	1	2	4	1	0	1	0	2	2	3
CG18858	139	128	173	102	134	70	85	116	103	160	117	129	85	90	97	151	212	133	95	110	129	170	177
CG18869	5	1	11	13	3	5	0	0	164	7	3	13	8	8	98	27	1	4	3	4	127	26	9
CG18870	643	734	250	356	268	159	367	391	292	635	221	443	319	351	321	636	885	614	584	546	283	257	518
CG1888	593	545	164	252	197	222	359	310	241	309	126	300	318	287	248	332	401	435	355	494	407	678	493
CG1889	182	154	110	86	131	194	190	117	85	532	28	128	166	67	151	157	76	487	63	273	68	81	215
CG1890	361	520	537	280	269	293	379	358	326	414	193	351	295	323	589	443	471	382	261	316	310	343	408
CG1894	56	3	0	11	6	0	0	6	10	8	4	2	0	5	8	2	2	1	0	2	1	0	7
CG1896	337	281	178	161	190	150	365	287	172	333	89	197	205	198	235	363	336	352	253	292	166	175	334
CG1902	1175	1147	682	624	588	510	761	788	1066	1226	327	916	766	745	1003	1349	1466	1297	1064	1075	728	639	1041
CG1907	2732	2332	994	1333	1348	1867	1548	2234	1181	2633	391	1267	1819	1156	1041	2827	2939	3005	2337	3662	1170	1177	2552
CG1909	4531	4404	1214	1508	1686	1218	2365	2382	1706	4338	972	2695	1454	2132	2459	4408	6476	5601	4714	3253	1038	1112	2620
CG1910	2321	2154	1069	1284	1195	1290	1410	1468	1285	2021	598	1394	1597	1480	1243	2333	2419	2118	1654	2084	1126	1025	2206
CG1924	0	0	0	0	1	0	0	0	0	0	0	0	1	0	0	0	0	0	0	0	0	0	0
CG1927	2252	2174	1461	1760	1423	1761	1750	1898	1143	2990	441	1246	1603	1375	1900	2650	2331	2556	1543	2680	1414	1236	2617
CG1941	0	16	13	4	0	5	29	3	136	33	39	36	3	6	86	115	12	40	2	28	97	28	14
CG1942	44	37	28	21	23	22	19	0	161	2	342	414	35	43	38	34	3	43	2	26	122	56	35
CG1943	2923	2900	4541	2532	2368	1679	3125	2111	3665	3430	1929	3254	4739	3262	5317	2619	2450	2359	1599	2661	2983	4573	3376
CG1946	3	2	9	0	5	0	0	0	10	0	0	6	0	0	0	167	0	0	0	2	20	5	0
CG1951	1548	1429	665	817	577	594	842	544	726	1150	404	871	675	686	780	1372	1837	1402	1305	1142	539	612	1133
CG1958	0	0	0	0	0	0	0	0	0	0	0	0	0	0	0	0	0	0	0	0	0	0	0
CG1965	1910	1483	455	781	600	473	953	813	837	1106	386	886	701	725	1056	1136	1544	1515	1168	1042	469	478	996
CG1968	755	727	285	401	304	317	261	382	435	568	226	405	509	325	240	703	664	582	480	504	368	453	717
CG1969	732	445	465	357	341	512	300	601	776	710	143	419	648	477	325	1040	551	805	347	690	531	527	831
CG1970	5293	4869	1757	2210	1913	2466	2952	3765	2091	6057	1138	2508	3112	2797	2420	5597	6101	6114	5402	5456	1821	1851	4048
CG1971	126	96	93	58	52	77	58	87	58	106	17	55	74	57	69	127	51	107	65	149	63	54	144
CG1979	132	76	111	138	221	150	106	368	49	146	19	53	75	144	11	159	83	113	83	374	47	68	297
CG1983	783	820	413	394	333	289	390	516	424	658	181	510	476	448	295	605	795	687	618	611	338	361	696
CG1986	0	0	0	0	0	0	0	0	0	0	0	0	0	0	0	0	0	0	0	2	0	0	0
CG1988	0	0	0	0	0	0	6	2	0	0	0	0	1	0	0	0	2	0	0	5	0	0	0
CG1998	2944	2410	1114	1587	1333	1122	1650	1948	1034	2293	484	1113	1332	1274	1303	2470	4185	2592	2697	2804	1459	1339	2370
CG1999	0	0	0	0	0	0	0	0	2	0	0	0	0	0	0	0	0	0	1	0	0	0	0
CG2003	56	76	126	107	116	59	58	74	116	247	52	144	86	27	60	177	174	137	42	72	106	149	284
CG2004	1186	1656	1099	1261	1587	1484	1157	1220	1207	1430	413	1302	1402	957	690	2190	1243	1792	952	1741	1238	1255	3472
CG2006	261	251	123	166	66	125	171	212	58	197	52	104	148	118	120	210	250	163	182	154	121	125	191
CG2010	23	26	27	22	21	4	31	7	21	54	14	26	29	26	29	34	48	66	48	65	16	34	50
CG2014	0	0	0	0	0	0	0	0	0	0	0	0	0	0	0	0	0	0	0	0	0	0	0
CG2016	3483	3064	1352	2622	1824	1349	2472	2260	1053	3976	585	1329	1066	1394	1718	5152	9448	3103	4893	3827	1260	994	2931
CG2017	2657	2333	766	1271	981	1032	1317	1280	1147	2303	691	1473	1271	1051	1269	2517	3296	3032	2352	2041	1085	1064	1880
CG2021	118	164	113	105	117	85	132	132	87	172	33	67	104	79	51	135	173	121	160	103	73	72	127
CG2022	5	11	0	5	8	16	7	12	10	78	7	21	1	9	10	17	15	41	19	27	9	7	7
CG2023	251	270	91	128	107	99	146	97	121	167	59	123	174	145	152	229	258	239	196	180	125	93	232
CG2025	1605	1352	527	869	548	698	820	877	638	1083	305	748	764	857	786	1158	1581	1514	1304	1240	580	557	1068
CG2034	446	431	341	347	265	235	200	311	275	365	135	302	327	263	251	446	545	462	327	434	228	225	483
CG2046	288	276	193	162	171	198	281	238	199	234	106	207	244	188	301	340	240	308	205	288	208	224	312
CG2051	501	508	188	201	157	187	294	291	237	460	166	356	304	331	264	562	714	503	451	445	276	220	366
CG2053	3	3	0	0	0	0	0	0	2	0	0	10	0	0	5	1	2	3	0	0	0	3	0
CG2059	617	663	533	715	473	377	449	649	291	842	174	439	345	329	246	834	828	659	468	702	317	388	904
CG2061	2097	1715	951	982	830	856	1109	1281	846	1715	446	1146	799	968	875	1805	2633	1775	1764	1431	717	687	1434
CG2063	529	529	262	302	195	272	322	325	207	447	87	243	374	279	203	475	493	469	351	479	245	216	447
CG2064	346	325	444	353	329	336	298	406	816	285	389	554	426	216	541	382	280	331	187	513	611	698	452
CG2065	65	68	51	74	66	82	88	64	51	122	10	44	66	22	49	128	202	116	100	206	45	38	101
CG2070	0	0	0	0	0	0	0	0	0	0	0	0	0	0	0	0	0	0	0	0	0	0	0
CG2076	3419	3255	1954	1790	1606	1548	1595	2083	1857	3082	1189	2000	2153	1711	2247	3162	3185	2804	2471	2758	2373	2642	3585
CG2082	9998	9166	5705	6653	5244	3749	7108	6216	4498	9252	3131	6592	6134	6009	7426	9990	15024	8481	9835	9210	3894	3753	8608
CG2091	361	430	183	225	184	207	190	242	171	321	89	214	248	153	166	353	437	343	278	267	194	205	326
CG2100	318	298	141	190	192	158	208	274	113	313	61	152	182	148	217	355	334	250	206	246	172	143	302
CG2104	2	1	0	0	0	0	8	0	0	1	2	0	3	5	14	0	0	4	0	0	0	0	4
CG2107	1242	849	693	1038	766	894	810	992	662	1315	235	675	704	456	424	1570	827	1347	668	1949	793	731	1891
CG2111	123	145	28	81	17	11	51	23	124	93	35	107	34	123	48	69	155	118	99	21	33	49	68
CG2113	0	0	0	0	0	0	0	0	0	0	0	2	0	0	0	0	0	0	0	0	0	0	0
CG2116	640	635	182	275	382	273	385	324	323	599	171	377	434	309	333	634	734	553	435	527	405	369	697
CG2118	522	338	262	303	319	278	330	335	267	458	128	285	555	309	244	462	284	371	249	407	253	367	649
CG2120	82	60	37	11	14	32	55	16	45	31	6	15	14	24	18	79	39	48	41	55	32	39	34
CG2121	35	51	8	97	55	32	21	36	38	153	8	31	55	39	43	44	11	116	38	100	11	52	68
CG2124	394	394	60	73	85	172	159	161	120	157	56	119	155	181	236	202	274	317	291	242	90	91	161
CG2126	671	671	407	404	318	260	368	402	267	430	179	295	366	342	388	458	820	462	541	479	240	313	444
CG2127	0	0	0	0	0	0	3	9	0	0	0	0	0	0	9	0	4	1	3	0	0	0	0
CG2129	211	248	147	116	82	62	155	74	107	190	61	174	103	76	115	244	244	175	131	147	110	98	202
CG2135	480	271	127	204	232	194	243	286	247	290	100	295	218	246	233	379	360	366	347	390	193	150	296
CG2137	31	26	18	1	46	32	24	9	25	22	6	17	34	22	13	9	31	26	25	17	7	23	31
CG2144	811	695	207	250	211	285	342	391	474	623	179	413	404	360	365	593	883	675	629	549	294	328	484
CG2145	4193	3782	2124	5322	4965	3153	3177	3844	2497	6086	2457	4215	3324	2644	3266	4544	2468	5066	3145	6606	2326	3267	8125
CG2147	286	207	134	133	133	109	165	218	125	252	70	117	158	152	135	298	254	219	204	242	146	189	284
CG2150	2	1	0	16	0	0	0	0	0	3	1	0	0	0	0	1	2	4	6	5	0	3	3
CG2157	54	120	42	34	68	86	21	79	120	170	38	99	92	27	80	31	55	72	37	49	86	64	92
CG2162	2762	2551	1110	1332	1185	1134	1660	1642	1121	2417	615	1365	1392	1275	1510	2173	2864	2646	2278	2173	1040	1096	2100
CG2182	2022	2082	608	1065	840	819	984	1099	880	1572	448	1071	1086	984	1059	1673	2044	1811	1493	1665	925	914	1691
CG2186	3892	3490	1346	1992	1395	983	2083	1461	1979	2552	1131	2639	1421	1796	2443	2828	4293	3725	3387	2040	1145	1208	2522
CG2187	1	0	0	5	0	0	0	5	0	3	0	0	0	0	0	6	13	0	6	1	11	9	2
CG2199	690	620	295	396	264	228	445	414	381	631	177	368	346	482	640	621	678	670	428	451	306	240	527
CG2200	390	349	259	343	217	240	192	256	221	470	105	229	242	188	205	561	393	350	245	361	277	342	481
CG2201	2092	1817	1214	1537	1332	1364	1168	1243	1103	2142	639	1740	1458	1171	1517	1739	1776	2249	1346	1662	840	1209	2254
CG2202	1237	1242	465	663	539	564	716	642	537	918	300	591	613	543	785	942	1289	1012	870	843	548	570	966
CG2209	14	6	0	7	0	0	7	5	14	6	7	0	5	7	16	5	8	3	6	0	0	3	0
CG2211	342	400	225	258	279	200	158	282	198	363	128	311	266	246	141	439	392	381	267	318	243	349	380
CG2217	0	0	0	0	0	0	0	0	0	0	0	0	0	0	0	0	0	0	0	0	0	0	0
CG2218	1643	1429	534	785	598	439	670	786	884	1196	440	1135	920	764	785	1100	1290	1111	909	953	801	754	1449
CG2224	542	477	222	298	293	262	382	280	372	528	129	294	271	245	286	531	588	616	453	486	240	235	500
CG2225	4587	3735	1014	1436	1230	853	1951	1546	1876	1999	1093	2472	1444	2047	2300	2168	3523	3378	2743	1586	938	1196	2161
CG2233	44667	41234	44723	70628	58652	44668	42764	61693	43125	67162	17588	62364	55956	28976	14528	67930	23082	60505	14916	79251	41323	55733	100909
CG2246	2087	1947	908	1319	840	893	1037	1266	1063	2003	431	1185	1349	944	1512	1944	2129	1949	1571	1940	933	1013	1700
CG2247	1191	1060	518	588	429	410	653	601	491	829	300	581	537	600	644	801	1125	988	852	793	502	392	827
CG2254	2646	2549	732	1237	1368	2907	2272	2793	895	2915	495	1248	2394	1346	1245	2277	1206	4673	1297	4263	1373	1219	2041
CG2256	20	12	0	0	4	1	8	13	5	16	1	0	8	6	0	9	21	37	35	23	8	1	14
CG2258	4854	4171	1591	2370	1601	1755	2655	2263	2346	3661	1426	3192	1888	2541	2474	4043	6795	4891	4948	2901	1381	1346	3050
CG2260	305	331	139	126	141	127	194	203	235	323	89	169	166	174	227	382	349	315	200	175	166	188	381
CG2263	908	846	367	547	399	371	399	641	373	1054	193	501	533	367	374	1001	873	922	723	857	728	764	954
CG2267	0	0	0	0	0	0	0	0	1	0	0	0	0	0	0	0	2	0	0	0	0	0	0
CG2269	24867	22919	6298	9105	7517	5356	11095	10115	10888	14255	7402	17454	7491	11602	14036	16538	35002	22302	23751	11450	5074	5596	11804
CG2277	1891	2080	1342	1225	1140	1270	1461	1811	881	2088	542	1381	1281	1078	1138	2628	4406	2072	2650	3158	1186	858	1929
CG2278	933	819	344	425	270	257	474	435	485	541	243	580	293	468	465	577	1050	1007	781	478	237	277	516
CG2291	0	0	0	0	0	0	0	0	0	0	0	0	5	0	0	0	0	0	0	0	0	0	0
CG2292	229	272	76	111	82	90	173	118	142	155	52	216	191	199	66	210	282	200	141	164	180	130	179
CG2310	135	191	143	173	192	26	123	68	186	194	97	191	180	130	104	142	192	99	111	182	167	213	263
CG2316	5411	4746	1969	2790	2432	1978	3155	3060	3651	4200	1647	3889	3064	3083	3084	4378	5571	5092	4188	3961	2256	1950	4003
CG2321	224	166	71	4	93	37	132	138	83	71	42	131	74	68	74	75	162	117	118	71	68	56	100
CG2336	0	0	0	0	0	0	0	0	0	0	0	0	0	0	0	0	0	3	2	0	0	0	0
CG2371	445	498	269	171	199	194	260	353	151	404	97	248	246	211	273	443	552	474	393	429	197	203	421
CG2444	26	24	0	2	18	27	18	36	4	3	3	12	18	4	0	6	6	21	9	22	9	2	12
CG2453	271	279	168	107	89	129	146	135	104	204	88	134	147	109	133	208	244	178	154	237	125	108	175
CG2469	3481	2823	1352	1610	1425	1281	1639	1864	1276	3042	695	1511	1450	1649	1456	3388	4554	4132	3659	3501	1350	1294	2274
CG2493	3019	2632	1473	2698	2124	2596	2271	3531	1319	3042	567	1603	1988	1294	1442	3154	2393	3632	1673	5149	1639	1626	3794
CG2519	5990	5414	1845	2317	2413	1794	2810	2548	2940	3987	1945	4054	2878	3279	3267	3807	6443	4912	4884	3522	1728	2085	3835
CG2528	0	0	0	0	0	0	0	0	0	0	0	0	0	0	0	1	0	0	0	0	0	0	0
CG2533	3	1	9	0	0	13	10	0	0	0	0	0	0	2	0	7	4	6	3	0	1	3	5
CG2540	364	386	239	232	194	168	230	276	221	443	143	226	264	234	267	445	481	345	299	326	264	229	399
CG2543	186	147	117	238	131	189	146	298	123	260	46	118	149	112	113	263	154	291	89	345	125	142	399
CG2556	624	35	348	147	34	363	38	132	2226	59	56	98	532	403	1075	1014	45	121	17	195	1749	625	487
CG2574	0	2	0	0	0	0	0	0	0	0	0	0	0	0	0	0	0	0	2	1	0	0	0
CG2577	0	0	0	0	0	0	0	0	0	0	0	0	0	0	0	0	0	3	0	0	0	0	2
CG2604	2094	1739	975	973	1204	1157	1176	1169	956	2065	376	1062	807	747	713	2307	1809	2386	1328	2966	1487	1835	1963
CG2608	659	665	421	426	340	490	495	605	374	744	167	330	495	424	688	773	955	703	596	665	273	325	647
CG2611	166	200	132	155	75	96	168	155	78	181	41	75	99	128	142	159	178	174	137	160	90	126	193
CG2614	352	302	268	179	228	122	143	254	207	250	94	216	227	155	117	295	310	256	226	196	185	151	308
CG2616	1	0	0	0	0	0	0	0	0	0	0	0	0	0	0	0	1	2	2	3	0	0	1
CG2617	108	88	18	20	67	65	85	101	53	52	37	62	39	60	31	68	131	69	81	74	57	47	114
CG2641	126	52	62	45	85	39	66	64	53	65	31	98	57	46	60	76	72	69	41	96	60	35	95
CG2650	17	25	0	7	7	8	14	10	7	5	2	9	10	10	12	9	14	10	14	5	3	13	15
CG2652	1	3	0	0	0	0	0	0	0	0	0	0	0	0	0	3	0	1	1	2	0	0	0
CG2656	441	416	162	140	210	159	263	283	208	360	118	256	202	209	277	398	334	373	273	332	174	204	480
CG2658	1053	1069	367	328	355	367	481	458	510	721	351	648	577	617	450	805	1077	883	831	659	534	538	810
CG2662	316	288	104	120	82	64	126	127	87	168	56	131	211	122	142	239	328	222	179	182	136	171	209
CG2663	0	1	24	0	0	0	0	3	4	5	0	0	0	0	5	0	4	1	0	0	0	5	0
CG2678	108	49	61	74	52	29	25	70	70	93	20	60	62	48	47	97	106	89	62	95	58	46	195
CG2680	1332	1386	428	680	409	785	732	1386	282	1076	184	460	712	552	459	1103	1633	1497	1603	1922	427	385	750
CG2681	269	196	91	111	102	212	43	95	492	179	54	163	279	158	216	498	68	228	115	216	494	245	292
CG2685	688	700	341	308	316	353	385	476	255	507	182	313	358	320	396	633	650	605	449	557	290	251	540
CG2691	1323	1106	633	499	457	517	654	538	572	914	336	724	737	677	555	1116	969	1081	892	765	781	736	1046
CG2694	331	273	109	81	115	119	185	150	109	167	70	123	192	175	177	234	222	200	151	171	131	140	214
CG2698	3131	2443	1187	1207	1329	1047	1455	1476	1400	2358	940	2003	1536	1568	1262	1971	3191	2492	2634	2252	1131	1245	2176
CG2701	1114	986	474	512	479	453	564	673	500	906	278	583	672	358	439	898	1131	908	978	905	588	648	888
CG2709	7	22	0	0	0	0	0	0	0	1	0	0	16	7	8	1	0	7	9	5	0	0	0
CG2712	234	237	127	115	91	92	165	161	126	204	28	109	116	142	121	195	201	228	201	218	99	118	193
CG2736	4630	3659	1332	3214	1976	4225	3647	5383	838	4829	233	1154	2491	1389	762	5001	1731	6285	1857	8188	1979	976	4376
CG2747	10019	8582	2856	3326	3212	2822	4359	3890	3574	6552	2422	4866	3690	4728	3669	6760	11411	8843	9404	6578	3101	3171	6192
CG2750	24	27	2	0	18	12	27	3	2	1	1	16	16	10	7	3	11	13	23	7	12	6	24
CG2765	4905	4685	2438	2496	2039	2314	2998	3464	2796	4306	1421	2977	3366	3715	3392	4892	5922	4463	3986	4157	2332	2428	4188
CG2767	1801	1551	1146	1450	1351	2003	1289	1731	1033	3037	396	1209	1433	909	1157	1905	844	1938	863	2623	983	1403	2543
CG2772	1	4	0	0	0	13	2	18	4	14	0	0	0	1	0	0	6	12	15	5	0	1	5
CG2781	1101	471	666	141	541	575	807	302	804	1141	158	377	421	428	678	826	801	871	617	1104	330	805	819
CG2789	1623	1515	1737	1085	1192	873	1467	978	2069	1610	974	1558	1129	1073	1675	1747	1668	1464	1092	1698	1966	2341	1717
CG2790	721	686	379	449	311	282	453	574	372	564	130	453	447	417	563	761	813	744	571	632	309	249	589
CG2794	326	308	224	221	208	113	198	269	207	371	99	195	239	198	217	388	298	354	241	336	297	346	391
CG2807	1992	2001	745	1055	933	854	1109	1066	979	1709	544	1227	1199	978	1111	1972	2573	1945	1870	1753	956	878	1524
CG2811	423	392	180	329	217	265	346	384	288	342	92	267	259	190	319	476	402	413	368	471	240	233	388
CG2812	123	90	42	73	44	45	51	44	83	83	21	41	84	54	34	102	100	67	81	77	87	135	125
CG2816	34	43	18	12	24	26	39	21	8	37	13	22	17	5	28	26	48	16	35	26	21	16	22
CG2818	1448	1278	687	697	649	522	772	846	695	1098	336	909	779	677	816	1075	1426	1310	1074	1084	571	599	1285
CG2837	7	6	3	0	15	14	3	6	9	13	5	2	0	4	4	19	3	13	10	15	1	6	8
CG2839	5	4	0	0	4	0	0	0	5	0	0	2	0	1	29	0	0	0	0	1	0	0	0
CG2846	785	630	543	557	468	530	441	579	440	881	247	438	587	419	488	978	759	702	547	872	461	481	909
CG2852	13082	14740	8477	9388	7892	7624	9073	11717	5793	10296	2939	7301	10626	9097	6235	12400	15144	10136	10580	13637	7140	7369	14456
CG2854	4	2	0	0	0	0	0	0	0	0	3	0	0	1	0	0	4	3	4	2	0	3	2
CG2861	37	5	0	18	3	0	0	24	20	22	0	15	0	7	13	7	7	4	13	3	4	3	9
CG2862	1559	1616	1105	1663	981	1454	1301	1837	695	1780	300	794	978	707	749	1768	1536	1704	1277	2188	1094	1041	1865
CG2865	1857	1448	918	945	629	433	947	774	1225	1040	667	1473	841	1072	1518	1004	2085	1553	1276	777	530	738	1245
CG2871	0	0	0	0	0	0	0	0	0	0	0	0	0	0	0	1	0	0	0	0	0	0	0
CG2875	339	302	191	256	123	140	110	194	187	290	93	248	186	207	178	388	283	242	202	226	201	213	360
CG2887	3	0	0	0	0	0	0	0	0	0	0	0	1	2	0	1	1	0	1	0	0	0	3
CG2889	852	804	188	146	303	283	435	414	231	460	130	263	317	306	405	505	679	718	619	584	240	230	497
CG2898	124	98	35	20	69	26	26	70	66	99	32	63	32	82	18	115	125	74	63	57	26	52	80
CG2901	6	10	0	0	0	0	4	0	20	10	0	3	7	0	0	3	5	11	9	6	0	5	6
CG2906	290	262	95	134	159	113	195	207	111	231	70	184	137	140	153	240	338	254	238	211	87	99	228
CG2909	316	326	222	159	199	138	124	153	347	178	163	323	194	183	181	209	328	275	198	194	181	300	325
CG2911	167	171	127	80	92	39	105	104	120	127	48	123	55	90	148	96	145	177	107	125	96	90	139
CG2915	1099	989	660	757	558	555	676	711	594	1152	282	686	666	638	654	1293	1461	1187	1017	1228	686	671	1061
CG2918	4387	4364	1952	2189	2709	1841	2549	2757	3638	4055	1267	3554	2505	2410	2869	5190	5634	4486	3584	3048	2522	2105	5152
CG2921	846	843	300	328	359	360	442	572	331	925	187	390	524	526	354	837	903	799	658	716	372	356	697
CG2924	2206	2010	898	1257	1120	964	1273	1082	1161	1940	643	1504	1240	1280	1596	2052	2666	2368	1951	1646	815	859	1780
CG2926	6731	5415	2181	3066	2315	1836	3301	2730	2998	4106	1603	3722	2748	2986	3155	4941	6459	5654	4939	3829	2141	2174	4186
CG2930	899	654	313	362	352	411	462	392	3044	476	286	684	481	358	787	2080	545	435	549	647	1776	1075	638
CG2931	451	526	261	328	208	205	333	311	244	512	112	242	287	187	273	448	551	499	480	381	217	220	369
CG2938	1603	1292	488	727	461	453	732	735	705	1032	388	733	700	697	614	1289	1627	1341	1282	1021	867	615	1106
CG2941	177	147	95	86	68	114	109	184	112	158	44	94	113	97	150	267	271	238	185	178	88	54	203
CG2943	2866	2261	824	1392	1143	852	1334	1402	1450	1952	847	1804	1308	1324	970	1749	2722	1952	2109	2061	1775	1510	2105
CG2955	0	0	0	0	0	0	3	7	0	1	0	0	0	1	0	0	0	0	8	0	0	0	0
CG2962	0	0	0	0	0	0	0	0	0	0	0	1	0	0	0	0	0	1	0	0	0	0	0
CG2964	8	1	0	0	0	0	0	0	4	3	0	0	0	0	1	0	1	5	1	6	0	0	1
CG2970	843	728	478	496	514	409	502	625	481	883	207	458	493	427	411	833	886	807	788	868	462	491	847
CG2972	391	429	244	270	245	185	250	207	198	428	100	242	246	220	313	515	270	393	263	365	266	269	546
CG2974	183	225	152	214	121	174	191	178	133	254	50	144	161	146	103	245	192	205	119	284	135	177	247
CG2975	21	28	21	13	19	0	25	0	28	1	3	37	15	8	7	8	9	6	2	14	8	38	13
CG2982	450	454	313	360	228	219	294	317	407	330	180	350	361	302	350	458	420	388	229	311	378	338	591
CG2983	0	0	0	0	0	0	4	0	0	0	0	0	0	0	0	0	0	3	0	3	0	0	2
CG2990	18	18	0	0	5	11	4	10	15	4	2	16	2	0	30	24	23	3	3	0	31	2	0
CG2991	4563	3698	1793	2129	1922	1435	2459	2243	2422	3193	1317	2667	2742	2487	2411	3398	5498	3888	4038	3255	1937	2079	3472
CG2993	4340	3758	899	1490	1243	654	2092	1461	1812	2679	951	2520	1031	1996	2352	2640	4128	4238	3315	1661	805	864	1965
CG30001	16	24	14	13	12	1	8	17	11	11	3	11	8	16	40	18	8	13	14	26	12	24	30
CG30002	263	389	175	363	378	343	378	557	235	711	104	372	385	255	148	699	149	775	180	841	259	223	708
CG30007	1019	988	320	500	427	295	665	372	535	658	287	702	480	575	622	850	1005	925	738	578	341	337	668
CG30008	12	17	4	17	3	0	108	6	9	1	4	6	27	4	1	13	33	12	21	6	60	38	22
CG30010	192	204	134	159	119	147	176	307	123	188	42	109	176	132	223	224	232	278	170	266	88	85	254
CG30015	5971	5516	2776	2805	2821	1933	3318	3043	3493	4119	2074	3745	3209	3015	2910	4283	6702	5057	5180	4144	3026	3021	4428
CG30016	6	0	0	0	0	0	0	0	2	0	0	0	0	0	0	0	0	0	0	0	0	1	0
CG30020	2022	1857	553	786	721	517	1118	781	822	1193	470	1165	941	906	1107	1349	1689	1474	1305	1149	621	679	1260
CG30022	756	770	692	555	453	553	522	566	734	655	525	669	694	630	817	717	688	659	538	810	744	784	895
CG30025	0	0	0	0	0	2	0	0	4	0	0	0	0	0	2	10	0	0	0	0	1	0	1
CG30026	391	631	1272	741	675	467	841	529	835	750	588	940	1120	750	1596	440	127	570	137	602	882	1051	1258
CG30031	0	0	0	0	0	0	0	0	4	0	0	0	1	0	0	0	0	0	0	0	0	0	0
CG30033	9	2	0	0	0	0	50	8	4	2	50	0	20	1	78	9	0	141	0	4	2	1	4
CG30036	2	1	0	0	0	0	0	0	7	0	4	9	0	0	0	0	6	0	5	0	1	0	1
CG30037	7	4	0	0	0	0	0	0	0	8	2	0	0	0	3	0	3	2	0	1	0	0	1
CG30039	1	0	0	0	0	0	0	0	0	1	1	0	0	0	0	0	0	0	0	0	0	0	0
CG30043	0	0	0	0	0	0	0	0	0	0	2	0	0	1	0	8	0	0	0	0	3	0	0
CG30046	444	455	402	677	685	442	541	388	322	815	140	515	484	323	154	689	431	644	226	918	946	491	1427
CG30047	7	11	0	0	0	0	0	0	1	0	1	2	4	1	9	1	1	5	1	0	0	4	0
CG30048	0	0	0	0	0	0	0	0	0	0	0	0	0	0	0	0	0	0	0	0	0	0	0
CG30049	38	0	0	4	0	6	0	0	111	0	0	1	24	19	39	101	2	2	0	17	56	36	10
CG30050	31	32	30	23	56	63	4	33	3	58	14	33	31	18	22	12	3	39	22	24	6	58	38
CG30051	162	160	103	69	44	94	113	117	113	86	65	122	129	123	89	104	171	141	130	106	67	67	101
CG30053	147	163	61	36	48	34	48	155	18	95	25	60	53	80	37	124	169	159	149	162	70	22	94
CG30054	37	38	8	65	17	8	45	30	26	26	6	49	12	33	58	29	51	28	39	36	8	19	39
CG30056	18	17	0	0	6	0	7	5	8	2	3	2	2	5	0	0	16	13	22	5	1	0	10
CG30058	0	0	0	0	0	0	0	0	0	0	0	0	0	0	0	0	0	0	0	0	0	0	0
CG30059	2	1	0	0	5	0	0	0	0	1	0	0	6	0	0	8	10	3	1	0	1	2	3
CG30060	106	93	20	25	21	17	43	3	40	38	25	95	33	43	46	31	115	72	104	42	20	37	38
CG30062	41	42	15	9	13	14	19	0	15	11	10	29	28	11	14	13	40	14	20	7	2	12	26
CG30065	0	1	0	0	0	0	0	0	0	0	0	0	0	0	0	0	0	0	0	0	0	0	2
CG30069	2870	2961	2012	2161	2102	1635	2222	2306	2515	2733	1419	2813	1904	2649	2003	3123	7032	3476	5204	3881	1575	1548	2957
CG30075	0	0	0	0	0	0	0	0	0	0	2	0	0	0	0	0	0	0	0	0	0	0	0
CG30076	24	25	4	7	8	7	10	20	15	9	5	7	23	39	20	19	40	15	27	23	5	4	5
CG3008	1388	1285	1017	1002	826	861	1205	959	801	1152	503	928	1258	897	1482	1263	1307	1303	991	1254	842	913	1524
CG30080	0	0	0	0	0	0	0	0	0	0	0	0	0	0	0	0	0	0	0	0	0	0	0
CG30082	4	0	0	0	0	0	0	0	4	9	2	5	0	3	0	2	1	1	8	2	0	0	6
CG30083	72	94	48	183	61	144	101	188	62	119	23	79	90	39	8	129	44	140	52	193	85	52	102
CG30087	4	4	2	0	0	0	13	0	4	0	11	9	28	9	27	4	0	3	3	3	8	13	4
CG30088	13	6	3	0	4	0	7	0	9	3	0	17	21	24	8	0	2	18	0	10	1	12	10
CG30089	8597	6705	2545	3719	2422	2147	3369	3663	2377	4188	1454	3267	3055	4074	3697	3803	5737	4911	4794	3575	2354	2828	4832
CG3009	3121	3076	1402	1633	1484	1217	1572	2207	1506	2835	744	1763	1148	1382	1425	3425	4463	2398	2535	1976	1319	998	2744
CG30090	40	98	29	39	22	22	20	47	163	20	18	46	78	64	54	53	15	103	40	126	93	55	63
CG30091	6	3	0	0	0	0	0	0	0	0	10	0	0	0	0	0	0	2	1	0	0	0	1
CG30093	1	0	4	0	0	0	0	0	4	0	0	0	0	0	4	0	2	0	1	2	0	0	0
CG30094	149	176	63	105	42	37	117	162	83	170	37	75	101	106	116	180	216	174	125	182	55	55	111
CG30095	0	0	0	0	0	0	0	0	0	0	0	0	1	0	0	0	0	0	0	2	0	0	0
CG30096	115	102	62	37	60	38	60	87	44	94	28	54	78	70	83	119	97	80	82	78	49	48	85
CG30098	8	36	17	81	24	13	23	27	73	34	19	100	44	8	49	9	7	24	1	13	61	31	79
CG30099	11	13	0	0	0	0	0	8	0	15	0	3	0	3	4	3	4	2	11	0	2	2	6
CG30100	0	0	0	0	0	0	0	0	0	0	0	0	0	0	0	0	0	0	0	0	0	0	0
CG30101	40	21	32	36	15	11	10	14	2	64	6	19	19	9	19	8	4	21	8	37	9	34	47
CG30103	0	0	0	0	0	0	0	0	0	0	0	0	0	0	0	0	0	0	0	0	0	1	0
CG30105	40	55	55	15	26	27	18	36	9	27	5	12	15	25	39	28	46	33	11	24	31	29	13
CG30108	20	37	42	34	9	1	28	13	58	31	12	29	23	37	100	28	24	22	15	27	36	46	49
CG30109	164	237	105	83	49	109	124	229	98	243	94	151	161	107	157	209	238	200	176	147	119	132	172
CG3011	7107	6226	4833	5485	6658	5345	5000	6699	2444	4770	1171	3705	9364	4633	2069	5968	3003	7514	1910	10256	2969	6819	10165
CG30110	0	0	0	0	0	0	0	0	0	0	0	0	0	0	0	0	0	0	0	0	0	0	0
CG30114	0	0	0	0	0	0	0	0	0	0	0	0	0	0	0	0	0	0	0	0	0	0	0
CG30116	8637	7478	1469	2613	2075	1313	3572	2431	3423	4329	1784	4232	1992	3564	3578	5211	8473	7238	7210	3646	1634	1752	3520
CG30118	5771	5301	2714	3951	3384	3661	4043	3630	2603	6575	1402	3511	4022	2973	4334	4899	6013	6153	4596	5691	2232	2854	5957
CG30120	0	0	0	0	0	0	0	0	0	0	0	0	0	0	0	0	0	0	0	0	0	0	0
CG30122	5627	4854	1750	2314	2007	2002	2861	2336	2537	3600	1256	2875	2517	2789	2958	3993	4724	4625	3838	3781	1879	1941	3592
CG3014	72	34	16	18	19	0	9	18	47	29	16	29	39	31	39	33	42	56	38	31	46	57	41
CG30148	71	88	135	167	151	64	175	84	90	177	34	100	135	62	41	106	72	146	33	186	75	145	270
CG30151	374	461	511	452	442	379	491	499	388	525	182	529	647	301	609	406	163	431	135	405	272	450	955
CG30152	535	556	321	395	246	292	349	352	190	641	156	282	409	346	463	624	563	591	564	551	256	265	568
CG30154	29	56	67	50	92	46	70	5	122	39	72	119	101	54	165	54	24	36	7	33	53	83	113
CG30156	253	186	57	82	72	17	111	68	36	127	45	135	93	140	96	111	200	195	156	83	53	83	163
CG30157	76	78	16	52	16	37	25	21	19	30	4	37	32	17	5	56	67	53	58	31	25	25	35
CG30158	2288	2658	556	860	630	517	939	836	889	1694	671	1352	719	1183	1211	1753	2405	2471	2068	1250	543	607	1082
CG30159	833	667	552	623	502	438	575	671	503	718	202	429	581	421	420	842	652	630	519	941	564	570	881
CG3016	1785	1453	707	857	773	660	847	895	720	1654	434	912	958	928	639	1698	2254	1673	1731	1668	843	857	1259
CG30160	0	0	0	0	0	0	0	0	0	0	0	0	0	0	0	0	0	0	0	0	0	0	0
CG30161	0	0	0	0	0	0	0	0	0	1	0	0	0	0	0	0	0	1	0	0	0	0	0
CG30172	1450	1700	935	971	632	767	1085	1264	525	1841	297	771	843	1033	954	1792	2503	1767	1866	1715	634	502	1256
CG30177	0	0	0	0	0	0	0	0	0	0	0	0	0	0	0	0	0	1	0	0	0	0	0
CG30178	1	2	0	0	0	0	1	0	9	0	0	0	0	0	0	0	0	2	0	0	1	0	0
CG30183	684	480	209	256	217	86	322	253	253	417	157	259	290	247	338	593	608	460	428	356	259	244	446
CG30184	0	0	0	0	0	0	0	0	0	0	0	0	0	0	0	2	0	1	2	0	0	0	0
CG30185	872	963	415	502	311	286	588	538	341	954	158	320	453	436	606	912	1203	867	829	938	399	496	720
CG30187	25	35	7	25	33	8	16	5	21	14	17	31	15	16	33	17	20	20	11	9	16	10	17
CG30192	0	0	0	0	0	0	0	0	0	0	0	0	0	0	0	0	0	0	0	0	0	0	0
CG30195	14	14	8	20	17	0	39	17	7	24	8	14	21	40	6	10	29	13	20	10	18	16	16
CG30196	5	4	0	0	0	0	8	0	0	0	0	17	0	6	2	4	3	0	0	1	1	3	0
CG30197	4502	4403	3927	2913	2961	2498	3988	3109	2844	4019	1414	3423	3337	2922	4134	2596	3615	3317	2883	4251	2871	4946	3783
CG30203	297	261	131	165	180	129	214	110	209	149	135	191	156	154	149	99	276	167	181	223	160	110	165
CG3021	501	448	232	173	224	269	324	344	227	342	128	264	266	193	301	405	548	434	402	386	198	214	364
CG30222	4	1	0	0	0	0	0	0	0	2	0	0	2	0	0	0	3	0	0	0	0	0	1
CG30259	10	3	0	0	0	0	11	0	0	5	2	5	12	2	4	12	2	7	15	3	3	0	0
CG30265	7	4	0	13	12	8	0	5	0	20	3	4	1	0	0	4	2	10	0	10	0	0	7
CG30268	0	0	0	0	0	0	0	0	0	0	0	0	0	0	0	0	0	0	0	0	0	0	0
CG30269	0	0	0	0	0	0	0	0	0	0	0	0	0	0	0	0	0	0	0	0	0	0	0
CG30270	0	0	0	0	0	0	0	0	0	0	0	0	0	0	0	0	0	0	0	0	0	0	0
CG30271	57	24	11	6	31	33	16	1	11	77	7	35	19	42	60	66	64	63	51	47	20	14	38
CG30272	0	0	0	0	0	0	0	5	217	0	0	0	0	6	19	436	0	0	0	1	40	30	0
CG30273	0	0	0	0	0	0	0	0	0	0	0	0	0	0	0	0	0	0	0	0	0	0	0
CG30274	10	16	0	0	1	5	2	0	8	4	0	9	5	9	0	19	18	20	13	14	2	7	10
CG30275	0	0	0	0	0	0	0	0	0	0	0	0	0	0	0	0	0	0	0	0	0	0	0
CG30278	0	0	0	0	0	0	0	0	0	0	0	0	0	0	0	0	0	0	1	0	0	0	0
CG30280	10	0	0	0	0	0	0	19	4	1	1	0	0	0	0	0	2	3	0	1	1	2	1
CG30281	13	1	5	0	0	5	2	0	3	2	2	0	3	4	15	2	0	0	3	0	9	3	0
CG30283	1	0	0	3	2	0	0	0	0	1	0	0	0	0	3	2	0	0	0	0	6	4	0
CG30284	0	0	0	0	0	0	0	0	0	0	0	0	0	0	0	0	0	0	0	0	0	0	0
CG30285	518	631	477	421	448	421	428	657	394	506	222	450	668	497	377	515	798	478	499	653	340	293	557
CG30286	0	4	0	0	0	0	0	0	3	0	0	0	2	0	0	0	0	0	0	3	1	0	0
CG30287	12	9	0	12	1	3	39	10	6	3	0	4	38	0	0	3	0	1	3	17	0	0	8
CG30288	0	0	0	0	0	0	0	0	0	0	0	0	0	0	0	0	0	0	0	0	0	0	0
CG30289	120	83	66	55	48	144	79	247	55	14	31	96	117	110	51	19	3	23	4	50	30	61	106
CG30291	819	720	394	506	385	455	493	467	441	869	193	423	515	424	447	1076	804	818	662	716	477	534	826
CG3032	118	111	38	79	41	58	80	158	36	121	30	57	69	36	59	98	131	102	56	92	34	45	80
CG30323	103	74	25	34	21	12	44	20	71	41	21	44	28	49	45	41	78	74	68	35	22	38	55
CG30324	2	5	0	0	0	0	0	0	3	0	3	0	0	0	0	2	5	1	3	0	0	0	3
CG30325	0	0	0	0	0	0	5	0	0	0	0	0	0	0	0	0	0	0	1	0	0	0	4
CG30334	5	12	10	0	1	16	15	11	0	5	0	15	11	9	8	5	1	0	18	21	1	31	5
CG30338	99	108	101	53	34	41	48	88	53	83	27	49	30	57	51	80	113	75	85	76	32	71	82
CG30339	26	7	12	0	6	21	0	15	67	0	7	6	8	8	13	266	3	2	0	11	66	18	4
CG30340	3	0	0	0	0	0	0	0	12	1	1	3	0	2	3	12	0	0	0	3	8	6	0
CG30343	7	19	7	12	0	8	12	21	16	19	3	8	1	8	18	23	22	25	19	12	10	6	15
CG30344	884	730	706	530	607	385	563	614	1025	901	628	1069	832	594	446	891	949	702	501	824	910	871	1167
CG30345	224	183	116	147	137	79	162	84	383	265	143	171	151	133	220	207	320	219	191	309	254	223	345
CG30349	608	553	402	482	410	301	324	287	349	580	141	359	387	346	460	787	564	507	287	471	413	414	934
CG30350	56	49	1	5	16	4	26	2	41	20	7	23	17	20	10	24	57	27	58	13	16	14	17
CG30354	93	78	53	79	18	42	33	59	60	58	19	82	22	67	81	73	53	50	66	52	25	38	76
CG30355	2	0	0	0	0	0	0	0	0	0	0	0	0	0	0	0	0	1	0	0	0	0	0
CG30356	33	21	7	0	23	24	2	8	14	13	5	18	15	17	9	20	33	21	26	14	5	10	6
CG30357	372	328	95	84	84	74	146	90	142	157	86	179	94	168	116	128	329	164	250	89	81	108	182
CG3036	5882	3021	2126	2822	2137	3258	2936	4060	3287	3436	1571	3352	4561	2530	2559	1814	1931	3817	2431	4779	1929	2281	6008
CG30369	0	0	0	0	0	0	0	0	0	0	0	0	0	1	0	0	0	2	0	0	0	0	0
CG30371	258	3	139	6	79	0	692	0	81	543	7	260	15	62	61	819	9	9	11	2	119	54	29
CG30373	432	509	294	398	270	189	340	298	169	573	149	165	217	245	312	548	649	549	514	512	207	208	405
CG30375	0	3	0	0	0	0	0	0	0	0	0	0	0	1	0	0	0	0	0	0	0	0	0
CG30376	0	0	0	0	0	0	0	0	0	10	0	0	1	1	0	0	0	2	2	0	0	0	0
CG30377	35	29	14	9	11	16	25	31	14	39	3	17	37	13	14	42	113	66	47	61	26	4	33
CG30378	0	0	0	0	0	0	10	0	0	0	0	0	0	0	0	0	0	0	0	0	0	0	0
CG30379	6	4	7	27	9	15	13	6	9	14	2	16	27	6	9	21	15	10	3	13	20	14	46
CG3038	23	22	18	25	15	14	5	10	25	34	24	25	7	16	20	9	37	20	16	24	29	19	20
CG30380	27	42	57	77	79	19	73	48	26	44	15	24	16	17	41	63	31	42	22	34	32	39	84
CG30381	253	255	65	147	76	61	86	105	79	193	58	104	121	126	162	222	296	217	213	168	114	76	121
CG30382	0	0	0	0	0	0	0	0	0	0	0	0	0	0	0	0	0	0	0	0	0	0	0
CG30383	3	2	0	0	0	9	0	0	0	0	0	0	1	0	0	1	1	0	1	3	0	1	3
CG30384	68	57	19	5	17	23	29	55	31	10	10	27	44	34	15	7	20	26	29	31	15	5	24
CG30385	8	9	1	0	6	0	5	0	10	3	2	7	0	5	0	1	6	8	4	7	0	3	1
CG30389	5379	4403	1534	2088	1745	1435	2812	2404	1578	3469	1029	2186	1689	2294	2325	3716	5725	4549	4440	2965	1448	1472	3075
CG30391	0	0	0	0	0	0	0	0	0	0	0	0	0	0	0	0	0	0	0	1	0	0	0
CG30392	719	838	564	549	360	314	430	578	537	653	229	517	531	509	696	925	952	661	651	665	522	467	641
CG30393	0	0	0	0	0	0	10	0	0	0	0	0	4	0	0	0	0	0	0	0	0	0	0
CG30394	891	698	379	304	387	357	428	381	520	603	224	472	513	416	403	617	929	653	648	646	462	515	718
CG30395	17	40	0	17	25	22	10	23	6	20	10	0	2	0	7	30	25	38	23	33	1	4	10
CG30398	3	2	0	5	8	0	0	0	8	0	1	2	0	2	0	0	0	2	0	0	1	0	8
CG3040	568	597	339	297	232	352	304	421	298	597	252	417	354	319	229	587	776	482	498	624	341	394	510
CG30401	17	9	12	1	26	6	1	0	0	12	0	15	0	10	3	9	15	21	15	0	5	3	10
CG30403	69	83	54	60	54	56	17	35	29	58	27	41	33	31	36	81	69	92	57	53	29	13	68
CG30409	6	0	0	0	0	0	0	0	0	0	0	0	0	0	0	0	0	0	0	0	0	0	0
CG30411	141	2	54	24	9	69	7	35	90	32	19	50	123	53	90	284	4	54	1	22	80	72	33
CG30412	0	0	0	0	0	0	0	0	0	0	0	0	0	0	0	0	0	0	0	3	0	0	0
CG30413	0	0	0	0	0	0	0	0	0	0	0	0	0	0	0	0	0	2	0	0	0	0	0
CG30414	36	34	21	39	12	18	22	13	34	35	15	35	28	44	24	30	25	33	25	26	23	29	35
CG30415	4489	4247	3029	3744	2829	3633	4328	4907	1874	6369	721	1860	2755	2335	2773	5077	5496	5783	4505	6459	2312	2307	4427
CG30416	0	0	0	0	0	0	0	0	0	0	0	0	0	0	0	0	0	0	0	0	1	0	0
CG30417	0	0	0	0	0	0	0	0	0	0	0	0	0	0	0	0	1	0	0	0	0	0	0
CG30419	1137	937	299	330	279	258	534	511	421	909	291	866	376	565	616	833	1327	1361	1106	660	175	229	514
CG30421	7282	6037	2530	3311	2583	2128	3753	3312	3126	4016	2249	4179	3935	4124	4396	4221	8062	5022	6351	4195	2477	2943	4633
CG30423	1177	985	542	465	455	396	663	655	622	1091	351	704	806	752	652	922	1004	930	870	967	750	810	1280
CG30424	174	181	64	121	73	132	99	83	110	183	26	76	112	76	121	230	157	249	163	162	128	53	176
CG30427	119	61	79	27	74	95	91	30	123	181	20	51	45	44	66	107	157	183	94	189	71	132	110
CG30428	590	597	254	239	230	219	314	264	400	409	169	386	265	366	443	423	626	522	460	373	183	194	370
CG30429	0	0	0	0	0	0	0	8	0	0	0	0	0	0	0	0	0	0	0	0	0	0	0
CG30430	0	0	0	0	0	0	0	0	0	0	0	0	0	0	0	0	0	0	0	0	0	0	0
CG30431	474	448	300	671	318	483	447	418	157	541	94	200	248	224	87	703	255	785	163	927	291	203	842
CG30432	2	0	0	0	0	0	0	0	0	5	0	0	1	0	0	0	0	1	0	0	0	0	4
CG30438	171	177	89	66	83	101	119	54	157	227	54	185	126	96	129	120	104	253	54	113	101	71	174
CG30440	88	85	39	55	28	67	53	16	51	139	25	31	59	96	68	79	97	123	25	97	71	33	94
CG30441	5	3	13	0	0	0	1	0	4	7	1	0	4	8	6	0	1	3	1	0	1	2	0
CG30447	0	0	0	0	0	0	0	0	0	0	0	2	0	0	0	0	0	0	0	0	0	0	0
CG3045	144	177	104	68	42	34	60	60	65	106	39	108	77	109	133	150	148	122	103	91	51	53	123
CG30456	390	226	385	233	227	326	277	250	597	334	138	407	426	236	385	586	246	289	157	253	814	478	445
CG30457	0	0	0	0	0	0	0	0	0	0	0	0	0	0	0	0	0	0	0	1	0	0	0
CG30458	0	0	0	0	0	0	0	0	0	0	0	0	0	0	0	0	0	0	0	0	0	0	0
CG30460	1264	1288	839	915	962	709	1033	850	892	1348	427	1068	913	606	993	1300	2291	1779	1663	1578	819	734	1240
CG30461	0	0	0	0	0	0	0	0	0	0	0	0	0	0	0	0	0	0	0	0	0	0	0
CG30463	1929	1655	634	903	719	447	1179	609	1593	1173	474	1429	854	1040	947	1571	1833	1652	1423	982	851	785	1202
CG30466	256	248	116	211	113	119	199	208	103	173	82	206	232	183	277	209	249	189	136	150	131	155	255
CG30467	344	381	63	196	121	157	174	191	190	289	118	249	190	207	100	335	411	316	354	265	137	140	245
CG30471	1	0	0	0	0	0	0	0	0	0	0	5	0	0	0	0	1	0	0	0	0	1	0
CG30472	0	0	0	0	0	0	0	0	0	0	0	4	6	0	0	0	0	0	0	0	0	0	0
CG30479	7	1	0	0	0	0	0	0	0	0	0	0	0	5	0	1	2	1	2	0	6	1	0
CG30480	0	0	0	0	0	0	0	0	0	0	0	0	0	0	0	0	0	0	0	0	0	0	0
CG30484	3	5	0	15	14	0	2	0	14	1	5	10	0	0	17	3	6	1	1	3	7	11	0
CG30485	1	4	0	0	2	6	0	14	0	4	2	0	3	0	16	0	1	2	4	0	1	10	1
CG30486	11	10	0	6	0	7	11	0	0	2	2	8	0	1	0	3	13	7	6	4	3	4	4
CG30487	1	0	0	0	0	0	0	0	0	0	0	0	2	0	0	0	0	0	0	0	0	0	0
CG30491	404	440	162	239	183	141	230	215	139	291	84	189	185	188	193	366	477	381	451	321	184	144	261
CG30493	267	225	150	153	154	140	148	171	155	295	65	147	142	100	109	245	333	301	275	278	153	150	266
CG30495	181	96	77	30	91	28	88	43	104	113	41	77	55	58	49	114	105	111	80	41	111	127	93
CG30496	243	217	43	57	64	67	60	104	105	114	40	113	120	127	108	142	185	130	141	109	103	132	132
CG30497	0	0	0	0	0	0	0	0	0	0	0	0	0	0	0	0	0	0	0	0	0	0	0
CG30499	480	391	360	226	324	459	292	440	210	531	124	234	315	238	203	547	405	499	275	631	288	380	632
CG30503	0	0	0	0	0	0	0	0	0	0	0	0	0	0	0	0	0	0	0	0	0	0	0
CG3061	2868	2363	1331	1614	1289	1472	1694	1907	1401	2947	768	1622	1914	1642	1552	2738	3315	3057	2701	2809	1346	1353	2524
CG3062	0	0	0	0	0	0	0	0	0	0	3	0	0	3	0	0	0	0	0	0	0	0	0
CG3065	1028	1168	531	581	491	538	699	658	419	951	250	551	733	630	758	961	1178	965	725	906	482	489	1013
CG3071	768	781	373	435	364	213	488	535	332	560	167	452	404	490	412	731	611	597	536	552	377	405	821
CG3077	1065	900	510	525	498	394	526	524	431	765	378	601	608	598	555	747	1089	828	790	863	409	503	736
CG3078	2333	1945	495	657	677	471	953	947	708	1416	423	1090	639	1006	723	1395	2911	2090	2237	1115	445	517	1143
CG3081	2	0	0	0	0	0	0	0	0	0	0	2	0	0	0	3	3	5	0	2	1	8	0
CG3085	12	4	0	0	2	0	8	0	2	3	0	8	0	0	0	12	9	0	9	0	3	1	6
CG3088	0	1	0	23	5	0	448	0	0	41	177	5	486	0	2690	10	4	4096	37	2	20	9	0
CG3091	962	1022	807	780	621	789	801	967	672	1222	372	603	846	548	588	1203	1218	1098	736	1321	737	637	1103
CG3092	0	0	0	0	0	0	0	0	0	0	0	0	0	0	0	0	0	1	0	0	0	0	0
CG3097	1702	919	1150	502	778	570	635	548	1676	977	512	1124	1078	741	694	1123	1690	812	985	1216	1797	2425	1594
CG31002	1	0	0	0	0	0	0	0	0	0	0	0	0	0	0	0	0	0	0	0	0	0	0
CG31007	20	29	0	12	0	3	3	0	9	20	4	12	0	14	38	5	10	20	21	1	4	4	5
CG31008	12	14	0	6	0	7	11	4	21	2	1	4	2	18	52	1	18	5	13	0	0	1	9
CG31010	0	0	0	0	0	0	0	0	0	0	0	0	0	0	0	0	0	0	0	0	0	0	0
CG31013	4	0	0	0	0	0	0	0	0	0	0	2	0	0	0	0	2	0	0	0	0	0	0
CG31016	0	0	0	0	0	0	0	0	0	0	0	0	0	0	0	0	1	0	0	0	0	0	0
CG31019	21	21	5	10	21	8	0	14	3	11	4	17	24	20	0	7	22	14	29	13	4	6	10
CG31021	1	0	0	0	0	0	0	0	0	0	0	0	1	0	0	5	0	0	0	0	0	0	0
CG31028	90	26	52	2	53	21	42	0	97	64	26	43	40	32	69	37	47	42	39	25	595	189	60
CG31029	66	39	5	28	9	35	42	50	16	26	9	35	7	21	21	20	59	24	50	75	20	20	34
CG31030	6696	7061	2386	3374	2696	2736	3646	4804	2151	6853	1416	3515	3232	3428	3356	6719	11609	7743	9038	6713	2266	2335	4482
CG31036	117	80	30	36	61	84	29	25	51	265	56	44	91	48	37	87	34	124	52	83	72	106	106
CG31038	2181	1582	1168	1578	1046	1748	1190	1130	1256	2934	713	1393	1656	897	1282	1342	1199	1889	1213	1843	876	1476	2043
CG3104	1533	1412	375	515	410	289	605	583	637	1086	350	871	558	670	624	966	1704	1356	1349	869	360	330	857
CG31041	5	1	8	0	0	5	0	0	934	0	0	12	8	1	53	0	4	1	5	9	24	34	1
CG31050	0	0	0	0	0	0	0	0	0	2	0	0	0	0	0	0	0	0	0	0	0	0	0
CG31051	608	603	361	437	256	232	343	379	151	572	117	241	248	343	161	577	967	639	718	612	198	200	450
CG31053	5	14	0	0	0	7	8	0	8	6	0	11	19	0	4	10	5	12	6	1	7	6	7
CG31055	0	0	0	0	0	0	0	0	0	0	0	0	0	0	0	0	0	0	2	0	0	0	0
CG3106	2	6	0	0	0	0	0	0	63	0	3	0	4	4	10	3	1	1	3	0	5	8	0
CG31064	3513	3590	1132	1691	1602	1117	1922	1767	1266	2862	771	1896	1308	1747	1905	2976	4459	3560	3533	2434	1011	1235	2214
CG31068	0	0	0	0	0	0	0	0	0	0	0	0	0	0	0	0	0	1	4	6	0	0	0
CG3107	3757	3154	1290	1874	1685	1648	2178	2182	2318	3197	1113	2321	2162	1823	2254	3022	3916	3436	3012	3019	1347	1429	2897
CG31075	1253	1261	540	1075	958	1628	1001	2064	598	1135	193	781	812	487	195	1518	941	2631	849	3539	861	952	2081
CG31076	13	7	0	3	9	12	7	8	45	0	1	3	7	7	18	41	9	13	3	8	17	11	3
CG31077	2468	9	9301	1677	7	276	41	651	23300	68	3797	3284	17388	12918	12447	402	11	7755	2	72	2934	4335	13786
CG3108	0	0	0	0	0	0	0	4	0	3	0	0	1	1	0	0	2	4	4	2	2	0	0
CG31086	0	0	0	0	0	0	0	0	0	0	0	0	0	0	0	0	0	0	0	0	0	0	0
CG31087	36	1	136	32	0	58	4	10	1572	5	5	7	20	50	774	348	4	2	0	43	1999	268	55
CG31088	3	0	0	0	0	0	0	0	0	0	0	0	0	0	0	0	2	1	1	0	0	0	1
CG31089	0	0	8	8	0	0	0	0	0	0	0	0	6	0	0	0	0	6	0	0	0	0	1
CG31091	0	0	0	0	0	0	0	0	0	0	0	0	0	0	0	3	1	0	0	0	5	0	0
CG31093	0	0	0	0	0	0	0	0	0	0	0	0	0	0	0	0	7	0	2	0	0	0	0
CG31097	3	5	0	15	0	0	7	0	10	0	1	2	0	0	0	7	0	0	1	0	5	3	2
CG31098	850	688	299	413	315	473	359	475	546	761	229	531	532	430	513	990	870	687	719	825	559	478	587
CG31099	0	0	0	0	0	0	0	0	0	0	0	0	0	0	0	0	0	0	0	0	0	0	0
CG31100	1078	709	233	235	246	322	547	539	245	506	176	343	425	380	205	368	698	542	682	725	320	303	452
CG31102	401	363	216	307	267	358	307	369	326	472	99	270	380	268	273	579	386	380	238	568	342	262	672
CG31103	258	274	124	234	279	236	246	187	220	868	117	237	282	101	240	367	316	541	218	520	111	150	453
CG31104	499	13	19	152	6	304	14	35	403	9	6	4	56	89	370	856	20	14	7	131	889	199	44
CG31106	32	0	9	20	4	37	0	3	79	4	3	7	73	41	32	47	4	3	4	0	29	17	37
CG31108	965	940	329	451	381	358	467	495	504	755	225	595	376	440	592	888	1145	1019	893	685	374	340	599
CG31109	271	294	161	94	84	145	170	198	111	331	85	136	212	162	175	272	364	283	239	210	95	90	239
CG31111	174	173	88	131	91	59	113	87	62	158	42	78	101	73	84	162	226	151	146	154	77	65	134
CG31115	2	5	0	0	0	0	0	0	0	1	0	0	0	0	0	0	0	0	2	1	0	0	0
CG31121	181	188	140	153	76	111	152	117	121	229	60	115	174	99	161	135	180	200	138	313	125	193	233
CG31122	2670	2201	993	1552	867	832	1603	1054	1075	1791	631	1202	1130	1231	1566	1877	2706	2201	2171	1709	768	747	1758
CG31125	258	317	107	75	89	62	110	101	73	245	26	116	99	111	89	224	333	266	285	185	80	85	162
CG31126	423	370	226	304	238	237	321	501	156	542	66	216	193	254	267	454	531	422	492	553	216	198	333
CG31128	0	0	0	0	0	0	0	0	0	0	0	0	0	0	0	0	0	1	1	0	0	0	0
CG31131	0	0	0	0	0	0	0	0	0	0	0	0	0	0	0	0	0	0	0	0	0	0	0
CG31139	2	0	0	0	0	0	0	0	8	0	0	0	0	0	0	0	0	0	0	0	0	0	0
CG31140	11452	10043	2113	3863	2680	2096	4581	3486	4666	6117	3003	6958	2792	5071	7156	6871	13011	11550	10965	4928	1943	2148	4626
CG31141	0	0	0	0	0	0	0	0	0	0	1	0	0	0	0	0	1	0	1	0	0	0	0
CG31142	121	97	73	124	59	56	71	73	70	129	33	56	105	90	74	149	142	133	83	169	102	54	128
CG31145	6418	5123	2270	3871	3397	2590	3537	3493	2596	5291	1301	3215	2994	2994	2748	4521	6191	5341	4527	4937	2821	2833	5808
CG31148	3	0	0	0	0	0	0	0	339	0	0	0	0	0	58	10	3	5	6	4	41	50	0
CG31156	808	731	260	339	225	223	324	395	419	594	216	490	428	440	692	623	798	655	565	557	289	289	536
CG31157	2	0	0	0	0	0	3	0	0	0	0	0	0	0	3	1	0	0	0	0	1	0	0
CG31161	73	56	63	27	10	0	33	19	22	23	11	62	22	27	56	29	44	22	40	17	27	14	31
CG3117	0	0	0	0	0	0	0	0	0	0	5	1	0	0	0	0	0	0	2	0	0	0	0
CG31174	22	14	51	23	8	21	9	28	22	10	13	25	10	5	25	25	10	15	14	14	4	8	17
CG31176	154	102	92	84	47	49	67	27	104	226	42	56	59	63	134	117	85	117	97	127	74	97	88
CG31178	3	2	0	0	0	0	7	0	0	0	0	3	0	1	0	0	0	0	6	1	0	0	2
CG31183	1420	896	480	714	567	603	647	595	570	837	228	559	827	515	595	1198	804	1375	680	960	1252	612	1182
CG31189	25	16	14	9	17	22	23	3	47	62	9	21	20	13	38	10	7	77	7	17	12	20	33
CG3119	0	0	0	0	0	0	0	0	8	4	2	2	0	4	8	0	0	6	0	0	2	0	0
CG31191	1865	1741	485	815	564	475	965	650	809	1136	458	1258	557	986	1387	1194	1776	1825	1390	762	354	466	938
CG31195	1571	1494	720	766	758	661	779	710	953	1289	540	1189	980	879	1103	1112	1534	1223	1097	1143	704	777	1253
CG31198	78	0	24	0	11	41	1	0	5366	0	11	20	0	5	1352	1623	5	0	0	77	1399	1362	5
CG31199	230	366	74	179	326	433	229	277	104	1118	102	280	280	79	249	260	92	1126	87	474	67	199	308
CG31200	414	613	149	352	418	677	547	505	204	1221	100	381	422	202	335	511	543	1267	361	742	174	211	445
CG31202	64	16	41	4	20	2	47	0	23	96	4	137	7	12	33	166	16	5	9	8	105	66	13
CG31204	0	0	0	0	1	2	0	0	0	0	0	4	4	0	0	0	0	0	0	0	0	0	0
CG31205	521	1135	129	571	826	935	789	416	217	3355	76	546	515	74	532	386	57	2224	54	531	113	232	548
CG31206	1	0	0	0	0	0	0	0	0	0	0	0	7	0	0	0	1	0	0	0	0	0	0
CG31207	91	164	25	103	158	220	220	98	59	427	47	104	152	55	182	70	44	524	33	220	35	64	149
CG3121	1	3	0	0	0	0	0	0	0	0	0	0	1	0	0	0	0	0	5	0	1	0	0
CG31211	4289	3481	949	1640	1287	894	2074	1425	1529	2647	737	1933	1163	1622	2405	2456	4214	4008	3465	1633	722	979	2096
CG31213	3	0	1	0	0	0	0	0	0	0	0	0	0	2	0	1	0	0	0	1	0	0	1
CG31219	3	0	0	0	0	0	1	0	0	0	0	0	1	0	0	0	2	0	0	0	0	0	0
CG31220	2	1	0	0	0	6	0	0	0	1	0	0	0	0	0	1	0	0	0	0	0	0	0
CG31221	32684	23533	7464	14980	10322	6842	18196	11958	17909	14631	10482	22919	8683	15893	26466	18102	35754	23231	24549	8928	5480	5862	14022
CG31223	201	185	97	115	83	67	171	80	62	135	32	130	102	130	208	159	228	188	120	151	86	99	140
CG31224	5578	4696	1484	2323	2149	1502	2772	2032	2404	4048	1332	2636	1905	2475	2496	4249	6324	5512	5113	3364	1671	1701	3509
CG31226	0	0	0	0	0	0	0	0	0	0	0	0	0	0	0	0	4	1	2	0	0	0	0
CG31229	541	506	284	262	199	216	326	369	222	415	146	275	294	338	361	378	562	407	496	436	218	297	344
CG3123	2	0	0	0	0	0	0	0	0	0	2	0	0	2	4	2	2	10	0	1	0	0	1
CG31230	0	1	0	0	3	3	0	0	4	0	0	6	0	3	0	1	1	2	0	0	3	5	2
CG31231	8	4	0	0	0	0	12	9	0	0	1	16	0	2	0	2	6	4	5	0	4	1	1
CG31233	7	2	0	0	0	12	0	0	1463	1	0	3	0	1	104	1091	2	0	0	19	246	156	0
CG31235	367	334	152	211	174	143	256	258	126	446	68	142	204	189	103	387	1055	507	882	649	312	217	197
CG3124	0	0	0	0	0	0	0	0	0	0	0	0	0	1	26	3	0	0	4	1	0	0	0
CG31244	32	21	0	1	26	0	1	30	4	15	7	16	6	7	29	10	8	16	5	10	6	11	11
CG31245	10	15	0	14	0	0	9	0	1	5	2	0	5	4	0	7	11	7	8	0	5	9	3
CG31248	2445	2198	1132	1445	1117	1127	1803	2206	737	1529	451	856	1273	1256	991	1583	2411	1664	1991	2432	1042	933	1709
CG31249	363	432	232	380	152	217	236	209	226	300	105	272	238	203	273	436	464	403	244	377	156	154	346
CG31251	187	162	97	72	84	52	225	209	60	140	47	90	94	79	113	176	181	145	109	106	64	47	133
CG31253	0	0	0	0	0	0	0	0	0	0	0	0	0	0	0	0	0	0	0	0	0	0	0
CG31259	9	1	3	14	4	0	6	0	368	0	0	0	2	3	16	192	1	0	3	6	117	74	6
CG31262	7	2	0	0	0	8	0	1	0	0	3	2	0	0	0	5	6	0	1	0	8	0	1
CG31265	0	0	0	0	0	0	0	0	0	0	0	5	0	0	0	0	0	0	0	0	1	0	0
CG31266	0	0	0	0	0	0	0	0	0	0	0	1	0	0	0	0	0	0	0	0	0	0	0
CG31267	0	0	0	0	0	0	0	0	0	0	0	0	0	0	0	0	0	0	0	0	4	0	0
CG31268	0	0	0	0	0	10	2	9	0	10	0	4	0	0	0	0	0	1	2	11	1	0	9
CG31269	0	0	0	0	0	0	0	0	0	0	0	0	0	0	0	0	0	0	0	0	0	0	0
CG31272	12	14	71	12	31	0	5	7	78	20	140	138	23	51	31	24	54	14	31	19	21	87	43
CG31274	2	2	0	0	0	0	10	0	2	6	0	1	1	4	0	1	0	1	0	0	0	0	0
CG31275	0	0	0	0	0	0	0	0	0	0	0	0	0	0	0	0	0	0	0	0	0	0	0
CG31278	165	170	18	82	70	80	98	46	37	119	62	70	34	67	85	115	166	135	135	105	58	61	136
CG31279	0	2	4	0	0	0	0	0	5	0	0	6	0	2	0	1	1	0	0	0	0	0	1
CG31286	0	0	0	0	4	0	0	4	0	1	0	2	0	0	0	1	0	0	0	0	0	0	4
CG31287	10	10	11	0	6	0	0	0	9	4	0	2	6	0	3	0	8	2	1	9	5	0	0
CG31288	159	89	201	86	147	222	84	19	366	58	38	101	85	55	345	541	71	64	34	94	459	192	216
CG31294	0	0	0	0	0	0	0	0	0	0	0	0	0	0	0	0	0	2	0	0	0	0	0
CG31296	10	4	22	4	1	0	0	0	2	6	8	14	8	0	0	8	0	5	2	7	4	12	0
CG31300	269	202	111	137	139	155	172	220	176	273	53	158	116	71	95	300	216	224	161	250	187	85	285
CG31301	608	648	373	372	293	342	382	344	252	579	141	365	400	304	388	647	790	682	504	593	283	294	686
CG31313	467	589	258	299	417	626	593	632	368	1183	285	684	607	315	310	346	165	1489	194	1269	367	600	649
CG31320	377	326	170	219	140	81	182	130	298	208	186	375	226	368	301	201	323	288	356	242	128	177	263
CG31321	91	104	69	67	61	51	47	36	99	232	46	51	75	44	58	140	144	246	94	117	49	43	84
CG31323	543	565	180	177	153	156	226	221	328	413	144	351	237	325	405	452	611	496	528	335	211	127	270
CG31324	1830	1526	898	998	621	542	1049	545	1184	1404	509	1339	1243	1600	1406	1129	2007	1723	1494	1017	639	809	1394
CG31326	2710	2229	1975	3051	3010	2599	2844	3092	1182	3699	744	2059	2281	1224	897	3133	987	3560	1011	5332	2765	1939	5664
CG31327	2	0	5	0	0	0	0	0	3	0	4	5	0	0	3	0	0	2	0	0	0	0	3
CG31337	6	2	0	5	12	0	0	0	0	3	0	3	0	0	0	3	0	1	2	0	0	0	0
CG31342	2704	2291	787	1144	934	863	1307	1215	1094	1895	685	1546	1276	1402	1420	1916	2840	2074	2073	1592	951	960	1786
CG31343	5	0	5	0	0	8	0	0	455	1	0	8	8	4	88	319	14	1	0	20	118	721	3
CG31344	764	742	346	389	314	349	380	489	329	836	214	395	428	393	286	607	790	748	598	820	396	426	608
CG31345	540	657	242	380	285	357	339	546	223	1133	101	259	282	312	345	1122	1352	1297	1153	956	174	93	394
CG31347	0	0	0	0	0	0	0	0	0	1	0	2	0	0	0	0	0	0	0	0	0	0	0
CG31357	984	877	358	475	410	376	381	505	377	905	217	531	540	390	384	1019	1025	867	789	862	405	407	798
CG31358	0	0	0	0	0	0	0	0	0	0	0	0	0	0	0	0	0	0	0	0	0	0	0
CG31360	464	476	260	515	173	262	328	361	216	321	147	341	346	369	194	286	585	275	402	302	203	276	280
CG31365	484	448	226	310	201	225	300	226	259	360	164	264	205	255	331	496	432	374	274	340	175	242	390
CG31368	1202	1101	329	462	440	357	597	643	458	765	326	561	454	503	497	862	1041	910	808	828	429	424	732
CG31370	43	50	35	74	43	26	38	55	123	37	21	75	59	25	70	60	46	66	22	77	45	53	71
CG31371	7	10	0	1	0	0	2	0	6	4	2	0	0	6	0	10	13	6	6	3	5	1	0
CG31373	9	1	0	5	18	8	0	0	7	4	0	1	2	0	2	11	8	2	2	0	5	7	6
CG31380	2	4	0	11	22	4	19	0	12	11	0	6	5	3	0	2	1	22	4	13	9	9	27
CG31381	112	155	128	98	98	83	88	54	80	147	26	102	87	108	156	201	120	90	71	102	56	91	173
CG31388	652	626	302	318	317	216	319	381	223	584	99	277	296	269	430	591	816	704	571	544	207	163	422
CG31391	2	5	0	0	0	5	3	0	8	2	1	5	0	0	0	0	0	3	8	9	1	5	3
CG31404	9	7	0	0	0	0	1	0	0	7	0	2	0	16	0	3	6	3	2	0	2	1	3
CG31406	0	0	0	0	0	0	0	0	0	0	0	0	0	0	0	0	0	0	0	0	0	0	0
CG31407	21	6	2	17	4	1	8	11	8	13	5	18	13	18	9	12	22	12	17	6	0	5	21
CG31413	0	0	0	0	0	0	0	0	0	0	0	0	0	0	0	0	0	0	0	0	0	0	0
CG31414	893	826	665	729	677	626	826	995	260	823	197	503	674	525	296	792	523	945	471	1512	642	626	1467
CG31415	14	14	0	0	1	6	10	10	0	15	3	10	0	2	11	3	9	6	3	5	1	1	2
CG31418	1	1	0	0	0	0	0	0	0	0	0	0	0	0	0	0	0	0	0	0	0	0	0
CG31419	0	4	0	0	0	0	0	0	0	0	0	0	0	0	6	0	0	0	0	0	0	0	0
CG31427	30	12	2	37	26	43	6	30	28	25	10	30	31	23	11	12	13	30	9	49	18	18	20
CG31431	123	120	87	110	58	124	102	94	106	143	21	83	87	56	184	194	153	110	98	175	168	61	130
CG31436	265	327	327	203	144	145	169	207	168	208	81	205	213	173	216	283	238	301	156	315	158	208	409
CG31437	1	0	0	0	0	0	0	0	0	1	0	0	0	0	0	0	0	3	2	0	0	0	7
CG31441	180	145	60	114	54	70	72	55	89	133	52	60	103	76	62	113	137	140	97	98	68	61	107
CG31445	1616	1332	1095	1506	1663	991	1958	1593	894	1766	426	1379	2050	1142	1069	1557	684	1911	620	2447	2360	1584	2902
CG31446	1	2	0	0	0	0	0	0	130	0	0	0	0	0	86	0	0	0	0	0	107	7	2
CG31454	16	10	15	0	5	0	11	4	6	12	0	10	9	16	0	4	6	7	0	14	7	8	19
CG31457	328	318	97	253	118	78	153	113	169	188	78	200	142	173	149	183	380	197	185	209	125	102	221
CG31459	0	0	0	0	0	0	0	0	0	0	0	0	0	0	0	0	4	0	2	0	0	0	0
CG31460	108	111	73	48	46	79	53	65	50	121	41	71	75	44	53	111	128	118	80	92	52	79	93
CG31463	0	0	0	0	0	0	0	0	0	0	0	0	0	0	0	0	0	0	0	0	2	9	0
CG31464	0	0	0	0	0	0	0	0	9	0	0	1	3	4	0	0	2	0	0	0	0	3	0
CG31465	0	5	0	10	0	0	0	0	0	2	2	7	0	0	0	1	6	0	0	0	0	9	2
CG31467	83	53	18	45	22	9	48	25	25	61	17	49	33	43	65	57	50	34	32	54	24	27	46
CG31468	0	0	0	0	0	0	0	0	0	0	0	0	0	0	0	0	2	0	5	0	0	2	0
CG31469	36	45	14	61	19	79	27	17	83	56	35	34	64	23	25	39	20	59	20	29	90	44	48
CG31473	21	14	3	10	5	11	0	8	6	35	2	1	7	3	0	19	9	12	18	19	3	9	16
CG31475	850	969	338	420	242	310	491	595	236	852	195	446	418	431	413	890	1348	1117	889	684	269	249	626
CG31477	20	12	0	11	11	16	17	0	7	15	2	9	4	5	0	7	7	9	6	15	2	5	9
CG31482	0	0	0	0	0	0	0	0	0	0	0	0	0	0	0	0	0	0	0	0	0	0	0
CG3149	626	583	281	189	236	238	140	336	491	553	179	354	372	324	162	698	634	571	544	487	465	425	590
CG31493	1	3	0	0	3	0	0	0	0	0	0	8	0	0	0	0	0	0	0	1	0	0	0
CG31495	104	113	79	72	65	109	83	68	106	132	34	72	101	65	59	67	117	84	80	178	103	81	99
CG31496	0	1	0	0	0	0	0	14	0	0	0	0	0	0	0	1	0	4	0	0	0	0	0
CG31510	1612	1343	680	833	847	464	867	736	724	1147	379	1017	755	909	1301	1114	1575	1364	1133	988	476	511	1085
CG31515	0	0	0	0	0	0	0	0	0	0	0	0	0	0	0	0	0	0	0	0	0	0	0
CG31516	7	6	1	0	0	0	4	0	7	15	8	40	4	0	0	20	1	4	3	0	11	22	4
CG31517	0	0	0	0	0	0	0	0	0	0	0	0	1	0	0	0	9	0	0	0	2	0	0
CG31522	11435	4184	4554	1742	3782	2819	4516	2636	8961	6494	2206	3565	3137	2512	5315	5958	5020	3274	6996	6307	9467	10255	6710
CG31523	7972	2551	4429	1451	2794	1915	3342	1872	10834	7037	2631	3083	2690	1800	4245	4566	3528	2562	4077	3962	11666	9644	7422
CG31524	0	0	0	0	0	0	0	0	0	0	0	0	0	0	0	0	0	0	0	0	0	0	0
CG31525	0	0	0	0	0	0	0	0	0	0	0	0	0	0	0	0	0	0	0	0	0	1	0
CG31526	0	0	0	0	0	0	0	0	0	0	0	0	0	0	0	0	0	0	0	0	0	0	0
CG31528	0	3	0	0	0	0	0	0	1	1	0	0	0	0	0	0	1	0	2	0	0	0	0
CG31533	0	0	0	0	0	0	0	0	0	0	0	0	0	0	0	0	1	0	3	0	1	0	3
CG31538	311	213	37	84	93	65	109	72	135	117	52	145	80	169	156	127	205	263	174	98	67	112	135
CG31542	0	0	0	0	0	0	0	0	0	0	0	0	0	0	0	0	0	0	0	0	0	0	0
CG31544	0	0	0	0	0	0	0	0	0	0	0	0	0	0	0	0	0	0	0	0	0	0	0
CG31546	7	0	0	0	10	0	12	0	0	8	1	4	0	8	1	3	2	4	1	15	0	2	1
CG31547	3099	2399	1138	1480	1589	910	1363	1582	1835	1836	1174	2361	1677	1162	1274	2022	5283	1886	3525	2433	1612	1452	1968
CG31548	853	679	308	416	352	500	453	700	179	707	75	301	456	293	244	694	389	711	317	1012	314	352	743
CG31549	764	688	571	485	371	399	474	492	357	627	235	488	572	411	389	688	778	469	560	590	504	559	772
CG31550	3084	2779	973	1068	1025	839	1581	1331	1013	2031	553	1461	1172	1172	1714	1957	2750	2430	2250	1674	788	988	1845
CG31551	0	0	0	0	0	0	0	0	0	0	0	0	0	0	0	0	0	0	1	0	0	0	0
CG31559	0	5	0	0	0	0	0	0	0	0	0	3	0	0	0	0	0	5	1	0	1	0	2
CG3156	355	383	113	98	87	200	173	189	147	347	114	174	194	148	254	328	427	329	394	238	166	139	265
CG31560	0	0	0	0	0	0	0	0	0	0	0	0	0	0	0	0	0	0	0	0	0	0	0
CG3160	1155	938	309	409	414	374	400	452	477	775	294	563	485	451	522	715	1150	879	935	635	585	503	615
CG31600	0	0	0	0	0	0	0	0	3	0	0	0	0	0	0	0	0	0	0	0	0	0	0
CG31601	9	0	4	0	3	3	5	0	2	6	11	6	6	3	14	2	3	3	0	0	0	2	18
CG31606	2	3	0	0	0	5	0	0	0	0	3	13	0	0	0	0	0	4	0	5	2	1	3
CG31609	0	0	0	0	0	0	0	0	0	0	0	0	0	0	0	0	0	0	0	0	0	0	0
CG31612	195	143	58	83	55	46	92	72	56	94	35	75	84	74	63	150	104	107	68	104	41	56	110
CG31619	15521	13507	5185	6912	5401	4433	6728	8333	4929	8823	3335	6963	5767	7316	4923	9880	19733	12151	15143	10748	5038	4849	8617
CG31624	3	0	0	0	0	0	0	0	0	0	0	0	0	0	13	0	0	0	0	0	0	0	0
CG31626	227	157	68	83	76	88	124	107	15	166	13	64	49	38	13	87	181	112	222	174	75	50	97
CG31627	98	89	1	27	32	17	31	40	54	85	28	41	42	38	84	75	73	125	71	54	23	26	52
CG3163	509	455	242	274	199	185	317	352	188	437	117	240	277	233	368	517	460	558	367	398	251	232	429
CG31633	429	301	169	284	191	248	200	258	264	352	90	279	257	200	125	351	383	396	286	353	209	192	391
CG31635	7690	6147	2268	3527	2983	2309	4612	3272	3483	4788	1927	4531	2995	3419	4879	5030	7103	7281	5961	4969	2204	2343	5443
CG31636	47	77	23	33	30	21	26	36	69	35	33	47	69	39	30	22	24	21	20	58	29	30	70
CG31637	3893	3107	1739	1850	1692	1435	1578	1892	2846	2897	921	2398	2993	2333	1965	3054	3629	2997	2800	2742	1969	2438	3080
CG31638	2685	2482	692	1094	903	831	1425	1262	1006	1909	571	1377	1116	1241	1045	1842	2846	2255	2093	1518	694	752	1419
CG31639	0	1	0	0	0	0	0	0	0	0	0	0	0	0	0	0	0	0	3	0	0	0	0
CG3164	13247	9862	6973	8599	8218	9144	10655	11044	8060	11540	3705	9597	9574	6138	6184	12514	9372	14733	7709	17985	6442	6686	15785
CG31642	167	158	18	13	24	19	27	29	72	63	43	80	29	125	43	51	123	120	138	40	22	45	67
CG31643	399	360	138	215	158	195	160	183	163	309	97	170	209	169	195	438	395	282	210	314	203	187	272
CG31644	1	3	0	0	4	0	0	0	0	0	0	3	0	0	0	1	1	1	2	0	0	0	2
CG31646	895	720	243	327	277	182	440	394	293	704	171	502	333	458	305	703	1139	968	1046	548	219	231	478
CG31648	223	248	156	104	126	127	162	171	137	264	25	150	138	118	113	355	281	306	188	211	133	116	204
CG3165	298	392	201	209	133	125	311	227	161	302	105	224	227	204	234	332	355	247	168	224	190	144	298
CG31650	2651	2538	1031	1336	1064	1053	1383	1612	1060	2114	561	1365	1275	1454	1423	2239	3113	2341	2227	1685	856	911	1917
CG31659	11	4	13	7	0	4	14	4	3	10	5	18	1	2	4	12	6	2	1	5	2	1	6
CG31661	0	0	0	0	0	0	0	0	0	0	1	0	0	0	0	0	4	0	0	0	1	0	3
CG31663	6765	6662	2182	3428	2507	2458	3396	4335	2004	3799	1415	3088	3469	3887	2027	4719	9746	4772	6766	5856	2455	2118	4408
CG31664	433	442	99	261	341	308	267	665	361	147	75	319	292	159	113	151	38	177	50	190	247	124	770
CG31668	3	0	0	0	0	0	0	0	0	2	0	0	8	5	8	0	1	0	1	0	0	0	0
CG31673	1028	698	547	727	582	802	658	983	809	942	228	569	707	502	389	1277	929	940	688	1360	928	695	984
CG31674	127	70	25	64	45	89	63	123	274	93	17	51	63	41	164	313	89	44	36	152	547	113	115
CG31675	16	31	21	12	3	28	41	7	8	75	9	24	22	12	83	27	25	60	37	37	13	27	26
CG31676	2200	2008	1130	1613	1405	1097	1456	1690	1136	2768	622	1276	1345	1062	698	2570	2937	1919	2143	3602	1343	1523	2386
CG31677	0	0	0	0	0	0	0	0	0	0	0	0	0	0	0	0	0	0	0	0	0	0	0
CG31678	5581	5263	1705	1798	1563	1312	2386	2469	2349	2967	1376	3157	2339	2992	2791	3309	5002	4192	3684	2529	2292	2769	3105
CG3168	15014	15261	11632	12463	10950	7998	13469	12474	8358	13080	5998	11797	12528	11246	9592	15764	31321	12971	19403	17559	8190	8189	17038
CG31680	0	5	0	0	0	0	0	0	0	0	0	0	0	0	0	0	0	0	0	0	0	0	0
CG31681	0	0	0	0	0	0	0	0	0	0	0	0	0	0	0	0	0	0	0	0	6	1	0
CG31683	151	146	132	128	146	77	98	115	135	166	129	144	162	121	97	167	150	174	140	155	181	218	214
CG31687	105	110	8	25	16	21	79	46	81	66	29	76	66	75	109	85	138	107	108	111	28	42	93
CG31688	2606	2121	601	872	786	686	1041	947	1022	1206	508	1204	911	1064	778	1319	2060	1994	1972	1395	837	836	1451
CG31689	7680	4796	2489	4548	3434	5209	6298	5158	2319	4981	898	3209	5409	2330	3029	4505	2412	7403	2618	8413	1970	2758	7530
CG31690	2539	1924	357	592	528	506	797	1077	499	1090	426	837	816	951	543	1057	2177	1374	2127	1303	633	618	1051
CG31693	0	0	0	0	6	0	0	0	0	0	0	0	0	0	0	0	0	0	2	0	0	1	0
CG31694	4108	3879	1828	2262	2066	1866	2400	2350	2603	3246	1180	2927	2728	2410	3503	3508	4004	3896	3073	3567	1875	2421	3664
CG31697	18	16	0	9	11	11	9	3	15	6	5	13	5	2	7	3	16	6	8	2	2	6	17
CG31698	2	10	0	0	0	0	0	0	0	0	0	0	0	0	0	8	0	0	1	0	0	0	2
CG31702	0	0	0	0	0	0	0	0	0	0	0	0	0	0	0	0	0	0	0	0	0	0	0
CG31703	0	0	0	0	0	0	0	0	0	0	0	0	0	0	0	0	0	0	1	0	0	0	0
CG31704	178	250	290	246	216	312	295	336	209	276	196	620	391	203	312	177	123	526	93	362	288	513	330
CG31705	29151	23700	11697	15939	13299	10344	14916	19443	11468	19731	7573	16262	18334	16250	11346	21479	31706	21220	22596	24511	20860	17333	22114
CG31706	8693	8468	3999	4088	3501	3028	4664	5970	2468	5473	1691	3731	5635	5605	3149	6256	10736	5813	7802	8315	3647	3604	6202
CG31708	814	659	225	364	301	192	380	485	315	630	248	496	388	445	366	683	1363	1006	979	502	155	193	437
CG31709	0	0	0	0	0	0	3	0	0	1	0	0	2	3	0	0	0	0	6	0	0	0	0
CG31710	417	490	326	390	365	388	436	274	247	537	155	370	460	277	610	423	504	461	365	448	302	396	693
CG31712	4742	4017	1194	1799	1357	973	2639	1726	2195	2845	966	2535	1275	1967	3432	2624	3909	4290	3022	1899	878	1153	2328
CG31715	363	435	314	332	270	227	326	261	349	402	133	310	233	252	272	340	612	354	432	323	301	259	297
CG31717	357	316	189	339	185	152	254	304	342	323	135	309	343	290	191	302	374	275	213	371	228	303	349
CG31728	0	2	0	0	0	0	0	4	2	15	3	2	7	0	21	10	14	2	5	6	8	2	10
CG31729	7983	7037	3700	4348	3609	3040	4382	4422	5426	6874	2518	5761	5009	4515	3796	6072	9196	6662	6849	5946	4305	5039	6563
CG31730	0	0	0	0	0	0	0	0	0	0	0	0	0	1	0	0	0	0	0	0	0	0	0
CG31731	2504	2275	1252	1219	1126	839	1387	1073	1822	1823	1130	2257	1408	1148	1549	1933	2667	2164	1856	1676	1902	2641	1957
CG31735	0	0	0	0	0	0	0	0	0	0	0	0	0	0	0	0	0	0	0	0	0	0	0
CG31739	2765	2554	982	1272	1035	1040	1410	1585	1244	2369	672	1643	1360	1391	1489	2571	3181	2790	2373	2154	1129	1040	1900
CG31740	0	0	0	0	0	0	12	0	0	0	0	0	0	0	13	0	0	0	11	0	0	0	0
CG31741	0	1	0	0	0	0	0	0	0	0	0	0	0	0	0	0	0	0	0	0	0	0	0
CG31743	0	0	0	0	0	0	0	0	0	0	0	0	0	0	0	0	0	0	0	0	0	0	0
CG31750	0	0	0	0	0	0	0	0	0	0	0	0	0	0	0	0	0	0	1	1	0	0	0
CG31751	2609	2615	1082	1465	1395	1316	1537	2116	1202	1923	567	1528	1583	1666	1234	2277	3212	2397	2430	2945	1149	944	2048
CG31752	0	1	0	0	0	0	0	0	7	1	1	3	0	0	0	1	0	0	4	2	1	0	0
CG31759	151	133	83	83	77	75	64	136	128	156	68	148	122	160	185	180	136	98	87	155	84	135	144
CG3176	11	37	20	21	13	21	11	0	24	9	5	16	5	16	15	9	39	30	29	21	13	8	7
CG31760	4211	3891	903	1456	1119	981	1722	1621	1565	2927	907	2468	1471	2134	2225	3413	5289	4831	3772	2149	908	988	2159
CG31769	1730	1805	1324	1966	1717	2408	1952	2890	1196	2325	675	1362	1784	946	954	2267	687	3438	758	4639	1346	1469	3122
CG31773	80	76	16	29	25	30	19	38	13	47	18	73	21	36	66	30	68	45	86	24	13	15	61
CG31775	0	0	0	0	0	0	0	0	0	0	0	0	0	0	0	0	0	0	0	0	0	0	0
CG31776	22	12	18	0	11	2	17	18	7	30	0	0	0	5	14	28	39	30	31	35	4	1	16
CG31777	524	399	470	733	689	327	572	644	281	773	173	377	525	222	173	571	292	445	203	547	442	424	1066
CG31778	1155	844	1327	1587	1793	1173	1513	1238	528	1523	452	1042	1357	701	666	1657	458	1347	352	1675	583	917	3185
CG31780	0	0	0	0	0	0	0	0	0	0	0	0	0	0	0	0	0	0	0	0	0	0	0
CG31784	0	0	0	0	0	0	1	0	0	2	0	0	0	0	0	0	0	0	2	0	0	0	0
CG31785	1	4	0	0	0	0	2	0	18	2	0	0	0	0	0	0	0	2	0	0	0	0	0
CG31787	0	0	0	0	0	0	0	0	0	4	0	0	0	0	0	1	1	0	0	0	0	0	0
CG31788	25	24	0	4	3	0	5	0	4	12	4	18	13	37	3	9	18	11	20	11	3	7	13
CG31789	0	0	0	0	0	0	0	0	0	0	0	0	0	0	0	0	0	0	0	0	2	0	0
CG31792	5	0	0	0	0	0	0	0	5	0	0	1	1	0	0	8	0	4	0	7	0	3	2
CG31793	1468	1105	563	834	719	601	675	793	663	1037	364	886	885	657	715	1232	1192	1167	988	1173	1254	879	1389
CG31797	0	0	0	0	0	0	0	0	0	1	0	0	0	2	0	0	1	0	0	0	0	2	0
CG31798	0	4	0	0	0	0	0	0	0	0	0	0	0	0	0	0	1	0	0	0	0	0	0
CG31800	290	312	245	316	193	133	177	265	197	326	60	171	188	169	286	377	381	401	304	243	142	139	315
CG31802	60	46	0	1	6	12	25	0	6	13	10	27	4	22	41	16	20	37	32	14	6	16	33
CG31803	0	1	0	3	0	0	0	0	0	0	0	1	0	0	0	2	1	0	4	0	0	0	6
CG31804	0	0	0	0	0	0	0	0	0	0	0	0	0	0	0	0	0	0	0	0	0	0	0
CG31805	0	0	0	0	0	0	0	0	0	0	3	0	0	0	0	0	0	2	0	2	1	0	0
CG31806	41	52	0	11	6	5	34	8	15	24	11	66	23	43	36	37	57	40	38	6	10	9	17
CG31807	1	0	0	0	0	0	3	13	0	1	0	0	0	0	0	3	0	1	0	0	0	0	0
CG31808	7813	6122	3773	4178	3852	3243	5327	5172	4014	9882	2163	5121	4507	5207	4431	8636	13007	10276	10007	8397	2901	2928	5594
CG31809	22	18	28	10	26	11	25	5	37	43	12	28	30	15	15	8	5	22	9	22	4	16	34
CG31810	80	16	27	12	28	25	21	10	76	8	17	79	21	81	32	21	4	2	31	64	37	115	50
CG31812	130	159	25	43	34	38	62	33	57	52	16	93	54	52	59	64	167	69	100	43	37	55	80
CG31813	1	0	0	0	0	0	0	0	0	0	0	3	0	0	0	3	0	0	0	0	1	0	0
CG31814	1792	1461	447	668	417	459	760	774	711	1269	411	1036	610	874	966	1375	2415	1788	1640	973	372	431	949
CG31815	124	130	53	63	84	38	72	43	98	102	66	209	51	140	158	60	153	144	100	80	31	52	72
CG31816	0	0	0	0	0	0	0	0	0	0	0	0	0	0	0	0	0	0	0	0	0	0	0
CG31817	16	19	8	10	21	13	10	0	6	5	1	2	16	5	20	21	30	13	16	6	6	14	19
CG31819	0	0	0	0	0	0	0	0	0	0	0	0	0	0	7	1	0	0	1	0	0	0	0
CG31820	0	0	0	0	0	0	0	0	6	0	0	2	2	0	0	0	0	0	1	0	0	0	0
CG31821	210	92	38	1	45	92	142	79	328	90	19	32	87	21	25	175	13	1	134	427	326	297	83
CG31823	2	8	15	0	22	9	0	0	12	7	1	8	1	6	0	16	4	0	19	38	21	15	15
CG31826	11	7	0	0	0	11	4	3	4	1	3	7	15	4	20	16	16	18	11	9	5	3	2
CG31827	0	0	0	0	0	0	0	0	0	0	0	0	0	0	0	0	0	0	0	0	0	0	0
CG31832	11	17	5	9	0	4	7	1	12	4	5	6	19	21	9	1	8	7	4	1	3	0	5
CG31835	0	0	0	0	0	0	0	0	0	0	0	0	0	0	0	0	0	0	0	0	0	0	0
CG3184	181	160	58	65	72	69	108	79	66	238	58	99	113	80	77	216	239	192	188	196	85	99	168
CG31848	0	0	0	0	0	0	0	0	0	0	0	0	0	0	0	0	0	1	4	0	0	0	0
CG31849	421	410	136	182	117	104	195	178	181	352	98	172	205	153	174	363	548	385	404	373	149	120	267
CG31851	0	0	0	0	0	0	0	0	0	0	0	0	0	0	0	0	0	0	1	0	0	0	0
CG31855	550	545	328	330	364	311	388	522	221	689	156	352	358	355	413	600	650	615	452	516	252	252	559
CG31861	18	28	13	6	9	0	11	3	18	3	12	12	0	7	19	7	9	7	12	6	1	8	2
CG31862	0	0	0	0	0	0	0	0	0	1	0	0	0	0	0	0	0	0	0	0	0	0	0
CG31867	2	0	0	0	0	0	0	0	1	0	0	3	0	0	0	0	1	4	1	2	0	0	0
CG31869	1004	818	523	455	306	365	423	576	704	785	257	554	765	626	706	549	1023	720	801	673	496	657	670
CG31870	0	0	0	0	0	8	0	0	3	0	0	0	0	0	0	0	0	0	0	0	0	0	0
CG31871	20	11	0	0	33	0	14	6	9	32	7	4	10	2	35	7	8	49	4	11	2	11	16
CG31872	0	26	0	0	0	0	10	9	0	0	0	6	0	0	0	0	4	0	0	8	0	4	0
CG31874	11	6	7	36	4	5	11	0	18	9	4	18	0	14	8	3	13	6	11	12	4	11	3
CG31875	35	35	24	13	17	24	31	39	50	13	12	18	16	20	31	42	44	12	11	22	34	14	41
CG31882	0	0	0	0	0	0	3	0	0	0	0	0	0	0	0	0	2	0	2	0	0	0	0
CG31883	48	52	10	16	16	1	8	11	53	30	17	35	16	44	29	17	26	40	38	16	12	16	37
CG31886	493	417	303	429	393	253	362	266	393	629	157	473	227	259	289	650	457	497	277	388	286	309	933
CG31897	158	121	38	24	28	12	44	74	86	79	28	71	50	56	120	93	152	95	114	92	35	27	63
CG31898	41	51	13	28	15	9	68	61	20	30	13	28	37	29	51	50	41	38	39	22	10	13	42
CG31904	0	0	0	5	0	0	0	0	0	0	0	0	0	0	0	0	0	0	0	0	0	4	1
CG31907	0	0	0	0	0	0	0	0	0	0	2	0	0	0	0	3	0	0	1	0	0	0	0
CG31908	1711	1549	995	1134	1123	859	1173	1284	989	1411	435	1265	1193	1063	1077	1562	1450	1480	1017	1667	1021	1146	1954
CG31909	6	6	5	6	0	2	0	1	31	6	2	17	0	16	9	6	10	9	1	4	2	1	1
CG3191	298	283	65	89	93	92	191	120	108	184	99	198	127	110	176	176	278	148	179	130	87	87	203
CG31910	0	0	0	0	0	0	0	0	0	1	0	0	1	0	0	0	0	1	0	0	1	0	0
CG31913	2	0	0	0	0	0	0	0	4	0	0	3	0	0	0	1	1	0	3	0	0	0	0
CG31915	470	379	270	335	330	281	342	335	215	501	125	326	324	324	221	522	515	471	388	409	288	245	478
CG31917	0	0	0	0	0	0	0	0	0	0	0	0	0	0	0	0	0	0	0	0	0	0	0
CG31918	84	116	91	40	62	34	46	71	68	88	41	103	106	88	114	126	136	107	64	45	62	99	89
CG3192	1867	1812	1058	1372	1005	1323	1371	1805	832	2521	388	1033	1202	967	1051	2608	2544	2443	1844	2628	967	871	1715
CG31921	0	0	0	0	0	0	0	0	0	0	0	0	3	0	0	0	0	0	3	0	0	0	0
CG31922	64	96	64	45	63	61	101	75	31	98	23	89	58	67	66	69	112	67	77	71	42	67	61
CG31924	1	0	0	0	4	0	0	0	0	0	0	3	0	0	0	0	0	0	0	0	0	0	0
CG31926	0	0	0	0	0	0	0	0	0	0	0	0	0	0	0	0	0	0	0	0	4	0	0
CG31928	0	0	0	0	0	0	0	0	0	0	1	0	0	0	0	0	0	0	0	2	5	0	0
CG31933	0	0	0	0	0	0	0	0	0	0	0	0	0	0	0	0	0	0	0	0	0	0	0
CG31935	1072	932	475	525	502	491	575	584	442	881	294	514	579	528	503	996	1108	972	952	769	532	516	836
CG31937	1510	1123	547	905	703	959	878	1222	607	1387	261	662	668	444	276	1526	878	1944	738	2440	1013	856	1593
CG31948	0	0	0	0	0	0	0	0	0	0	0	0	0	0	0	1	0	0	4	2	0	0	0
CG31949	0	0	0	0	0	0	0	0	0	0	0	0	0	0	0	0	0	0	0	0	0	0	0
CG31950	57	60	43	57	54	18	34	35	29	73	9	46	60	37	71	84	103	64	92	63	29	37	56
CG31952	0	0	0	0	0	0	0	0	0	0	0	0	0	0	0	0	0	0	5	3	0	0	0
CG31954	3	0	0	0	0	0	5	0	0	1	0	0	0	5	0	0	0	1	0	6	0	0	1
CG31955	86	120	135	195	117	54	222	88	116	57	56	103	174	146	121	93	41	146	36	116	84	136	198
CG31957	116	126	129	110	49	46	55	41	65	158	9	73	74	83	102	89	94	99	66	117	52	41	100
CG31958	0	0	0	0	0	0	0	0	0	0	0	0	0	0	0	0	0	0	0	0	0	0	0
CG31960	0	0	0	0	0	0	0	0	0	0	0	0	0	0	0	0	0	0	1	0	0	0	0
CG31961	689	753	347	311	301	239	425	418	306	695	157	432	347	307	436	760	709	786	586	710	328	304	500
CG31974	2158	1910	924	1468	978	1033	1215	1569	1956	1740	423	991	1604	1519	1852	2508	2337	1765	1930	2317	1998	1225	2329
CG31975	0	0	0	0	0	0	0	0	0	0	0	0	0	0	0	0	0	0	0	0	0	0	0
CG31976	0	0	0	0	0	0	0	0	0	0	0	0	0	0	0	0	0	0	0	0	0	0	0
CG3198	2427	2260	997	1365	935	639	1554	1059	1203	1704	589	1562	1032	1251	1958	1690	2341	2276	1680	1275	751	823	1642
CG31988	1	15	0	0	0	0	13	0	0	1	5	6	0	0	8	1	2	4	8	7	0	3	2
CG3199	0	0	0	0	0	0	0	0	1	0	0	0	0	0	0	0	0	0	0	0	0	0	0
CG31997	937	1060	918	554	839	805	850	1151	768	1276	323	832	1016	602	917	999	1013	1101	738	1206	608	657	922
CG31998	6890	6091	2280	3358	2683	2048	4289	2983	4547	4999	2247	5381	3212	4405	6321	5290	7893	6229	6022	3769	2345	2356	5129
CG31999	1920	1989	845	1186	904	820	1133	1227	823	1346	455	1166	1263	1279	918	1339	2185	1374	1520	1970	898	745	1388
CG32000	14801	12445	4296	6004	5063	4176	7386	6321	8641	10724	4306	10694	6510	7755	9650	10850	15731	14317	11970	8646	4325	4401	8497
CG32006	5	3	8	12	8	5	0	4	2	20	0	5	4	31	10	11	13	38	5	12	2	6	17
CG32017	10508	8418	2579	4532	3590	2257	5369	3725	6876	4310	4402	10238	3385	5967	6279	4340	11166	7100	7834	3259	1920	2299	4570
CG32022	354	380	159	184	183	152	198	240	97	241	71	172	110	176	194	212	444	280	317	233	129	162	274
CG32023	0	0	0	0	0	0	0	0	0	0	4	0	0	0	0	0	0	0	1	0	0	1	0
CG32024	0	0	0	0	0	0	0	0	0	0	0	0	0	0	0	0	0	0	0	0	0	0	0
CG32026	256	259	96	53	65	48	148	97	134	170	47	116	121	179	134	130	258	252	251	96	90	110	128
CG32032	2354	2515	1071	1551	1352	1305	1302	1888	1286	1688	998	1820	2177	1989	1191	1830	2925	1910	2076	2756	1194	1813	2145
CG32036	1	3	0	3	0	0	0	0	0	0	0	1	9	1	0	1	0	0	0	1	0	0	0
CG32037	1	2	0	0	1	0	6	0	0	17	4	2	9	3	7	3	0	23	4	3	1	6	6
CG32039	431	430	310	460	290	332	374	433	256	552	127	289	346	332	383	455	483	427	306	524	306	281	503
CG32040	13	9	14	13	0	0	0	18	5	14	4	0	10	0	0	18	6	20	7	15	6	8	4
CG32052	1199	1092	392	334	370	284	546	541	429	881	233	760	404	622	470	924	1539	1330	1253	785	230	276	696
CG32053	6	0	0	0	0	0	0	0	48	0	0	0	0	2	45	27	0	0	0	3	197	48	4
CG32054	34	0	0	0	6	21	0	0	323	0	4	6	9	6	179	74	0	3	0	19	321	70	7
CG32055	79	66	22	25	40	21	39	53	27	38	19	92	34	60	10	23	81	73	62	19	20	22	32
CG32061	0	0	0	0	0	0	0	0	0	0	0	0	0	0	0	0	0	0	0	0	0	0	0
CG32066	1656	1726	1155	897	849	710	1247	1096	1335	1250	644	1172	1090	1140	1466	1282	1351	1285	1145	1195	954	1123	1544
CG32068	1388	1252	834	1048	907	1143	897	1497	761	1508	302	940	1139	843	768	1724	1091	1354	653	1613	849	923	1703
CG32069	66	74	4	37	74	47	47	45	22	49	35	63	50	39	25	63	125	46	126	50	31	44	76
CG32071	0	0	0	0	0	0	0	0	0	0	0	0	6	3	0	0	0	0	0	0	0	0	2
CG32073	0	0	0	0	0	0	0	0	1	0	0	0	0	0	0	0	0	0	0	0	0	0	0
CG32074	3	4	0	0	0	0	0	0	3	0	6	0	5	0	5	0	1	0	0	0	1	2	0
CG32075	291	269	103	163	161	164	138	146	229	309	70	229	185	171	261	300	318	268	155	164	138	145	328
CG32079	0	0	0	0	0	0	0	0	0	0	0	0	0	0	0	0	0	0	0	0	0	0	0
CG32081	0	5	0	0	0	0	0	0	0	3	0	0	0	0	0	0	1	0	2	0	0	0	0
CG32082	1119	1150	598	909	689	1015	706	722	588	2150	383	657	1066	536	799	1053	924	1590	813	1300	399	590	1251
CG32085	4693	3956	824	1278	1214	854	1615	1582	1411	2378	838	2058	1396	2023	2013	2451	4192	3361	3355	1957	1050	1201	2332
CG32086	3	13	0	0	0	0	0	0	0	3	0	3	0	0	0	7	6	4	2	8	0	2	1
CG32087	0	0	0	0	0	0	0	0	0	0	0	0	0	0	0	0	0	0	0	0	0	0	0
CG32088	16	1	0	6	0	0	1	8	0	2	3	0	11	3	0	0	1	3	0	0	0	0	0
CG3209	1922	1642	892	1021	973	878	1238	1269	1170	1566	488	1302	1230	973	1386	1750	1722	1647	1424	1605	1044	1011	1583
CG32091	985	806	923	716	867	469	1106	644	1184	1221	842	1256	1124	554	471	828	871	601	619	1254	951	968	1641
CG32095	361	368	177	242	150	138	193	342	160	348	72	258	135	177	150	447	456	445	301	316	150	130	364
CG32100	584	579	210	259	212	253	400	381	221	570	107	238	305	295	342	647	630	595	443	424	221	225	479
CG32102	2	4	0	0	0	0	0	0	0	0	0	0	0	0	0	0	0	0	0	0	0	1	0
CG32103	6295	5180	3257	3423	3069	2889	3762	3825	3250	4110	2053	4508	3920	3982	4209	3571	5966	5036	4700	4186	2592	2813	6000
CG32104	318	296	84	62	119	134	133	131	192	230	78	200	108	147	216	230	315	250	181	196	120	131	211
CG32105	382	429	128	173	87	129	161	212	99	386	71	168	167	194	173	347	526	512	389	322	120	84	299
CG32106	1	0	0	0	0	0	0	0	0	0	0	0	0	0	0	0	1	0	2	0	0	0	0
CG32107	2	0	0	0	0	2	0	0	569	0	0	0	0	6	185	3	0	0	2	0	160	125	0
CG32109	294	341	109	145	117	101	241	301	165	260	119	169	176	252	199	286	301	247	217	186	126	158	226
CG32110	72	72	10	11	7	10	20	20	61	43	42	55	17	32	56	21	93	57	78	29	21	41	21
CG32112	927	776	301	425	377	400	630	614	373	680	223	540	447	438	456	641	1070	835	825	649	287	262	574
CG32113	2089	1699	786	1010	846	629	1008	890	1302	1430	764	1524	1051	1221	1524	1481	2528	1945	2010	1465	852	733	1426
CG32115	118	99	74	169	107	108	132	156	184	153	65	76	88	85	132	167	105	185	70	224	159	98	265
CG32117	0	0	0	0	0	0	0	0	0	0	0	0	0	0	0	0	0	0	2	0	0	0	0
CG32119	2	0	0	0	0	0	0	0	0	0	0	0	0	0	0	0	0	1	5	6	0	0	3
CG32121	14	22	10	5	4	9	14	7	5	43	7	14	22	16	42	20	15	41	6	6	4	15	19
CG3213	0	0	0	0	0	0	2	0	0	0	0	0	0	0	0	0	2	0	16	0	0	0	0
CG32137	854	444	807	392	232	394	344	350	1710	517	232	618	684	597	1457	804	418	719	398	393	952	733	654
CG32138	3470	3376	1562	2344	1635	1243	2012	1819	2321	2412	1574	3025	2185	2502	2172	2519	4051	2897	2994	2479	1601	1722	2735
CG3214	1943	1423	761	1139	689	1071	1181	1363	656	2146	263	622	1060	994	666	1834	2260	2065	1940	2282	844	820	1366
CG32141	18	26	7	0	10	5	7	17	13	11	5	8	7	12	28	9	9	6	3	4	7	12	21
CG32147	327	386	175	287	142	195	303	261	207	339	94	253	291	244	268	374	404	281	271	376	226	217	340
CG32148	0	0	0	0	0	0	0	0	0	0	0	0	0	0	0	0	0	0	0	0	0	0	0
CG3215	0	0	0	0	0	0	0	0	0	0	0	0	0	0	0	0	0	2	0	0	0	0	4
CG32150	19	5	0	10	4	12	14	34	3	18	3	22	12	19	17	7	18	22	20	18	6	5	1
CG32152	0	0	0	0	0	0	0	0	0	0	0	0	0	0	0	0	0	0	0	0	0	0	0
CG3216	0	4	0	0	0	0	0	2	0	0	4	0	2	0	6	3	4	1	0	0	0	1	0
CG32161	47	54	0	67	23	6	27	15	3	21	10	23	14	20	34	24	45	21	52	16	7	5	25
CG32163	410	401	193	245	228	221	304	299	152	310	92	149	219	211	326	381	376	340	284	428	204	203	359
CG32164	800	707	410	420	476	279	455	485	352	730	212	544	460	486	353	792	984	766	673	746	413	432	693
CG32165	68	69	45	58	25	30	42	31	68	45	16	30	44	27	43	66	117	47	41	57	20	35	73
CG32170	255	198	235	116	135	72	191	95	286	220	118	189	223	103	265	151	173	216	112	234	299	188	231
CG32174	0	2	0	0	0	0	0	0	0	3	0	0	0	0	0	1	1	0	0	0	0	0	0
CG32176	876	833	283	550	333	257	530	742	393	817	196	415	501	436	460	819	977	816	651	722	320	299	632
CG32181	0	0	0	0	0	0	0	0	0	0	0	0	0	0	0	0	0	0	2	0	1	4	0
CG32182	1	0	0	0	0	0	0	0	0	0	0	0	0	0	0	0	0	0	2	0	0	0	0
CG32187	227	261	66	95	95	93	101	211	68	209	21	77	97	106	137	211	265	301	215	157	50	46	153
CG32188	0	0	0	0	0	0	0	0	0	0	0	0	0	0	0	0	1	0	0	0	0	0	0
CG32189	0	0	0	0	0	0	0	0	4	0	0	0	0	0	0	0	0	0	0	0	0	2	0
CG32191	333	269	158	292	215	236	300	215	176	311	39	213	289	155	51	451	140	280	92	285	284	146	472
CG32192	8	5	0	0	0	0	0	0	0	2	0	2	0	0	0	0	0	1	6	0	0	0	1
CG32195	1726	1626	651	850	668	1027	1013	1757	610	1250	369	839	988	1029	581	1478	1758	1344	1545	2381	615	670	1144
CG32196	59	35	54	58	46	31	39	59	52	72	20	29	39	17	28	46	43	49	54	73	23	32	77
CG32198	0	0	0	0	0	0	6	0	0	0	0	5	4	14	0	0	0	0	0	0	0	0	0
CG32199	0	2	0	0	0	0	0	0	0	0	0	6	0	0	0	0	0	0	0	0	0	2	0
CG32201	0	2	0	0	0	0	0	0	0	0	0	0	0	0	0	0	0	0	1	0	0	0	0
CG32202	179	225	191	116	120	170	114	118	87	246	30	68	157	103	213	255	228	185	149	150	102	75	178
CG32204	1723	1585	424	735	503	379	846	664	763	1181	417	932	591	871	1039	1454	1883	1661	1456	749	369	400	845
CG32206	3622	3229	786	1374	1145	806	1846	1363	1516	2245	982	2348	948	1740	1813	2306	5183	3846	4425	1767	738	868	1643
CG32212	2	0	0	0	0	0	0	0	0	0	0	0	0	0	0	0	0	0	0	0	0	0	0
CG32213	0	0	0	0	0	0	0	0	0	0	0	0	0	0	0	0	0	0	0	0	0	0	0
CG32214	0	0	0	0	0	0	0	0	0	0	0	0	0	0	0	0	0	0	0	2	0	0	0
CG32219	1	0	0	0	0	0	0	0	0	0	0	0	0	0	0	0	1	0	2	0	0	0	0
CG3222	21	23	10	0	27	8	3	10	12	11	12	7	8	15	0	3	7	19	15	0	8	10	6
CG32221	425	483	143	285	118	190	206	262	190	347	132	181	333	219	197	326	506	358	326	366	246	253	322
CG32225	2907	2267	887	999	985	870	1369	1258	882	2506	565	1312	1128	1329	761	2436	4105	2987	2909	2307	840	745	1560
CG32228	1	2	0	4	0	0	0	0	4	3	2	0	0	0	0	2	1	1	2	0	0	0	2
CG3223	485	475	242	250	260	210	294	342	236	444	107	236	383	222	217	490	574	450	389	392	233	261	437
CG32230	2812	2363	1602	2362	1679	2191	2707	2989	1502	3305	701	1456	1891	2224	1560	2550	3894	2745	3116	2815	1397	1364	1960
CG32232	28	3	0	3	8	1	14	7	15	7	5	26	1	25	47	17	30	16	19	2	5	4	1
CG32235	0	1	0	0	0	0	0	0	0	0	0	4	0	0	0	0	0	0	0	0	0	0	0
CG32236	43	41	0	0	11	1	3	0	9	10	7	38	15	21	2	9	18	13	40	12	6	13	29
CG32237	2	4	0	0	0	3	4	0	0	10	6	1	6	1	0	4	9	3	13	0	1	0	5
CG32238	1	0	0	0	0	0	0	0	0	0	2	3	0	0	0	6	5	2	2	0	0	0	0
CG3224	504	513	400	557	405	333	386	311	331	573	188	379	422	351	408	669	626	454	448	532	323	397	666
CG32240	1	0	0	0	0	0	0	0	0	0	0	4	0	0	0	0	0	1	1	3	0	0	0
CG32241	1	4	0	12	3	0	0	0	0	0	0	0	0	0	13	0	10	0	0	0	1	0	0
CG32243	655	571	352	389	382	343	415	501	353	509	175	366	372	326	460	623	674	554	479	480	271	250	535
CG32246	0	0	0	0	0	0	0	0	0	0	0	2	0	0	0	0	1	0	0	0	0	1	0
CG32248	0	0	0	0	0	0	0	0	0	0	0	0	0	0	0	0	0	0	0	0	0	0	0
CG32249	0	0	0	0	0	0	0	0	0	1	0	0	0	0	0	0	0	0	0	0	0	0	0
CG3225	246	288	73	94	87	80	162	190	94	134	58	139	84	118	97	202	302	229	175	143	84	80	143
CG32250	1052	803	511	453	543	549	535	614	528	986	237	509	548	474	362	1123	1349	1016	993	1134	509	649	969
CG32259	3	0	0	0	0	14	9	11	1	5	5	0	8	2	0	3	2	6	0	4	0	4	0
CG3226	665	599	346	357	480	295	362	457	354	619	197	376	405	278	330	485	585	483	443	451	346	376	630
CG32260	4	6	6	0	0	0	0	2	0	20	2	16	7	3	13	11	5	24	2	5	2	4	12
CG32262	320	286	154	209	142	154	143	269	159	267	61	192	207	227	111	330	388	322	287	248	174	122	234
CG32263	0	2	0	0	0	0	0	0	0	0	0	0	0	0	0	0	0	0	0	0	0	0	0
CG32264	17217	15488	5126	8292	5920	4768	9892	7974	8840	11243	4852	11660	6468	9475	13250	12734	20050	17859	15291	10063	4894	4786	10474
CG32266	0	0	0	0	4	0	0	0	0	0	0	0	0	1	0	0	5	1	0	0	0	0	4
CG32267	416	449	303	318	326	253	333	311	258	401	129	282	334	263	338	540	472	443	409	416	277	227	328
CG32269	0	0	0	0	0	0	0	0	0	0	0	0	0	0	0	0	0	0	0	0	0	0	0
CG32270	0	0	0	0	0	0	0	0	0	0	0	0	0	0	0	0	0	0	0	0	0	0	0
CG32271	1	4	0	0	0	10	5	0	6	26	0	2	0	0	22	5	0	21	0	3	0	1	5
CG32276	2057	2193	2335	1906	1943	2078	1742	2056	2218	3504	674	1969	2081	1619	1584	3569	2075	2164	1147	2270	1958	1565	3898
CG32277	0	1	0	0	0	0	0	0	0	0	0	0	0	0	0	0	0	0	0	0	9	0	0
CG32278	1344	1587	902	820	729	1014	1040	1312	581	2012	334	814	934	916	986	1704	2205	1761	1470	1719	571	617	1443
CG32280	983	834	771	635	565	784	636	856	707	962	282	776	779	629	618	999	880	976	598	1168	586	620	1052
CG32281	193	198	62	70	60	79	78	82	88	130	57	161	100	102	80	170	211	147	164	120	81	78	165
CG32284	16	20	15	13	15	14	0	20	5	23	6	15	5	13	25	14	16	13	4	6	9	13	16
CG32295	44	70	40	9	10	11	24	22	28	16	7	70	30	26	14	31	50	38	47	13	12	11	40
CG32298	0	0	0	0	0	0	0	0	0	0	0	0	0	0	0	0	0	0	0	0	0	0	0
CG32299	0	0	0	0	0	0	0	0	0	0	0	0	0	0	0	0	0	0	0	0	0	0	0
CG32301	0	0	0	0	0	0	0	0	0	0	0	0	0	0	0	0	0	0	0	0	0	0	0
CG32302	2	0	54	0	0	1	0	0	37	0	0	0	5	21	29	1	0	1	0	3	50	0	2
CG32305	0	0	0	0	0	0	0	0	0	0	0	0	0	0	0	0	0	0	0	0	0	0	0
CG32313	7	6	0	0	0	8	4	0	0	4	2	11	4	7	1	3	1	6	1	0	6	0	1
CG32318	0	0	0	0	0	0	0	0	0	0	0	0	0	0	0	0	0	0	0	0	0	0	0
CG32319	1	0	0	0	0	0	0	0	0	0	0	5	2	0	0	0	0	5	0	0	0	0	0
CG32320	0	0	0	0	0	0	0	0	0	0	0	0	0	0	0	0	5	0	0	1	0	1	0
CG32333	2469	2179	471	1047	598	538	1033	821	943	1435	584	1288	623	1043	1015	1344	2595	2254	2205	988	424	676	998
CG32335	22	40	12	7	10	45	20	44	22	49	14	6	11	13	33	40	54	50	36	60	79	34	46
CG32344	632	521	505	382	307	274	366	329	439	538	196	430	362	321	425	822	531	448	337	351	329	306	736
CG32350	1556	1637	766	949	783	778	990	1093	1022	1318	490	1128	982	1131	1031	1274	1913	1462	1288	1265	672	635	1332
CG32354	759	750	371	480	380	352	453	608	266	533	160	270	554	448	284	681	1662	595	1019	691	309	262	542
CG32364	161	143	37	102	63	66	62	62	114	49	44	91	78	101	61	41	91	77	124	71	52	77	95
CG32365	183	119	108	144	125	84	74	142	83	237	22	90	149	77	75	163	263	157	110	117	79	70	140
CG32368	308	1268	4172	1696	1642	60	2848	43	4435	134	1612	2451	2021	1820	3941	317	174	76	62	49	2197	4382	191
CG32369	4570	2997	1714	2097	1545	1152	1981	1751	2239	3026	1397	2313	1641	1941	2186	2564	4207	2773	3201	2445	1652	2229	2800
CG32371	15	15	0	16	24	11	20	9	6	11	7	31	6	14	4	7	30	23	18	5	3	8	1
CG32373	153	154	84	44	88	52	95	91	79	88	42	103	117	62	113	49	39	80	44	35	57	51	97
CG32374	0	0	0	0	0	0	0	0	0	0	0	0	0	0	0	0	0	0	0	0	0	0	0
CG32376	7	0	0	0	0	0	0	0	0	1	0	0	0	0	0	0	0	0	0	0	0	0	0
CG32379	0	0	0	0	0	0	0	6	0	0	0	0	0	0	0	0	0	0	0	0	0	0	0
CG3238	55	33	23	88	30	37	22	35	30	38	18	32	26	26	42	86	52	38	33	46	55	27	61
CG32388	0	0	0	0	0	0	0	0	0	0	0	0	0	0	0	0	0	0	0	0	0	0	0
CG32391	12	27	0	6	2	0	10	4	9	5	8	12	2	11	5	8	16	21	7	3	1	4	8
CG32392	237	241	49	73	90	64	93	40	59	215	39	111	61	121	86	201	301	284	167	161	61	64	129
CG32395	0	0	0	0	0	0	0	0	0	0	0	0	0	0	0	0	0	0	0	0	0	0	0
CG32396	55	42	1	24	13	12	18	19	8	25	13	24	7	39	19	14	44	21	28	13	15	29	26
CG32407	1105	1066	735	868	777	1030	974	1013	433	1192	245	485	836	697	459	1270	1406	1363	1166	1662	510	565	1160
CG32409	169	199	226	165	114	124	130	148	166	216	46	121	168	95	195	303	190	178	89	146	113	132	288
CG32413	0	0	0	0	0	0	0	0	0	0	0	0	0	0	0	0	0	0	0	0	0	0	0
CG32425	4327	3572	1882	3500	1736	2240	3259	2258	1344	3179	869	1937	2563	2529	1704	3316	3435	4958	2656	3619	1489	1585	4182
CG32428	1220	988	513	625	507	450	725	573	726	889	256	712	663	618	879	949	1296	944	743	885	672	541	864
CG32432	7236	6096	1114	2350	1743	1123	2856	1763	2328	3300	1480	3632	1802	3017	3389	3972	7090	5803	5868	2848	1316	1592	3111
CG32436	12	15	0	12	2	0	5	0	0	5	5	5	9	0	9	6	16	9	14	6	4	0	1
CG32437	0	0	0	0	0	0	0	1	4	1	0	0	0	0	0	0	2	0	0	2	0	0	0
CG32440	0	0	0	0	0	0	0	0	0	0	0	0	0	0	0	0	0	0	0	0	0	0	0
CG32441	1660	1360	652	1004	765	855	897	1224	663	1583	340	851	1075	888	927	1428	1599	1330	1248	1430	628	792	1260
CG32442	279	290	172	256	178	217	224	250	170	262	115	255	293	240	152	359	381	273	252	283	177	208	298
CG32444	1573	1537	428	1083	773	1695	849	2318	567	1671	155	662	582	266	301	2200	1340	2273	1483	5803	1025	1006	1195
CG32445	0	0	0	0	0	0	3	0	3	0	0	0	0	0	0	1	2	0	1	0	0	0	1
CG32447	36	53	14	47	27	13	7	24	23	37	6	35	23	17	37	10	13	31	10	38	5	12	47
CG32448	240	342	131	120	112	98	119	134	85	232	67	118	121	152	157	194	279	194	240	206	86	132	200
CG32450	0	0	0	0	0	0	5	0	0	0	0	0	0	0	0	0	0	0	0	0	0	0	0
CG32452	317	325	129	213	105	146	194	207	122	281	53	147	172	164	239	286	384	297	204	268	125	100	273
CG32453	0	0	0	0	0	0	0	0	0	0	0	0	0	0	0	0	0	0	0	0	0	0	0
CG32454	68	39	13	28	11	5	36	0	34	14	15	38	11	16	28	23	45	41	39	13	13	10	37
CG32457	15	9	11	5	12	0	2	0	10	5	3	23	4	1	15	10	19	7	8	5	5	3	3
CG32459	1	2	0	0	0	4	0	0	0	3	0	1	0	1	0	0	0	0	2	1	0	0	0
CG3246	2167	1882	1429	2083	2025	2012	1804	1969	782	3428	327	1261	1875	910	482	3227	945	2761	672	3632	1880	1342	4077
CG32461	4	5	0	0	0	0	0	0	0	0	1	11	10	8	0	3	2	4	0	0	0	0	6
CG32462	0	0	0	0	0	0	0	0	0	0	0	0	0	0	0	0	1	2	1	0	0	0	0
CG32473	2883	2956	1347	1911	1553	1391	1879	1973	1524	2187	778	1856	1633	1396	1264	2677	5694	2612	3847	3067	1372	1228	2592
CG32479	4427	3408	2289	2357	2069	1586	2418	1793	3159	2399	2006	4029	2747	2783	3159	3090	3518	3695	2748	2675	2122	2453	3725
CG32483	170	1	8	16	0	183	0	14	267	6	0	0	14	20	218	534	0	1	2	67	598	213	51
CG32485	1632	1544	701	736	572	678	658	1023	664	1587	415	905	952	918	831	1562	1886	1595	1334	1417	756	738	1227
CG32486	6897	5915	2513	2795	3194	1998	3671	3325	2892	6091	1522	3510	2790	3001	4376	5451	8260	6262	6292	5031	2209	2269	4842
CG32487	0	0	0	0	0	0	0	0	0	0	0	0	0	0	0	0	0	0	0	0	0	0	0
CG32488	0	0	0	0	0	0	6	0	0	0	0	0	0	0	0	0	0	0	1	0	0	0	0
CG32495	0	0	8	0	0	0	0	0	0	0	0	0	0	3	0	0	0	0	0	0	0	0	0
CG32500	0	0	0	0	0	0	0	0	0	0	0	0	0	0	0	0	0	0	0	0	0	0	0
CG32506	2857	2455	566	956	913	627	1253	1038	1039	1532	612	1456	697	1188	1347	2201	3937	2439	2478	1444	594	684	1330
CG32507	15	14	0	0	2	4	16	11	11	2	10	8	7	5	13	3	20	12	4	1	4	7	2
CG3251	31	5	6	0	0	0	0	3	0	1	2	2	5	5	5	0	0	0	3	0	2	0	0
CG32512	647	526	300	336	195	501	534	609	343	631	174	235	405	360	291	816	888	926	1010	1263	287	282	466
CG32521	28162	26126	13701	17209	13967	13209	15964	20020	10421	19619	6016	14844	16301	13956	8599	20895	29761	19276	17347	23579	15077	12352	27299
CG32523	1	0	0	0	0	0	12	0	0	2	0	0	7	0	82	0	0	75	1	0	2	2	0
CG3253	529	494	146	240	113	131	199	263	156	350	76	308	228	264	146	512	652	496	519	350	156	155	322
CG32532	426	425	91	150	55	46	114	55	178	240	108	292	82	141	269	244	502	479	394	145	67	92	162
CG32533	609	428	325	314	229	239	207	229	275	425	148	355	249	215	339	493	723	452	503	344	252	285	414
CG32536	102	66	41	49	44	21	21	26	44	108	8	53	52	52	7	92	119	77	55	44	55	60	128
CG32537	569	460	148	145	208	229	205	263	245	268	118	265	273	240	287	323	465	361	389	320	185	210	383
CG32544	2117	1954	772	1016	814	630	994	1284	738	1526	533	926	986	1096	918	1612	2524	1650	1741	1458	623	674	1342
CG32547	836	856	216	403	268	164	334	353	422	544	246	546	250	474	279	607	1019	758	774	357	215	294	482
CG32548	9	17	8	0	9	0	0	0	11	17	3	15	3	0	2	6	15	14	6	2	6	2	4
CG32549	7398	6480	4619	6668	6108	3967	5235	5217	4304	7902	2569	6307	5394	3942	4238	10067	8161	7744	4890	8155	4132	5739	12184
CG32551	0	0	12	0	0	0	0	0	0	19	0	0	0	0	15	0	0	0	0	9	0	1	0
CG32553	24	18	10	5	4	22	23	11	21	11	3	14	19	11	2	3	3	9	4	23	3	14	14
CG32554	69	74	10	25	8	39	57	18	14	77	8	32	37	38	90	58	46	49	47	52	28	47	36
CG32557	760	0	631	133	72	371	0	496	2476	0	6	37	1380	495	823	845	3	7	2	93	653	83	327
CG32563	0	0	0	0	0	0	0	0	0	1	0	0	0	0	0	0	0	1	0	0	0	0	0
CG32564	6	6	17	0	9	0	0	3	5	3	0	15	7	2	0	1	4	1	3	5	0	5	5
CG32568	0	0	0	0	0	0	0	0	0	0	0	0	0	0	0	0	0	0	0	0	0	0	0
CG3257	5281	4714	1353	1929	1740	1377	2653	2305	1736	3557	1115	2329	1584	2331	2028	3595	5895	4673	4113	2838	1308	1141	2695
CG32572	7	6	8	0	5	16	15	7	5	0	7	7	11	0	0	6	8	2	3	1	1	4	7
CG32573	0	0	0	0	0	0	0	0	0	0	0	0	0	0	0	0	0	0	0	0	0	0	0
CG32576	335	412	333	365	274	222	264	401	306	419	117	263	348	260	376	452	377	353	325	354	313	235	441
CG32579	95	119	149	116	70	37	91	75	159	103	97	163	112	109	101	101	143	100	55	92	119	169	140
CG32581	0	0	0	0	0	0	0	0	0	0	0	0	0	0	1	0	3	0	1	0	0	0	2
CG32588	0	0	0	0	0	0	0	0	0	0	0	0	0	0	0	0	0	0	0	0	0	0	0
CG3259	13	17	0	0	8	0	16	1	10	21	1	2	3	10	27	9	8	11	8	7	2	0	0
CG32590	194	139	81	48	89	68	205	56	77	194	47	152	143	149	153	190	280	152	141	134	76	69	116
CG32591	6	11	4	20	4	9	8	4	6	38	6	11	2	1	8	19	33	13	24	23	4	3	10
CG32599	7	15	13	12	4	4	9	0	22	3	2	7	12	12	0	8	16	1	5	19	22	12	6
CG32603	0	0	0	0	0	0	4	0	0	1	0	0	0	0	0	0	0	2	0	0	0	0	0
CG3262	2817	2653	1244	1676	1366	1027	1798	1416	1338	2188	694	1767	1480	1647	1796	2343	2617	2322	1898	2119	1123	1039	2316
CG32625	17	13	8	4	5	15	15	24	0	0	4	11	16	2	18	0	7	10	3	0	4	7	5
CG32631	0	0	0	0	0	0	0	0	0	0	0	0	0	0	0	0	0	0	0	0	0	0	0
CG32633	224	0	628	58	7	111	0	89	745	11	28	229	254	226	314	561	2	114	0	99	492	628	152
CG32638	1338	1364	1046	854	806	789	1123	831	1071	1424	609	1272	1184	994	994	1381	1483	1310	1117	1484	945	1037	1335
CG32639	19	23	23	1	7	22	2	0	3	6	0	2	1	4	4	4	15	14	20	16	4	7	21
CG3264	0	4	0	0	0	0	2	0	0	2	1	1	1	3	0	3	4	3	5	1	2	2	0
CG32640	2	2	9	0	0	12	5	4	0	5	2	3	0	0	0	3	0	1	3	3	0	0	3
CG32641	43	30	71	44	20	20	54	41	41	39	29	79	67	36	36	54	56	37	12	48	54	46	90
CG32642	0	0	0	0	0	0	0	0	0	0	0	7	6	0	0	1	1	0	0	0	4	0	0
CG32643	0	0	0	0	0	0	0	0	0	0	0	0	0	0	0	0	0	0	0	0	0	0	0
CG32645	11	14	1	3	18	15	7	0	31	22	7	24	11	7	65	49	36	45	47	66	22	25	9
CG32647	8872	5769	3714	4867	4147	5047	6815	6174	3149	5165	1933	4148	5088	4401	4630	4071	6210	7843	5092	8311	2368	2464	5659
CG32649	815	728	389	449	363	342	552	497	380	781	233	458	456	417	362	696	765	748	587	780	502	456	713
CG32650	2	1	10	0	0	0	0	0	0	1	0	2	0	2	10	3	2	0	0	0	2	0	2
CG32651	0	0	0	0	0	0	2	0	0	1	0	1	0	3	0	0	0	0	1	0	0	0	0
CG32655	0	0	0	0	0	0	0	0	0	1	0	0	0	0	0	3	1	3	1	0	0	0	0
CG32668	21	21	0	0	14	13	5	14	4	18	4	29	12	24	0	9	19	15	22	19	1	2	4
CG32669	282	232	97	116	99	98	114	121	331	181	82	262	166	147	132	265	272	145	176	87	227	162	173
CG3267	630	496	379	389	300	339	324	579	365	504	150	395	593	327	340	443	379	487	289	689	361	489	790
CG32676	5787	4508	1521	2046	1894	1615	2549	1947	2655	3051	1512	3186	2152	2631	3085	3469	5150	4830	4109	2935	1937	1896	2860
CG32679	0	6	0	0	0	0	0	0	0	0	0	3	0	0	0	0	0	2	0	0	0	0	0
CG32681	0	3	0	0	0	0	0	0	0	0	0	5	0	5	0	0	0	1	0	0	0	0	0
CG32683	1761	1404	396	526	421	267	737	508	738	868	431	1286	406	751	776	797	1486	1111	1109	570	419	487	871
CG32686	0	0	0	0	0	0	0	0	0	0	0	2	0	0	0	0	0	0	1	2	0	1	0
CG32687	2696	2207	1595	3038	2466	2751	2623	2334	2046	3111	730	2228	2721	1674	1674	3452	967	2899	800	4443	2787	2835	5681
CG32694	1168	425	841	144	655	709	1066	370	1419	1117	264	890	401	505	715	650	783	858	548	1039	975	1419	1318
CG32695	455	542	946	1068	796	555	585	377	523	709	325	883	738	421	469	750	275	520	125	412	431	912	1562
CG32698	1933	1542	562	912	865	727	1135	1041	884	1268	536	1303	873	1006	674	1775	2015	2377	1571	1587	678	572	1820
CG32699	2238	2209	1373	1181	1207	836	1437	1210	1955	1771	1115	2367	1674	1818	1828	1702	2516	1976	1720	1407	983	1617	1923
CG3270	2025	2158	719	957	676	1223	816	1823	408	1659	277	779	1162	840	283	1962	2789	1993	2278	3811	779	599	1499
CG32700	2908	2345	721	1041	992	713	1422	1171	1488	1770	826	1911	955	1375	1802	1896	3089	2463	2288	1336	539	651	1392
CG32706	84	109	36	9	24	34	93	62	27	52	16	34	71	70	105	57	66	98	96	108	30	21	54
CG32708	114	132	107	167	106	85	88	107	70	155	41	85	93	65	102	125	170	141	127	134	70	75	167
CG32712	0	0	0	0	0	0	0	0	8	0	0	0	0	0	0	0	4	0	1	0	0	0	0
CG32713	0	0	0	0	0	0	0	0	0	0	0	0	0	0	0	0	0	0	0	0	0	0	3
CG32718	0	0	0	0	0	0	0	0	0	0	0	1	1	0	0	0	2	1	0	0	1	0	0
CG32719	5	1	0	0	0	0	0	0	19	1	0	0	4	0	0	9	4	0	4	0	1	2	5
CG32720	0	0	0	0	0	0	0	0	0	0	0	1	0	0	0	0	0	0	0	0	0	0	0
CG32726	97	162	24	0	2	65	265	237	0	377	11	136	59	2	438	214	7	507	40	509	2	7	201
CG32727	0	0	0	0	0	0	0	0	0	0	0	0	0	0	0	0	0	0	0	0	0	0	0
CG32732	606	607	302	344	203	297	298	268	373	623	209	380	315	289	380	745	829	522	389	445	325	320	612
CG32736	0	0	0	0	0	0	0	0	0	0	0	0	0	0	0	0	0	0	0	0	0	0	0
CG32750	5	0	25	6	42	6	14	0	29	28	14	17	28	19	3	26	3	6	5	3	68	106	51
CG32751	1	0	0	0	0	0	0	0	6	0	0	0	0	0	0	0	0	0	0	0	0	2	1
CG32755	34	39	8	8	0	0	28	14	15	7	2	13	14	12	3	6	8	8	6	3	7	4	5
CG32756	547	435	201	272	145	179	304	314	238	289	126	312	255	334	380	309	399	408	338	276	154	156	310
CG32758	3861	3534	1363	1991	1946	1772	2224	2180	1993	2914	1122	2387	1917	2275	2206	2749	4442	3542	3169	2723	1226	1409	2699
CG32762	0	0	0	0	0	0	0	0	0	0	0	0	0	0	0	0	0	0	0	0	2	1	4
CG32767	7026	5821	2249	3637	2979	1809	4388	2796	4112	4078	2331	4934	2465	3617	5411	4670	8780	6065	6034	3498	2081	2193	4455
CG3277	249	219	84	32	49	119	129	105	295	176	39	89	130	101	181	283	231	205	202	116	210	151	140
CG32772	2139	1919	918	1087	870	838	1194	1104	819	1558	417	1038	959	983	1259	1720	2319	2130	1790	1619	670	747	1540
CG32783	3	1	0	0	0	0	2	0	0	0	0	0	3	0	0	0	0	2	2	2	1	1	0
CG32786	1	3	0	0	0	0	0	0	0	0	0	0	0	0	0	1	0	0	1	2	1	0	1
CG32791	788	680	192	237	167	69	269	182	398	286	246	512	219	384	442	330	1065	574	731	246	147	244	328
CG32793	1	0	0	7	0	0	0	0	0	0	0	0	8	3	0	0	0	1	0	0	0	0	0
CG32795	1498	1115	601	850	826	665	751	867	1094	1616	352	979	807	709	758	1536	1940	1310	1025	1279	909	833	1715
CG32797	7	6	0	0	1	0	0	0	0	5	1	3	0	4	0	1	2	4	5	2	2	0	2
CG3280	212	153	96	101	59	51	102	56	86	102	79	93	50	102	117	90	142	163	159	52	41	40	123
CG32801	117	79	4	29	37	13	38	11	62	29	24	75	36	33	67	50	69	57	45	39	19	29	46
CG32803	121	127	117	103	112	59	101	49	73	155	49	107	82	70	111	152	189	109	82	146	96	119	151
CG32806	4	7	0	0	4	2	0	0	5	7	3	3	9	8	13	4	22	6	6	2	2	7	16
CG32808	124	100	46	62	58	20	25	29	38	84	17	61	34	60	83	96	180	88	105	62	27	28	71
CG32809	14698	12862	3332	4779	3830	2541	6372	4708	4684	6013	3127	7301	4398	6710	6766	6323	10576	9745	8196	4254	3322	3858	7036
CG3281	410	420	168	243	251	173	214	354	145	274	78	197	194	184	103	338	382	312	320	329	146	186	319
CG32811	18	13	0	3	0	0	0	0	9	11	6	6	4	6	0	13	8	9	8	8	2	4	7
CG32812	12	7	6	5	12	7	15	10	11	12	3	10	14	13	21	11	8	6	12	26	17	11	18
CG32813	983	828	264	412	308	198	352	293	746	456	280	729	342	499	572	728	999	681	672	372	490	387	575
CG32814	92	80	29	68	47	33	71	25	77	42	28	76	22	57	59	64	105	72	58	31	32	36	54
CG32815	3017	2729	989	1329	1106	810	1628	1316	1324	2651	651	1768	981	1280	1561	2689	4301	3210	2780	1696	790	739	1884
CG32816	39	49	25	72	49	9	29	33	39	172	25	39	15	24	40	115	87	116	71	118	21	36	132
CG32817	7	2	0	0	0	7	0	0	7	3	2	7	5	8	21	3	12	8	4	7	5	3	3
CG32819	0	0	0	0	0	0	0	0	0	0	0	0	0	0	0	0	0	0	0	0	0	0	0
CG32820	0	0	0	0	0	0	0	0	0	0	0	0	0	0	0	0	0	0	0	0	0	0	0
CG32829	33	45	9	34	20	0	0	33	9	27	16	23	7	4	21	16	28	32	17	7	8	10	21
CG32832	1	0	0	0	0	0	0	0	0	0	0	0	5	0	3	0	1	4	1	0	1	1	0
CG32833	1	0	0	0	0	0	0	0	0	0	0	1	0	0	0	0	1	0	2	0	0	4	0
CG32834	0	3	6	0	0	0	0	0	0	0	1	0	0	0	0	2	4	0	1	0	163	1	0
CG32845	0	0	0	0	0	0	0	0	0	0	0	0	4	0	0	0	4	1	3	0	0	0	0
CG32846	0	0	0	0	0	0	0	0	0	0	0	0	0	0	0	0	0	0	0	0	0	0	0
CG32847	6	0	8	0	0	0	0	0	0	0	0	0	1	0	6	0	0	0	0	0	0	0	0
CG3285	0	1	0	0	0	0	4	0	0	0	0	0	0	0	0	0	2	0	2	0	0	42	0
CG32850	1450	1275	590	779	659	486	871	950	958	942	452	1363	803	1173	1343	772	1235	1050	888	877	469	502	881
CG32855	117	109	20	57	63	14	35	74	52	118	32	71	45	51	87	63	72	100	83	71	23	48	34
CG32856	165	149	72	146	47	71	112	98	39	108	33	79	56	90	76	129	190	123	144	101	63	61	139
CG32857	0	0	0	0	0	0	0	0	0	0	0	0	0	0	0	0	0	0	0	0	0	0	0
CG3288	111	93	22	36	11	22	35	38	13	52	27	41	25	20	30	23	87	50	65	37	33	46	54
CG3290	0	0	0	0	0	0	0	0	0	0	6	0	0	0	0	0	2	2	2	0	4	47	0
CG3292	0	0	0	0	0	0	0	0	0	0	0	0	0	0	0	0	0	0	0	0	0	0	0
CG32939	0	0	0	0	0	0	0	0	0	0	0	0	0	0	0	0	0	0	0	0	0	0	0
CG3294	205	216	124	130	100	93	154	141	99	169	50	112	147	124	146	215	188	202	151	142	91	85	187
CG32944	998	913	293	281	273	239	313	462	425	631	223	581	271	445	507	569	907	781	730	430	199	241	583
CG32945	0	0	0	0	0	0	0	0	0	0	0	0	0	0	0	0	0	0	0	0	0	0	0
CG3295	1293	1192	711	793	708	691	836	884	757	1316	403	776	848	655	651	1197	1523	1176	1067	1450	712	782	1340
CG32971	1	7	0	0	0	0	0	0	3	3	0	3	0	0	0	0	1	5	0	0	0	0	0
CG32982	2514	2241	975	1170	852	644	1433	1306	924	1494	598	1102	1123	1380	1320	1697	3595	2075	3181	2034	864	918	1511
CG32983	0	0	0	0	0	0	0	0	3	0	0	0	0	0	0	0	0	0	0	0	0	0	0
CG32984	97	0	264	0	119	0	192	0	305	368	19	1109	6	9	0	850	0	1	2	0	306	314	21
CG32985	1	0	8	0	0	0	2	0	13	4	3	45	5	4	4	14	2	0	2	0	3	11	5
CG32986	0	2	0	0	0	0	0	0	0	0	0	0	0	0	0	0	0	0	0	0	0	0	0
CG32987	0	0	0	0	0	0	0	0	0	0	0	0	0	0	0	0	0	0	0	0	0	0	0
CG32988	0	0	0	0	0	0	0	0	0	0	0	0	0	0	0	0	0	0	0	0	0	0	0
CG33003	0	0	0	0	0	2	2	0	0	4	2	0	0	0	0	3	6	0	0	3	2	0	0
CG3301	2246	1968	634	1082	863	2225	1655	2744	499	1592	138	633	1515	824	497	2359	625	3445	875	4223	512	554	1769
CG33012	1	0	0	0	0	0	0	0	0	0	0	0	0	0	0	0	0	0	0	0	0	0	1
CG33017	6	0	0	0	0	0	4	0	0	0	0	0	0	0	0	4	1	5	1	0	0	2	5
CG3303	214	196	117	103	129	92	190	141	105	178	56	95	95	104	68	148	261	165	209	212	155	164	202
CG33051	152	159	33	78	91	126	172	121	61	158	24	60	118	75	117	162	162	156	104	122	77	86	174
CG33052	192	139	158	136	127	118	89	168	69	178	58	123	150	108	127	178	225	158	146	171	110	125	222
CG33054	193	224	80	170	67	143	185	196	126	222	38	89	149	156	167	268	241	234	168	233	92	87	216
CG33056	817	643	318	265	367	306	324	460	378	693	136	449	393	345	447	492	763	674	473	595	334	348	666
CG33057	0	0	0	0	0	0	0	0	0	0	0	0	0	0	0	0	0	0	0	0	0	0	0
CG3306	5	9	0	0	0	1	1	0	11	3	4	0	1	0	48	3	15	16	1	3	1	2	7
CG33060	1	0	0	0	0	0	0	0	0	0	0	0	0	0	0	0	0	0	2	0	0	0	0
CG33061	0	0	0	0	0	0	0	0	0	1	0	0	0	0	0	0	0	0	2	0	0	0	0
CG33062	5	6	0	2	7	6	0	0	5	4	2	7	11	0	2	5	13	3	0	5	2	2	5
CG3308	5824	4363	2817	4562	3128	2486	4526	3610	2555	3257	1677	3331	3079	3593	4797	3372	6647	3695	5672	4406	2109	2951	3878
CG33080	2893	2033	771	1264	1131	1501	1384	1821	744	2015	386	950	1015	862	480	2298	2461	2546	2234	3231	1027	736	2247
CG33082	52	44	21	19	33	2	58	24	32	29	14	30	11	27	4	41	59	54	23	40	27	24	54
CG3309	553	449	193	236	207	193	228	233	196	371	142	257	309	233	189	467	544	434	444	367	293	269	453
CG33090	2286	2469	666	908	996	817	1184	1305	919	2209	588	1244	1092	1121	1105	2486	3478	2712	2710	2163	749	763	1625
CG33093	0	0	0	0	0	0	0	0	0	0	0	0	2	0	0	0	0	0	0	0	0	0	0
CG33095	0	0	0	0	0	0	0	0	0	0	0	0	0	0	0	0	0	0	0	0	0	0	0
CG33096	26	23	18	31	12	20	27	13	43	25	7	34	24	42	16	11	39	22	47	32	19	19	34
CG33098	54	48	15	4	6	0	14	19	15	56	15	27	26	19	34	15	27	43	29	13	6	13	26
CG33099	119	18	72	54	36	26	41	21	114	45	4	81	167	74	28	126	17	63	11	88	127	116	83
CG33107	412	463	109	180	163	149	264	325	191	291	114	266	181	288	210	411	477	323	302	288	189	129	332
CG33108	105	94	75	70	40	61	67	65	59	117	19	45	47	55	88	103	111	109	95	77	34	60	52
CG33109	1362	3	2573	14	1433	30	2139	0	2525	6471	180	7360	82	205	303	9021	6	12	11	0	1795	2758	251
CG33110	252	378	136	226	230	480	544	322	90	1212	132	318	471	200	365	324	153	1264	126	1260	47	143	493
CG33111	473	480	272	223	205	203	318	218	371	297	133	292	255	273	511	286	426	363	344	363	263	238	361
CG33116	1148	1045	479	538	393	329	510	557	675	948	292	738	599	476	733	839	1317	964	807	787	501	421	734
CG33120	781	557	522	1152	866	576	685	836	378	1253	163	531	632	476	332	1110	496	946	335	1141	809	431	1784
CG33123	953	899	548	492	498	327	359	412	701	1005	403	811	569	532	583	1114	982	944	659	775	767	724	927
CG33124	0	1	0	0	0	0	1	0	0	1	0	0	0	0	0	2	0	2	0	0	0	0	0
CG33125	0	0	0	0	0	0	0	0	0	0	0	0	0	3	0	0	0	0	0	0	0	0	0
CG33127	171	71	31	37	13	57	21	14	890	47	25	27	21	46	530	738	78	68	71	104	780	191	63
CG33128	0	0	0	0	0	0	0	0	0	0	0	0	0	0	0	0	0	0	0	0	0	0	0
CG33129	3301	2988	1895	2631	2412	2279	2294	2584	2015	3776	902	2315	2679	2230	1484	3984	3761	3730	2591	3853	1776	1977	4556
CG3313	323	314	169	232	127	114	194	180	204	274	83	133	229	155	140	282	369	245	235	205	147	151	230
CG33136	1	0	0	0	0	0	0	0	8	0	0	0	0	0	0	0	3	2	7	4	1	3	3
CG33137	21	2	9	0	5	2	24	5	6	2	9	7	8	2	0	3	9	9	11	8	3	11	0
CG33140	6	7	12	0	6	3	18	0	10	9	1	4	3	7	0	11	15	6	7	2	2	4	10
CG33143	2117	1692	571	884	623	428	999	692	870	1177	551	1387	713	993	1203	1059	1723	1603	1364	717	405	632	1117
CG33144	13717	11107	3873	4965	3886	3771	5149	6106	4692	5270	3032	6289	6007	5867	4527	5232	8711	6909	7219	6148	4494	4408	7685
CG33145	1185	1132	471	686	415	436	747	598	592	1251	308	831	540	694	796	1384	1843	1428	1290	1143	465	430	1061
CG33155	78	78	13	94	67	32	73	45	18	80	9	22	30	42	49	57	91	76	67	63	27	31	51
CG33156	1047	894	406	404	290	280	342	499	441	836	256	586	525	497	403	723	1077	872	881	738	532	463	639
CG33158	460	382	117	179	151	129	176	214	258	269	137	319	289	236	266	261	327	291	243	173	219	247	306
CG33159	0	0	0	0	1	0	0	0	0	8	0	0	0	2	0	7	0	8	0	3	0	0	6
CG33160	0	0	0	0	0	0	0	0	0	0	0	0	0	0	0	0	0	0	0	0	0	0	0
CG33169	144	126	110	110	109	80	131	102	74	140	23	67	89	84	103	163	139	142	99	125	90	100	112
CG33170	790	693	518	563	390	355	556	654	395	766	213	610	475	509	577	560	889	714	762	524	270	306	515
CG33172	98	100	78	25	68	65	70	56	127	84	41	85	77	62	44	104	104	92	78	76	96	60	95
CG33177	21	1	3	0	4	9	4	0	6	28	4	9	7	14	0	21	0	22	0	21	3	0	6
CG33178	148	211	115	68	239	238	217	65	165	413	48	168	151	57	133	210	91	395	93	271	56	214	245
CG33181	4869	4436	1609	2222	1508	1841	2654	2196	4243	3397	1253	3187	2373	2812	3647	4836	5052	4308	3459	2851	2171	1590	2988
CG33189	72	67	1	34	30	16	45	61	69	49	36	58	44	52	35	25	97	61	56	31	23	31	78
CG33191	35	27	25	5	13	8	26	10	13	35	9	31	9	24	4	7	41	19	34	17	6	20	24
CG33199	628	514	346	422	381	394	661	656	310	459	282	455	539	700	588	534	1092	597	734	530	207	239	391
CG33203	2676	2261	521	865	818	571	1089	847	1033	1789	510	1332	769	1071	1242	1370	2295	1999	1833	1173	454	665	1334
CG3321	3868	3812	2204	3193	2186	3095	3312	3786	1978	4972	794	1815	2481	2140	3311	4506	4353	4473	3916	5264	1874	2044	3348
CG33213	185	144	30	85	69	62	90	103	59	114	23	61	68	63	64	138	186	115	89	126	57	81	82
CG33217	639	463	336	415	279	231	348	400	551	534	161	500	350	487	363	572	513	459	344	362	300	236	660
CG33223	3	0	0	0	0	0	0	0	0	0	0	0	0	0	0	0	0	0	0	0	0	0	0
CG33225	0	0	0	0	0	0	0	1	0	0	0	5	0	0	0	0	1	0	0	0	1	0	0
CG33226	0	0	0	0	0	0	0	0	2	0	0	0	0	0	9	0	0	0	0	0	0	0	0
CG33228	158	131	70	142	106	99	100	72	90	178	20	83	70	84	114	251	182	190	143	180	79	83	155
CG33229	1530	1456	632	712	525	395	885	641	883	1094	399	983	559	697	944	958	1557	1382	1388	933	463	544	1098
CG3323	15	5	0	0	23	4	3	4	16	25	9	4	0	6	0	28	24	12	9	34	6	2	6
CG33230	249	236	155	110	86	94	125	139	154	236	97	177	182	128	168	259	259	190	191	222	103	104	225
CG33233	0	0	0	0	0	0	0	0	0	0	0	3	0	0	0	0	0	0	0	0	1	0	2
CG33234	1	0	0	0	0	0	0	0	0	0	0	3	1	0	0	0	0	0	1	1	0	0	0
CG33235	0	0	0	0	0	0	0	0	0	0	0	0	0	0	0	0	0	0	0	0	0	3	0
CG33252	0	0	0	0	0	0	0	0	0	0	0	0	1	0	0	0	0	1	0	3	0	0	0
CG33253	12	12	0	0	0	10	4	0	4	2	1	10	7	5	9	4	2	7	7	21	10	4	0
CG33257	0	0	0	0	0	0	0	0	0	0	0	0	0	0	0	0	0	0	0	0	1	0	0
CG33258	11	7	0	0	0	0	2	0	7	0	2	6	5	0	7	4	6	4	10	4	3	10	2
CG33259	0	0	0	0	0	0	0	0	0	0	0	0	0	0	0	0	0	0	0	0	0	0	0
CG3326	25	22	13	8	0	8	15	34	21	7	15	19	6	12	5	13	23	7	7	13	22	9	20
CG33260	57	84	36	74	29	11	80	31	44	55	17	69	48	36	19	39	76	58	39	36	19	37	41
CG33262	0	0	0	0	0	0	0	0	0	0	0	0	0	0	0	0	0	0	0	0	0	0	0
CG33263	0	0	0	0	0	0	0	0	0	0	0	0	0	0	0	0	0	2	0	0	0	1	0
CG33267	89	86	16	32	25	18	48	6	36	36	10	23	25	24	64	26	45	51	49	30	19	16	59
CG33268	3	0	4	0	0	0	0	0	0	0	2	0	0	0	0	1	0	0	1	0	0	0	0
CG33269	3	0	0	0	0	0	0	0	0	0	0	0	0	0	0	1	4	0	0	0	0	0	0
CG33270	0	0	0	0	2	0	5	0	0	0	0	0	0	0	4	3	0	3	0	1	0	0	0
CG33271	0	0	0	0	0	0	0	0	0	0	0	0	0	0	0	0	0	0	0	0	0	0	0
CG33272	0	0	0	0	0	0	0	0	0	0	0	0	0	0	0	0	0	0	0	0	0	0	0
CG33275	1883	1793	782	1286	888	988	1089	1185	1191	1808	685	1302	1369	812	910	1493	2319	1694	1763	1694	802	1031	1662
CG33276	110	90	114	101	85	120	123	84	86	141	29	97	106	124	88	96	136	119	97	129	79	79	100
CG33278	30	31	10	5	0	0	9	12	11	19	2	19	4	24	2	4	49	16	32	6	5	8	12
CG3328	7100	6900	2511	2814	2558	2420	3456	3620	2433	3888	1628	3288	3906	3207	2247	4068	7034	4600	5298	5766	4076	3399	5614
CG33281	15	19	13	38	33	9	9	25	26	64	8	14	13	13	23	71	46	22	12	47	30	14	83
CG33282	0	0	0	0	0	0	0	0	0	0	0	7	0	0	0	0	0	4	0	0	0	0	0
CG33284	0	0	0	0	0	0	0	0	0	0	0	0	0	0	0	0	0	0	1	0	0	0	0
CG33285	11	8	7	1	0	0	7	0	10	4	2	9	0	9	11	0	7	2	13	5	0	4	5
CG33286	0	0	0	0	0	0	0	0	0	2	0	0	0	0	5	0	0	1	0	0	0	0	0
CG33287	0	0	0	0	0	0	0	0	0	0	0	0	0	0	0	0	0	0	1	0	0	0	0
CG33288	29	14	20	13	9	4	9	0	2	41	7	2	7	38	15	13	7	24	4	20	3	9	12
CG33290	6	8	0	0	0	0	3	0	4	2	0	0	0	3	4	1	5	5	1	0	2	0	0
CG33293	17	16	11	3	14	0	8	6	2	7	7	22	18	12	15	26	15	21	20	18	11	8	12
CG33296	3215	3572	2239	2106	1802	1414	2231	1750	1971	2940	971	2884	2723	2788	1525	3034	4394	2965	2773	3558	1897	1767	4503
CG33298	3093	2603	972	1008	1104	813	1463	1218	2201	1672	684	1827	1366	1422	1747	1921	2978	2271	2196	1710	1496	1996	1888
CG33299	3	5	0	6	0	5	0	0	0	5	0	0	4	0	4	1	0	1	0	0	1	1	0
CG3330	0	0	8	6	0	0	0	0	0	0	0	4	5	0	0	1	3	0	1	0	0	0	0
CG33301	103	17	67	42	75	155	10	28	218	48	20	35	39	43	147	479	10	30	3	70	501	153	144
CG33303	1455	1332	798	886	956	780	875	1321	1250	1645	388	1036	1027	770	724	1881	1590	1491	945	1334	1512	963	1929
CG33306	0	0	0	0	0	0	0	0	0	0	0	0	0	0	0	1	0	0	0	0	0	0	0
CG33307	729	634	221	746	573	742	781	974	262	709	56	327	702	406	379	631	244	755	167	946	347	288	1425
CG33308	0	0	0	0	0	0	0	0	0	0	0	0	0	0	0	1	0	0	1	0	0	0	0
CG33309	0	0	0	0	0	0	0	0	0	0	0	0	0	4	0	0	0	0	3	0	0	0	0
CG33310	225	231	61	111	67	23	139	50	144	85	38	124	68	88	132	114	307	192	230	32	45	60	61
CG3332	110	6	21	28	22	33	34	23	323	22	7	87	32	22	211	254	0	14	19	22	531	131	10
CG33322	0	0	0	0	0	0	0	0	0	0	1	0	0	0	0	0	2	0	0	0	0	0	0
CG33325	0	0	0	0	0	0	0	0	0	0	0	0	0	0	0	0	0	0	0	0	0	0	0
CG33331	179	139	115	56	78	100	122	105	33	171	49	90	80	53	65	206	224	184	128	146	62	77	170
CG33332	120	98	53	21	72	41	48	84	86	84	26	38	62	74	82	106	92	77	71	75	50	51	99
CG33333	0	0	0	0	0	0	0	0	0	0	0	0	0	0	0	0	0	0	0	0	0	0	0
CG33337	0	4	0	0	0	0	0	0	9	0	0	0	0	0	0	9	0	0	1	0	3	0	0
CG33339	0	0	0	0	0	0	0	0	0	0	0	0	0	0	0	0	0	0	0	0	0	0	0
CG33340	0	0	0	0	0	0	4	0	0	2	0	3	0	1	12	1	4	0	12	0	0	0	0
CG33341	0	0	0	0	0	0	0	0	0	0	0	0	0	0	0	0	0	0	0	0	0	0	0
CG33342	0	0	0	0	0	0	0	0	0	1	0	0	0	0	0	0	0	0	0	6	0	0	0
CG33346	107	0	15	42	5	45	0	13	208	0	0	0	43	50	216	111	1	0	1	39	252	57	95
CG3335	377	297	185	218	153	139	240	151	223	338	119	180	301	189	343	461	412	319	259	289	175	175	354
CG3337	269	241	144	151	108	134	127	222	125	250	63	129	119	151	145	245	269	224	254	240	120	142	216
CG3338	783	778	280	263	264	321	493	501	325	699	232	480	433	454	368	762	849	761	612	709	312	347	661
CG3339	53	41	26	0	18	12	16	28	13	57	21	56	15	51	37	82	65	136	192	41	23	16	21
CG3342	317	334	194	184	166	149	189	236	179	313	78	144	176	156	185	374	373	296	280	261	189	168	291
CG3344	199	1	112	51	6	273	0	14	2174	6	0	5	28	88	1909	1015	0	2	8	40	3084	493	212
CG3345	56	13	12	33	15	13	29	8	26	23	8	9	16	32	72	25	35	32	28	15	4	4	14
CG33453	0	0	0	0	0	0	0	0	0	0	0	0	0	0	0	0	0	0	0	4	0	0	0
CG33454	0	0	0	0	0	0	0	0	0	0	0	0	0	0	0	0	0	0	0	0	0	0	0
CG33458	20	6	6	0	7	4	17	4	0	19	3	3	0	0	5	16	17	7	7	12	0	0	16
CG33459	2	5	0	0	0	0	3	0	0	2	0	0	0	0	0	0	8	4	0	6	3	0	0
CG33460	52	74	97	34	82	49	113	102	68	116	54	121	171	118	67	75	25	68	27	74	83	96	145
CG33461	0	0	0	0	0	0	0	0	0	0	0	0	0	0	0	0	0	0	0	0	0	0	0
CG33462	0	0	0	0	0	0	0	0	2	0	27	7	0	0	0	0	0	0	0	0	0	0	0
CG33463	15	25	0	0	6	0	0	0	12	7	2	22	4	10	6	7	20	15	8	4	2	2	5
CG33465	3	1	5	0	0	0	4	0	0	2	1	0	0	0	0	6	3	10	4	1	1	0	0
CG33467	0	0	0	0	0	0	0	0	0	0	0	0	0	0	0	0	0	0	0	0	0	0	0
CG33468	10	6	13	0	9	0	5	0	43	0	8	21	8	14	0	3	0	2	1	0	27	26	0
CG33469	6	16	39	7	9	1	5	21	50	8	30	39	9	16	41	4	1	10	2	5	26	25	16
CG3347	53	0	0	12	0	0	4	37	42	0	0	0	46	29	49	16	3	1	0	2	35	7	36
CG33470	0	0	0	0	0	0	0	0	0	0	0	0	0	0	0	0	0	0	0	0	0	0	0
CG33474	7	17	7	3	0	10	6	16	2	9	2	18	16	11	8	8	10	21	7	23	4	3	9
CG33475	11	0	2	0	0	0	5	0	6	6	6	6	0	0	4	2	19	4	19	0	2	4	4
CG33476	10	10	21	0	0	0	6	0	5	1	3	1	0	13	15	6	5	4	7	0	7	5	5
CG33477	28	11	0	3	14	0	0	0	4	5	6	4	0	5	0	3	15	7	6	3	0	2	3
CG3348	73	51	669	126	105	35	82	7	215	295	71	214	38	72	680	297	96	32	156	23	131	225	367
CG33483	40	45	9	15	28	20	4	9	20	32	21	44	11	47	19	22	70	16	37	15	9	26	30
CG33489	0	0	0	0	0	0	0	0	0	0	0	0	0	0	0	0	0	0	0	2	0	0	3
CG3349	0	0	0	0	0	0	0	0	0	0	0	0	0	0	0	0	0	0	0	0	0	0	0
CG33490	0	0	0	0	0	0	0	0	0	0	1	0	1	0	0	0	0	0	0	0	0	0	0
CG33493	548	695	683	1086	536	607	706	713	294	1052	143	602	514	293	245	1086	315	1118	266	1237	434	793	1299
CG33494	697	676	1152	984	1023	866	1117	1017	788	822	531	1281	750	580	292	1038	362	1065	246	1130	783	951	2122
CG33500	4	0	0	0	0	0	0	0	1	7	0	0	0	0	0	2	2	11	6	2	5	0	1
CG33502	0	0	0	0	0	0	0	0	0	0	0	0	0	0	0	0	0	0	0	0	0	0	0
CG33506	484	376	186	214	118	214	214	242	162	344	79	214	206	236	179	337	451	363	358	333	168	182	249
CG33509	50	24	12	16	0	16	53	49	9	16	2	17	33	20	11	35	28	22	30	49	23	24	40
CG33510	6	0	0	0	0	13	0	0	81	0	0	0	0	3	15	19	2	0	1	0	79	12	7
CG33511	0	0	0	0	0	1	0	0	5	0	0	0	0	0	6	0	0	0	0	2	3	0	0
CG33514	66	5	8	16	0	42	12	8	239	8	1	3	4	10	34	304	6	3	13	38	159	47	15
CG33521	187	147	122	142	113	163	270	179	236	418	118	185	170	74	302	160	154	383	111	210	115	115	124
CG3353	312	274	112	188	151	201	178	234	185	325	95	179	166	134	285	405	332	226	191	208	179	157	355
CG33543	1955	1940	696	745	674	541	890	832	726	1817	468	969	584	941	852	1901	2864	2520	2217	1338	488	480	1138
CG3355	0	0	0	0	0	0	0	0	0	0	0	0	0	1	0	0	0	0	0	0	0	0	0
CG33552	34	29	14	4	7	3	14	0	14	14	0	18	10	14	17	11	29	20	8	9	2	10	4
CG33557	0	0	0	0	0	0	0	0	0	0	0	0	0	0	0	0	1	0	0	0	0	0	0
CG3356	3082	2338	1134	1229	1045	1052	1380	1328	1143	2094	797	1679	1461	1472	1214	2360	2848	2422	2191	2074	1428	1657	2274
CG3358	271	270	168	171	113	129	151	162	141	305	76	177	199	183	130	337	319	251	249	236	133	108	206
CG33626	0	0	0	0	0	0	0	0	0	0	0	0	0	0	0	0	0	0	0	0	0	0	0
CG33627	0	0	0	0	0	0	0	0	0	1	0	0	0	0	0	0	0	0	0	0	0	0	0
CG33630	0	0	0	0	0	0	0	0	0	0	0	0	0	0	0	0	0	0	0	0	0	0	0
CG33631	0	0	0	0	0	0	0	0	0	0	0	0	0	0	0	0	0	0	0	0	0	0	0
CG33632	46	38	9	35	11	9	28	3	49	31	20	61	36	13	59	32	47	15	23	17	20	2	20
CG33635	221	266	165	142	130	148	203	182	110	206	49	193	144	146	255	300	250	230	182	239	127	143	266
CG33639	986	772	273	458	392	207	569	372	460	770	304	681	243	407	550	813	1702	990	1078	504	254	222	657
CG33640	0	0	0	0	7	0	0	0	10	0	1	0	0	2	0	1	0	0	2	0	0	1	0
CG33641	1	0	0	6	0	0	0	0	0	0	0	0	0	2	2	1	0	0	3	0	0	0	0
CG33642	0	0	0	0	0	0	0	0	0	0	0	0	0	4	0	0	0	0	0	0	0	0	0
CG33643	1	0	0	0	0	0	0	0	0	0	0	0	0	0	0	0	0	0	0	0	0	0	0
CG33644	0	0	0	0	0	0	0	0	0	0	2	0	0	0	0	0	1	0	0	0	0	0	0
CG33645	0	0	0	0	0	0	0	0	0	0	0	0	0	0	0	0	0	0	0	0	0	0	0
CG33647	0	0	0	0	0	0	0	0	0	0	0	0	0	0	0	0	0	1	0	0	0	0	0
CG33648	3	3	7	0	0	0	0	0	0	0	0	4	0	3	0	4	0	3	1	0	0	0	1
CG33649	0	0	0	0	0	0	0	0	0	0	0	0	0	0	0	0	0	0	0	0	0	0	0
CG33654	0	3	0	0	0	0	2	0	0	0	2	0	1	0	0	1	0	3	0	0	0	2	1
CG33655	17	17	0	0	0	0	9	8	7	5	4	7	5	6	7	7	16	8	14	2	6	1	1
CG33658	0	0	0	0	0	0	0	0	0	0	0	0	0	0	0	0	0	0	0	0	0	0	0
CG33664	6	0	0	0	0	0	0	0	0	0	0	0	0	0	0	0	0	0	0	0	0	1	0
CG33665	0	0	0	0	0	0	0	0	0	0	0	0	0	0	0	0	0	0	3	0	0	0	2
CG33666	0	0	0	0	0	0	0	0	0	0	0	0	0	0	0	0	0	0	3	0	0	0	0
CG33667	3	4	0	0	7	0	0	0	4	0	0	0	1	7	8	2	2	2	2	0	1	0	3
CG33668	0	0	0	0	0	0	0	0	0	1	0	0	0	0	0	0	0	0	0	0	0	0	0
CG33669	0	0	0	0	6	8	0	0	7	0	0	0	0	0	0	1	1	2	0	0	0	0	0
CG33671	0	0	0	0	0	0	0	0	0	0	0	0	0	0	0	0	0	0	0	0	0	0	0
CG33672	0	0	0	0	0	0	0	0	0	0	0	0	0	0	0	0	0	0	0	0	0	0	0
CG33673	0	1	0	0	0	0	0	0	7	0	0	0	0	0	0	1	0	0	0	4	0	0	0
CG33679	3	4	10	0	0	2	4	0	0	12	0	0	0	0	0	0	2	14	1	6	2	3	1
CG3368	1301	1269	550	680	634	431	666	591	565	848	350	761	648	621	597	1072	1527	1062	1074	1121	944	1018	1016
CG33680	0	0	0	0	0	0	0	0	0	0	0	0	0	0	0	0	0	0	0	0	0	0	0
CG33687	0	0	0	0	0	0	0	0	0	0	0	0	0	0	0	0	0	0	0	0	0	0	0
CG33688	0	0	0	0	0	0	0	0	0	0	0	0	0	0	0	0	0	0	0	0	0	0	0
CG33689	0	0	0	0	0	0	0	0	0	0	0	0	0	0	0	0	0	0	0	0	0	0	0
CG33690	0	0	0	0	0	0	0	0	0	0	0	0	0	0	0	0	0	0	0	0	0	0	0
CG33695	310	292	120	168	164	142	143	150	118	260	85	142	143	156	186	286	338	233	253	251	172	154	189
CG33700	1	3	0	0	0	0	3	0	0	0	0	0	0	0	0	0	1	2	1	0	0	0	0
CG33702	0	1	0	0	0	0	0	0	0	0	0	0	0	0	0	0	0	0	0	0	0	0	0
CG33703	0	0	0	0	0	0	0	0	0	0	0	0	0	0	0	0	0	0	0	0	0	0	0
CG33704	0	0	0	6	0	0	0	0	0	0	0	0	0	0	0	0	1	0	0	0	0	1	0
CG33710	1	0	0	0	0	0	0	0	0	0	0	1	0	0	0	0	0	0	0	0	0	0	0
CG33713	0	0	0	0	0	0	0	0	0	0	0	0	0	0	0	0	0	0	0	0	0	0	0
CG33714	0	0	0	0	0	0	0	0	0	0	0	0	0	0	0	0	0	0	0	0	0	0	0
CG33721	0	0	0	0	0	0	0	0	0	0	0	0	0	0	0	0	0	0	1	0	0	0	0
CG33722	0	0	0	0	0	0	0	0	0	0	0	0	0	0	0	0	0	0	0	0	0	0	0
CG33723	0	2	0	0	0	0	0	0	0	0	0	0	0	0	0	2	1	2	1	0	0	0	0
CG33725	1	0	0	0	0	0	0	0	0	0	0	0	0	0	0	0	0	0	0	0	0	0	0
CG33752	19	10	0	12	5	0	0	5	21	5	2	28	0	11	0	6	8	10	11	7	8	5	17
CG33757	0	0	0	0	3	0	0	0	0	4	0	0	0	2	0	2	0	1	0	1	0	0	0
CG33758	0	0	0	0	0	0	0	0	0	0	0	0	0	0	0	0	0	0	0	0	0	0	0
CG3376	3073	1958	2339	2368	2411	948	2807	1506	1900	2103	1142	2582	2717	1614	1882	1896	1952	1575	1287	1904	2342	3221	3933
CG33764	0	0	0	0	0	0	0	0	0	0	0	0	0	0	0	0	0	0	0	0	0	0	0
CG33766	3	4	0	0	0	0	4	0	0	0	0	0	0	3	0	1	0	3	0	0	0	1	5
CG33767	6	0	0	0	0	0	2	0	0	9	0	6	0	5	5	0	0	1	2	0	0	0	0
CG33768	0	0	0	0	0	0	0	0	0	0	0	0	0	0	0	0	0	1	0	0	0	0	0
CG33769	0	0	0	0	0	0	10	0	0	0	0	0	0	0	0	0	2	0	0	0	0	0	0
CG33770	2	0	0	0	0	0	1	0	0	0	0	0	0	0	1	0	0	0	0	0	0	0	0
CG33771	0	0	0	0	0	0	0	0	0	0	0	0	0	0	0	0	0	0	0	0	0	0	0
CG33772	0	0	0	0	0	0	0	0	0	0	0	0	0	0	0	1	0	0	0	0	0	0	0
CG33773	0	0	0	0	0	0	0	0	0	2	0	0	0	0	0	0	0	0	0	3	0	0	0
CG33774	95	129	139	81	100	143	124	176	100	110	38	130	116	151	99	101	138	93	130	106	89	88	119
CG33775	0	0	0	0	0	0	0	0	0	0	0	0	0	0	0	0	0	0	0	0	1	0	0
CG33777	4	0	0	0	0	8	3	11	9	13	0	4	0	0	0	17	13	7	14	3	0	1	5
CG33783	0	0	0	0	0	0	0	0	0	0	0	0	0	0	0	0	0	0	0	0	0	0	1
CG33784	1	1	0	1	15	1	0	0	2	20	0	0	0	0	0	0	0	3	3	10	0	2	5
CG33785	0	0	0	0	0	0	0	0	0	0	0	0	0	0	0	0	0	0	0	0	0	0	0
CG33786	0	0	0	0	0	0	0	0	0	0	0	0	0	0	0	0	0	0	0	0	0	0	0
CG33791	0	0	0	0	0	0	0	0	0	0	0	0	0	0	0	0	0	0	0	0	0	0	0
CG33792	2	5	0	0	0	1	4	0	0	2	0	0	0	4	0	1	2	0	2	0	0	2	5
CG33795	0	0	0	0	0	0	0	0	0	0	0	0	0	0	0	0	0	0	0	0	0	1	3
CG33796	2	0	0	0	0	0	0	0	0	0	0	0	0	0	0	0	0	0	1	0	0	0	0
CG33798	0	0	0	0	0	0	0	0	0	0	0	0	0	3	0	0	0	0	0	0	0	0	0
CG3386	431	404	261	296	240	247	332	402	162	427	101	236	274	239	303	403	413	376	300	349	173	201	390
CG33912	5	2	0	0	0	8	0	0	0	2	0	0	4	0	5	0	4	1	9	0	0	0	0
CG33914	8	5	0	4	7	1	19	24	5	29	8	2	9	2	15	33	37	36	11	25	4	6	15
CG33919	2	3	0	3	0	0	0	0	6	0	0	3	0	0	0	0	3	0	0	0	0	4	0
CG33920	0	0	0	0	0	0	0	0	0	0	0	0	0	0	0	0	0	0	0	0	0	0	0
CG33922	5	3	2	10	0	0	0	0	0	1	0	2	0	2	0	0	2	1	2	0	0	0	0
CG33923	0	6	0	0	0	0	0	0	2	0	2	3	0	3	0	0	0	0	1	0	1	2	0
CG33926	2180	2557	5552	4290	3661	1997	3679	2409	2512	1037	876	2381	3452	1592	1284	1682	337	1775	395	2093	2667	5021	3738
CG33927	0	0	0	0	0	0	0	0	0	0	0	0	0	4	0	0	0	0	0	0	0	0	0
CG33928	2	7	0	6	8	0	10	0	2	4	6	8	1	2	0	4	0	2	0	2	1	1	2
CG33932	0	0	0	0	0	0	0	0	0	0	0	0	0	0	0	0	0	0	0	0	0	0	0
CG33934	0	0	0	0	0	0	0	0	0	0	0	0	0	0	0	0	0	0	0	0	0	0	0
CG33939	5	1	16	0	14	11	22	10	12	60	0	11	16	13	5	5	7	42	4	24	2	3	19
CG3394	329	312	74	192	98	217	131	315	170	383	70	144	150	141	69	397	630	544	538	620	459	172	233
CG33946	4	0	0	0	0	3	0	0	0	2	0	0	1	0	10	1	1	7	0	2	0	1	0
CG33947	219	271	79	113	93	65	212	93	96	234	51	82	71	109	172	205	358	280	202	171	42	66	140
CG33958	129	149	24	57	72	49	32	78	76	90	25	98	68	78	20	119	208	140	212	120	51	46	102
CG33964	0	0	0	0	0	0	0	0	0	0	0	0	0	0	0	0	0	0	0	0	0	0	0
CG33965	15	0	6	0	0	1	4	17	4	15	0	1	0	3	12	18	0	6	0	5	2	1	1
CG33966	4	1	0	0	0	4	0	0	140	0	0	0	0	0	21	157	0	0	0	10	50	12	0
CG33969	537	491	195	315	287	220	249	247	242	442	142	338	248	275	189	435	517	500	400	360	254	256	410
CG3397	668	686	568	728	683	686	558	792	366	818	150	521	671	327	204	918	324	942	195	985	379	705	1243
CG33970	1919	587	912	245	892	639	1104	366	1727	1374	465	693	612	422	809	809	815	900	1265	1215	1203	1983	1055
CG33977	231	265	164	123	107	65	238	193	112	124	76	144	151	231	148	97	353	119	254	127	86	125	155
CG33978	726	524	512	348	524	349	722	259	550	1034	268	602	598	460	891	453	376	872	374	651	346	444	577
CG33981	0	0	0	0	0	0	0	0	0	0	0	0	0	0	0	0	0	0	0	0	0	0	0
CG33985	0	0	13	0	0	0	0	0	6	0	0	0	0	5	0	0	0	0	0	0	2	0	0
CG33986	0	0	0	0	0	0	0	0	0	0	0	0	0	0	0	0	0	0	0	0	0	0	0
CG33993	89	89	7	55	39	19	25	56	72	116	23	68	34	51	15	74	116	74	78	65	46	17	78
CG33995	0	0	0	0	0	0	0	0	0	0	0	0	0	0	0	0	0	0	0	0	0	0	0
CG33998	70	49	9	16	20	12	81	30	66	22	27	63	15	60	48	23	68	47	60	17	13	21	43
CG34001	14	37	33	34	29	36	8	23	12	26	7	9	28	16	9	41	30	17	9	37	18	19	13
CG34002	10	9	5	0	0	3	0	6	0	14	0	2	3	7	11	4	3	2	0	5	4	5	20
CG34005	0	0	0	0	0	0	0	0	29	1	0	0	0	2	11	0	0	0	0	0	29	2	0
CG34007	1	0	0	0	0	6	0	0	0	8	0	1	1	0	0	1	2	0	0	0	0	2	4
CG34008	11	7	0	15	3	0	9	0	10	6	0	9	1	2	0	8	4	7	2	8	4	0	0
CG34010	65	88	21	27	21	19	39	41	24	53	5	15	41	14	26	43	64	47	30	43	19	19	78
CG34011	0	0	0	0	0	0	0	0	0	0	0	0	0	0	0	0	0	0	1	0	0	0	2
CG34012	0	0	0	0	0	0	0	0	5	0	0	0	0	4	0	0	2	0	0	0	0	0	0
CG34015	129	130	204	210	170	146	153	271	128	240	41	111	127	187	212	229	270	177	135	172	112	89	261
CG3402	331	352	148	236	127	141	194	164	169	328	88	290	152	206	187	321	347	286	264	239	161	137	301
CG34021	0	4	0	0	0	0	0	0	0	0	0	0	0	0	0	0	0	0	0	0	0	0	0
CG34023	0	0	0	0	0	0	0	0	0	0	0	4	0	0	0	0	0	1	0	0	0	0	0
CG34025	3	1	0	0	0	0	0	0	0	0	0	0	0	1	0	2	2	1	0	2	0	0	5
CG34026	555	2	190	17	0	504	0	3	1906	9	0	1	23	115	1963	2041	2	5	0	433	4391	847	24
CG34027	18	3	0	0	3	0	11	3	15	12	0	6	0	5	0	13	15	17	27	11	2	4	2
CG34028	0	0	0	0	0	0	0	0	0	0	0	0	0	0	0	0	0	0	1	0	0	0	0
CG34029	0	0	0	0	0	0	0	0	0	0	0	0	0	0	0	0	0	0	0	0	0	0	0
CG34030	48	43	16	5	3	1	1	27	12	16	7	46	19	35	41	22	30	37	27	5	13	13	29
CG34031	0	0	0	0	0	0	0	0	0	0	0	0	0	0	0	0	0	0	0	0	0	0	0
CG34033	0	0	0	0	0	0	0	0	0	0	0	0	0	0	0	0	0	0	0	0	0	0	0
CG34034	0	16	54	12	5	0	0	4	27	5	9	36	11	0	0	3	0	4	0	4	3	9	8
CG34038	0	1	0	0	0	0	0	0	0	6	0	5	2	0	0	0	0	2	0	0	0	0	0
CG34039	165	190	22	72	76	101	120	187	110	150	47	135	124	116	109	179	167	184	105	172	65	102	149
CG34040	557	0	20	0	12	345	0	0	1907	0	0	3	18	8	3386	247	0	0	0	445	6645	314	0
CG34041	8	10	0	0	0	0	11	0	1	2	1	15	0	3	7	11	2	9	10	0	2	3	2
CG34043	3	6	0	0	0	0	0	0	0	6	2	1	5	4	0	0	6	1	4	1	2	3	8
CG34045	70	10	41	5	0	5	8	24	63	7	25	17	96	70	48	23	13	31	12	26	67	103	86
CG34049	0	0	0	0	0	0	0	0	0	0	0	0	0	0	0	0	0	0	0	0	0	0	0
CG34051	1	11	0	0	0	0	0	0	3	1	0	1	0	0	0	0	2	0	0	0	0	3	0
CG34054	138	280	213	216	230	118	265	69	111	205	112	249	356	235	393	57	22	80	41	75	155	210	436
CG34056	45	80	53	32	18	17	79	68	54	144	33	52	60	17	54	73	59	107	48	77	45	53	89
CG34057	43	36	0	8	13	6	24	10	15	20	6	22	6	16	15	23	38	38	23	5	10	5	21
CG3407	324	305	131	152	168	188	179	252	165	230	99	187	185	188	228	287	339	297	213	263	124	169	285
CG3408	150	121	44	125	61	106	96	78	78	99	30	87	85	105	88	117	178	101	67	72	79	60	151
CG3409	0	0	0	0	0	0	0	0	0	0	0	0	0	0	0	0	0	0	0	0	0	0	0
CG34105	0	0	0	0	0	0	0	0	0	0	0	0	0	0	0	0	0	0	0	0	0	0	0
CG34106	0	0	0	0	0	0	0	0	0	0	0	0	0	0	0	0	0	0	0	0	0	0	0
CG34107	0	3	0	0	0	0	0	0	0	0	1	0	1	0	0	3	1	4	4	0	0	2	0
CG34109	0	0	0	0	0	0	0	0	0	2	0	1	0	3	0	2	0	1	0	0	0	0	0
CG34112	28	1	22	17	3	2	0	0	156	7	4	42	42	44	75	89	2	16	10	7	132	49	51
CG34113	4941	4385	790	1601	1249	541	1925	1527	1825	2165	1180	2559	1279	2124	2117	2436	5404	3616	4286	1600	955	1198	2122
CG34114	5606	4504	1420	1949	1517	894	2386	1889	2254	3030	1325	3051	1582	2683	2699	3082	6074	4586	4571	1902	1153	1235	2573
CG34115	25	0	29	0	0	0	5	2	8	22	3	7	7	2	12	0	5	7	4	18	24	18	10
CG34116	102	98	25	41	44	37	46	39	35	42	33	56	61	42	36	77	124	82	61	55	50	21	70
CG34117	297	379	209	269	186	273	254	400	113	386	72	140	185	140	248	365	460	302	343	376	170	191	376
CG34120	1980	1218	823	741	1309	1984	1366	1117	2487	3193	657	1925	974	1015	982	1728	1100	3612	1253	2744	1724	1834	2250
CG34124	11	10	0	11	11	0	1	0	4	0	0	3	0	0	0	4	4	13	5	1	2	6	11
CG34125	542	591	344	347	270	313	327	411	200	544	138	281	436	319	293	574	597	554	560	685	256	324	483
CG34126	6354	5160	2173	2673	2345	1819	3286	2475	2780	3443	1787	3626	3143	3007	3166	3431	4571	4388	3491	3535	2613	2969	4250
CG34127	3978	3140	785	1506	943	707	1690	1146	1369	2052	969	2151	1125	1814	1967	2336	4082	3327	3437	1551	751	863	1819
CG34129	0	3	0	0	0	5	6	0	0	0	0	0	0	0	0	0	0	0	0	0	0	0	0
CG34130	0	1	0	0	0	0	0	0	0	0	0	0	0	0	0	0	0	0	0	0	0	0	0
CG34132	188	186	152	117	142	72	121	197	84	172	39	67	109	123	94	186	283	164	198	188	86	88	147
CG34133	1829	1675	782	875	715	646	938	949	913	1383	545	1048	856	981	855	1456	1959	1591	1431	1424	842	805	1472
CG34134	866	355	387	614	487	390	495	413	290	989	248	252	223	125	611	202	257	239	183	289	290	712	332
CG34135	0	0	0	0	0	0	0	0	0	0	0	0	0	0	0	0	0	0	0	0	0	0	0
CG34136	871	990	850	1341	1296	712	933	1203	777	998	415	989	1287	640	693	895	1509	563	805	1117	775	683	1596
CG34137	95	75	10	35	17	18	56	52	45	56	14	67	32	52	61	76	98	83	49	23	14	28	43
CG34138	5	6	6	10	0	1	0	13	1	1	4	1	3	0	0	6	0	11	10	3	3	1	3
CG34140	0	0	0	0	0	0	0	0	0	0	0	0	0	0	0	0	0	0	0	0	0	0	0
CG34141	254	270	57	89	101	99	113	90	170	145	109	223	95	119	241	103	223	224	221	106	68	78	172
CG34148	222	202	98	226	176	72	165	214	135	239	68	295	141	156	109	248	287	262	187	177	127	184	376
CG34149	77	63	30	32	37	58	48	54	44	66	33	78	31	42	53	81	102	102	77	59	30	33	83
CG34150	220	225	172	133	111	123	134	166	105	269	59	153	172	149	171	240	233	243	240	270	113	111	241
CG34155	836	844	280	342	322	270	481	499	457	680	252	591	342	704	598	695	1110	898	776	625	197	214	503
CG34159	653	734	546	673	438	495	402	709	486	982	196	364	467	444	541	883	1043	952	835	1135	401	427	757
CG34160	29	15	10	16	9	0	12	0	31	7	2	42	2	31	38	19	16	23	22	5	6	10	24
CG34161	0	0	0	0	0	0	0	0	0	0	0	0	0	0	0	0	0	0	0	0	0	0	0
CG34162	2	0	0	0	0	0	7	0	0	0	0	0	2	3	0	0	0	6	1	5	1	0	5
CG34163	42	38	70	94	81	50	57	71	74	81	18	49	52	53	70	69	70	67	44	56	56	37	86
CG34164	0	0	0	0	0	0	0	0	0	0	0	0	0	0	0	0	0	0	0	0	0	0	0
CG34165	1	7	27	0	18	0	19	0	75	75	7	37	4	4	70	0	3	103	0	1	16	62	6
CG34166	3417	3868	1258	5214	2970	5943	4194	7228	1019	4731	297	1282	3858	2650	1030	3364	1598	7317	983	9588	1486	1214	7484
CG34167	0	0	0	0	0	0	0	0	0	0	0	0	0	0	0	0	0	0	0	0	0	0	0
CG34168	0	0	0	0	0	0	7	0	0	0	1	0	0	0	0	1	1	0	1	0	0	0	0
CG34169	16	10	0	5	9	0	0	6	3	2	4	1	2	1	1	7	9	9	9	4	0	0	13
CG34170	0	0	0	0	0	0	0	0	0	0	0	0	0	1	0	0	0	0	0	0	1	0	0
CG34171	14	7	0	31	0	1	20	6	20	19	8	21	7	8	26	14	17	12	16	7	3	6	21
CG34172	9	13	7	16	15	21	28	18	19	51	8	4	12	6	35	8	38	48	19	14	4	8	1
CG34173	0	0	0	0	0	0	0	0	0	0	0	0	0	0	0	0	0	0	0	0	0	0	0
CG34174	54	44	16	32	53	16	39	35	20	38	14	32	21	31	22	45	59	31	34	28	19	33	44
CG34175	2	0	0	0	0	0	0	0	0	0	0	0	0	2	0	0	2	0	0	0	0	0	0
CG34176	45	0	14	3	0	109	0	2	565	2	0	0	10	10	862	467	0	0	0	47	910	109	7
CG34177	0	0	0	0	0	0	0	0	0	0	0	0	0	0	0	0	0	0	0	0	0	0	0
CG34178	0	0	0	0	0	0	0	0	0	0	0	0	0	0	0	0	0	0	0	0	0	0	0
CG34179	0	0	0	0	0	0	0	0	0	0	0	0	0	0	0	0	0	0	0	0	0	0	0
CG34180	46	27	13	27	10	32	52	14	8	156	4	14	3	4	14	19	17	87	10	42	3	2	9
CG34181	0	0	0	0	0	0	0	0	0	0	0	0	0	0	0	0	0	0	0	0	0	0	0
CG34183	99	129	80	58	65	35	51	76	44	84	29	62	60	93	85	103	110	97	83	82	59	66	82
CG34184	0	0	0	16	0	5	0	0	2	4	0	1	0	0	0	0	1	0	0	0	0	5	0
CG34185	0	0	0	0	0	0	0	0	0	0	0	0	0	0	0	0	0	0	0	0	0	0	0
CG34188	2	0	0	11	7	0	6	3	1	0	1	4	6	0	1	0	0	2	2	0	0	1	1
CG34189	0	0	0	0	0	0	0	0	0	0	1	0	0	0	0	0	1	0	0	0	0	0	0
CG34190	0	0	0	0	6	0	9	0	0	3	0	15	0	0	0	3	0	0	0	0	7	1	0
CG34191	247	244	174	148	128	213	159	164	241	362	61	125	172	188	197	315	243	223	174	261	193	154	262
CG34193	0	0	0	0	0	0	0	0	0	0	0	0	0	0	0	0	0	0	0	0	0	0	0
CG34194	0	0	14	0	0	0	0	0	33	0	0	0	2	0	47	5	0	0	0	4	39	5	4
CG34195	17	28	2	16	0	9	0	8	5	21	3	8	0	18	3	15	18	22	21	20	12	14	5
CG34196	0	0	0	0	0	0	0	0	0	0	0	0	0	0	0	0	0	0	0	0	0	0	0
CG34198	27	0	14	12	0	65	0	12	97	4	0	1	12	17	215	19	3	0	0	8	546	9	6
CG34199	0	0	0	0	0	0	0	0	0	0	0	0	0	0	0	0	2	2	2	3	0	0	0
CG3420	458	428	305	284	234	299	361	370	186	499	47	137	233	221	370	587	567	542	351	543	252	224	509
CG34200	534	636	408	498	326	333	452	474	266	901	106	240	357	376	430	813	764	657	632	663	308	327	654
CG34201	6	4	0	0	4	0	7	5	3	0	0	1	1	0	0	3	4	2	7	0	4	6	3
CG34202	0	1	0	0	0	0	0	0	0	1	0	0	0	0	0	0	2	2	0	0	0	4	0
CG34203	2	1	0	0	0	0	0	0	0	1	1	0	0	0	0	0	0	1	0	0	0	1	1
CG34204	0	0	0	0	0	0	0	0	0	0	0	0	0	0	0	0	0	0	0	0	0	0	0
CG34205	0	0	0	0	2	0	0	0	7	4	0	0	0	0	0	1	1	0	1	1	1	1	3
CG34206	3	10	14	0	1	0	0	0	9	0	4	1	0	3	0	0	1	0	0	3	1	0	1
CG34207	4	2	0	0	0	1	0	0	5	3	2	0	3	0	0	0	0	5	2	0	0	0	8
CG34208	2	7	3	10	0	0	0	0	11	17	0	4	5	3	13	8	11	8	2	14	2	2	7
CG34210	0	0	0	0	0	0	0	0	0	0	0	0	0	0	0	0	0	0	0	0	0	0	0
CG34211	2	0	1	0	24	0	47	0	3	46	0	28	0	3	0	36	0	1	0	0	27	5	0
CG34212	1089	0	1285	64	905	48	5965	8	534	5285	55	1492	100	244	823	8942	2	45	9	5	1847	903	97
CG34213	93	40	49	41	25	49	45	91	25	88	33	82	50	58	74	70	64	41	69	50	43	35	71
CG34214	9	3	2	0	0	0	0	0	2	5	0	0	1	0	3	0	2	2	2	0	0	1	3
CG34215	278	562	268	137	386	387	430	387	727	318	379	1218	566	597	318	115	69	342	86	277	263	547	372
CG34216	0	0	0	0	0	0	0	0	0	0	0	0	0	4	0	2	0	0	0	0	0	0	0
CG34217	1	1	0	0	0	0	8	4	22	3	1	6	0	1	5	16	8	16	1	10	0	2	0
CG34219	193	150	56	51	116	54	126	92	72	164	51	144	61	96	132	148	216	180	196	104	37	58	143
CG34220	148520	151	97645	27055	12393	16953	329	15471	368572	8535	15841	100153	229552	174334	286943	54744	444	167727	160	7962	32122	26994	113567
CG34221	0	0	0	6	0	0	0	0	10	6	0	0	4	4	0	4	1	5	1	0	0	0	0
CG34222	0	3	0	0	10	0	0	0	0	2	0	8	5	5	0	6	5	2	3	0	0	3	0
CG34223	0	0	0	0	0	0	0	0	0	0	0	0	0	0	0	0	0	0	0	0	0	0	0
CG34224	0	0	0	0	0	0	0	0	0	0	0	0	0	0	0	0	0	0	0	0	0	0	0
CG34225	0	0	0	0	0	0	0	0	0	3	0	0	0	0	0	0	0	0	1	0	0	0	0
CG34227	677	855	139	129	271	2239	833	953	526	1009	138	560	510	334	255	190	73	3171	114	2372	95	305	872
CG34228	385	450	309	349	250	429	377	506	179	454	106	224	295	235	385	416	466	492	365	467	207	227	434
CG34229	165	162	73	81	99	88	121	130	63	177	28	94	91	86	112	122	175	124	115	99	60	97	136
CG34230	2	0	0	0	7	0	0	0	4	0	1	4	0	2	0	0	2	0	2	0	2	4	1
CG34231	111	117	68	47	83	62	40	92	41	114	22	72	61	52	118	138	144	141	124	123	45	49	62
CG34232	475	279	278	330	168	364	85	203	1054	141	49	200	280	267	973	1070	298	133	151	191	811	243	423
CG34234	59	40	29	7	5	11	15	16	14	31	5	27	12	17	27	19	41	21	30	14	14	6	25
CG34235	0	0	0	0	0	0	0	0	0	0	0	0	0	0	0	0	0	0	0	0	0	0	0
CG34236	107	0	68	13	0	40	0	26	423	1	15	21	60	80	234	170	0	7	1	28	266	111	116
CG34238	0	0	0	0	0	0	0	0	0	0	0	0	0	0	0	0	0	0	0	0	0	0	0
CG34241	1	0	0	0	0	0	0	0	0	0	0	1	0	0	2	0	0	0	0	0	0	0	0
CG34242	152	199	74	91	61	106	101	178	45	196	31	47	76	124	87	167	212	190	199	150	108	85	128
CG34244	0	0	0	0	0	0	0	0	0	6	0	0	0	0	0	0	0	1	1	0	0	0	1
CG34245	0	0	0	0	0	0	0	0	0	0	0	0	0	0	0	0	0	0	0	0	0	0	0
CG34247	0	2	0	0	5	0	0	0	0	5	0	0	0	0	0	0	0	1	0	1	0	0	0
CG34248	0	0	0	0	0	0	0	0	0	3	0	0	0	0	0	0	1	0	0	0	0	0	0
CG34250	176	167	71	172	63	109	154	243	65	191	39	89	64	81	94	174	343	224	263	226	95	95	182
CG34251	3	0	0	0	0	9	0	0	0	11	0	0	7	3	0	5	10	1	9	1	0	0	2
CG34253	24	53	35	75	60	26	51	42	34	67	14	18	39	22	3	45	26	54	17	68	44	50	150
CG34254	0	0	0	0	0	0	0	0	0	0	0	0	0	0	0	0	0	0	0	0	0	0	0
CG34256	131	80	15	34	46	38	30	15	45	43	24	68	50	26	83	56	78	39	59	37	25	25	56
CG34258	0	0	0	0	0	0	0	0	0	0	0	0	0	0	0	0	0	0	0	0	0	0	0
CG34259	1	0	0	0	0	0	0	0	0	2	0	0	0	0	0	0	6	0	1	0	0	0	0
CG34260	2	0	0	0	0	0	0	0	0	0	0	0	0	0	0	0	0	0	1	0	0	0	0
CG34261	29	32	25	8	10	0	13	29	12	14	9	18	18	3	59	22	24	26	21	14	17	9	17
CG34263	0	0	0	5	0	0	1	0	2	1	0	4	0	0	12	4	3	3	1	0	0	2	3
CG34264	4	4	0	0	0	0	2	0	1	3	0	0	0	0	0	2	1	6	2	0	0	0	0
CG34265	0	2	0	0	0	0	39	15	0	12	4	2	17	1	28	12	1	14	0	10	1	3	5
CG34266	0	0	0	0	0	0	0	0	0	0	0	0	0	0	0	0	0	0	0	0	0	0	0
CG34267	5	4	0	0	0	0	6	0	2	6	1	0	5	12	0	0	4	2	3	4	1	1	0
CG34268	0	0	0	0	0	0	0	0	0	0	0	0	0	0	0	0	0	0	0	0	0	0	0
CG34269	6	0	0	4	0	11	0	0	0	2	1	0	0	0	10	3	0	3	0	0	0	0	0
CG34273	0	0	0	5	0	0	0	0	2	0	0	0	0	0	0	0	0	0	0	0	0	0	0
CG34274	0	0	0	0	0	0	0	0	0	0	1	0	0	0	0	0	0	0	1	0	0	1	0
CG34276	3	2	0	0	7	19	8	2	0	5	0	5	1	3	0	4	0	2	1	3	1	1	4
CG34277	0	0	0	0	0	0	0	0	0	0	0	0	0	0	0	0	0	0	0	0	0	0	0
CG34278	0	0	0	0	0	0	0	0	0	0	0	0	0	0	0	0	0	1	0	0	0	0	0
CG34279	0	0	0	0	0	0	0	0	0	0	0	0	0	0	0	0	0	0	0	0	0	0	0
CG34280	0	0	0	0	0	0	0	0	0	0	0	0	0	0	0	0	2	0	0	0	0	0	0
CG34281	0	0	0	3	0	0	0	0	0	0	0	0	0	0	0	0	0	0	0	1	0	0	0
CG34282	0	0	0	0	0	0	0	0	0	0	0	0	0	0	0	0	0	0	0	0	0	0	0
CG34283	1	0	0	0	0	0	0	0	0	0	0	0	0	0	0	0	0	2	1	1	0	0	0
CG34284	2	0	0	0	0	0	0	20	26	0	5	0	14	20	0	0	0	0	1	2	4	6	0
CG34286	1	8	0	0	0	0	1	0	8	2	0	4	0	5	0	8	3	10	14	5	4	1	4
CG34287	0	4	0	0	0	0	5	0	0	0	0	0	0	0	0	0	0	3	2	0	0	0	0
CG34288	11	6	17	11	5	15	0	1	59	8	0	0	10	25	79	50	3	10	1	0	79	18	7
CG34289	2	0	0	0	0	0	0	0	4	0	0	0	0	2	0	1	2	0	2	0	0	0	2
CG34290	30	0	16	0	6	0	77	0	0	36	0	23	8	0	8	21	0	0	1	0	1	1	0
CG34291	0	7	0	0	0	0	4	0	3	1	2	1	1	1	0	0	0	3	0	1	1	10	5
CG34292	0	0	3	0	0	0	0	0	0	5	2	15	3	4	15	4	3	0	7	0	0	0	0
CG34293	309	246	193	213	182	136	240	359	181	308	68	181	207	123	222	312	273	236	226	314	184	148	324
CG34295	0	1	0	0	0	0	0	0	0	0	0	0	0	0	0	0	0	0	0	0	0	0	0
CG34296	0	0	0	0	3	0	0	0	0	0	0	1	0	0	0	0	0	0	0	0	4	0	0
CG34297	0	0	0	0	0	0	0	0	0	0	0	0	0	0	0	0	0	3	0	0	0	0	0
CG34298	0	0	0	0	0	0	0	0	0	0	0	0	0	0	0	0	0	0	0	0	0	0	0
CG34299	0	0	0	0	0	0	0	0	0	6	0	0	0	0	0	0	2	2	0	0	0	3	0
CG3430	131	98	20	62	56	31	61	32	72	61	20	77	58	54	69	125	136	102	66	79	69	21	61
CG34300	1	0	0	0	0	0	0	0	0	0	0	2	0	0	0	0	0	0	0	0	0	1	0
CG34301	6	8	1	0	0	0	3	0	22	3	0	5	0	16	18	7	3	3	2	16	50	3	13
CG34302	5	2	0	0	0	0	8	6	6	4	1	0	5	0	0	1	4	3	1	0	0	1	10
CG34303	0	0	0	0	0	0	0	0	0	0	0	0	3	0	0	0	0	0	1	0	0	1	0
CG34305	0	1	0	0	0	0	8	9	0	1	0	0	3	0	17	1	4	24	1	0	0	0	1
CG34307	0	0	0	0	0	0	0	0	0	0	0	0	0	0	0	0	0	0	0	0	0	0	0
CG34308	1	0	0	0	0	0	0	0	0	0	0	2	0	1	7	0	1	0	2	0	0	0	4
CG34309	6	2	0	0	0	1	9	0	0	31	2	1	4	6	16	11	3	16	5	7	2	0	6
CG34310	50	83	40	47	56	50	28	101	22	96	11	43	23	32	41	108	117	88	49	78	33	34	66
CG34312	0	0	0	0	0	0	0	0	0	0	0	0	0	0	0	0	0	0	0	0	0	0	0
CG34313	0	0	0	0	0	0	0	0	0	0	0	0	0	0	0	0	0	0	0	0	0	0	0
CG34314	0	0	0	0	0	0	0	0	0	0	0	0	0	0	0	0	0	0	0	0	0	0	0
CG34315	0	0	0	0	0	0	0	0	0	0	0	0	0	0	0	0	0	0	0	0	0	0	0
CG34316	3	5	0	0	4	0	0	0	2	2	0	6	1	5	0	1	4	0	1	1	3	0	1
CG34317	0	0	0	0	0	0	0	0	0	0	0	0	0	0	0	0	0	0	0	0	0	0	0
CG34320	0	0	0	0	0	0	0	0	0	0	0	0	0	0	0	0	0	0	0	0	0	0	0
CG34323	4	7	12	0	0	0	0	0	0	0	0	0	0	0	0	0	0	0	0	5	0	0	0
CG34324	84619	5	55568	13098	2482	20635	94	18809	100168	2782	5733	27476	146695	69003	88309	71992	74	63214	5	7801	41519	36822	36726
CG34325	518	399	558	284	524	302	670	334	593	730	204	533	587	327	736	562	572	537	459	902	490	804	491
CG34327	1	1	8	0	0	0	0	0	0	39	0	0	0	0	0	0	2	18	2	2	0	0	0
CG34328	40	20	8	38	18	0	17	15	13	49	9	91	24	39	47	46	57	42	34	18	18	31	59
CG34330	155	100	82	9	40	57	118	46	1015	45	20	159	36	9	1010	320	17	110	48	178	423	316	126
CG34331	989	1166	658	1035	896	1423	1170	1541	342	1251	137	557	828	391	160	1106	695	1564	505	2419	718	480	1480
CG34332	2	0	0	0	0	0	0	0	0	0	0	0	0	0	0	1	0	0	0	0	1	0	0
CG34334	37	10	8	47	0	1	19	9	26	20	5	16	23	16	12	25	23	19	22	11	6	11	7
CG34337	1	0	0	0	0	0	0	0	0	0	0	0	0	0	0	0	0	1	0	0	0	0	0
CG34338	0	0	0	0	0	0	12	0	0	0	0	0	0	0	0	1	2	2	4	0	0	0	0
CG3434	256	213	162	147	104	153	161	162	161	261	44	180	191	123	260	234	268	229	198	166	177	129	254
CG34340	2017	1558	678	1005	622	578	1099	1162	620	1187	350	917	864	891	723	1317	2711	1578	2154	1340	530	589	1006
CG34342	23	4	3	0	0	5	10	0	10	41	4	3	0	17	0	15	4	24	1	11	1	0	6
CG34345	0	1	0	7	0	0	0	0	0	0	0	0	0	0	0	0	0	0	0	0	0	0	0
CG34347	1753	1345	405	555	493	291	734	593	981	980	393	1072	403	694	747	931	1492	1398	1260	662	575	532	858
CG34348	572	494	236	204	265	174	290	226	325	395	136	385	273	237	300	343	560	395	334	300	210	183	353
CG34351	2626	2024	585	1148	883	742	1710	1130	919	2129	573	1340	768	1200	1457	2532	4083	2294	2742	1792	620	536	1369
CG34353	3007	2424	783	1241	818	588	1601	1088	1285	1877	685	1804	713	1340	1447	2283	4592	3383	3470	1352	557	614	1382
CG34354	3567	2729	750	1371	907	679	1718	1127	1543	2115	750	1970	952	1558	2174	2340	3513	3559	2945	1639	619	690	1512
CG34355	4275	3386	982	1835	1484	916	2377	1393	2206	2623	1292	3020	1273	1904	2842	2582	5870	3438	4123	1981	843	900	2231
CG34356	2619	2233	549	1080	794	568	1160	842	1203	1441	726	2117	718	1283	1677	1543	2862	2663	2317	1092	502	666	1112
CG34357	4410	3988	1247	1507	1346	892	1670	1716	1547	1951	1027	2164	1493	2227	1658	2205	4422	3314	3401	1746	1170	1196	2481
CG3436	886	836	382	433	434	433	532	644	419	1000	190	495	588	515	575	954	944	887	638	762	405	357	861
CG34362	7863	6108	1316	2833	1785	1448	4315	2357	3344	4030	2051	4935	2215	3899	6044	4762	8237	7791	7135	2938	1294	1468	3125
CG34367	251	205	90	111	125	51	155	181	28	209	40	77	70	70	83	242	645	251	454	337	76	91	150
CG3437	166	216	89	69	34	83	119	184	96	198	40	114	105	111	175	218	224	127	135	141	92	116	143
[truncated: 1,030,633 more chars]
